# Supplementary material for: Molecular dissection of Chagas induced cardiomyopathy reveals central disease associated and druggable signaling pathways
Source: PLoS Negl Trop Dis. 2020 May 20;14(5):e0007980. doi: 10.1371/journal.pntd.0007980 (PMC7279607; doi:10.1371/journal.pntd.0007980)
Supplement: S1 Table — (XLSX) [file pntd.0007980.s005.xlsx]

## Sheet: Sheet1
Protein	Description	Database	#_Unique_Peptides	%_Coverage	Uninfected_R1	Uninfected_R3	Infected_R1	Infected_R2
A0A023T778	Mago nashi protein OS=Mus musculus GN=Magohb PE=1 SV=1	Uniprot_Mouse_05/3207	1	13.5135	474.304	521.743	559.896	525.056
A0A075B5K2	Immunoglobulin kappa chain variable 9-124 OS=Mus musculus GN=Igkv9-124 PE=1 SV=7	Uniprot_Mouse_05/1289	2	33.6842	373.315	265.736	644.454	726.182
A0A075B5K6	Immunoglobulin kappa variable 2-109 (Fragment) OS=Mus musculus GN=Igkv2-109 PE=4 SV=4	Uniprot_Mouse_05/3453	1	10.8333	404.209	324.425	441.488	1031.11
A0A075B5M1	Immunoglobulin kappa variable 4-63 OS=Mus musculus GN=Igkv4-63 PE=1 SV=1	Uniprot_Mouse_05/1249	1	18.9474	229.936	354.752	756.829	832.927
A0A075B5M3	Immunoglobulin kappa variable 4-58 OS=Mus musculus GN=Igkv4-58 PE=1 SV=1	Uniprot_Mouse_05/4250	2	29.8969	765.578	452.595	603.642	470.289
A0A075B5M7	Immunoglobulin kappa variable 5-39 OS=Mus musculus GN=Igkv5-39 PE=1 SV=7	Uniprot_Mouse_05/3886	3	37.8947	308.505	303.55	303.283	604.234
A0A075B5N9	Immunoglobulin kappa variable 3-7 OS=Mus musculus GN=Igkv3-7 PE=4 SV=7	Uniprot_Mouse_05/2479	1	30.303	433.623	498.153	549.149	636.522
A0A075B5P2	Immunoglobulin kappa constant (Fragment) OS=Mus musculus GN=Igkc PE=1 SV=1	Uniprot_Mouse_05/1009	9	55.1402	627.18	310.623	435.201	762.209
A0A075B5P3	Immunoglobulin heavy constant gamma 2B (Fragment) OS=Mus musculus GN=Ighg2b PE=1 SV=1	Uniprot_Mouse_05/3488	13	52.0833	528.015	376.23	505.955	769.886
A0A075B5P6	Ig mu chain C region (Fragment) OS=Mus musculus GN=Ighm PE=1 SV=1	Uniprot_Mouse_05/1016	24	51.2088	597.063	424.588	365.34	527.233
A0A075B5P8	Immunoglobulin heavy variable 2-2 (Fragment) OS=Mus musculus GN=Ighv2-2 PE=4 SV=1	Uniprot_Mouse_05/3722	1	18.9655	1210.99	181.14	164.189	223.955
A0A075B5Q1	Immunoglobulin heavy variable V2-4 (Fragment) OS=Mus musculus GN=Ighv2-4 PE=4 SV=1	Uniprot_Mouse_05/1321	1	18.9655	813.176	1131.08	167.246	223.62
A0A075B5Q4	Immunoglobulin heavy variable 5-12 (Fragment) OS=Mus musculus GN=Ighv5-12 PE=4 SV=1	Uniprot_Mouse_05/4069	1	23.0769	661.209	516.372	575.902	503.17
A0A075B5R1	Immunoglobulin heavy variable 5-17 (Fragment) OS=Mus musculus GN=Ighv5-17 PE=4 SV=1	Uniprot_Mouse_05/4613	1	25.641	510.974	463.832	490.11	486.013
A0A075B5R2	Uncharacterized protein (Fragment) OS=Mus musculus GN=Ighv7-3 PE=4 SV=2	Uniprot_Mouse_05/4039	1	10.8333	434.802	536.576	975.66	381.2
A0A075B5R4	Immunoglobulin heavy variable 14-1 (Fragment) OS=Mus musculus GN=Ighv14-1 PE=4 SV=1	Uniprot_Mouse_05/4451	1	19.6581	690.075	397.729	529.588	494.752
A0A075B5R5	Immunoglobulin heavy variable 4-1 (Fragment) OS=Mus musculus GN=Ighv4-1 PE=1 SV=7	Uniprot_Mouse_05/2930	3	33.6207	568.981	305.603	647.067	715.114
A0A075B5T2	Immunoglobulin heavy variable 6-3 (Fragment) OS=Mus musculus GN=Ighv6-3 PE=4 SV=7	Uniprot_Mouse_05/4106	1	26.2712	638.627	417.649	707.542	515.903
A0A075B5T5	Immunoglobulin heavy variable V1-5 OS=Mus musculus GN=Ighv1-5 PE=4 SV=1	Uniprot_Mouse_05/1366	1	19.3878	131.49	260.97	699.747	1085.92
A0A075B5T6	Immunoglobulin heavy variable V10-3 (Fragment) OS=Mus musculus GN=Ighv10-3 PE=4 SV=1	Uniprot_Mouse_05/4327	1	9.2437	1018.7	239.577	398.142	584.888
A0A075B5V2	Immunoglobulin heavy variable 1-34 (Fragment) OS=Mus musculus GN=Ighv1-34 PE=4 SV=1	Uniprot_Mouse_05/2844	1	41.0256	299.432	256.55	391.562	637.804
A0A075B5V5	Immunoglobulin heavy variable 1-39 (Fragment) OS=Mus musculus GN=Ighv1-39 PE=4 SV=1	Uniprot_Mouse_05/3585	1	12.8205	278.228	302.501	458.887	1212.78
A0A075B5W1	Immunoglobulin heavy variable 1-50 (Fragment) OS=Mus musculus GN=Ighv1-50 PE=4 SV=1	Uniprot_Mouse_05/3673	1	21.3675	502.786	267.548	412.638	1040.21
A0A075B5X3	Immunoglobulin heavy variable 1-64 (Fragment) OS=Mus musculus GN=Ighv1-64 PE=4 SV=1	Uniprot_Mouse_05/4015	1	27.3504	939.422	368.684	290.926	589.347
A0A075B5X5	Immunoglobulin heavy variable 1-66 (Fragment) OS=Mus musculus GN=Ighv1-66 PE=4 SV=1	Uniprot_Mouse_05/3904	1	17.9487	2357.12	22.9713	78.477	73.1954
A0A075B5Y4	Immunoglobulin heavy variable 1-81 (Fragment) OS=Mus musculus GN=Ighv1-81 PE=4 SV=1	Uniprot_Mouse_05/2750	2	32.4786	413.039	258.952	507.115	765.394
A0A075B666	Immunoglobulin kappa chain variable 13-85 (Fragment) OS=Mus musculus GN=Igkv13-85 PE=4 SV=5	Uniprot_Mouse_05/3932	1	13.913	838.546	395.378	494.35	400.787
A0A075B6A3	Immunoglobulin heavy constant alpha (Fragment) OS=Mus musculus GN=Igha PE=1 SV=1	Uniprot_Mouse_05/3278	11	39.5349	304.221	193.883	1242.05	434.335
A0A087WNT1	Elongin-C OS=Mus musculus GN=Eloc PE=1 SV=1	Uniprot_Mouse_05/4619	2	25.3731	456.347	590.68	544.524	505.945
A0A087WNU6	Leucine-rich repeat flightless-interacting protein 1 (Fragment) OS=Mus musculus GN=Lrrfip1 PE=1 SV=1	Uniprot_Mouse_05/3726	2	10.087	685.167	508.425	485.536	490.822
A0A087WNZ5	Lymphocyte antigen 6C1 OS=Mus musculus GN=Ly6c1 PE=1 SV=1	Uniprot_Mouse_05/2708	3	25.8503	549.916	614.794	374.799	500.766
A0A087WPD1	Regulator of G-protein-signaling 6 OS=Mus musculus GN=Rgs6 PE=1 SV=1	Uniprot_Mouse_05/3097	2	4.75248	431.953	542.365	581.729	570.685
A0A087WQ31	CLIP-associating protein 1 OS=Mus musculus GN=Clasp1 PE=1 SV=1	Uniprot_Mouse_05/262	12	10.5026	569.669	643.425	450.366	458.597
A0A087WQH8	Probable UDP-sugar transporter protein SLC35A4 OS=Mus musculus GN=Slc35a4 PE=1 SV=1	Uniprot_Mouse_05/4274	1	7.76699	435.567	524.338	532.667	470.647
A0A087WQI3	Kinectin OS=Mus musculus GN=Ktn1 PE=1 SV=1	Uniprot_Mouse_05/3816	1	34.1054	492.203	593.156	515.363	472.335
A0A087WQS2	Basic leucine zipper and W2 domain-containing protein 1 OS=Mus musculus GN=Bzw1 PE=1 SV=1	Uniprot_Mouse_05/2882	4	7.76053	520.212	410.597	628.206	551.201
A0A087WQT6	Caspase-8 OS=Mus musculus GN=Casp8 PE=1 SV=1	Uniprot_Mouse_05/976	2	4.6	574.166	465.967	559.998	552.056
A0A087WR45	Proline-rich basic protein 1 OS=Mus musculus GN=Prob1 PE=1 SV=1	Uniprot_Mouse_05/1166	7	14.1584	620.442	617.008	429.629	437.73
A0A087WR50	Fibronectin OS=Mus musculus GN=Fn1 PE=1 SV=1	Uniprot_Mouse_05/639	2	40.9891	506.055	381.968	542.625	593.934
A0A087WR52	Arf-GAP domain and FG repeat-containing protein 1 (Fragment) OS=Mus musculus GN=Agfg1 PE=1 SV=1	Uniprot_Mouse_05/2492	1	2.41379	411.386	464.051	675.496	538.017
A0A087WRM7	6-phosphofructo-2-kinase/fructose-2,6-bisphosphatase 2 OS=Mus musculus GN=Pfkfb2 PE=1 SV=1	Uniprot_Mouse_05/2892	2	4.85612	513.842	657.433	402.982	473.723
A0A087WS16	Collagen, type VI, alpha 3 OS=Mus musculus GN=Col6a3 PE=1 SV=1	Uniprot_Mouse_05/3791	1	31.5278	511.192	500.973	501.319	607.116
A0A087WS23	Kinectin OS=Mus musculus GN=Ktn1 PE=1 SV=1	Uniprot_Mouse_05/3839	1	33.5196	491.088	596.076	517.192	470.599
A0A087WSN6	Fibronectin OS=Mus musculus GN=Fn1 PE=1 SV=1	Uniprot_Mouse_05/634	1	42.5523	504.67	383.738	541.853	593.851
A0A087WSP5	Signal transducer and activator of transcription OS=Mus musculus GN=Stat1 PE=1 SV=1	Uniprot_Mouse_05/1430	2	36.4238	149.988	168.301	1188.26	670.533
A0A0A0MQ68	Glutaryl-CoA dehydrogenase, mitochondrial OS=Mus musculus GN=Gcdh PE=1 SV=1	Uniprot_Mouse_05/58	15	47.651	652.733	694.612	335.226	413.357
A0A0A0MQ83	Multiple epidermal growth factor-like domains protein 6 OS=Mus musculus GN=Megf6 PE=1 SV=1	Uniprot_Mouse_05/4163	3	3.05344	693.977	565.372	215.278	758.838
A0A0A0MQ90	Protein S100-A13 OS=Mus musculus GN=S100a13 PE=1 SV=1	Uniprot_Mouse_05/1143	4	24.375	617.29	445.251	473.286	610.476
A0A0A0MQA3	Alpha-1-antitrypsin 1-1 OS=Mus musculus GN=Serpina1a PE=1 SV=1	Uniprot_Mouse_05/3985	5	41.7431	550.018	407.522	468.819	646.483
A0A0A0MQA5	Tubulin alpha chain (Fragment) OS=Mus musculus GN=Tuba4a PE=1 SV=1	Uniprot_Mouse_05/611	8	49.2662	464.104	474.994	637.325	525.382
A0A0A0MQD5	SH3 and multiple ankyrin repeat domains protein 3 OS=Mus musculus GN=Shank3 PE=1 SV=1	Uniprot_Mouse_05/3802	3	2.21607	332.259	572.491	585.7	587.348
A0A0A0MQF6	Glyceraldehyde-3-phosphate dehydrogenase OS=Mus musculus GN=Gapdh PE=1 SV=1	Uniprot_Mouse_05/855	5	67.4095	445.315	532.201	511.243	594.022
A0A0A0MQN4	Ubiquitin-like modifier-activating enzyme ATG7 OS=Mus musculus GN=Atg7 PE=1 SV=1	Uniprot_Mouse_05/1859	3	7.01754	449.688	425.12	645.516	560.069
A0A0A6YVR1	Immunoglobulin heavy variable 14-4 (Fragment) OS=Mus musculus GN=Ighv14-4 PE=4 SV=1	Uniprot_Mouse_05/3342	2	37.6068	469.983	364.793	489.234	818.672
A0A0A6YVS4	Immunoglobulin heavy variable 5-9-1 (Fragment) OS=Mus musculus GN=Ighv5-9-1 PE=1 SV=1	Uniprot_Mouse_05/1434	1	12.6984	105.663	182.39	421.262	1499.89
A0A0A6YVU8	MCG119397 OS=Mus musculus GN=Gm9774 PE=4 SV=1	Uniprot_Mouse_05/1597	3	8.84521	668.58	623.91	398.54	463.272
A0A0A6YVV8	Muscleblind-like protein 1 OS=Mus musculus GN=Mbnl1 PE=1 SV=1	Uniprot_Mouse_05/3727	3	10.8527	499.211	494.214	578.39	495.423
A0A0A6YW53	Mitogen-activated protein kinase kinase kinase kinase 4 OS=Mus musculus GN=Map4k4 PE=1 SV=1	Uniprot_Mouse_05/967	4	5.43478	534.58	582.734	567.251	481.744
A0A0A6YWI9	Immunoglobulin heavy variable V1-11 (Fragment) OS=Mus musculus GN=Ighv1-11 PE=4 SV=1	Uniprot_Mouse_05/1301	2	23.9316	857.484	594.572	61.3409	44.1141
A0A0A6YWN3	Immunoglobulin heavy variable 13-2 (Fragment) OS=Mus musculus GN=Ighv13-2 PE=4 SV=1	Uniprot_Mouse_05/3835	1	10.9244	465.013	568.861	461.07	480.912
A0A0A6YWR2	Ig gamma-1 chain C region secreted form (Fragment) OS=Mus musculus GN=Ighg1 PE=1 SV=1	Uniprot_Mouse_05/120	11	35.1145	202.62	124.703	692.685	1170.45
A0A0A6YX26	60S ribosomal protein L31 OS=Mus musculus GN=Rpl31 PE=1 SV=1	Uniprot_Mouse_05/1579	2	13.9535	587.393	604.274	455.385	493.782
A0A0A6YXA5	Immunoglobulin heavy variable 1-15 (Fragment) OS=Mus musculus GN=Ighv1-15 PE=4 SV=1	Uniprot_Mouse_05/1258	2	41.8803	307.031	172.652	681.848	741.08
A0A0A6YXH3	Oxysterol-binding protein OS=Mus musculus GN=Osbpl9 PE=1 SV=1	Uniprot_Mouse_05/3234	2	2.41287	614.101	523.999	439.667	519.533
A0A0A6YXN4	Immunoglobulin heavy variable V1-18 (Fragment) OS=Mus musculus GN=Ighv1-18 PE=1 SV=1	Uniprot_Mouse_05/2608	3	58.1197	398.799	314.909	486.521	672.407
A0A0A6YXN5	Immunoglobulin heavy variable V1-43 (Fragment) OS=Mus musculus GN=Ighv1-43 PE=4 SV=1	Uniprot_Mouse_05/3529	1	28.2051	406.112	328.458	397.886	691.929
A0A0A6YXQ0	Immunoglobulin heavy variable 8-8 (Fragment) OS=Mus musculus GN=Ighv8-8 PE=4 SV=1	Uniprot_Mouse_05/3491	1	18.4874	499.76	946.477	412.107	483.048
A0A0A6YXZ4	Immunoglobulin heavy variable 1-62-2 (Fragment) OS=Mus musculus GN=Ighv1-62-2 PE=4 SV=1	Uniprot_Mouse_05/3200	2	20.1681	532.079	565.429	512.176	511.231
A0A0A6YY83	Protocadherin 7 OS=Mus musculus GN=Pcdh7 PE=1 SV=1	Uniprot_Mouse_05/2114	1	1.2749	695.544	590.217	352.285	467.899
A0A0A6YYE7	Immunoglobulin kappa variable 4-57 (Fragment) OS=Mus musculus GN=Igkv4-57 PE=4 SV=2	Uniprot_Mouse_05/1360	2	39.3162	264.204	399.222	658.336	854.86
A0A0B4J1E6	Fc receptor, IgG, low affinity IIb OS=Mus musculus GN=Fcgr2b PE=1 SV=1	Uniprot_Mouse_05/77	2	7.94118	392.348	251.731	715.399	726.399
A0A0B4J1E7	Importin subunit alpha-3 OS=Mus musculus GN=Kpna4 PE=1 SV=1	Uniprot_Mouse_05/3357	4	9.30979	459.045	521.061	593.642	518.215
A0A0B4J1G0	Low affinity immunoglobulin gamma Fc region receptor IV OS=Mus musculus GN=Fcgr4 PE=1 SV=1	Uniprot_Mouse_05/1299	1	5.22088	84.9845	123.549	1126	795.338
A0A0B4J1H7	Immunoglobulin kappa variable 1-135 (Fragment) OS=Mus musculus GN=Igkv1-135 PE=4 SV=1	Uniprot_Mouse_05/1275	4	45	185.253	121.119	812.584	1081.47
A0A0B4J1I1	Immunoglobulin kappa variable 16-104 (Fragment) OS=Mus musculus GN=Igkv16-104 PE=4 SV=1	Uniprot_Mouse_05/3216	1	9.48276	332.333	228.958	415.356	923.488
A0A0B4J1I8	Immunoglobulin kappa variable 4-59 (Fragment) OS=Mus musculus GN=Igkv4-59 PE=4 SV=1	Uniprot_Mouse_05/3794	1	5.98291	652.38	292.222	560.569	752.761
A0A0B4J1I9	Immunoglobulin kappa variable 4-55 (Fragment) OS=Mus musculus GN=Igkv4-55 PE=1 SV=1	Uniprot_Mouse_05/2395	1	27.3504	294.965	388.099	728.573	519.104
A0A0F6AIX5	Lipid droplet-associated hydrolase OS=Mus musculus GN=Ldah PE=1 SV=1	Uniprot_Mouse_05/3474	3	15.0307	402.823	513.243	536.711	517.562
A0A0G2JDE1	Immunoglobulin heavy variable V8-12 (Fragment) OS=Mus musculus GN=Ighv8-12 PE=4 SV=1	Uniprot_Mouse_05/3446	1	18.4874	536.1	693.712	501.476	527.665
A0A0G2JDG9	Immunoglobulin kappa variable 8-16 (Fragment) OS=Mus musculus GN=Igkv8-16 PE=4 SV=4	Uniprot_Mouse_05/1425	2	29.7521	1029.78	614.6	132.687	126.48
A0A0G2JDN5	Immunoglobulin kappa variable 17-127 (Fragment) OS=Mus musculus GN=Igkv17-127 PE=4 SV=4	Uniprot_Mouse_05/4112	2	33.3333	162.137	777.655	458.909	918.612
A0A0G2JDV3	Guanylate-binding protein 6 OS=Mus musculus GN=Gbp6 PE=1 SV=1	Uniprot_Mouse_05/2327	9	22.9133	354.889	350.167	793.456	648.561
A0A0G2JDY6	Nexilin (Fragment) OS=Mus musculus GN=Nexn PE=1 SV=4	Uniprot_Mouse_05/4138	1	31.3559	437.897	568.756	564.906	516.125
A0A0G2JE26	Anthrax toxin receptor 2 OS=Mus musculus GN=Antxr2 PE=1 SV=1	Uniprot_Mouse_05/985	1	2.51451	548.907	510.584	533.961	552.988
A0A0G2JE47	Immunoglobulin kappa variable 8-28 (Fragment) OS=Mus musculus GN=Igkv8-28 PE=1 SV=4	Uniprot_Mouse_05/1264	1	7.43802	378.294	308.578	684.967	792.644
A0A0G2JE99	Immunoglobulin lambda constant 1 (Fragment) OS=Mus musculus GN=Iglc1 PE=4 SV=1	Uniprot_Mouse_05/844	2	32.0755	599.609	314.797	532.24	827.789
A0A0G2JEC4	Endophilin-B1 OS=Mus musculus GN=Sh3glb1 PE=1 SV=1	Uniprot_Mouse_05/3465	7	20.5584	522.343	556.815	513.184	521.826
A0A0G2JEI6	Immunoglobulin kappa chain variable 6-29 (Fragment) OS=Mus musculus GN=Igkv6-29 PE=4 SV=4	Uniprot_Mouse_05/3761	3	33.913	308.156	330.744	384.637	1146.9
A0A0G2JEK2	Cysteine-rich protein 1 OS=Mus musculus GN=Crip1 PE=1 SV=1	Uniprot_Mouse_05/1180	2	29.6875	310.37	349.248	714.448	706.639
A0A0G2JEU7	Immunoglobulin heavy variable 1-82 (Fragment) OS=Mus musculus GN=Ighv1-82 PE=4 SV=1	Uniprot_Mouse_05/4564	1	11.1111	862.675	278.231	564.135	628.99
A0A0G2JFD8	Nexilin OS=Mus musculus GN=Nexn PE=1 SV=1	Uniprot_Mouse_05/4373	2	42.7239	447.211	580.346	542.71	524.104
A0A0G2JFE9	Immunoglobulin heavy variable 1-76 (Fragment) OS=Mus musculus GN=Ighv1-76 PE=1 SV=1	Uniprot_Mouse_05/1359	2	23.0769	357.181	316.2	820.756	613.923
A0A0G2JFH2	Microtubule-associated protein (Fragment) OS=Mus musculus GN=Map4 PE=1 SV=1	Uniprot_Mouse_05/679	17	26.0236	445.186	531.801	548.701	592.746
A0A0G2JFT8	Protein RUFY3 OS=Mus musculus GN=Rufy3 PE=1 SV=1	Uniprot_Mouse_05/3845	2	4.78326	423.891	552.61	553.834	533.842
A0A0G2JFV5	Leucine-rich repeat flightless-interacting protein 2 OS=Mus musculus GN=Lrrfip2 PE=1 SV=1	Uniprot_Mouse_05/1480	2	12.5858	509.355	516.674	571.072	562.657
A0A0G2JG36	Immunoglobulin kappa chain variable 14-100 (Fragment) OS=Mus musculus GN=Igkv14-100 PE=4 SV=4	Uniprot_Mouse_05/2350	1	13.6752	344.132	424.306	235.475	288.589
A0A0G2JG52	Absent in melanoma 1 OS=Mus musculus GN=Aim1 PE=1 SV=1	Uniprot_Mouse_05/2206	1	1.01695	645.7	574.808	513.741	508.781
A0A0G2JGL0	Ubiquitin-conjugating enzyme E2 D3 OS=Mus musculus GN=Ube2d3 PE=1 SV=1	Uniprot_Mouse_05/2531	1	19.5946	419.534	504.766	589.959	548.298
A0A0G2JGN3	Immunoglobulin heavy variable 1-78 (Fragment) OS=Mus musculus GN=Ighv1-78 PE=1 SV=1	Uniprot_Mouse_05/2406	1	13.6752	375.726	450.897	809.942	588.835
A0A0G2JGQ4	NEDD8 ultimate buster 1 OS=Mus musculus GN=Nub1 PE=1 SV=1	Uniprot_Mouse_05/2580	5	13.7931	454.483	511.501	541.783	592.03
A0A0G2JGS4	Calcium/calmodulin-dependent protein kinase type II subunit delta OS=Mus musculus GN=Camk2d PE=1 SV=1	Uniprot_Mouse_05/430	6	19.3246	540.704	596.838	496.427	485.513
A0A0G2JGS9	Immunoglobulin heavy variable 1-77 (Fragment) OS=Mus musculus GN=Ighv1-77 PE=1 SV=1	Uniprot_Mouse_05/4394	1	11.9658	358.696	955.619	360.506	755.714
A0A0G2JGW9	Far upstream element-binding protein 1 OS=Mus musculus GN=Fubp1 PE=1 SV=1	Uniprot_Mouse_05/413	8	22.7061	456.005	498.643	571.433	537.425
A0A0J9YTR2	RIKEN cDNA 0610012G03 gene OS=Mus musculus GN=0610012G03Rik PE=1 SV=1	Uniprot_Mouse_05/1196	2	26.3158	633.351	664.253	389.483	411.725
A0A0J9YUD5	Nucleoporin 205 OS=Mus musculus GN=Nup205 PE=1 SV=1	Uniprot_Mouse_05/4004	3	1.84377	527.92	553.146	458.73	555.163
A0A0J9YUL3	Septin 11, isoform CRA_b OS=Mus musculus GN=Sept11 PE=1 SV=1	Uniprot_Mouse_05/1216	4	21.7593	399.711	421.953	663.141	619.04
A0A0M3HEQ0	Thioredoxin reductase 2, mitochondrial OS=Mus musculus GN=Txnrd2 PE=1 SV=1	Uniprot_Mouse_05/618	7	23.9089	522.355	660.189	413.383	476.047
A0A0N4SUH8	NFU1 iron-sulfur cluster scaffold homolog, mitochondrial OS=Mus musculus GN=Nfu1 PE=1 SV=1	Uniprot_Mouse_05/4570	6	25.7812	415.348	573.815	494.785	507.39
A0A0N4SUZ3	U6 snRNA-associated Sm-like protein LSm8 OS=Mus musculus GN=Lsm8 PE=1 SV=1	Uniprot_Mouse_05/4318	1	16	428.321	516.602	574.722	429.478
A0A0N4SVK8	[Protein ADP-ribosylarginine] hydrolase-like protein 1 OS=Mus musculus GN=Adprhl1 PE=1 SV=1	Uniprot_Mouse_05/3942	21	16.3229	487.424	603.104	450.187	534.329
A0A0N4SVL0	Eukaryotic translation initiation factor 4 gamma 3 OS=Mus musculus GN=Eif4g3 PE=1 SV=1	Uniprot_Mouse_05/2705	1	3.63224	537.045	579.879	491.845	520.106
A0A0N4SVP8	Predicted pseudogene 5580 OS=Mus musculus GN=Gm5580 PE=3 SV=1	Uniprot_Mouse_05/4016	7	24.8175	543.546	489.626	545.166	525.99
A0A0N4SVX9	Dysferlin OS=Mus musculus GN=Dysf PE=1 SV=1	Uniprot_Mouse_05/3858	23	15.8467	468.005	548.151	529.872	557.817
A0A0N4SW28	Guanine nucleotide-binding protein subunit gamma OS=Mus musculus GN=Gng12 PE=1 SV=1	Uniprot_Mouse_05/1444	4	53.012	497.916	499.869	554.701	549.093
A0A0N4SW73	Rab11 family-interacting protein 5 OS=Mus musculus GN=Rab11fip5 PE=1 SV=1	Uniprot_Mouse_05/3033	9	12.3672	446.172	523.75	539.921	566.517
A0A0R4IZW9	Stromal cell-derived factor 2 OS=Mus musculus GN=Sdf2 PE=1 SV=1	Uniprot_Mouse_05/354	2	13.242	405.47	415.815	698.821	563.027
A0A0R4IZX2	Na(+)/H(+) exchange regulatory cofactor NHE-RF OS=Mus musculus GN=Slc9a3r2 PE=1 SV=1	Uniprot_Mouse_05/2104	8	29.6736	599.393	664.241	343.891	476.595
A0A0R4IZY0	Thimet oligopeptidase OS=Mus musculus GN=Thop1 PE=1 SV=1	Uniprot_Mouse_05/2720	8	14.2649	515.309	517.074	532.97	565.592
A0A0R4J007	Paladin OS=Mus musculus GN=Pald1 PE=1 SV=1	Uniprot_Mouse_05/3923	2	4.07451	507.408	493.155	544.94	495.086
A0A0R4J023	Methylglutaconyl-CoA hydratase, mitochondrial OS=Mus musculus GN=Auh PE=1 SV=1	Uniprot_Mouse_05/1774	11	34.3949	589.284	721.479	339.397	387.249
A0A0R4J031	Tripartite motif-containing 35 OS=Mus musculus GN=Trim35 PE=1 SV=1	Uniprot_Mouse_05/2052	1	3.68217	593.696	836.437	325.101	344.417
A0A0R4J032	Complement component 9 OS=Mus musculus GN=C9 PE=1 SV=1	Uniprot_Mouse_05/17	6	13.1907	240.496	246.863	775.791	759.313
A0A0R4J034	MCG129810, isoform CRA_c OS=Mus musculus GN=Pdxdc1 PE=1 SV=1	Uniprot_Mouse_05/290	6	10.1394	400.503	426.093	677.796	569.222
A0A0R4J036	Neurofilament 3, medium OS=Mus musculus GN=Nefm PE=1 SV=1	Uniprot_Mouse_05/2495	7	10.967	462.195	394.986	684.937	539.594
A0A0R4J038	Kininogen-1 OS=Mus musculus GN=Kng1 PE=1 SV=1	Uniprot_Mouse_05/375	19	35.4009	371.389	334.363	563.492	761.991
A0A0R4J039	Histidine-rich glycoprotein OS=Mus musculus GN=Hrg PE=1 SV=1	Uniprot_Mouse_05/1919	8	18.8433	387.689	379.766	560.236	703.253
A0A0R4J044	Poly(rC)-binding protein 4 OS=Mus musculus GN=Pcbp4 PE=1 SV=1	Uniprot_Mouse_05/2593	1	5.45906	628.598	546.779	470.281	507.672
A0A0R4J049	Protein arginine N-methyltransferase 5 OS=Mus musculus GN=Prmt5 PE=1 SV=1	Uniprot_Mouse_05/3263	4	8.94819	328.196	446.933	786.302	474.749
A0A0R4J050	Aminoacylase OS=Mus musculus GN=Acy1 PE=1 SV=1	Uniprot_Mouse_05/666	5	16.9118	510.08	607.211	453.867	485.783
A0A0R4J065	Cysteine protease OS=Mus musculus GN=Atg4b PE=1 SV=1	Uniprot_Mouse_05/2757	1	4.3257	461.056	491.241	585.723	516.517
A0A0R4J069	Selenocysteine lyase OS=Mus musculus GN=Scly PE=1 SV=1	Uniprot_Mouse_05/84	1	3.00926	372.419	354.773	737.572	621.877
A0A0R4J073	BRCA1-A complex subunit RAP80 OS=Mus musculus GN=Uimc1 PE=1 SV=1	Uniprot_Mouse_05/3581	1	1.78817	719.693	584.402	369.243	619.75
A0A0R4J078	UBX domain containing 2, isoform CRA_a OS=Mus musculus GN=Ubxn4 PE=1 SV=1	Uniprot_Mouse_05/1669	1	4.1502	423.048	413.007	620.657	551.852
A0A0R4J079	Acyl-Coenzyme A binding domain containing 3, isoform CRA_b OS=Mus musculus GN=Acbd3 PE=1 SV=1	Uniprot_Mouse_05/1664	5	16.9524	477.774	465.306	590.047	551.323
A0A0R4J081	Complex I intermediate-associated protein 30, mitochondrial OS=Mus musculus GN=Ndufaf1 PE=1 SV=1	Uniprot_Mouse_05/1445	8	26.3636	600.356	612.775	435.066	449.731
A0A0R4J083	Long-chain-specific acyl-CoA dehydrogenase, mitochondrial OS=Mus musculus GN=Acadl PE=1 SV=1	Uniprot_Mouse_05/1239	24	49.5349	654.843	697.597	336.954	407.743
A0A0R4J092	Beta-mannosidase OS=Mus musculus GN=Manba PE=1 SV=1	Uniprot_Mouse_05/3586	1	1.36519	526.745	604.411	446.149	545.778
A0A0R4J094	Fumarylacetoacetate hydrolase domain-containing 2A OS=Mus musculus GN=Fahd2a PE=1 SV=1	Uniprot_Mouse_05/2060	10	43.4505	585.381	722.975	336.534	439.077
A0A0R4J097	Transforming growth factor beta receptor type 3 OS=Mus musculus GN=Tgfbr3 PE=1 SV=1	Uniprot_Mouse_05/1431	1	1.29412	1488.98	553.21	122.311	291.541
A0A0R4J098	Zinc finger protein 326 OS=Mus musculus GN=Zfp326 PE=1 SV=1	Uniprot_Mouse_05/2689	2	4.31034	589.074	564.832	529.65	447.716
A0A0R4J0B2	Phospholipase B-like 1 OS=Mus musculus GN=Plbd1 PE=1 SV=1	Uniprot_Mouse_05/1279	3	5.81818	286.517	332.962	851.557	695.088
A0A0R4J0B4	Cytidine monophospho-N-acetylneuraminic acid synthetase OS=Mus musculus GN=Cmas PE=1 SV=1	Uniprot_Mouse_05/153	4	13.8889	483.541	466.484	571.728	574.913
A0A0R4J0B5	CDNA sequence BC017158 OS=Mus musculus GN=BC017158 PE=1 SV=1	Uniprot_Mouse_05/4093	1	5.36481	551.444	473.335	501.845	592.901
A0A0R4J0B6	ATP-binding cassette sub-family G member 2 OS=Mus musculus GN=Abcg2 PE=1 SV=1	Uniprot_Mouse_05/158	2	4.2618	452.41	447.168	560.324	584.458
A0A0R4J0D1	Store-operated calcium entry-associated regulatory factor OS=Mus musculus GN=Saraf PE=1 SV=1	Uniprot_Mouse_05/2289	1	3.85675	704.387	830.302	218.74	501.833
A0A0R4J0D3	Dolichyl-diphosphooligosaccharide--protein glycosyltransferase subunit STT3B OS=Mus musculus GN=Stt3b PE=1 SV=1	Uniprot_Mouse_05/3770	1	2.79465	557.97	436.529	591.14	528.757
A0A0R4J0F6	Cyclin-G-associated kinase OS=Mus musculus GN=Gak PE=1 SV=1	Uniprot_Mouse_05/332	1	1.14943	360.804	459.035	631.359	574.159
A0A0R4J0G0	Phosphoenolpyruvate carboxykinase [GTP], mitochondrial OS=Mus musculus GN=Pck2 PE=1 SV=1	Uniprot_Mouse_05/2074	7	15.1424	434.192	381.931	690.685	559.731
A0A0R4J0H8	Fibronectin type III domain-containing protein 3B OS=Mus musculus GN=Fndc3b PE=1 SV=1	Uniprot_Mouse_05/2825	1	1.57415	469.595	364.952	546.482	781.384
A0A0R4J0I1	MCG1051009 OS=Mus musculus GN=Serpina3k PE=1 SV=1	Uniprot_Mouse_05/4575	12	41.6268	614.159	333.244	443.535	526.648
A0A0R4J0I6	Acyl-CoA dehydrogenase family member 11 OS=Mus musculus GN=Acad11 PE=1 SV=1	Uniprot_Mouse_05/1221	7	10.6547	683.393	725.248	310.539	379.65
A0A0R4J0I9	Low density lipoprotein receptor-related protein 1 OS=Mus musculus GN=Lrp1 PE=1 SV=1	Uniprot_Mouse_05/274	27	8.29483	464.965	410.514	585.721	665.193
A0A0R4J0J0	Palmdelphin OS=Mus musculus GN=Palmd PE=1 SV=1	Uniprot_Mouse_05/3715	14	37.931	458.846	538.922	529.639	548.512
A0A0R4J0J5	Integrator complex subunit 9 OS=Mus musculus GN=Ints9 PE=1 SV=1	Uniprot_Mouse_05/4273	1	2.62009	406.514	681.818	536.033	434.701
A0A0R4J0J6	THO complex subunit 5 homolog OS=Mus musculus GN=Thoc5 PE=1 SV=1	Uniprot_Mouse_05/1842	1	1.1713	746.167	627.46	399.957	463.206
A0A0R4J0K1	Selenoprotein F OS=Mus musculus GN=Selenof PE=1 SV=1	Uniprot_Mouse_05/4082	4	17.9012	504.405	504.767	483.664	622.788
A0A0R4J0L5	Conserved oligomeric Golgi complex subunit 6 OS=Mus musculus GN=Cog6 PE=1 SV=1	Uniprot_Mouse_05/3376	1	1.21766	679.736	582.318	346.512	579.224
A0A0R4J0L6	28S ribosomal protein S35, mitochondrial OS=Mus musculus GN=Mrps35 PE=1 SV=1	Uniprot_Mouse_05/1718	3	14.6875	544.002	600.899	449.41	436.355
A0A0R4J0M1	Tubulin-specific chaperone C OS=Mus musculus GN=Tbcc PE=1 SV=1	Uniprot_Mouse_05/2733	1	2.6393	688.009	555.428	457.05	503.378
A0A0R4J0M9	Deubiquitinating protein VCIP135 OS=Mus musculus GN=Vcpip1 PE=1 SV=1	Uniprot_Mouse_05/2000	1	1.47541	305.957	374.653	743.166	564.154
A0A0R4J0P1	Acyl-Coenzyme A dehydrogenase family, member 8 OS=Mus musculus GN=Acad8 PE=1 SV=1	Uniprot_Mouse_05/321	15	43.0993	598.923	668.051	382.238	477.273
A0A0R4J0Q4	Lysyl oxidase homolog 1 OS=Mus musculus GN=Loxl1 PE=1 SV=1	Uniprot_Mouse_05/3710	4	10.3789	561.967	369.694	491.683	781.778
A0A0R4J0Q5	Lamin-B2 OS=Mus musculus GN=Lmnb2 PE=1 SV=1	Uniprot_Mouse_05/2766	20	45.8537	562.546	565.452	455.277	528.302
A0A0R4J0Q9	Conserved oligomeric Golgi complex subunit 7 OS=Mus musculus GN=Cog7 PE=1 SV=1	Uniprot_Mouse_05/2353	1	1.68831	360.346	403.476	750.067	545.284
A0A0R4J0R1	Vesicle-associated membrane protein 8 OS=Mus musculus GN=Vamp8 PE=1 SV=1	Uniprot_Mouse_05/3366	2	18.8119	521.364	482.297	577.656	519.84
A0A0R4J0S2	Insulin-like growth factor-binding protein complex acid labile subunit OS=Mus musculus GN=Igfals PE=1 SV=1	Uniprot_Mouse_05/871	1	3.31675	635.055	497.439	453.98	524.673
A0A0R4J0S3	Reticulon 4 interacting protein 1 OS=Mus musculus GN=Rtn4ip1 PE=1 SV=1	Uniprot_Mouse_05/2210	8	30.0505	560.079	722.04	385.504	430.321
A0A0R4J0S4	Lethal(2) giant larvae protein homolog 1 OS=Mus musculus GN=Llgl1 PE=1 SV=1	Uniprot_Mouse_05/3468	2	1.9774	677.009	550.552	404.671	567.38
A0A0R4J0S7	Uveal autoantigen with coiled-coil domains and ankyrin repeats OS=Mus musculus GN=Uaca PE=1 SV=1	Uniprot_Mouse_05/3633	2	2.05237	418.586	553.727	586.292	538.594
A0A0R4J0T0	Iron-sulfur cluster co-chaperone protein HscB, mitochondrial OS=Mus musculus GN=Hscb PE=1 SV=1	Uniprot_Mouse_05/3513	6	39.7436	479.28	647.527	428.542	485.693
A0A0R4J0T8	ADP-ribosylation factor GTPase-activating protein 3 OS=Mus musculus GN=Arfgap3 PE=1 SV=1	Uniprot_Mouse_05/2339	1	2.09924	343.819	474.835	650.49	566.403
A0A0R4J0V3	Phosphatidate phosphatase LPIN1 OS=Mus musculus GN=Lpin1 PE=1 SV=1	Uniprot_Mouse_05/3644	2	3.57143	689.783	458.687	503.993	355.609
A0A0R4J0V4	Junction-mediating and -regulatory protein OS=Mus musculus GN=Jmy PE=1 SV=1	Uniprot_Mouse_05/3532	1	1.22075	479.636	501.968	556.752	498.08
A0A0R4J0W6	Leucine rich repeat containing 40, isoform CRA_a OS=Mus musculus GN=Lrrc40 PE=1 SV=1	Uniprot_Mouse_05/2115	2	3.98671	495.768	431.061	605.681	558.698
A0A0R4J0Y3	Probable helicase with zinc finger domain OS=Mus musculus GN=Helz PE=1 SV=1	Uniprot_Mouse_05/4500	1	0.559796	468.19	566.427	472.197	587.48
A0A0R4J0Z0	Putative GTP-binding protein 6 OS=Mus musculus GN=Gtpbp6 PE=1 SV=1	Uniprot_Mouse_05/1867	1	3.50195	664.263	694.606	308.491	464.283
A0A0R4J0Z1	Protein disulfide-isomerase A4 OS=Mus musculus GN=Pdia4 PE=1 SV=1	Uniprot_Mouse_05/2859	21	32.1373	419.42	311.039	790.409	507.931
A0A0R4J101	Anion exchange protein OS=Mus musculus GN=Slc4a2 PE=1 SV=1	Uniprot_Mouse_05/3009	1	1.37429	685.596	535.544	370.795	507.617
A0A0R4J102	Cytoplasmic polyadenylation element-binding protein 3 OS=Mus musculus GN=Cpeb3 PE=1 SV=1	Uniprot_Mouse_05/2644	1	1.95531	629.883	845.709	252.563	509.568
A0A0R4J124	SRSF protein kinase 2 OS=Mus musculus GN=Srpk2 PE=1 SV=1	Uniprot_Mouse_05/740	1	1.75953	335.125	525.713	665.333	532.776
A0A0R4J131	Biotinidase OS=Mus musculus GN=Btd PE=1 SV=1	Uniprot_Mouse_05/3459	1	2.83554	1063.12	494.639	192.529	536.565
A0A0R4J137	Phytanoyl-CoA dioxygenase domain-containing protein 1 OS=Mus musculus GN=Phyhd1 PE=1 SV=1	Uniprot_Mouse_05/2824	3	13.8264	398.476	447.059	499.794	650.972
A0A0R4J140	Clustered mitochondria protein homolog OS=Mus musculus GN=Cluh PE=1 SV=1	Uniprot_Mouse_05/1615	26	26.4597	558.19	616.528	436.76	430.54
A0A0R4J166	Kelch-like protein 40 OS=Mus musculus GN=Klhl40 PE=1 SV=1	Uniprot_Mouse_05/3926	3	7.40741	472.238	657.028	416.815	542.737
A0A0R4J174	Evolutionarily conserved-signaling intermediate in Toll pathway, mitochondrial OS=Mus musculus GN=Ecsit PE=1 SV=1	Uniprot_Mouse_05/1777	5	18.3908	561.029	627.99	431.93	458.865
A0A0R4J1C5	ATP synthase mitochondrial F1 complex assembly factor 2 OS=Mus musculus GN=Atpaf2 PE=1 SV=1	Uniprot_Mouse_05/2209	2	12.7517	557.949	721.275	408.24	416.94
A0A0R4J1E2	Elongation factor 1-delta OS=Mus musculus GN=Eef1d PE=1 SV=1	Uniprot_Mouse_05/4235	2	20	532.635	512.824	535.394	487.187
A0A0R4J1E4	SPARC-related modular calcium-binding protein 1 OS=Mus musculus GN=Smoc1 PE=1 SV=1	Uniprot_Mouse_05/4057	2	4.53564	698.846	465.943	495.047	498.906
A0A0R4J1J1	MCG114807, isoform CRA_c OS=Mus musculus GN=Pnkd PE=1 SV=1	Uniprot_Mouse_05/3128	1	11.9718	513.847	653.518	420.616	418.87
A0A0R4J1L9	Microtubule-associated tumor suppressor 1 homolog OS=Mus musculus GN=Mtus1 PE=1 SV=1	Uniprot_Mouse_05/1634	1	1.23967	653.663	644.151	335.145	437.043
A0A0R4J1M7	Sodium channel protein OS=Mus musculus GN=Scn5a PE=1 SV=1	Uniprot_Mouse_05/94	1	0.445545	765.615	651.721	355.72	423.31
A0A0R4J1N0	Dihydropyrimidinase-related protein 4 OS=Mus musculus GN=Dpysl4 PE=1 SV=1	Uniprot_Mouse_05/1195	1	2.69815	411.001	420.381	637.395	672.796
A0A0R4J1N7	Ankyrin-1 OS=Mus musculus GN=Ank1 PE=1 SV=1	Uniprot_Mouse_05/3583	27	23.4924	495.881	369.751	714.158	462.666
A0A0R4J1Q7	Ectonucleotide pyrophosphatase/phosphodiesterase 1, isoform CRA_a OS=Mus musculus GN=Enpp1 PE=1 SV=1	Uniprot_Mouse_05/653	1	1.43488	444.14	506.616	587.563	523
A0A0R4J1Y3	Probable tRNA N6-adenosine threonylcarbamoyltransferase OS=Mus musculus GN=Osgep PE=1 SV=1	Uniprot_Mouse_05/2534	1	2.68657	503.454	500.993	525.667	562.882
A0A0R4J256	Proteasome subunit beta type OS=Mus musculus GN=Psmb9 PE=1 SV=1	Uniprot_Mouse_05/538	1	4.56621	435.697	300.985	593.175	891.548
A0A0R4J275	NADH dehydrogenase [ubiquinone] 1 alpha subcomplex subunit 12 OS=Mus musculus GN=Ndufa12 PE=1 SV=1	Uniprot_Mouse_05/380	16	87.2483	581.67	701.671	352.785	454.075
A0A0R4J2B2	BTB/POZ domain-containing protein KCTD12 OS=Mus musculus GN=Kctd12 PE=1 SV=1	Uniprot_Mouse_05/1598	6	23.5474	407.899	390.157	717.377	620.368
A0A0R4J2C1	Amyloid beta A4 precursor protein-binding family B member 1 OS=Mus musculus GN=Apbb1 PE=1 SV=1	Uniprot_Mouse_05/2963	1	2.53521	508.827	783.114	316.397	445.48
A0A0U1RNF2	Leucine carboxyl methyltransferase 1 OS=Mus musculus GN=Lcmt1 PE=1 SV=1	Uniprot_Mouse_05/577	2	8.73494	630.928	576.924	428.667	530.827
A0A0U1RNP7	Perilipin-1 (Fragment) OS=Mus musculus GN=Plin1 PE=1 SV=1	Uniprot_Mouse_05/3831	1	87.3874	1001.16	292.851	460.32	160.425
A0A0U1RPL0	Ataxin-2-like protein OS=Mus musculus GN=Atxn2l PE=1 SV=1	Uniprot_Mouse_05/4121	7	8.4854	483.371	545.791	565.514	510.276
A0A0X1KG67	ER membrane protein complex subunit 10 OS=Mus musculus GN=Emc10 PE=1 SV=1	Uniprot_Mouse_05/4253	3	10.8209	486.827	563.473	507.255	510.756
A0A140LHG8	Signal peptidase complex subunit 2 OS=Mus musculus GN=Spcs2 PE=1 SV=1	Uniprot_Mouse_05/1894	1	7.30769	440.191	447.153	614.846	539.821
A0A140LHH8	Transforming acidic coiled-coil-containing protein 2 (Fragment) OS=Mus musculus GN=Tacc2 PE=1 SV=1	Uniprot_Mouse_05/4552	1	14.4346	377.289	591.924	443.592	549.833
A0A140LIF8	Immunity-related GTPase family M member 2 OS=Mus musculus GN=Irgm2 PE=1 SV=1	Uniprot_Mouse_05/1352	9	36.1179	206.75	204.687	944.76	816.129
A0A140LIJ4	Dynein, axonemal, heavy chain 14 OS=Mus musculus GN=Dnah14 PE=1 SV=1	Uniprot_Mouse_05/2657	1	0.378703	428.672	375.777	732.757	525.102
A0A140LIU4	Cytochrome c oxidase subunit 7A1, mitochondrial OS=Mus musculus GN=Cox7a1 PE=1 SV=1	Uniprot_Mouse_05/898	3	28.0899	428.019	677.624	423.759	456.584
A0A140LJJ5	A-kinase anchor protein 13 OS=Mus musculus GN=Akap13 PE=1 SV=1	Uniprot_Mouse_05/2355	1	0.680029	361.657	482.699	628.795	563.631
A0A140T8J1	Fibronectin type III and SPRY domain-containing protein 2 OS=Mus musculus GN=Fsd2 PE=1 SV=1	Uniprot_Mouse_05/1639	1	1.67598	729.941	628.558	368.907	417.958
A0A140T8J4	Heme binding protein 1 OS=Mus musculus GN=Hebp1 PE=1 SV=1	Uniprot_Mouse_05/3954	1	4.73684	481.602	525.236	528.295	512.331
A0A140T8M2	Immunoglobulin kappa variable 12-44 (Fragment) OS=Mus musculus GN=Igkv12-44 PE=4 SV=2	Uniprot_Mouse_05/1200	2	33.0435	272.405	344.26	775.215	817.04
A0A140T8M3	Immunoglobulin kappa chain variable 8-30 (Fragment) OS=Mus musculus GN=Igkv8-30 PE=4 SV=2	Uniprot_Mouse_05/3695	2	50.4132	1270.71	265.369	224.894	305.937
A0A140T8M4	Immunoglobulin kappa variable 8-19 OS=Mus musculus GN=Igkv8-19 PE=1 SV=2	Uniprot_Mouse_05/4433	1	26.7327	747.468	233.102	461.562	644.202
A0A140T8M5	Immunoglobulin kappa variable 6-15 (Fragment) OS=Mus musculus GN=Igkv6-15 PE=1 SV=2	Uniprot_Mouse_05/3615	1	26.087	557.172	400.864	516.137	715.494
A0A140T8M7	Uncharacterized protein OS=Mus musculus GN=Rpl23a-ps3 PE=3 SV=1	Uniprot_Mouse_05/4426	5	28.2051	523.651	518.598	543.751	507.174
A0A140T8N2	Protein Igkv5-48 (Fragment) OS=Mus musculus GN=Igkv5-48 PE=1 SV=2	Uniprot_Mouse_05/2253	1	10.4348	357.226	521.919	683.617	648.512
A0A140T8N4	Immunoglobulin kappa variable 5-37 (Fragment) OS=Mus musculus GN=Igkv5-37 PE=4 SV=2	Uniprot_Mouse_05/3267	1	6.95652	307.446	303.905	531.039	941.355
A0A140T8N5	Immunoglobulin kappa variable 6-23 (Fragment) OS=Mus musculus GN=Igkv6-23 PE=4 SV=2	Uniprot_Mouse_05/3937	1	33.913	630.352	357.015	529.436	696.616
A0A140T8P5	Immunoglobulin kappa chain variable 8-24 (Fragment) OS=Mus musculus GN=Igkv8-24 PE=4 SV=2	Uniprot_Mouse_05/1237	2	29.7521	891.778	882.389	242.534	392.582
A0A140T8P6	Immunoglobulin kappa variable 12-46 (Fragment) OS=Mus musculus GN=Igkv12-46 PE=1 SV=2	Uniprot_Mouse_05/4390	1	24.3478	822.892	205.309	492.197	719.106
A0A140T8P7	Immunoglobulin kappa variable 8-21 (Fragment) OS=Mus musculus GN=Igkv8-21 PE=1 SV=2	Uniprot_Mouse_05/3159	1	27.5	840.191	521.551	336.26	482.922
A0A140T8P9	Immunoglobulin kappa variable 14-111 (Fragment) OS=Mus musculus GN=Igkv14-111 PE=4 SV=2	Uniprot_Mouse_05/2864	2	28.2051	216.511	572.841	744.758	714.216
A0A140T8Q1	Protein Igkv12-41 (Fragment) OS=Mus musculus GN=Igkv12-41 PE=1 SV=2	Uniprot_Mouse_05/1243	1	33.0435	295.167	305.076	746.261	891.144
A0A140T8R4	N-acetylglucosamine-1-phosphotransferase subunit gamma OS=Mus musculus GN=Gnptg PE=1 SV=1	Uniprot_Mouse_05/3859	1	3.50318	526.371	466.032	486.656	660.915
A0A140T8T4	Uncharacterized protein OS=Mus musculus GN=Rpl9-ps6 PE=4 SV=1	Uniprot_Mouse_05/4340	6	30.7292	516.555	503.711	571.47	479.207
A0A140T8V3	Uncharacterized protein OS=Mus musculus GN=Vdac3-ps1 PE=4 SV=1	Uniprot_Mouse_05/1284	13	56.8905	655.37	707.711	333.621	428.486
A0A140T8V5	Proliferating cell nuclear antigen OS=Mus musculus GN=Pcna-ps2 PE=3 SV=1	Uniprot_Mouse_05/3161	2	9.96169	393.701	374.492	810.073	475.857
A0A171EBK8	Rap1 GTPase-activating protein 2 OS=Mus musculus GN=Rap1gap2 PE=1 SV=1	Uniprot_Mouse_05/3548	1	1.31926	495.514	411.704	702.82	479.176
A0A1B0GR11	Transaldolase OS=Mus musculus GN=Taldo1 PE=1 SV=1	Uniprot_Mouse_05/4151	16	39.5288	610.578	452.427	527.675	442.058
A0A1B0GRA5	Stromal interaction molecule 1 OS=Mus musculus GN=Stim1 PE=1 SV=1	Uniprot_Mouse_05/3314	2	2.77427	530.903	362.724	616.668	537.263
A0A1B0GRP7	Proline synthase co-transcribed bacterial homolog protein (Fragment) OS=Mus musculus GN=Prosc PE=1 SV=1	Uniprot_Mouse_05/991	5	18.7879	488.123	588.201	467.339	533.306
A0A1B0GRV0	3'(2'),5'-bisphosphate nucleotidase 1 OS=Mus musculus GN=Bpnt1 PE=1 SV=1	Uniprot_Mouse_05/3628	3	48.6068	520.507	550.233	473.054	529.49
A0A1B0GS41	GRB2-associated-binding protein 1 OS=Mus musculus GN=Gab1 PE=1 SV=1	Uniprot_Mouse_05/3736	2	5.65517	410.378	553.91	573.482	533.823
A0A1B0GS68	Uncharacterized protein OS=Mus musculus GN=Gm45713 PE=2 SV=1	Uniprot_Mouse_05/3759	6	11.435	478.068	476.291	626.073	489.616
A0A1B0GS91	Supervillin OS=Mus musculus GN=Svil PE=1 SV=1	Uniprot_Mouse_05/4357	39	24.9446	501.709	547.509	525.681	538.024
A0A1B0GSG5	Ribonuclease inhibitor OS=Mus musculus GN=Rnh1 PE=1 SV=1	Uniprot_Mouse_05/1561	17	43.9024	410.072	461.206	622.148	599.144
A0A1B0GSU0	Aldehyde dehydrogenase family 16 member A1 OS=Mus musculus GN=Aldh16a1 PE=1 SV=1	Uniprot_Mouse_05/2653	4	8.72818	517.528	467.058	568.218	539.423
A0A1B0GSX0	L-lactate dehydrogenase OS=Mus musculus GN=Ldha PE=1 SV=1	Uniprot_Mouse_05/783	19	54.0166	484.822	524.507	521.479	583.665
A0A1B0GSX7	Nuclear pore complex protein Nup98-Nup96 OS=Mus musculus GN=Nup98 PE=1 SV=1	Uniprot_Mouse_05/2925	2	1.81718	494.648	466.445	583.088	513.33
A0A1B0GSZ9	39S ribosomal protein L23, mitochondrial OS=Mus musculus GN=Mrpl23 PE=1 SV=1	Uniprot_Mouse_05/3188	3	29.0698	378.437	476.348	674.079	493.742
A0A1D5RLF1	Receptor expression-enhancing protein OS=Mus musculus GN=Reep1 PE=1 SV=1	Uniprot_Mouse_05/2416	1	6.33803	606.018	923.408	267.784	411.994
A0A1D5RLL3	Protein EFR3 homolog A OS=Mus musculus GN=Efr3a PE=1 SV=1	Uniprot_Mouse_05/4514	2	2.71868	484.962	564.252	520.484	516.701
A0A1D5RLQ6	FERM domain-containing protein 5 OS=Mus musculus GN=Frmd5 PE=1 SV=1	Uniprot_Mouse_05/3593	3	26.5625	482.521	648.01	433.705	501.028
A0A1D5RLV1	Protein 4.1 (Fragment) OS=Mus musculus GN=Epb41 PE=1 SV=1	Uniprot_Mouse_05/3946	1	18.6975	480.284	494.074	606.066	469.498
A0A1D5RM85	60S ribosomal protein L18a (Fragment) OS=Mus musculus GN=Rpl18a PE=1 SV=1	Uniprot_Mouse_05/2861	5	18.7215	663.474	533.504	448.043	491.728
A0A1D5RMI8	Alstrom syndrome protein 1 homolog OS=Mus musculus GN=Alms1 PE=1 SV=1	Uniprot_Mouse_05/3316	1	0.61828	824.808	550.794	280.64	553.754
A0A1L1SQ41	Arginyl-tRNA--protein transferase 1 OS=Mus musculus GN=Ate1 PE=1 SV=1	Uniprot_Mouse_05/4428	2	6.97674	589.866	447.877	490.488	587.47
A0A1L1SQ51	Talin-2 OS=Mus musculus GN=Tln2 PE=1 SV=1	Uniprot_Mouse_05/3500	60	35.4167	531.807	552.249	490.64	534.75
A0A1L1SRT0	BAG family molecular chaperone regulator 1 OS=Mus musculus GN=Bag1 PE=1 SV=1	Uniprot_Mouse_05/295	2	7.32394	396.136	422.581	691.62	575.187
A0A1L1SRX2	AMP deaminase OS=Mus musculus GN=Ampd3 PE=1 SV=1	Uniprot_Mouse_05/3826	6	11.0968	512.523	569.107	475.068	534.401
A0A1L1SSC0	Leucine-rich repeat flightless-interacting protein 2 OS=Mus musculus GN=Lrrfip2 PE=1 SV=1	Uniprot_Mouse_05/3969	2	10.566	583.64	520.945	486.497	553.301
A0A1L1SSF2	ADP-dependent glucokinase OS=Mus musculus GN=Adpgk PE=1 SV=1	Uniprot_Mouse_05/3282	2	6.25	567.339	547.926	440.707	535.339
A0A1L1SSH9	SPARC OS=Mus musculus GN=Sparc PE=1 SV=1	Uniprot_Mouse_05/975	2	9.33735	504.223	547.785	509.721	513.173
A0A1L1STC6	Nesprin-1 OS=Mus musculus GN=Syne1 PE=1 SV=1	Uniprot_Mouse_05/3612	9	1.46608	580.851	552.323	452.795	559.978
A0A1L1STE6	Isocitrate dehydrogenase [NAD] subunit, mitochondrial OS=Mus musculus GN=Idh3a PE=1 SV=1	Uniprot_Mouse_05/56	23	48.6979	639.618	698.984	343.927	406.542
A0A1L1SV73	Ubiquitin carboxyl-terminal hydrolase 47 OS=Mus musculus GN=Usp47 PE=1 SV=1	Uniprot_Mouse_05/2141	1	0.872093	423.061	439.076	645.612	536.828
A0JNY3	Gephyrin OS=Mus musculus GN=Gphn PE=1 SV=1	Uniprot_Mouse_05/246	3	8.93782	573.653	546.719	500.618	502.515
A1BN54	Alpha actinin 1a OS=Mus musculus GN=Actn1 PE=1 SV=1	Uniprot_Mouse_05/1031	1	54.2277	548.457	499.893	553.56	523.264
A2A4J8	Vacuolar protein-sorting-associated protein 25 OS=Mus musculus GN=Vps25 PE=1 SV=1	Uniprot_Mouse_05/3273	2	18.4783	359.969	414.922	768.394	460.271
A2A517	Cytohesin-1 (Fragment) OS=Mus musculus GN=Cyth1 PE=1 SV=1	Uniprot_Mouse_05/4460	2	6.08696	465.646	556.733	532.925	508.873
A2A5J5	Neuralized-like protein 2 OS=Mus musculus GN=Neurl2 PE=1 SV=1	Uniprot_Mouse_05/2344	1	8.42105	442.117	468.433	604.952	523.644
A2A5R2	Brefeldin A-inhibited guanine nucleotide-exchange protein 2 OS=Mus musculus GN=Arfgef2 PE=1 SV=1	Uniprot_Mouse_05/3321	4	3.125	614.342	546.915	412.914	543.372
A2A5S3	Double-stranded RNA-binding protein Staufen homolog 1 OS=Mus musculus GN=Stau1 PE=1 SV=1	Uniprot_Mouse_05/3100	2	7.67677	482.672	457.365	621.684	506.675
A2A5V4	SH3 domain-binding protein 1 OS=Mus musculus GN=Sh3bp1 PE=1 SV=1	Uniprot_Mouse_05/1387	2	3.67647	333.091	300.804	875.586	595.483
A2A5Y6	Microtubule-associated protein OS=Mus musculus GN=Mapt PE=1 SV=1	Uniprot_Mouse_05/678	11	24.5661	502.68	668.06	409.122	465.721
A2A5Z6	E3 ubiquitin-protein ligase SMURF2 OS=Mus musculus GN=Smurf2 PE=1 SV=1	Uniprot_Mouse_05/2660	2	3.74332	691.313	561.321	438.415	505.741
A2A6P4	Family with sequence similarity 104, member A OS=Mus musculus GN=Fam104a PE=1 SV=1	Uniprot_Mouse_05/3311	1	13.5135	773.309	522.197	437.844	496.182
A2A7A7	GDH/6PGL endoplasmic bifunctional protein OS=Mus musculus GN=H6pd PE=1 SV=1	Uniprot_Mouse_05/506	2	2.63488	498.746	405.647	602.618	553.856
A2A7F6	Chloride channel protein OS=Mus musculus GN=Clcn6 PE=1 SV=1	Uniprot_Mouse_05/2983	1	1.71821	828.422	725.326	146.995	603.059
A2A7Q5	Prolyl 3-hydroxylase 1 OS=Mus musculus GN=P3h1 PE=1 SV=1	Uniprot_Mouse_05/890	1	1.60428	694.556	516.743	473.495	557.089
A2A7S7	Tyrosine--tRNA ligase OS=Mus musculus GN=Yars PE=1 SV=1	Uniprot_Mouse_05/893	11	22.1631	633.606	499.581	476.033	526.146
A2A838	Protein 4.1 (Fragment) OS=Mus musculus GN=Epb41 PE=1 SV=1	Uniprot_Mouse_05/4254	10	31.4843	540.256	449.83	615.383	452.767
A2A863	Integrin beta-4 OS=Mus musculus GN=Itgb4 PE=1 SV=1	Uniprot_Mouse_05/1124	1	0.825083	710.275	367.844	576.435	441.835
A2A8U2	Transmembrane protein 201 OS=Mus musculus GN=Tmem201 PE=1 SV=1	Uniprot_Mouse_05/1384	1	1.95783	865.847	657.58	233.954	430.302
A2A9M4	Dedicator of cytokinesis protein 7 OS=Mus musculus GN=Dock7 PE=1 SV=2	Uniprot_Mouse_05/3662	2	1.92488	765.683	489.118	455.584	508.81
A2A9Q2	Nardilysin, N-arginine dibasic convertase, NRD convertase 1 OS=Mus musculus GN=Nrd1 PE=1 SV=1	Uniprot_Mouse_05/2231	3	3.41741	408.87	451.803	681.503	551.761
A2AAE1-3	Isoform 3 of Uncharacterized protein KIAA1109 OS=Mus musculus GN=Kiaa1109	Uniprot_Mouse_05/3318	1	0.197707	644.347	529.34	340.739	526.981
A2AAY5	SH3 and PX domain-containing protein 2B OS=Mus musculus GN=Sh3pxd2b PE=1 SV=1	Uniprot_Mouse_05/4591	1	1.76211	410.522	639.17	515.017	520.335
A2ACM0	Putative uncharacterized protein OS=Mus musculus GN=Rptor PE=1 SV=1	Uniprot_Mouse_05/3042	1	0.599251	529.615	658.037	440.462	507.013
A2AD39	SCL-interrupting locus protein homolog OS=Mus musculus GN=Stil PE=4 SV=1	Uniprot_Mouse_05/3921	1	1.50555	622.672	481.667	540.979	423.086
A2ADF7	Solute carrier family 25 member 34 OS=Mus musculus GN=Slc25a34 PE=1 SV=1	Uniprot_Mouse_05/2928	3	13.522	530.686	664.523	356.655	493.997
A2ADH1	Magnesium transporter protein 1 OS=Mus musculus GN=Magt1 PE=1 SV=1	Uniprot_Mouse_05/4513	2	5.43478	648.499	389.942	582.204	497.499
A2ADY9	Protein DDI1 homolog 2 OS=Mus musculus GN=Ddi2 PE=1 SV=1	Uniprot_Mouse_05/2642	5	22.5564	338.775	393.435	778.911	518.965
A2AE27	AMP deaminase OS=Mus musculus GN=Ampd2 PE=1 SV=1	Uniprot_Mouse_05/3191	1	1.69903	605.001	549.986	425.71	538.387
A2AEM2	Chloride channel CLIC-like 1, isoform CRA_a OS=Mus musculus GN=Clcc1 PE=1 SV=1	Uniprot_Mouse_05/3116	2	6.06618	516.133	517.179	541.513	577.655
A2AEW8	GRIP1-associated protein 1 OS=Mus musculus GN=Gripap1 PE=1 SV=1	Uniprot_Mouse_05/4540	1	3.34528	454.45	591.929	584.41	438.858
A2AEX6	Four and a half LIM domains protein 1 OS=Mus musculus GN=Fhl1 PE=1 SV=1	Uniprot_Mouse_05/3876	20	58.8997	548.713	448.712	611.177	505.273
A2AFF6	Cohesin subunit SA-2 OS=Mus musculus GN=Stag2 PE=1 SV=1	Uniprot_Mouse_05/1725	1	1.02524	475.729	445.94	596.611	553.702
A2AFP5	RAB9, member RAS oncogene family (Fragment) OS=Mus musculus GN=Rab9 PE=1 SV=1	Uniprot_Mouse_05/2966	3	19.802	528.734	560.78	520.238	480.793
A2AFQ0	E3 ubiquitin-protein ligase HUWE1 OS=Mus musculus GN=Huwe1 PE=1 SV=1	Uniprot_Mouse_05/4376	12	3.92873	515.051	561.58	492.565	560.311
A2AFQ2	3-hydroxyacyl-CoA dehydrogenase type-2 OS=Mus musculus GN=Hsd17b10 PE=1 SV=1	Uniprot_Mouse_05/214	13	54.2435	612.325	696.315	359.552	417.917
A2AG30	DnaJ (Hsp40) homolog, subfamily B, member 5, isoform CRA_a OS=Mus musculus GN=Dnajb5 PE=1 SV=1	Uniprot_Mouse_05/3579	3	8.63874	449.889	533.152	570.462	520.251
A2AGT5	Cytoskeleton-associated protein 5 OS=Mus musculus GN=Ckap5 PE=1 SV=1	Uniprot_Mouse_05/2912	7	4.18307	541.42	566.282	524.476	463.115
A2AH25	Rho GTPase-activating protein 1 OS=Mus musculus GN=Arhgap1 PE=1 SV=1	Uniprot_Mouse_05/2008	5	15.8664	330.938	364.687	805.606	591.764
A2AH85	116 kDa U5 small nuclear ribonucleoprotein component OS=Mus musculus GN=Eftud2 PE=1 SV=1	Uniprot_Mouse_05/2301	7	9.46502	480.614	450.402	594.991	527.894
A2AHK0	Diacylglycerol kinase OS=Mus musculus GN=Dgkz PE=1 SV=1	Uniprot_Mouse_05/1846	3	3.82903	565.308	600.087	483.618	511.928
A2AI52	Ubiquitin carboxyl-terminal hydrolase 8 OS=Mus musculus GN=Usp8 PE=1 SV=1	Uniprot_Mouse_05/1646	1	1.74152	457.6	433.732	629.145	572.163
A2AI87	Phosphorylase b kinase regulatory subunit alpha, skeletal muscle isoform OS=Mus musculus GN=Phka1 PE=1 SV=1	Uniprot_Mouse_05/4436	3	2.57857	504.537	545.107	471.246	556.897
A2AIL4	NADH dehydrogenase (ubiquinone) complex I, assembly factor 6 OS=Mus musculus GN=Ndufaf6 PE=1 SV=1	Uniprot_Mouse_05/1490	3	10.2102	624.774	604.315	379.69	422.948
A2AIM4	Tropomyosin beta chain OS=Mus musculus GN=Tpm2 PE=1 SV=1	Uniprot_Mouse_05/3945	1	73.5915	484.911	584.276	517.146	470.973
A2AIX1	SEC16 homolog A, endoplasmic reticulum export factor OS=Mus musculus GN=Sec16a PE=1 SV=1	Uniprot_Mouse_05/3174	5	3.4918	516.079	611.6	484.998	495.132
A2AJL3	FGGY carbohydrate kinase domain-containing protein OS=Mus musculus GN=Fggy PE=1 SV=1	Uniprot_Mouse_05/1837	1	2.53623	776.45	656.443	355.803	463.064
A2AJQ0	[Pyruvate dehydrogenase [acetyl-transferring]]-phosphatase 1, mitochondrial OS=Mus musculus GN=Pdp1 PE=1 SV=2	Uniprot_Mouse_05/4230	11	27.6382	485.802	594.449	475.608	546.703
A2AJW4	Protein phosphatase 1 regulatory subunit OS=Mus musculus GN=Ppp1r3d PE=1 SV=1	Uniprot_Mouse_05/1218	1	5.01792	826.922	737.157	297.162	343.602
A2AKG8	Focadhesin OS=Mus musculus GN=Focad PE=1 SV=1	Uniprot_Mouse_05/4131	1	0.723026	668.845	461.072	453.238	552.833
A2AKV6	Alpha-ketoglutarate-dependent dioxygenase alkB homolog 3 OS=Mus musculus GN=Alkbh3 PE=1 SV=1	Uniprot_Mouse_05/988	3	17.0732	467.838	535.802	485.593	607.015
A2AL50	Alkylglycerone-phosphate synthase OS=Mus musculus GN=Agps PE=1 SV=1	Uniprot_Mouse_05/2161	1	2.3845	561.494	622.465	442.67	500.197
A2AL78	Aspartyl/asparaginyl beta-hydroxylase OS=Mus musculus GN=Asph PE=1 SV=1	Uniprot_Mouse_05/657	1	18.3673	530.114	646.103	419.197	503.314
A2AMH4	Choline transporter-like protein 1 OS=Mus musculus GN=Slc44a1 PE=1 SV=1	Uniprot_Mouse_05/3734	2	3.62117	387.762	529.1	520.599	532.59
A2AMM0	Muscle-related coiled-coil protein OS=Mus musculus GN=Murc PE=1 SV=1	Uniprot_Mouse_05/2173	11	38.674	571.467	709.046	344.242	446.126
A2AN08-5	Isoform 5 of E3 ubiquitin-protein ligase UBR4 OS=Mus musculus GN=Ubr4	Uniprot_Mouse_05/268	13	3.43702	539.449	556.816	499.808	511.938
A2ANP1	2310028H24Rik protein OS=Mus musculus GN=Fam219a PE=1 SV=1	Uniprot_Mouse_05/3105	1	9.52381	647.001	518.942	489.707	469.075
A2APF7	Z-DNA-binding protein 1 OS=Mus musculus GN=Zbp1 PE=1 SV=1	Uniprot_Mouse_05/1409	4	16.7883	108.947	152.025	1281.04	605.986
A2APM2	CD44 antigen OS=Mus musculus GN=Cd44 PE=1 SV=1	Uniprot_Mouse_05/111	4	9.10256	365.351	219.063	872.007	676.613
A2APY7	Arginine-hydroxylase NDUFAF5, mitochondrial OS=Mus musculus GN=Ndufaf5 PE=1 SV=1	Uniprot_Mouse_05/2845	6	20.6997	512.38	683.201	395.29	456.63
A2AQ07	Tubulin beta-1 chain OS=Mus musculus GN=Tubb1 PE=1 SV=1	Uniprot_Mouse_05/1020	14	43.2373	621.71	274.017	876.487	351.986
A2AQJ6	Transmembrane protein 87A OS=Mus musculus GN=Tmem87a PE=1 SV=1	Uniprot_Mouse_05/2291	1	2.14286	697.452	596.656	447.442	520.409
A2AQN4	Acetyl-coenzyme A synthetase, cytoplasmic OS=Mus musculus GN=Acss2 PE=1 SV=1	Uniprot_Mouse_05/808	7	14.1457	818.554	457.427	465.099	350.788
A2AR02	Peptidyl-prolyl cis-trans isomerase G OS=Mus musculus GN=Ppig PE=1 SV=1	Uniprot_Mouse_05/751	1	2.12766	786.099	554.775	326.205	554.309
A2ARA8	Integrin alpha-8 OS=Mus musculus GN=Itga8 PE=1 SV=1	Uniprot_Mouse_05/1435	1	1.22411	1399.18	557.229	182.929	190.796
A2ARP1	Inositol hexakisphosphate and diphosphoinositol-pentakisphosphate kinase 1 OS=Mus musculus GN=Ppip5k1 PE=1 SV=1	Uniprot_Mouse_05/3384	2	1.94986	503.892	493.832	511.042	582.854
A2ARP8	Microtubule-associated protein 1A OS=Mus musculus GN=Map1a PE=1 SV=1	Uniprot_Mouse_05/223	4	2.28932	467.072	382.209	640.609	631.592
A2AS37	Expressed sequence AI182371 OS=Mus musculus GN=AI182371 PE=1 SV=2	Uniprot_Mouse_05/2190	1	3.65169	410.656	378.989	543.503	702.19
A2AS98	Nck-associated protein 1 OS=Mus musculus GN=Nckap1 PE=1 SV=1	Uniprot_Mouse_05/4001	1	0.881834	659.586	463.783	479.449	509.099
A2ASS6-2	Isoform 2 of Titin OS=Mus musculus GN=Ttn	Uniprot_Mouse_05/2306	46	64.409	556.391	651.584	401.045	481.844
A2ASS6-3	Isoform 3 of Titin OS=Mus musculus GN=Ttn	Uniprot_Mouse_05/2293	30	41.5577	554.513	650.924	403.795	479.797
A2AT37	UPF2 regulator of nonsense transcripts homolog (Yeast) OS=Mus musculus GN=Upf2 PE=1 SV=1	Uniprot_Mouse_05/3605	1	1.26084	550.047	429.144	646.339	521.834
A2AT65	Titin (Fragment) OS=Mus musculus GN=Ttn PE=1 SV=1	Uniprot_Mouse_05/2587	1	29.7183	558.166	658.823	370.839	494.69
A2AUC9	Kelch-like protein 41 OS=Mus musculus GN=Klhl41 PE=1 SV=1	Uniprot_Mouse_05/4530	13	29.2079	485.756	587.635	510.235	549.47
A2AUD5	Tumor protein D54 OS=Mus musculus GN=Tpd52l2 PE=1 SV=1	Uniprot_Mouse_05/518	5	33.6245	468.177	463.909	600.411	520.579
A2AVR6	Acyl-coenzyme A thioesterase 11 OS=Mus musculus GN=Acot11 PE=1 SV=1	Uniprot_Mouse_05/3238	3	7.49186	691.835	438.547	411.205	319.146
A2AVR9	Dynein light chain roadblock OS=Mus musculus GN=Dynlrb1 PE=1 SV=1	Uniprot_Mouse_05/4397	2	35.5769	505.879	518.307	515.134	512.539
A2AWA9	Rab GTPase-activating protein 1 OS=Mus musculus GN=Rabgap1 PE=1 SV=1	Uniprot_Mouse_05/2419	2	2.91353	438.048	507.096	601.085	551.165
A2BDX3	Adenylyltransferase and sulfurtransferase MOCS3 OS=Mus musculus GN=Mocs3 PE=1 SV=1	Uniprot_Mouse_05/3298	1	2.82609	564.478	832.607	260.096	561.89
A2BE28	Ribosomal biogenesis protein LAS1L OS=Mus musculus GN=Las1l PE=1 SV=1	Uniprot_Mouse_05/3353	1	1.15979	601.217	639.683	340.541	576.69
A2CG35	Ras-related protein Rab-12 OS=Mus musculus GN=Rab12 PE=1 SV=1	Uniprot_Mouse_05/2872	7	35.3952	588.155	590.914	426.832	507.649
A3KFM7	Chromodomain-helicase-DNA-binding protein 6 OS=Mus musculus GN=Chd6 PE=1 SV=1	Uniprot_Mouse_05/2248	1	0.516415	538.489	614.089	401.23	471.947
A3KFX0	Cytosolic 5'-nucleotidase 1A OS=Mus musculus GN=Nt5c1a PE=1 SV=1	Uniprot_Mouse_05/1822	2	8.49315	572.492	662.288	427.772	447.126
A3KG59	Peptidase M20 domain-containing protein 2 OS=Mus musculus GN=Pm20d2 PE=1 SV=1	Uniprot_Mouse_05/2916	5	15.5452	560.679	635.603	397.19	527.159
A3KGF9	Uncharacterized protein C15orf52 homolog OS=Mus musculus PE=1 SV=1	Uniprot_Mouse_05/1411	2	5.50459	1067.54	650.895	159.861	418.493
A3KMP2	Tetratricopeptide repeat protein 38 OS=Mus musculus GN=Ttc38 PE=1 SV=2	Uniprot_Mouse_05/1717	10	25.8065	632.571	612.735	385.123	470.595
A4QPC5	Chymase OS=Mus musculus GN=Cma1 PE=1 SV=1	Uniprot_Mouse_05/816	5	27.3077	917.812	387.757	382.526	295.797
A4UUI2	Guanylate binding protein 1 OS=Mus musculus GN=Gbp2b PE=1 SV=1	Uniprot_Mouse_05/1432	8	14.2615	104.028	126.81	1347.36	624.578
A5A4Y9	Protein phosphatase 1 regulatory subunit 11 OS=Mus musculus GN=Ppp1r11 PE=1 SV=1	Uniprot_Mouse_05/1731	1	12.2137	445.455	486.377	597.127	564.054
A5D6P2	Par-3 (Partitioning defective 3) homolog (C. elegans) OS=Mus musculus GN=Pard3 PE=1 SV=1	Uniprot_Mouse_05/2467	2	2.47376	514.223	543.875	497.229	486.874
A6H5Y3	Methionine synthase OS=Mus musculus GN=Mtr PE=1 SV=1	Uniprot_Mouse_05/19	1	0.957702	399.374	395.493	655.547	637.443
A6H611	Mitochondrial intermediate peptidase OS=Mus musculus GN=Mipep PE=1 SV=1	Uniprot_Mouse_05/2865	3	4.92264	637.824	639.218	354.08	494.915
A6H630	Protein-glutamate O-methyltransferase OS=Mus musculus GN=Armt1 PE=1 SV=1	Uniprot_Mouse_05/2055	2	5.46697	620.468	584.973	407.265	497.182
A6H644	Protein phosphatase 1 regulatory subunit OS=Mus musculus GN=Ppp1r12b PE=1 SV=1	Uniprot_Mouse_05/1962	24	36.0887	574.731	679.328	400.703	455.917
A6H6E2	Multimerin-2 OS=Mus musculus GN=Mmrn2 PE=1 SV=1	Uniprot_Mouse_05/2323	2	2.43902	591.664	673.897	423.046	422.254
A6H8H2-2	Isoform 2 of DENN domain-containing protein 4C OS=Mus musculus GN=Dennd4c	Uniprot_Mouse_05/1724	3	2.25064	539.686	555.922	503.409	511.846
A6X935	Inter alpha-trypsin inhibitor, heavy chain 4 OS=Mus musculus GN=Itih4 PE=1 SV=2	Uniprot_Mouse_05/774	1	22.9299	344.539	333.218	476	795.911
A6ZI44	Fructose-bisphosphate aldolase OS=Mus musculus GN=Aldoa PE=1 SV=1	Uniprot_Mouse_05/875	34	79.1866	525.64	594.324	435.681	552.267
A7TU71	Protein Shroom2 OS=Mus musculus GN=Shroom2 PE=1 SV=1	Uniprot_Mouse_05/3190	1	0.605245	506.093	381.136	648.058	516.07
A8C756	Thyroid adenoma-associated protein homolog OS=Mus musculus GN=Thada PE=1 SV=1	Uniprot_Mouse_05/1960	1	0.670795	772.409	742.843	283.012	498.933
A8DUK4	Beta-globin OS=Mus musculus GN=Hbbt1 PE=1 SV=1	Uniprot_Mouse_05/3778	5	97.2789	546.365	311.328	718.559	459.501
A8Y5P4	MAP7 domain-containing protein 1 OS=Mus musculus GN=Map7d1 PE=1 SV=1	Uniprot_Mouse_05/2337	4	5.89681	571.266	584.369	466.537	528.026
A8Y5T6	Probable proline--tRNA ligase, mitochondrial OS=Mus musculus GN=Pars2 PE=1 SV=1	Uniprot_Mouse_05/1150	1	4.69667	485.348	507.435	481.472	513.422
B0QZL1	Alpha-enolase (Fragment) OS=Mus musculus GN=Eno1 PE=1 SV=1	Uniprot_Mouse_05/1123	1	71.4932	498.092	528.103	527.41	491.125
B0QZN5	Vesicle-associated membrane protein 2 OS=Mus musculus GN=Vamp2 PE=1 SV=1	Uniprot_Mouse_05/339	1	24.5399	539.905	576.937	475.747	497.344
B0R0Y8	SH3 domain-containing kinase-binding protein 1 (Fragment) OS=Mus musculus GN=Sh3kbp1 PE=1 SV=1	Uniprot_Mouse_05/4182	1	35.4067	462.091	605.127	474.421	518.742
B1AQ77	Keratin 15, isoform CRA_a OS=Mus musculus GN=Krt15 PE=1 SV=1	Uniprot_Mouse_05/4411	1	6.57895	632.279	299.121	816.634	277.5
B1AQD9	Protein unc-119 homolog A OS=Mus musculus GN=Unc119 PE=1 SV=1	Uniprot_Mouse_05/4265	1	7.25191	374.107	598.088	493.579	575.311
B1AQF4	Dual-specificity protein phosphatase 3 OS=Mus musculus GN=Dusp3 PE=1 SV=1	Uniprot_Mouse_05/2853	5	35.7143	446.605	503.041	561.849	560.909
B1AQZ0	Septin-8 OS=Mus musculus GN=Sept8 PE=1 SV=1	Uniprot_Mouse_05/1484	4	20.4545	423.121	439.179	641.303	603.098
B1AR13	CDGSH iron-sulfur domain-containing protein 3, mitochondrial OS=Mus musculus GN=Cisd3 PE=1 SV=1	Uniprot_Mouse_05/2512	4	24.8175	535.042	644.051	394.052	475.43
B1AR69	Myosin, heavy polypeptide 13, skeletal muscle OS=Mus musculus GN=Myh13 PE=1 SV=1	Uniprot_Mouse_05/2753	7	17.6471	551.309	644.028	407.187	511.093
B1AR74	Breast carcinoma-amplified sequence 3 homolog OS=Mus musculus GN=Bcas3 PE=1 SV=1	Uniprot_Mouse_05/1756	1	1.59067	488.474	470.667	579.905	545.121
B1ARB3	Platelet endothelial cell adhesion molecule OS=Mus musculus GN=Pecam1 PE=1 SV=1	Uniprot_Mouse_05/3000	10	18.4426	528.737	572.692	490.463	520.582
B1ART2	Vacuolar protein sorting 13D OS=Mus musculus GN=Vps13d PE=1 SV=2	Uniprot_Mouse_05/2399	2	0.523918	523.59	537.046	489.94	510.421
B1AT82	MCG6846, isoform CRA_c OS=Mus musculus GN=Prpsap1 PE=1 SV=1	Uniprot_Mouse_05/1732	1	9.35065	459.346	447.335	603.628	548.465
B1ATI0	Aldehyde dehydrogenase OS=Mus musculus GN=Aldh3a2 PE=1 SV=1	Uniprot_Mouse_05/145	7	15.2256	486.806	483.716	561.207	552.239
B1AU75	Nuclear autoantigenic sperm protein OS=Mus musculus GN=Nasp PE=1 SV=1	Uniprot_Mouse_05/3158	1	1.55239	465.271	474.248	580.238	493.835
B1AUN2	Eukaryotic translation initiation factor 2B, subunit 3 OS=Mus musculus GN=Eif2b3 PE=1 SV=1	Uniprot_Mouse_05/2662	2	3.9823	564.168	522.746	504.873	487.973
B1AUX2	Host cell factor 1 OS=Mus musculus GN=Hcfc1 PE=1 SV=1	Uniprot_Mouse_05/4108	6	3.82775	788.338	395.366	508.664	448.137
B1AVZ0	Uracil phosphoribosyltransferase homolog OS=Mus musculus GN=Uprt PE=1 SV=1	Uniprot_Mouse_05/2057	1	3.54839	438.597	420.109	659.405	548.601
B1AZI6	THO complex subunit 2 OS=Mus musculus GN=Thoc2 PE=1 SV=1	Uniprot_Mouse_05/4519	1	0.627353	551.935	463.123	509.467	518.601
B1B1A8	Myosin light chain kinase, smooth muscle OS=Mus musculus GN=Mylk PE=1 SV=1	Uniprot_Mouse_05/940	17	11.7436	738.514	445.868	573.276	310.008
B2C3G8	Signal transducer and activator of transcription OS=Mus musculus GN=Stat5a PE=1 SV=1	Uniprot_Mouse_05/3084	1	8.28105	631.85	536.026	453.28	522.843
B2KGF0	Ribulose-phosphate 3-epimerase OS=Mus musculus GN=Rpe PE=1 SV=1	Uniprot_Mouse_05/3719	1	3.40426	495.249	423.471	678.113	462.281
B2M1R6	Heterogeneous nuclear ribonucleoprotein K OS=Mus musculus GN=Hnrnpk PE=1 SV=1	Uniprot_Mouse_05/939	14	37.9545	545.779	470.14	577.155	514.296
B2RPU8	MCG130675 OS=Mus musculus GN=Zbed5 PE=2 SV=1	Uniprot_Mouse_05/4498	3	4.89418	535.931	536.295	419.659	615.996
B2RPV6	Multimerin-1 OS=Mus musculus GN=Mmrn1 PE=1 SV=2	Uniprot_Mouse_05/4632	4	4.38017	783.491	287.589	735.939	332.587
B2RQ80	Tnik protein OS=Mus musculus GN=Tnik PE=1 SV=1	Uniprot_Mouse_05/695	1	1.10294	509.969	353.096	535.242	702.057
B2RQC6	CAD protein OS=Mus musculus GN=Cad PE=1 SV=1	Uniprot_Mouse_05/1067	4	2.8764	594.808	447.944	565.264	533.688
B2RQK7	Synaptopodin 2-like protein OS=Mus musculus GN=Synpo2l PE=1 SV=1	Uniprot_Mouse_05/4405	20	34.5603	480.025	595.587	543.858	499.579
B2RR03	Glycoprotein Ib, beta polypeptide OS=Mus musculus GN=Gp1bb PE=1 SV=1	Uniprot_Mouse_05/3953	2	13.0841	545.515	195.378	1048.65	296.18
B2RRE7	OTU domain-containing protein 4 OS=Mus musculus GN=Otud4 PE=1 SV=1	Uniprot_Mouse_05/2132	1	1.08401	605.935	675.144	381.915	499.453
B2RSH2	Guanine nucleotide-binding protein G(i) subunit alpha-1 OS=Mus musculus GN=Gnai1 PE=1 SV=1	Uniprot_Mouse_05/927	1	15.5367	581.77	506.622	511.694	515.526
B2RSU7	GRIP and coiled-coil domain containing 2 OS=Mus musculus GN=Gcc2 PE=1 SV=1	Uniprot_Mouse_05/2047	1	0.47619	664.093	632.972	373.193	503.608
B2RT89	Predicted gene, EG434674 OS=Mus musculus GN=Slc22a28 PE=2 SV=1	Uniprot_Mouse_05/2433	1	1.81159	576.972	726.015	288.188	461.959
B2RUF0	Y box protein 2 OS=Mus musculus GN=Ybx2 PE=1 SV=1	Uniprot_Mouse_05/1167	2	21.727	652.203	664.389	397.634	399.789
B2RUS7	ATP-binding cassette, sub-family C (CFTR/MRP), member 8 OS=Mus musculus GN=Abcc8 PE=1 SV=1	Uniprot_Mouse_05/105	1	0.692695	837.488	720.549	269.454	429.772
B2RXC1	Trafficking protein particle complex subunit 11 OS=Mus musculus GN=Trappc11 PE=1 SV=1	Uniprot_Mouse_05/3230	1	2.91262	462.26	483.289	602.146	499.375
B2RXC2	Kinase OS=Mus musculus GN=Itpkb PE=1 SV=1	Uniprot_Mouse_05/4083	3	4.88323	468.068	623.874	475.062	520.35
B2RXM6	Ly6g6f protein OS=Mus musculus GN=Ly6g6f PE=1 SV=1	Uniprot_Mouse_05/3968	1	3.66667	571.889	242.29	908.974	359.513
B2RXQ2	Ppfia1 protein OS=Mus musculus GN=Ppfia1 PE=1 SV=1	Uniprot_Mouse_05/1482	2	2.21169	480.286	469.819	584.04	565.429
B2RXS4	Plexin-B2 OS=Mus musculus GN=Plxnb2 PE=1 SV=1	Uniprot_Mouse_05/3245	9	6.84039	540.754	473.545	543.904	595.372
B2RY56	RNA-binding protein 25 OS=Mus musculus GN=Rbm25 PE=1 SV=2	Uniprot_Mouse_05/3132	4	6.92124	514.469	426.721	619.632	524.699
B5B2N2	Nuclear factor of activated T-cells c1 isoform IA-IXL OS=Mus musculus GN=Nfatc1 PE=1 SV=1	Uniprot_Mouse_05/1101	1	1.70394	706.07	409.293	357.363	650.157
B7ZCI2	Nebulette OS=Mus musculus GN=Nebl PE=1 SV=1	Uniprot_Mouse_05/3391	19	58.284	503.872	630.002	431.934	507.794
B7ZCI3	Nebulette OS=Mus musculus GN=Nebl PE=1 SV=1	Uniprot_Mouse_05/3698	1	64.2586	487.601	620.069	444.673	514.15
B7ZCJ1	Rho GTPase-activating protein 21 OS=Mus musculus GN=Arhgap21 PE=1 SV=1	Uniprot_Mouse_05/2553	2	1.48338	584.912	634.03	431.966	534.145
B7ZCM9	Phospholipase A2 OS=Mus musculus GN=Gm28042 PE=4 SV=1	Uniprot_Mouse_05/2603	1	1.57791	527.251	510.428	491.946	502.39
B7ZMP1	Probable Xaa-Pro aminopeptidase 3 OS=Mus musculus GN=Xpnpep3 PE=1 SV=1	Uniprot_Mouse_05/1479	3	7.50988	559.064	569.326	460	476.64
B7ZMP8	2310046A06Rik protein OS=Mus musculus GN=Mlip PE=1 SV=1	Uniprot_Mouse_05/4123	1	43.0108	452.425	638.237	474.986	512.249
B7ZN28	Papilin OS=Mus musculus GN=Papln PE=1 SV=1	Uniprot_Mouse_05/1761	13	13.9017	659.127	719.747	341.114	462.934
B7ZNL2	Nap1l4 protein OS=Mus musculus GN=Nap1l4 PE=1 SV=1	Uniprot_Mouse_05/3881	6	25.1295	481.142	547.752	551.692	533.246
B7ZWM6	Sorbin and SH3 domain-containing protein 2 OS=Mus musculus GN=Sorbs2 PE=1 SV=1	Uniprot_Mouse_05/3919	1	29.6823	462.289	553.688	539.929	546.099
B8JJ69	RIKEN cDNA 2310061I04 gene OS=Mus musculus GN=2310061I04Rik PE=1 SV=1	Uniprot_Mouse_05/1804	1	3.49206	557.852	654.571	416.951	407.167
B8JJN0	Uncharacterized protein OS=Mus musculus GN=Gm20547 PE=3 SV=1	Uniprot_Mouse_05/1175	19	16.5361	381.729	354.683	695.566	679.936
B9EHJ3	Tight junction protein ZO-1 OS=Mus musculus GN=Tjp1 PE=1 SV=1	Uniprot_Mouse_05/2254	16	14.7181	682.685	593.665	378.572	497.759
B9EJ86	Oxysterol-binding protein-related protein 8 OS=Mus musculus GN=Osbpl8 PE=1 SV=1	Uniprot_Mouse_05/3329	2	4.27447	529.797	621.783	484.95	486.47
B9EJR8	Dynein assembly factor 5, axonemal OS=Mus musculus GN=Dnaaf5 PE=1 SV=1	Uniprot_Mouse_05/2124	1	1.0551	600.717	600.88	388.277	445.503
B9EKR1	Receptor-type tyrosine-protein phosphatase zeta OS=Mus musculus GN=Ptprz1 PE=1 SV=1	Uniprot_Mouse_05/1295	1	0.475779	820.825	867.801	176.176	384.076
C0HKD9	Microfibrillar-associated protein 1B OS=Mus musculus GN=Mfap1b PE=1 SV=1	Uniprot_Mouse_05/2702	2	6.15034	461.821	486.247	617.244	525.417
C0HKE6	Histone H2A type 1-I OS=Mus musculus GN=Hist1h2ai PE=1 SV=1	Uniprot_Mouse_05/2749	2	28.4615	315.058	448.278	717.404	520.608
D0QMC3	Myeloid cell nuclear differentiation antigen-like protein OS=Mus musculus GN=Mndal PE=1 SV=1	Uniprot_Mouse_05/1185	1	6.3197	384.418	388.341	685.397	648.076
D3YTN4	GTPase IMAP family member 4 OS=Mus musculus GN=Gimap4 PE=1 SV=1	Uniprot_Mouse_05/1666	10	38.7195	449.329	383.775	670.995	607.2
D3YTQ3	Heterogeneous nuclear ribonucleoprotein D-like OS=Mus musculus GN=Hnrnpdl PE=1 SV=1	Uniprot_Mouse_05/3395	2	9.7619	436.552	500.588	656.992	500.859
D3YTS1	Signal peptidase complex catalytic subunit SEC11 OS=Mus musculus GN=Sec11a PE=1 SV=1	Uniprot_Mouse_05/2320	2	10.1215	473.987	416.163	624.813	537.097
D3YU22	LIM and calponin homology domains-containing protein 1 OS=Mus musculus GN=Limch1 PE=1 SV=1	Uniprot_Mouse_05/3950	11	14.1386	480.226	627.387	477.055	518.863
D3YU39	Cholinephosphotransferase 1 OS=Mus musculus GN=Chpt1 PE=1 SV=1	Uniprot_Mouse_05/4337	1	2.95567	498.585	514.833	594.487	462.83
D3YUP1	Histone-arginine methyltransferase CARM1 OS=Mus musculus GN=Carm1 PE=1 SV=1	Uniprot_Mouse_05/3001	1	1.99693	618.145	518.935	499.279	451.431
D3YUT2	Alpha-protein kinase 3 OS=Mus musculus GN=Alpk3 PE=1 SV=1	Uniprot_Mouse_05/3077	3	2.20238	528.877	607.282	465.639	517.469
D3YVV7	Neuro-oncological ventral antigen 2 OS=Mus musculus GN=Nova2 PE=1 SV=3	Uniprot_Mouse_05/1712	1	2.33813	602.807	583.553	397.293	466.939
D3YVW2	Golgi integral membrane protein 4 OS=Mus musculus GN=Golim4 PE=1 SV=1	Uniprot_Mouse_05/1937	2	4.5388	488.728	366.766	679.719	628.575
D3YYS6	Monoglyceride lipase OS=Mus musculus GN=Mgll PE=1 SV=1	Uniprot_Mouse_05/2893	7	27.4924	647.519	528.631	412.124	411.611
D3YYT1	Putative oxidoreductase GLYR1 OS=Mus musculus GN=Glyr1 PE=1 SV=1	Uniprot_Mouse_05/3114	1	2.53623	420.828	484.147	494.657	583.067
D3YYU8	Obscurin-like protein 1 OS=Mus musculus GN=Obsl1 PE=1 SV=1	Uniprot_Mouse_05/4559	8	7.5388	515.573	557.011	541.884	526.614
D3YZD8	Mth938 domain-containing protein OS=Mus musculus GN=Aamdc PE=1 SV=1	Uniprot_Mouse_05/2510	5	34.6667	711.235	632.838	315.22	522.969
D3YZP9	Coiled-coil domain-containing protein 6 OS=Mus musculus GN=Ccdc6 PE=1 SV=1	Uniprot_Mouse_05/2767	1	4.69083	416.218	365.342	718.107	502.041
D3YZV8	Coiled-coil domain-containing protein 8 homolog OS=Mus musculus GN=Ccdc8 PE=1 SV=2	Uniprot_Mouse_05/1661	1	1.16788	708.563	614.502	392.39	431.396
D3YZZ5	Transmembrane p24-trafficking protein 7 OS=Mus musculus GN=Tmed7 PE=1 SV=1	Uniprot_Mouse_05/2557	3	18.3036	523.604	445.102	576.389	568.182
D3Z041	Long-chain-fatty-acid--CoA ligase 1 OS=Mus musculus GN=Acsl1 PE=1 SV=1	Uniprot_Mouse_05/63	34	46.6381	612.039	706.27	355	367.345
D3Z0M9	DEAD (Asp-Glu-Ala-Asp) box polypeptide 23 OS=Mus musculus GN=Ddx23 PE=1 SV=1	Uniprot_Mouse_05/4516	1	1.3431	605.807	445.866	563.801	459.204
D3Z0N2	Sorbin and SH3 domain-containing protein 2 (Fragment) OS=Mus musculus GN=Sorbs2 PE=1 SV=1	Uniprot_Mouse_05/2491	4	47.3684	481.213	505.161	539.048	601.979
D3Z0X5	Pleckstrin homology-like domain family B member 1 OS=Mus musculus GN=Phldb1 PE=1 SV=1	Uniprot_Mouse_05/1485	4	4.55487	457.105	459.155	578.657	608.45
D3Z183	Major facilitator superfamily domain-containing protein 6 OS=Mus musculus GN=Mfsd6 PE=1 SV=1	Uniprot_Mouse_05/2863	1	1.76322	738.746	539.746	407.029	476.682
D3Z1D3	RIKEN cDNA 3425401B19 gene OS=Mus musculus GN=3425401B19Rik PE=1 SV=1	Uniprot_Mouse_05/3478	2	3.04533	476.374	727.843	362.637	493.109
D3Z1Z1	Paraplegin OS=Mus musculus GN=Spg7 PE=1 SV=2	Uniprot_Mouse_05/2716	9	14.7247	534.915	683.952	392.804	477.867
D3Z316	Protein 1700021F05Rik OS=Mus musculus GN=1700021F05Rik PE=1 SV=2	Uniprot_Mouse_05/2552	3	14.5833	544.219	765.929	351.376	432.009
D3Z3N4	Heterogeneous nuclear ribonucleoprotein H3 OS=Mus musculus GN=Hnrnph3 PE=1 SV=1	Uniprot_Mouse_05/452	1	3.75723	956.591	627.47	314.791	381.74
D3Z3Q3	Smoothelin OS=Mus musculus GN=Smtn PE=1 SV=1	Uniprot_Mouse_05/2513	12	18.9218	679.209	581.093	500.632	347.937
D3Z4B2	Gamma-soluble NSF attachment protein (Fragment) OS=Mus musculus GN=Napg PE=1 SV=1	Uniprot_Mouse_05/2205	4	12.4646	473.226	503.974	574.852	537.399
D3Z4E5	Dynactin subunit 6 OS=Mus musculus GN=Dctn6 PE=1 SV=1	Uniprot_Mouse_05/3958	1	9.23077	449.586	555.144	581.078	513.919
D3Z532	Kalirin OS=Mus musculus GN=Kalrn PE=1 SV=1	Uniprot_Mouse_05/4349	1	2.41135	680.337	418.59	549.945	462.775
D3Z5G7	Carboxylic ester hydrolase OS=Mus musculus GN=Ces1b PE=1 SV=1	Uniprot_Mouse_05/3714	2	15.3439	605.874	496.95	475.692	514.208
D3Z5I1	Zinc finger CCCH-type antiviral protein 1 OS=Mus musculus GN=Zc3hav1 PE=1 SV=1	Uniprot_Mouse_05/2780	1	1.10442	757.405	673.926	273.574	563.987
D3Z5J3	Sorbin and SH3 domain-containing protein 1 OS=Mus musculus GN=Sorbs1 PE=1 SV=1	Uniprot_Mouse_05/4113	7	41.4712	469.021	602.813	446.539	534.407
D3Z627	Integrin alpha-L OS=Mus musculus GN=Itgal PE=1 SV=1	Uniprot_Mouse_05/126	1	1.41549	211.353	255.815	1076.37	608.496
D3Z656	Synaptojanin-1 OS=Mus musculus GN=Synj1 PE=1 SV=1	Uniprot_Mouse_05/1488	3	3.04916	448.38	446.443	621.927	586.867
D3Z689	ADAMTS-like 5 OS=Mus musculus GN=Adamtsl5 PE=1 SV=1	Uniprot_Mouse_05/2260	7	23.299	581.445	717.449	333.501	462.842
D3Z780	Translation initiation factor eIF-2B subunit delta OS=Mus musculus GN=Eif2b4 PE=1 SV=1	Uniprot_Mouse_05/3906	2	6.36042	485.561	468.225	610.069	461.216
D3Z7H8	Cartilage intermediate layer protein 2 OS=Mus musculus GN=Cilp2 PE=1 SV=1	Uniprot_Mouse_05/1403	4	4.30293	1096.52	630.217	229.974	284.576
D3Z7P0	BRCA1-A complex subunit BRE OS=Mus musculus GN=Bre PE=1 SV=3	Uniprot_Mouse_05/3147	2	7.01299	821.7	541.814	380.68	505.186
D3Z7P3-2	Isoform 2 of Glutaminase kidney isoform, mitochondrial OS=Mus musculus GN=Gls	Uniprot_Mouse_05/415	9	19.2371	477.678	514.822	546.136	552.173
D3Z7Q2	Small integral membrane protein 20 OS=Mus musculus GN=Smim20 PE=1 SV=1	Uniprot_Mouse_05/3401	2	37.6812	449.127	936.487	281.976	436.816
D3Z7Q5	Programmed cell death protein 5 OS=Mus musculus GN=Pdcd5 PE=1 SV=1	Uniprot_Mouse_05/3096	4	22.9268	457.253	517.299	561.018	525.542
D3Z7X0	Acyl-Coenzyme A dehydrogenase family, member 12 OS=Mus musculus GN=Acad12 PE=1 SV=1	Uniprot_Mouse_05/2139	4	28.1081	585.778	661.185	389.41	490.329
D4AFX7	DnaJ heat shock protein family (Hsp40) member C13 OS=Mus musculus GN=Dnajc13 PE=1 SV=1	Uniprot_Mouse_05/1495	1	0.711744	440.326	472.646	598.897	593.782
D7PDD4	ITIM-receptor G6b-B OS=Mus musculus GN=G6b PE=1 SV=1	Uniprot_Mouse_05/4116	1	3.71901	584.644	253.293	935.789	304.408
D9J2Z9	ENH isoform 1b OS=Mus musculus GN=Pdlim5 PE=1 SV=1	Uniprot_Mouse_05/4521	1	55.8091	462.859	567.13	483.646	564.661
D9J302	ENH isoform 1e OS=Mus musculus GN=Pdlim5 PE=1 SV=1	Uniprot_Mouse_05/4544	4	48.6971	463.129	572.066	480.018	570.836
E0CX20	Protein BUD31 homolog OS=Mus musculus GN=Bud31 PE=1 SV=1	Uniprot_Mouse_05/1693	2	13.1944	496.067	455.909	568.001	570.62
E0CX32	Coiled-coil domain-containing protein 85A OS=Mus musculus GN=Ccdc85a PE=1 SV=1	Uniprot_Mouse_05/3577	1	2.20183	950.59	388.924	400.855	304.965
E0CXB9	Catenin alpha-2 OS=Mus musculus GN=Ctnna2 PE=1 SV=1	Uniprot_Mouse_05/1796	1	6.21118	579.464	621.06	429.829	486.688
E0CYV0	Protein-L-isoaspartate O-methyltransferase OS=Mus musculus GN=Pcmt1 PE=1 SV=1	Uniprot_Mouse_05/1012	10	36.014	485.607	575.54	489.691	518.334
E0CYV9	RIKEN cDNA 1110002E22 gene OS=Mus musculus GN=1110002E22Rik PE=1 SV=1	Uniprot_Mouse_05/4331	1	0.783875	426.49	614.092	559.056	552.908
E0CZB3	Ubiquitin-like protein 5 OS=Mus musculus GN=Ubl5 PE=1 SV=1	Uniprot_Mouse_05/3315	1	7.9646	440.729	534.442	576.525	539.584
E2JF22	Piezo-type mechanosensitive ion channel component 1 OS=Mus musculus GN=Piezo1 PE=1 SV=1	Uniprot_Mouse_05/3622	2	1.49195	538.076	451.207	571.267	524.288
E9PUH7	Nuclear factor 1 OS=Mus musculus GN=Nfix PE=1 SV=1	Uniprot_Mouse_05/2383	1	7.69231	658.145	586.472	403.468	514.262
E9PUI5	Formin-binding protein 1-like OS=Mus musculus GN=Fnbp1l PE=1 SV=1	Uniprot_Mouse_05/3349	1	3.28407	491.258	630.035	478.973	449.713
E9PUQ5	Golgin subfamily A member 2 OS=Mus musculus GN=Golga2 PE=1 SV=1	Uniprot_Mouse_05/3466	4	7.21248	577.514	523.585	480.87	529.791
E9PUR0	Ankyrin repeat and KH domain-containing 1 OS=Mus musculus GN=Ankhd1 PE=1 SV=1	Uniprot_Mouse_05/3145	1	1.13815	628.206	522.03	462.071	507.801
E9PUR2	Unconventional myosin-XVIIIa (Fragment) OS=Mus musculus GN=Myo18a PE=4 SV=2	Uniprot_Mouse_05/3149	5	26.3844	506.893	650.878	470.839	462.259
E9PUW7	Exportin-7 OS=Mus musculus GN=Xpo7 PE=1 SV=1	Uniprot_Mouse_05/4595	5	5.69853	545.357	515.704	501.605	563.106
E9PV22	Leucine-rich repeat-containing protein 47 OS=Mus musculus GN=Lrrc47 PE=1 SV=1	Uniprot_Mouse_05/1592	9	15.7546	428.636	438.845	630.091	570.913
E9PV24	Fibrinogen alpha chain OS=Mus musculus GN=Fga PE=1 SV=1	Uniprot_Mouse_05/592	26	35.2345	435.276	287.831	559.85	496.192
E9PV41	Protein diaphanous homolog 1 OS=Mus musculus GN=Diaph1 PE=1 SV=1	Uniprot_Mouse_05/2438	3	3.24367	431.292	361.257	733.936	544.621
E9PV45	Ubiquitin carboxyl-terminal hydrolase 24 OS=Mus musculus GN=Usp24 PE=1 SV=1	Uniprot_Mouse_05/1668	3	1.83346	753.506	658.69	355.105	439.886
E9PV66	Myosin XVIIIb OS=Mus musculus GN=Myo18b PE=1 SV=1	Uniprot_Mouse_05/3601	7	4.83685	499.181	603.273	498.995	489.412
E9PVA6	ARF GTPase-activating protein GIT2 OS=Mus musculus GN=Git2 PE=1 SV=1	Uniprot_Mouse_05/1610	2	4.34783	469.171	447.756	621.341	573.949
E9PVA8	eIF-2-alpha kinase activator GCN1 OS=Mus musculus GN=Gcn1 PE=1 SV=1	Uniprot_Mouse_05/3331	9	4.75477	468.835	476.644	626.536	497.54
E9PVB5	Tetratricopeptide repeat protein 17 OS=Mus musculus GN=Ttc17 PE=1 SV=1	Uniprot_Mouse_05/2224	1	0.918197	586.466	606.794	410.043	508.089
E9PVD2	Inter alpha-trypsin inhibitor, heavy chain 4 OS=Mus musculus GN=Itih4 PE=1 SV=1	Uniprot_Mouse_05/642	1	22.848	347.991	335.188	473.188	795.391
E9PVM3	Type II inositol 3,4-bisphosphate 4-phosphatase OS=Mus musculus GN=Inpp4b PE=1 SV=1	Uniprot_Mouse_05/4191	1	2.1254	537.069	474.151	482.985	586.962
E9PVN6	Uncharacterized protein OS=Mus musculus GN=Gm20498 PE=1 SV=1	Uniprot_Mouse_05/1812	4	34.6154	554.616	618.069	425.946	460.495
E9PVP0	PCTP-like protein OS=Mus musculus GN=Stard10 PE=1 SV=1	Uniprot_Mouse_05/2659	3	10.989	760.803	533.154	432.17	355.565
E9PVU0	Unconventional myosin-VI OS=Mus musculus GN=Myo6 PE=1 SV=1	Uniprot_Mouse_05/3417	2	2.68562	624.079	527.596	490.057	490.7
E9PVY8	Microtubule-actin cross-linking factor 1 OS=Mus musculus GN=Macf1 PE=1 SV=2	Uniprot_Mouse_05/2607	29	5.64242	430.645	499.148	618.213	539.521
E9PVZ8	Golgi autoantigen, golgin subfamily b, macrogolgin 1 OS=Mus musculus GN=Golgb1 PE=1 SV=1	Uniprot_Mouse_05/2375	9	4.01482	500.592	470.899	557.507	524.478
E9PW43	Predicted pseudogene 10320 OS=Mus musculus GN=Gm10320 PE=4 SV=1	Uniprot_Mouse_05/4320	2	18.5841	699.773	431.342	507.888	517.389
E9PW66	Nucleosome assembly protein 1-like 1 OS=Mus musculus GN=Nap1l1 PE=1 SV=1	Uniprot_Mouse_05/2572	3	13.8756	399.611	430.07	709.425	527.933
E9PWB2	Casein kinase I isoform alpha OS=Mus musculus GN=Csnk1a1 PE=1 SV=1	Uniprot_Mouse_05/112	1	7.75401	913.008	722.644	281.52	424.911
E9PWD2	Thrombospondin type-1 domain-containing protein 7A OS=Mus musculus GN=Thsd7a PE=1 SV=1	Uniprot_Mouse_05/4629	2	1.57959	578.952	511.91	363.859	723.046
E9PWE8	Dihydropyrimidinase-related protein 3 OS=Mus musculus GN=Dpysl3 PE=1 SV=1	Uniprot_Mouse_05/1722	14	39.0922	467.562	393.364	671.795	611.228
E9PWG2	Trafficking protein particle complex 8 OS=Mus musculus GN=Trappc8 PE=1 SV=1	Uniprot_Mouse_05/4348	3	2.08768	552.125	520.125	478.265	565.047
E9PWQ3	Collagen, type VI, alpha 3 OS=Mus musculus GN=Col6a3 PE=1 SV=2	Uniprot_Mouse_05/3711	2	26.218	508.134	499.994	503.223	608.118
E9PWZ3	Ribosomal protein L3-like OS=Mus musculus GN=Rpl3l PE=1 SV=1	Uniprot_Mouse_05/1957	8	27.7641	596.191	793.83	335.821	375.599
E9PX24	LYR motif-containing protein 9 (Fragment) OS=Mus musculus GN=Lyrm9 PE=1 SV=1	Uniprot_Mouse_05/2576	2	25.7732	572.61	791.159	296.46	461.693
E9PX30	Mitogen-activated protein kinase kinase kinase kinase OS=Mus musculus GN=Map4k5 PE=1 SV=1	Uniprot_Mouse_05/886	1	1.41677	440.308	691.719	362.149	499.356
E9PX89	BolA-like protein 3 OS=Mus musculus GN=Bola3 PE=1 SV=1	Uniprot_Mouse_05/3324	2	17.6471	504.941	660.081	445.464	493.683
E9PXW9	Transcription factor GATA-4 OS=Mus musculus GN=Gata4 PE=1 SV=1	Uniprot_Mouse_05/2177	1	4.29864	579.401	679.168	407.022	486.753
E9PXY8	Ubiquitin carboxyl-terminal hydrolase 7 OS=Mus musculus GN=Usp7 PE=1 SV=1	Uniprot_Mouse_05/1969	2	2.79965	473.211	441.162	619.341	550.1
E9PY39	Uncharacterized protein OS=Mus musculus GN=Gm20431 PE=3 SV=1	Uniprot_Mouse_05/2455	3	22.6415	437.707	501.05	594.067	541.169
E9PYB0	AHNAK nucleoprotein 2 (Fragment) OS=Mus musculus GN=Ahnak2 PE=1 SV=8	Uniprot_Mouse_05/2162	3	44.0161	470.008	392.266	568.668	677.074
E9PYF4	LIM domain only 7 OS=Mus musculus GN=Lmo7 PE=1 SV=1	Uniprot_Mouse_05/2193	1	20.4238	574.083	622.156	425.258	506.107
E9PYH6	SET domain-containing 1A OS=Mus musculus GN=Setd1a PE=1 SV=1	Uniprot_Mouse_05/3747	1	0.699301	861.816	442.052	380.767	506.563
E9PYK0	Protein unc-93 homolog B1 OS=Mus musculus GN=Unc93b1 PE=1 SV=1	Uniprot_Mouse_05/1336	1	2.74637	236.779	247.996	937.265	676.685
E9PYK3	Poly [ADP-ribose] polymerase OS=Mus musculus GN=Parp4 PE=1 SV=1	Uniprot_Mouse_05/2459	2	1.32047	462.633	438.819	554.417	701.782
E9PYL1	Chromodomain-helicase-DNA-binding protein 5 OS=Mus musculus GN=Chd5 PE=1 SV=1	Uniprot_Mouse_05/3783	1	3.22746	534.547	515.177	526.798	551.71
E9PYL9	Uncharacterized protein OS=Mus musculus GN=Gm10036 PE=3 SV=1	Uniprot_Mouse_05/3054	5	29.2135	404.906	453.421	677.41	493.874
E9PYV1	Glucocorticoid receptor OS=Mus musculus GN=Nr3c1 PE=1 SV=1	Uniprot_Mouse_05/560	3	6.93569	599.984	573.534	471.826	540.175
E9PZ16	Basement membrane-specific heparan sulfate proteoglycan core protein OS=Mus musculus GN=Hspg2 PE=1 SV=1	Uniprot_Mouse_05/363	127	39.7673	549.325	584.866	457.545	500.212
E9PZ91	Bis(5'-adenosyl)-triphosphatase OS=Mus musculus GN=Fhit PE=1 SV=1	Uniprot_Mouse_05/1097	1	8.4507	458.797	545.346	510.294	468.239
E9PZD8	Ceruloplasmin OS=Mus musculus GN=Cp PE=1 SV=1	Uniprot_Mouse_05/91	1	44.1989	332.75	318.196	648.32	814.424
E9PZF0	Nucleoside diphosphate kinase OS=Mus musculus GN=Gm20390 PE=3 SV=1	Uniprot_Mouse_05/3276	6	61.7978	515.268	586.938	461.531	512.965
E9PZM7	SR-related CTD-associated factor 11 OS=Mus musculus GN=Scaf11 PE=1 SV=1	Uniprot_Mouse_05/2654	1	1.0989	310.704	383.437	780.449	508.935
E9PZP8	HECT and RLD domain-containing E3 ubiquitin protein ligase family member 1 OS=Mus musculus GN=Herc1 PE=1 SV=1	Uniprot_Mouse_05/3533	1	0.329286	864.588	490.063	368.927	516.334
E9PZS8	Cytochrome c oxidase subunit 7A-related protein, mitochondrial OS=Mus musculus GN=Cox7a2l PE=1 SV=1	Uniprot_Mouse_05/2181	1	9.70149	532.334	605.142	463.963	402.831
E9Q035	Uncharacterized protein OS=Mus musculus GN=Gm20425 PE=4 SV=1	Uniprot_Mouse_05/2483	6	46.5235	331.742	337.733	635.446	817.323
E9Q046	T-complex protein 10c OS=Mus musculus GN=Tcp10c PE=4 SV=1	Uniprot_Mouse_05/3494	1	2.28216	474.306	609.428	467.677	450.624
E9Q0J2	Ral GTPase-activating protein subunit beta OS=Mus musculus GN=Ralgapb PE=1 SV=1	Uniprot_Mouse_05/4520	1	1.858	684.076	413.502	499.618	558.529
E9Q0J5	Kinesin-like protein KIF21A OS=Mus musculus GN=Kif21a PE=1 SV=2	Uniprot_Mouse_05/1440	1	0.777512	592.789	583.066	447.75	455.495
E9Q0K6	Deoxynucleoside triphosphate triphosphohydrolase SAMHD1 OS=Mus musculus GN=Samhd1 PE=1 SV=1	Uniprot_Mouse_05/1423	28	50.6912	234.753	233.099	998.317	662.335
E9Q0N0	Intersectin-1 OS=Mus musculus GN=Itsn1 PE=1 SV=1	Uniprot_Mouse_05/1498	4	2.79232	471.768	481.898	601.899	576.891
E9Q0S6	Tensin 1 OS=Mus musculus GN=Tns1 PE=1 SV=1	Uniprot_Mouse_05/4618	40	33.5275	503.707	545.133	487.505	563.505
E9Q0V4	Mitochondrial pyruvate carrier OS=Mus musculus GN=Mpc1 PE=1 SV=1	Uniprot_Mouse_05/1220	3	12.5749	608.619	657.979	384.262	402.769
E9Q0V6	NHS-like protein 2 OS=Mus musculus GN=Nhsl2 PE=1 SV=1	Uniprot_Mouse_05/2998	1	1.55865	507.734	467.154	517.05	566.703
E9Q0Y4	Signal-induced proliferation-associated protein 1 OS=Mus musculus GN=Sipa1 PE=1 SV=1	Uniprot_Mouse_05/4000	1	0.770713	494.178	615.17	476.772	539.7
E9Q137	Testis-expressed gene 264 OS=Mus musculus GN=Tex264 PE=1 SV=1	Uniprot_Mouse_05/2842	1	4.53074	981.184	548.879	311.839	386.698
E9Q1G8	Septin-7 OS=Mus musculus GN=Sept7 PE=1 SV=2	Uniprot_Mouse_05/1446	17	38.6728	439.255	452.76	617.92	603.83
E9Q1L7	DnaJ homolog subfamily C member 28 OS=Mus musculus GN=Dnajc28 PE=1 SV=1	Uniprot_Mouse_05/1339	1	2.44499	767.013	745.895	245.582	439.041
E9Q1M1	PDZ domain-containing 2 OS=Mus musculus GN=Pdzd2 PE=1 SV=1	Uniprot_Mouse_05/2543	1	0.572246	1071.64	635.061	226.449	414.594
E9Q1Q1	Microtubule-associated serine/threonine-protein kinase 2 OS=Mus musculus GN=Mast2 PE=1 SV=1	Uniprot_Mouse_05/3869	3	2.83333	457.723	536.831	503.645	583.359
E9Q1Q9	Ketohexokinase OS=Mus musculus GN=Khk PE=1 SV=1	Uniprot_Mouse_05/4256	1	3.49854	449.309	558.994	507.121	550.437
E9Q236	ATP-binding cassette, sub-family C (CFTR/MRP), member 4 OS=Mus musculus GN=Abcc4 PE=1 SV=1	Uniprot_Mouse_05/160	1	0.679245	634.286	597.772	438.143	448.841
E9Q264	Myosin, heavy chain 15 OS=Mus musculus GN=Myh15 PE=1 SV=1	Uniprot_Mouse_05/1357	1	2.28571	789.82	729.161	271.08	471.842
E9Q2E4	Uncharacterized protein OS=Mus musculus GN=Gm15800 PE=1 SV=2	Uniprot_Mouse_05/3889	1	0.271616	525.723	498.991	585.668	506.093
E9Q2I4	ELM2 and Myb/SANT-like domain-containing 1 OS=Mus musculus GN=Elmsan1 PE=1 SV=1	Uniprot_Mouse_05/3506	1	1.74472	828.419	480.88	401.168	479.517
E9Q2U6	Casein kinase I isoform alpha OS=Mus musculus GN=Csnk1a1 PE=1 SV=1	Uniprot_Mouse_05/674	1	8.2153	615.366	583.003	416.575	548.154
E9Q2W9	Alpha-actinin-4 (Fragment) OS=Mus musculus GN=Actn4 PE=1 SV=1	Uniprot_Mouse_05/3410	1	52.7027	534.912	510.896	535.053	543.816
E9Q317	Histone deacetylase complex subunit SAP18 OS=Mus musculus GN=Sap18b PE=1 SV=1	Uniprot_Mouse_05/2569	1	13.3721	342.549	421.507	687.85	509.139
E9Q3E1	Aldehyde dehydrogenase family 3 member B2 OS=Mus musculus GN=Aldh3b2 PE=1 SV=1	Uniprot_Mouse_05/1033	3	9.60334	753.344	390.006	548.111	404.976
E9Q3G8	Nucleoporin 153 OS=Mus musculus GN=Nup153 PE=1 SV=1	Uniprot_Mouse_05/4524	4	4.65116	557.506	491.152	499.891	561.173
E9Q3H6	Coenzyme Q10A OS=Mus musculus GN=Coq10a PE=1 SV=1	Uniprot_Mouse_05/1349	7	28.1853	633.438	826.91	306.674	359.674
E9Q3L2	Phosphatidylinositol 4-kinase alpha OS=Mus musculus GN=Pi4ka PE=1 SV=2	Uniprot_Mouse_05/3776	8	4.75059	512.184	553.29	488.974	525.88
E9Q3X0	Major vault protein OS=Mus musculus GN=Mvp PE=1 SV=1	Uniprot_Mouse_05/1246	29	37.5862	366.364	373.552	733.515	643.344
E9Q3Y4	Lipopolysaccharide-responsive and beige-like anchor protein OS=Mus musculus GN=Lrba PE=1 SV=1	Uniprot_Mouse_05/3010	3	1.822	438.347	516.69	598.869	530.941
E9Q401	Ryanodine receptor 2 OS=Mus musculus GN=Ryr2 PE=1 SV=1	Uniprot_Mouse_05/231	143	34.6355	612.635	672.141	367.217	446.524
E9Q414	Apolipoprotein B-100 OS=Mus musculus GN=Apob PE=1 SV=1	Uniprot_Mouse_05/2674	6	1.86459	446.671	479.424	510.648	584.986
E9Q433	Killer cell lectin-like receptor 2 OS=Mus musculus GN=Klra2 PE=1 SV=1	Uniprot_Mouse_05/1348	1	5.29595	173.654	135.166	1132.05	742.383
E9Q447	Spectrin alpha chain, non-erythrocytic 1 OS=Mus musculus GN=Sptan1 PE=1 SV=1	Uniprot_Mouse_05/4527	3	60.5327	533.915	521.529	504.253	545.542
E9Q448	Tropomyosin alpha-1 chain OS=Mus musculus GN=Tpm1 PE=1 SV=1	Uniprot_Mouse_05/913	2	72.8873	478.483	610.012	484.868	491.834
E9Q450	Tropomyosin alpha-1 chain OS=Mus musculus GN=Tpm1 PE=1 SV=1	Uniprot_Mouse_05/972	4	73.9437	467.879	621.106	478.388	504.267
E9Q456	Tropomyosin alpha-1 chain OS=Mus musculus GN=Tpm1 PE=1 SV=1	Uniprot_Mouse_05/1038	4	73.3871	460.132	603.252	491.185	503.563
E9Q496	Vesicle transport protein USE1 OS=Mus musculus GN=Use1 PE=1 SV=1	Uniprot_Mouse_05/4584	1	5.6338	539.251	458.698	538.765	466.063
E9Q4K0	Actin-binding LIM protein 2 OS=Mus musculus GN=Ablim2 PE=1 SV=1	Uniprot_Mouse_05/1467	5	12.3494	549.428	552.785	475.622	488.327
E9Q4K7	Kinesin family member 13B OS=Mus musculus GN=Kif13b PE=1 SV=1	Uniprot_Mouse_05/2264	2	2.11612	503.094	436.498	561.862	627.829
E9Q4M2	Hormone-sensitive lipase OS=Mus musculus GN=Lipe PE=1 SV=1	Uniprot_Mouse_05/3782	10	11.847	771.697	372.281	472.002	258.919
E9Q4N7	AT-rich interactive domain 1B (SWI-like) OS=Mus musculus GN=Arid1b PE=1 SV=1	Uniprot_Mouse_05/2011	1	0.623886	509.879	497.236	534.033	556.668
E9Q4S7	Receptor-type tyrosine-protein phosphatase eta OS=Mus musculus GN=Ptprj PE=1 SV=2	Uniprot_Mouse_05/4027	1	0.666667	659.347	348.413	615.503	595.216
E9Q4U7	Protein diaphanous homolog 2 OS=Mus musculus GN=Diaph2 PE=1 SV=1	Uniprot_Mouse_05/1527	1	1.08893	483.999	488.923	562.564	587.136
E9Q4Z2	Acetyl-CoA carboxylase 2 OS=Mus musculus GN=Acacb PE=1 SV=1	Uniprot_Mouse_05/487	13	10.4167	686.906	531.697	433.093	370.931
E9Q512	Thyroid hormone receptor interactor 11 OS=Mus musculus GN=Trip11 PE=1 SV=1	Uniprot_Mouse_05/1454	4	2.22672	420.053	445.438	605.133	612.079
E9Q555	E3 ubiquitin-protein ligase RNF213 OS=Mus musculus GN=Rnf213 PE=1 SV=2	Uniprot_Mouse_05/2309	3	0.873447	312.335	406.391	812.719	573.706
E9Q557	Desmoplakin OS=Mus musculus GN=Dsp PE=1 SV=1	Uniprot_Mouse_05/630	140	47.1731	535.801	672.341	399.047	494.325
E9Q5D6	Ran-binding protein 9 OS=Mus musculus GN=Ranbp9 PE=1 SV=1	Uniprot_Mouse_05/2417	3	3.80282	471.256	498.619	548.088	548.581
E9Q5D9	Insulin-like growth factor-binding protein 7 OS=Mus musculus GN=Igfbp7 PE=1 SV=1	Uniprot_Mouse_05/459	5	19.1693	393.884	359.555	803.961	568.675
E9Q5M6	Cilia and flagella-associated protein 44 OS=Mus musculus GN=Cfap44 PE=1 SV=1	Uniprot_Mouse_05/3005	1	0.542594	648.346	609.805	357.937	557.255
E9Q616	AHNAK nucleoprotein (desmoyokin) OS=Mus musculus GN=Ahnak PE=1 SV=1	Uniprot_Mouse_05/1171	264	76.8741	439.741	451.22	608.326	615.006
E9Q634	Unconventional myosin-Ie OS=Mus musculus GN=Myo1e PE=1 SV=1	Uniprot_Mouse_05/1145	2	2.34869	524.753	500.455	575.423	437.404
E9Q6A3	Sorbin and SH3 domain-containing protein 1 OS=Mus musculus GN=Sorbs1 PE=1 SV=1	Uniprot_Mouse_05/3965	1	50	480.663	607.207	443.287	533.785
E9Q6A6	Collagen alpha-6(VI) chain OS=Mus musculus GN=Col6a6 PE=1 SV=2	Uniprot_Mouse_05/1304	17	9.13907	664.535	769.448	317.666	409.439
E9Q6C2	Complement component 1, s subcomponent 1 OS=Mus musculus GN=C1s1 PE=1 SV=1	Uniprot_Mouse_05/1290	4	9.79827	353.641	369.249	773.607	644.62
E9Q6D8	Complement component 6 OS=Mus musculus GN=C6 PE=1 SV=1	Uniprot_Mouse_05/1240	2	3.97422	245.127	305.493	694.56	810.994
E9Q6E5	Serine/arginine-rich-splicing factor 11 OS=Mus musculus GN=Srsf11 PE=1 SV=1	Uniprot_Mouse_05/2706	3	7.63209	382.06	453.716	675.153	516.478
E9Q6H8	Pleckstrin homology domain-containing, family A member 5 OS=Mus musculus GN=Plekha5 PE=1 SV=1	Uniprot_Mouse_05/2165	1	1.26084	849.601	638.026	299.717	447.304
E9Q6P5	Tetratricopeptide repeat protein 7B OS=Mus musculus GN=Ttc7b PE=1 SV=1	Uniprot_Mouse_05/1993	2	3.20285	594.988	622.835	400.522	494.725
E9Q6R7	Utrophin OS=Mus musculus GN=Utrn PE=1 SV=1	Uniprot_Mouse_05/450	50	20.758	488.651	435.434	614.746	543.9
E9Q6T9	BTB/POZ domain-containing protein KCTD1 OS=Mus musculus GN=Kctd1 PE=1 SV=1	Uniprot_Mouse_05/4313	1	1.39373	509.601	542.261	429.99	570.721
E9Q7E2	AT-rich interactive domain 2 (ARID, RFX-like) OS=Mus musculus GN=Arid2 PE=1 SV=1	Uniprot_Mouse_05/2613	1	1.36761	436.782	309.463	707.215	524.303
E9Q7G0	Nuclear mitotic apparatus protein 1 OS=Mus musculus GN=Numa1 PE=1 SV=1	Uniprot_Mouse_05/2385	21	13.3715	500.24	475.989	579.449	530.984
E9Q7L0	Oxoglutarate dehydrogenase-like OS=Mus musculus GN=Ogdhl PE=1 SV=1	Uniprot_Mouse_05/3302	25	33.2362	603.749	600.973	367.042	522.626
E9Q800	MICOS complex subunit MIC60 OS=Mus musculus GN=Immt PE=1 SV=1	Uniprot_Mouse_05/2220	2	67.1576	548.124	677.957	399.236	445.993
E9Q8B5	Uncharacterized protein OS=Mus musculus GN=Gm4788 PE=1 SV=1	Uniprot_Mouse_05/2636	4	9.89761	424.389	399.202	532.797	742.328
E9Q8I0	Complement factor H OS=Mus musculus GN=Cfh PE=1 SV=1	Uniprot_Mouse_05/478	32	42.9712	387.636	352.664	538.732	758.022
E9Q8I7	Nuclear transcription factor, X-box-binding-like 1 OS=Mus musculus GN=Nfxl1 PE=1 SV=1	Uniprot_Mouse_05/2917	2	4.13943	531.022	402.66	643.818	563.62
E9Q8I9-2	Isoform 2 of Protein furry homolog OS=Mus musculus GN=Fry	Uniprot_Mouse_05/2038	1	0.363156	839.147	624.132	307.398	407.486
E9Q8K5	Titin OS=Mus musculus GN=Ttn PE=1 SV=1	Uniprot_Mouse_05/2303	79	53.3033	557.48	652.985	399.187	481.889
E9Q8Q6	Coiled-coil domain-containing 141 OS=Mus musculus GN=Ccdc141 PE=1 SV=2	Uniprot_Mouse_05/4298	27	21.228	466.515	556.769	488.497	583.67
E9Q8S5	Microtubule-associated serine/threonine-protein kinase 3 OS=Mus musculus GN=Mast3 PE=1 SV=2	Uniprot_Mouse_05/3643	1	1.89251	605.789	512.508	495.261	521.135
E9Q8T1	Transforming acidic coiled-coil-containing protein 2 OS=Mus musculus GN=Tacc2 PE=1 SV=1	Uniprot_Mouse_05/4557	8	12.0528	403.78	596.877	440.392	539.292
E9Q8Z8	Catenin delta-1 OS=Mus musculus GN=Ctnnd1 PE=1 SV=1	Uniprot_Mouse_05/3846	13	16.9597	531.975	507.078	531.983	528.493
E9Q912	RAP1, GTP-GDP dissociation stimulator 1 OS=Mus musculus GN=Rap1gds1 PE=1 SV=1	Uniprot_Mouse_05/2449	3	6.2603	478.284	494.928	600.339	534.644
E9Q9B0	Kinesin-like protein KIF1C OS=Mus musculus GN=Kif1c PE=1 SV=1	Uniprot_Mouse_05/1461	3	4.67626	589.986	596.205	455.403	476.054
E9Q9B3	SPRY domain-containing 3 OS=Mus musculus GN=Spryd3 PE=1 SV=1	Uniprot_Mouse_05/3669	1	2.48869	473.545	442.464	632.196	461.158
E9Q9C1	Actin-binding LIM protein 1 OS=Mus musculus GN=Ablim1 PE=1 SV=1	Uniprot_Mouse_05/3285	3	49.8656	511.281	665.125	398.87	506.835
E9Q9C3	Afadin OS=Mus musculus GN=Afdn PE=1 SV=1	Uniprot_Mouse_05/1601	4	3.83142	676.346	639.263	385.294	462.876
E9Q9C7	Actin-binding LIM protein 1 OS=Mus musculus GN=Ablim1 PE=1 SV=1	Uniprot_Mouse_05/3289	1	52.2455	509.673	665.961	398.105	505.36
E9Q9J4	Inositol hexakisphosphate and diphosphoinositol-pentakisphosphate kinase 2 OS=Mus musculus GN=Ppip5k2 PE=1 SV=1	Uniprot_Mouse_05/3505	6	7.40741	537.458	592.319	459.904	546.478
E9Q9K5	Triadin OS=Mus musculus GN=Trdn PE=1 SV=1	Uniprot_Mouse_05/1368	1	1.2987	1293.46	806.602	96.8145	256.143
E9Q9K8	A kinase (PRKA) anchor protein 6 OS=Mus musculus GN=Akap6 PE=1 SV=1	Uniprot_Mouse_05/3262	2	1.38708	185.152	230.337	834.746	325.679
E9Q9M1	Cytosolic purine 5'-nucleotidase OS=Mus musculus GN=Nt5c2 PE=1 SV=1	Uniprot_Mouse_05/467	5	10.4096	439.313	472.522	545.879	653.847
E9QA15	Caldesmon 1 OS=Mus musculus GN=Cald1 PE=1 SV=1	Uniprot_Mouse_05/3805	2	25.7812	539.22	420.645	636.858	491.086
E9QA16	Caldesmon 1 OS=Mus musculus GN=Cald1 PE=1 SV=1	Uniprot_Mouse_05/3557	4	37.3134	537.427	419.467	628.023	514.395
E9QAD8	IQ motif and SEC7 domain-containing protein 2 OS=Mus musculus GN=Iqsec2 PE=1 SV=1	Uniprot_Mouse_05/2610	2	1.6129	631.016	593.811	381.993	523.554
E9QAQ5	Glycogen synthase kinase-3 beta OS=Mus musculus GN=Gsk3b PE=1 SV=1	Uniprot_Mouse_05/1103	7	29.5612	474.836	545.461	516.188	521.553
E9QAS5	Chromodomain-helicase-DNA-binding protein 4 OS=Mus musculus GN=Chd4 PE=1 SV=1	Uniprot_Mouse_05/4396	1	2.70552	544.616	503.781	492.936	582.639
E9QAS7	Inositol polyphosphate-5-phosphatase A OS=Mus musculus GN=Inpp5a PE=1 SV=1	Uniprot_Mouse_05/1516	4	8.53081	650.996	637.05	403.992	458.724
E9QAU4	Enhancer trap locus 4 OS=Mus musculus GN=Etl4 PE=1 SV=1	Uniprot_Mouse_05/2340	6	4.75714	647.994	638.469	326.801	504.485
E9QAU9	Leucine-rich repeat and calponin homology domain-containing protein 3 OS=Mus musculus GN=Lrch3 PE=1 SV=1	Uniprot_Mouse_05/2811	1	1.88442	534.447	475.998	554.064	599.481
E9QAX2	Unconventional myosin-XVIIIa OS=Mus musculus GN=Myo18a PE=1 SV=1	Uniprot_Mouse_05/3793	23	15.9386	463.064	535.105	554.705	516.943
E9QAZ2	Ribosomal protein L15 OS=Mus musculus GN=Gm10020 PE=3 SV=1	Uniprot_Mouse_05/2539	7	33.8235	563.549	532.983	514.6	513.306
E9QB02	Methionine--tRNA ligase, cytoplasmic OS=Mus musculus GN=Mars PE=1 SV=1	Uniprot_Mouse_05/1992	13	21.0989	563.847	537.507	507.968	491.949
E9QJT5	Acylphosphatase OS=Mus musculus GN=Acyp1 PE=1 SV=1	Uniprot_Mouse_05/2846	3	22.9299	639.418	580.455	360.279	526.279
E9QJW0	Microsomal glutathione S-transferase 1 OS=Mus musculus GN=Mgst1 PE=1 SV=1	Uniprot_Mouse_05/1024	4	13.5371	827.829	333.087	495.436	402.754
E9QJX9	Signal transducer and activator of transcription OS=Mus musculus GN=Stat2 PE=1 SV=2	Uniprot_Mouse_05/1391	1	2.49187	316.918	240.731	981.606	623.9
E9QK48	Echinoderm microtubule-associated protein-like 2 OS=Mus musculus GN=Eml2 PE=1 SV=1	Uniprot_Mouse_05/1547	13	20.214	561.759	578.385	497.809	478.417
E9QK82	Myelin protein P0 OS=Mus musculus GN=Mpz PE=1 SV=1	Uniprot_Mouse_05/4126	5	18.1452	1267.5	81.816	564.612	92.3691
E9QKB2	Intracellular hyaluronan-binding protein 4 OS=Mus musculus GN=Habp4 PE=1 SV=1	Uniprot_Mouse_05/696	1	3.64078	441.581	528.567	545.1	575.502
E9QKE4	Rab3 GTPase-activating protein non-catalytic subunit OS=Mus musculus GN=Rab3gap2 PE=1 SV=1	Uniprot_Mouse_05/2288	1	0.793079	419.988	410.575	644.313	518.338
E9QKI4	Proline-rich AKT1 substrate 1 OS=Mus musculus GN=Akt1s1 PE=1 SV=1	Uniprot_Mouse_05/4169	1	4.57317	433.358	570.109	578.161	503.971
E9QKL0	Helicase ARIP4 OS=Mus musculus GN=Rad54l2 PE=1 SV=1	Uniprot_Mouse_05/2410	1	0.477164	554.945	713.569	341.379	453.119
E9QKR0	Guanine nucleotide-binding protein G(I)/G(S)/G(T) subunit beta-2 OS=Mus musculus GN=Gnb2 PE=1 SV=1	Uniprot_Mouse_05/2703	5	24.6073	733.646	569.731	376.471	502.983
E9QKY4	FYVE, RhoGEF and PH domain-containing protein 5 OS=Mus musculus GN=Fgd5 PE=1 SV=1	Uniprot_Mouse_05/3867	1	1.5852	179.046	611.599	741.186	470.643
E9QL65	Conserved oligomeric Golgi complex subunit 3 OS=Mus musculus GN=Cog3 PE=1 SV=1	Uniprot_Mouse_05/4581	1	2.29469	651.124	301.08	484.19	494.182
E9QL80	Acyl-CoA:lysophosphatidylglycerol acyltransferase 1 OS=Mus musculus GN=Lpgat1 PE=1 SV=1	Uniprot_Mouse_05/1997	1	3.17848	531.536	579.318	479.969	456.743
E9QLJ0	Cardiomyopathy-associated protein 5 OS=Mus musculus GN=Cmya5 PE=1 SV=1	Uniprot_Mouse_05/3163	31	12.5952	504.005	622.518	446.963	486.45
E9QLZ9	Protein enabled homolog OS=Mus musculus GN=Enah PE=1 SV=1	Uniprot_Mouse_05/1607	5	8.33333	571.832	553.658	514.467	512.101
E9QM38	Solute carrier family 12 member 2 OS=Mus musculus GN=Slc12a2 PE=1 SV=1	Uniprot_Mouse_05/1115	1	1.90713	531.522	496.307	425.542	651.673
E9QM77	Ataxin-2 OS=Mus musculus GN=Atxn2 PE=1 SV=1	Uniprot_Mouse_05/1472	5	5.98756	618.763	606.13	435.612	463.992
E9QM90	RIKEN cDNA 2310035C23 gene OS=Mus musculus GN=2310035C23Rik PE=1 SV=2	Uniprot_Mouse_05/1572	4	3.94737	497.22	507.468	551.128	567.354
E9QMB7	N-alpha-acetyltransferase 30 OS=Mus musculus GN=Naa30 PE=1 SV=1	Uniprot_Mouse_05/2214	1	5.19126	550.966	645.814	403.59	470.896
E9QMK9	RIKEN cDNA 9030617O03 gene OS=Mus musculus GN=9030617O03Rik PE=1 SV=1	Uniprot_Mouse_05/1587	15	34.9304	582.72	653.107	421.516	416.959
E9QMP6	Non-specific serine/threonine protein kinase OS=Mus musculus GN=Mark2 PE=1 SV=2	Uniprot_Mouse_05/185	2	4.76804	675.938	617.393	394.332	436.363
E9QMV2	Costars family protein ABRACL OS=Mus musculus GN=Abracl PE=1 SV=1	Uniprot_Mouse_05/3983	1	11.1111	515.219	598.359	440.411	567.715
E9QN44	D-2-hydroxyglutarate dehydrogenase, mitochondrial OS=Mus musculus GN=D2hgdh PE=1 SV=1	Uniprot_Mouse_05/1586	1	3.05206	554.749	604.493	420.245	439.162
E9QN63	Arf-GAP with SH3 domain, ANK repeat and PH domain-containing protein 1 OS=Mus musculus GN=Asap1 PE=1 SV=2	Uniprot_Mouse_05/3911	1	1.13339	713.762	468.664	429.084	543.267
E9QN70	Laminin subunit beta-1 OS=Mus musculus GN=Lamb1 PE=1 SV=1	Uniprot_Mouse_05/399	53	37.8408	562.438	729.918	381.645	416.719
E9QN92	Metalloreductase STEAP3 OS=Mus musculus GN=Steap3 PE=1 SV=1	Uniprot_Mouse_05/3745	6	15.3992	497.059	524.569	546.946	514.887
E9QN99	Protein ABHD14B OS=Mus musculus GN=Abhd14b PE=1 SV=1	Uniprot_Mouse_05/3935	5	26.1905	503.71	495.73	493.364	545.241
E9QNA7	Sorbin and SH3 domain-containing protein 1 OS=Mus musculus GN=Sorbs1 PE=1 SV=1	Uniprot_Mouse_05/3879	6	51.6216	488.116	613.706	432.361	536.565
E9QNE5	Peptidase inhibitor 16 OS=Mus musculus GN=Pi16 PE=1 SV=1	Uniprot_Mouse_05/1486	2	6.0241	595.414	617.456	431.439	459.381
E9QNL4	Inhibitor of nuclear factor kappa-B kinase subunit alpha OS=Mus musculus GN=Chuk PE=1 SV=1	Uniprot_Mouse_05/195	1	2.01342	422.46	428.116	666.568	596.601
E9QNN1	ATP-dependent RNA helicase A OS=Mus musculus GN=Dhx9 PE=1 SV=1	Uniprot_Mouse_05/3387	13	14.1618	511.967	485.704	562.722	511.349
E9QNR6	Expressed sequence AI837181 OS=Mus musculus GN=AI837181 PE=1 SV=1	Uniprot_Mouse_05/2044	2	8.05369	396.564	492.063	612.414	586.896
E9QP00	Transformer-2 protein homolog alpha OS=Mus musculus GN=Tra2a PE=1 SV=1	Uniprot_Mouse_05/4534	1	4.96454	449.947	589.174	617.192	448.682
E9QP49	EH domain-binding protein 1-like protein 1 OS=Mus musculus GN=Ehbp1l1 PE=1 SV=1	Uniprot_Mouse_05/4634	11	12.2235	513.459	549.176	504.929	557.901
E9QP56	Apolipoprotein C-III OS=Mus musculus GN=Apoc3 PE=1 SV=1	Uniprot_Mouse_05/590	2	27.7372	682.241	528.736	364.451	464.7
E9QP62	LIM and senescent cell antigen-like-containing domain protein OS=Mus musculus GN=Lims1 PE=1 SV=1	Uniprot_Mouse_05/3984	9	42.3773	603.083	500.819	520.217	512.636
E9QP99	Golgin subfamily A member 3 OS=Mus musculus GN=Golga3 PE=1 SV=1	Uniprot_Mouse_05/2086	5	5.58171	431.665	502.439	590.577	569.183
E9QPD7	Pyruvate carboxylase OS=Mus musculus GN=Pcx PE=1 SV=1	Uniprot_Mouse_05/3934	39	39.3554	776.195	380.878	516.308	306.761
E9QPE7	Myosin-11 OS=Mus musculus GN=Myh11 PE=1 SV=1	Uniprot_Mouse_05/924	5	52.2704	725.871	450.419	553.514	332.712
E9QPI5	Sister chromatid cohesion protein PDS5 homolog A OS=Mus musculus GN=Pds5a PE=1 SV=1	Uniprot_Mouse_05/4494	1	1.87688	474.753	545.147	477.258	561.197
E9QPQ8	39S ribosomal protein L48, mitochondrial OS=Mus musculus GN=Mrpl48 PE=1 SV=1	Uniprot_Mouse_05/1979	1	6.63507	529.039	593.024	453.302	456.457
E9QPU1	von Willebrand factor OS=Mus musculus GN=Vwf PE=1 SV=2	Uniprot_Mouse_05/1148	31	16.0683	743.086	333.551	594.033	512.424
E9QPX1	Collagen alpha-1(XVIII) chain OS=Mus musculus GN=Col18a1 PE=1 SV=1	Uniprot_Mouse_05/3121	6	5.46787	375.418	416.816	784.174	485.192
E9QPX3	NADH dehydrogenase [ubiquinone] iron-sulfur protein 4, mitochondrial OS=Mus musculus GN=Ndufs4 PE=1 SV=1	Uniprot_Mouse_05/97	8	37.7143	662.537	709.929	311.54	437.566
E9QQ25	Striated muscle-specific serine/threonine-protein kinase OS=Mus musculus GN=Speg PE=1 SV=1	Uniprot_Mouse_05/1255	42	19.4359	669.225	679.569	358.631	441.176
E9QQ57	Periaxin OS=Mus musculus GN=Prx PE=1 SV=1	Uniprot_Mouse_05/4383	4	6.11071	958.719	128.476	678.978	124.853
E9QQ93	Xin actin-binding repeat-containing protein 1 OS=Mus musculus GN=Xirp1 PE=1 SV=1	Uniprot_Mouse_05/2109	31	39.576	443.777	499.174	618.63	561.696
E9QQ96	Obscurin OS=Mus musculus GN=Obscn PE=1 SV=2	Uniprot_Mouse_05/2464	151	41.5688	547.248	677.393	396.991	472.281
F2Z3U3	Ras association (RalGDS/AF-6) and pleckstrin homology domains 1 OS=Mus musculus GN=Raph1 PE=1 SV=2	Uniprot_Mouse_05/3323	3	2.76461	443.738	523.645	522.914	588.35
F2Z456	NADH-cytochrome b5 reductase OS=Mus musculus GN=Cyb5r3 PE=1 SV=1	Uniprot_Mouse_05/152	11	53.3546	452.442	430.042	618.161	599.872
F6QC57	E3 ubiquitin-protein ligase UBR3 OS=Mus musculus GN=Ubr3 PE=1 SV=1	Uniprot_Mouse_05/3007	1	0.634249	582.347	700.689	357.405	547.465
F6QYE1	Calsequestrin OS=Mus musculus GN=Casq2 PE=1 SV=1	Uniprot_Mouse_05/316	17	26.7943	592.036	676.23	374.065	463.742
F6RT34	Myelin basic protein (Fragment) OS=Mus musculus GN=Mbp PE=1 SV=1	Uniprot_Mouse_05/4084	7	34.9057	1129.25	166.58	531.521	149.267
F6TFN2	LIM domain only 7 (Fragment) OS=Mus musculus GN=Lmo7 PE=1 SV=1	Uniprot_Mouse_05/2185	1	29.016	573.952	621.772	427.555	506.515
F6TQW2	Immunoglobulin heavy constant gamma 2C OS=Mus musculus GN=Ighg2c PE=1 SV=1	Uniprot_Mouse_05/2401	11	32.5062	418.674	241.216	573.777	807.898
F6TVX7	Uncharacterized protein (Fragment) OS=Mus musculus GN=Gm20671 PE=3 SV=1	Uniprot_Mouse_05/1557	1	2.43056	632.896	667.661	358.64	431.918
F6VW30	14-3-3 protein theta (Fragment) OS=Mus musculus GN=Ywhaq PE=1 SV=1	Uniprot_Mouse_05/960	9	32.6733	645.473	479.369	482.696	519.86
F6W687	Non-histone chromosomal protein HMG-17 (Fragment) OS=Mus musculus GN=Hmgn2 PE=1 SV=1	Uniprot_Mouse_05/3017	1	23.2143	543.457	761.274	405.972	500.59
F6WHQ7	Glutathione S-transferase Mu 1 (Fragment) OS=Mus musculus GN=Gstm1 PE=1 SV=1	Uniprot_Mouse_05/1025	1	45.8763	542.826	530.273	433.571	568.706
F6WMJ3	Rho guanine nucleotide exchange factor 6 OS=Mus musculus GN=Arhgef6 PE=1 SV=1	Uniprot_Mouse_05/1502	4	8.67925	467.616	451.1	610.911	581.578
F6WR04	Cathepsin S OS=Mus musculus GN=Ctss PE=1 SV=1	Uniprot_Mouse_05/133	1	3.81232	226.83	236.59	1018.71	673.455
F6X4N5	Syntaxin-16 OS=Mus musculus GN=Stx16 PE=1 SV=1	Uniprot_Mouse_05/3871	1	4.28135	557.339	380.572	554.526	561.06
F6XLV1	Ciliary rootlet coiled-coil, rootletin family member 2 OS=Mus musculus GN=Crocc2 PE=1 SV=2	Uniprot_Mouse_05/3824	1	0.793651	741.003	427.397	470.871	416.576
F6Y363	Uncharacterized protein OS=Mus musculus GN=Gm6665 PE=4 SV=2	Uniprot_Mouse_05/4404	1	49.4118	528.476	516.368	498.349	536.113
F6Y616	Polyadenylate-binding protein-interacting protein 1 OS=Mus musculus GN=Paip1 PE=1 SV=2	Uniprot_Mouse_05/3499	1	2.47934	508.975	495.248	509.79	575.622
F6YVP7	Uncharacterized protein OS=Mus musculus GN=Gm10260 PE=3 SV=2	Uniprot_Mouse_05/3448	5	32.8947	434.237	434.632	691.48	502.093
F6ZDS4	Nucleoprotein TPR OS=Mus musculus GN=Tpr PE=1 SV=1	Uniprot_Mouse_05/4381	17	9.79021	537.336	515.499	501.803	538.796
F6ZFU0	Elongation factor 1-delta (Fragment) OS=Mus musculus GN=Eef1d PE=1 SV=1	Uniprot_Mouse_05/4365	1	21.558	533.526	508.612	537.499	487.961
F6ZGN3	Unconventional myosin-XVIIIa (Fragment) OS=Mus musculus GN=Myo18a PE=1 SV=2	Uniprot_Mouse_05/2601	5	13.7725	547.677	664.351	473.913	481.981
F6ZHD8	1,4-alpha-glucan-branching enzyme OS=Mus musculus GN=Gbe1 PE=1 SV=2	Uniprot_Mouse_05/3854	13	23.6467	553.341	496.787	492.788	507.728
F7A8H6	Glutathione peroxidase OS=Mus musculus GN=Gpx4 PE=1 SV=1	Uniprot_Mouse_05/494	10	39.9209	543.51	547.519	472.847	514.82
F7AA26	Paralemmin A kinase anchor protein (Fragment) OS=Mus musculus GN=Pakap PE=1 SV=1	Uniprot_Mouse_05/1593	10	12.489	395.64	460.076	637.619	608.537
F7AGE9	Obscurin-like protein 1 (Fragment) OS=Mus musculus GN=Obsl1 PE=1 SV=8	Uniprot_Mouse_05/1555	1	6.47482	595.789	566.063	466.595	482.553
F7BEU1	Sorbin and SH3 domain-containing protein 2 (Fragment) OS=Mus musculus GN=Sorbs2 PE=1 SV=1	Uniprot_Mouse_05/3403	1	61.039	427.971	522.591	559.758	560.934
F7C376	Voltage-dependent L-type calcium channel subunit alpha OS=Mus musculus GN=Cacna1c PE=1 SV=2	Uniprot_Mouse_05/956	2	1.30513	497.787	603.015	448.524	546.974
F7C846	Metaxin-1 OS=Mus musculus GN=Mtx1 PE=1 SV=1	Uniprot_Mouse_05/2332	9	19.0889	625.801	602.809	374.481	507.375
F7CVJ5	AHNAK nucleoprotein 2 (Fragment) OS=Mus musculus GN=Ahnak2 PE=1 SV=1	Uniprot_Mouse_05/2123	1	65.0089	468.596	390.241	571.375	677.823
F7D3W5	Phosphodiesterase OS=Mus musculus GN=Gm45837 PE=1 SV=1	Uniprot_Mouse_05/3999	1	1.45682	510.106	550.603	511.756	520.688
F7DBB3	AHNAK nucleoprotein 2 (Fragment) OS=Mus musculus GN=Ahnak2 PE=1 SV=1	Uniprot_Mouse_05/2034	4	28.7437	462.665	394.216	573.365	677.211
F7DEU6	Inosine-5'-monophosphate dehydrogenase OS=Mus musculus GN=Impdh1 PE=1 SV=2	Uniprot_Mouse_05/831	1	3.34572	467.647	406.454	655.208	454.46
F8VPK5	Rho-associated protein kinase OS=Mus musculus GN=Rock2 PE=1 SV=1	Uniprot_Mouse_05/929	10	12.8963	550.258	474.067	566.524	527.19
F8VPM7	ELKS/Rab6-interacting/CAST family member 1 OS=Mus musculus GN=Erc1 PE=1 SV=1	Uniprot_Mouse_05/2761	2	2.05357	479.361	492.54	589.006	520.663
F8VPN4	Amylo-1,6-glucosidase, 4-alpha-glucanotransferase OS=Mus musculus GN=Agl PE=1 SV=1	Uniprot_Mouse_05/2874	38	31.7885	517.851	648.671	436.99	475.261
F8VPR1	Leiomodin-1 OS=Mus musculus GN=Lmod1 PE=1 SV=1	Uniprot_Mouse_05/3367	4	8.90756	1086.63	458.558	412.476	266.065
F8VPV0	Pericentrin OS=Mus musculus GN=Pcnt PE=1 SV=1	Uniprot_Mouse_05/2446	4	2.36626	608.224	559.838	412.588	505.368
F8VPY0	Zinc finger protein basonuclin-1 OS=Mus musculus GN=Bnc1 PE=4 SV=1	Uniprot_Mouse_05/4490	1	1.71717	514.43	542.079	412.27	692.708
F8VQ05	FRY-like transcription coactivator OS=Mus musculus GN=Fryl PE=1 SV=1	Uniprot_Mouse_05/2518	2	0.864649	529.288	473.657	558.213	579.887
F8VQ07	RIKEN cDNA 5830473C10 gene OS=Mus musculus GN=5830473C10Rik PE=1 SV=2	Uniprot_Mouse_05/3310	1	2.74194	612.744	700.531	259.749	583.207
F8VQ28	Paxillin OS=Mus musculus GN=Pxn PE=1 SV=1	Uniprot_Mouse_05/4282	6	15.2284	517.8	523.083	488.765	592.739
F8VQ52	Adenylate cyclase type 6 OS=Mus musculus GN=Adcy6 PE=1 SV=1	Uniprot_Mouse_05/1337	1	1.19863	932.451	756.33	197.781	383.907
F8VQ75	Kinesin-like protein KIF13A OS=Mus musculus GN=Kif13a PE=1 SV=1	Uniprot_Mouse_05/3620	5	3.94511	505.234	557.454	513.317	485.818
F8VQC1	Signal recognition particle subunit SRP72 OS=Mus musculus GN=Srp72 PE=1 SV=1	Uniprot_Mouse_05/3471	8	16.8405	522.316	466.779	571.239	515.414
F8VQG4	Histocompatibility 2, T region locus 24 OS=Mus musculus GN=H2-T24 PE=1 SV=1	Uniprot_Mouse_05/4236	1	3.0303	291.627	710.39	448.491	366.755
F8VQJ3	Laminin subunit gamma-1 OS=Mus musculus GN=Lamc1 PE=1 SV=1	Uniprot_Mouse_05/379	62	48.2265	577.23	641.005	395.993	486.339
F8VQN6	Rho guanine nucleotide exchange factor 12 OS=Mus musculus GN=Arhgef12 PE=1 SV=1	Uniprot_Mouse_05/4207	5	5.63472	507.603	488.685	588.261	465.98
F8WHD8	Synaptojanin-2 OS=Mus musculus GN=Synj2 PE=1 SV=1	Uniprot_Mouse_05/4438	1	1.0142	468.78	538.912	603.024	444.04
F8WHL2	Coatomer subunit alpha OS=Mus musculus GN=Copa PE=1 SV=1	Uniprot_Mouse_05/3617	24	28.7916	538.738	448.267	592.727	519.646
F8WHQ1	Tumor protein D52 OS=Mus musculus GN=Tpd52 PE=1 SV=1	Uniprot_Mouse_05/2380	6	31.5789	363.15	363.357	736.135	607.159
F8WHT3	Protein PRRC2B OS=Mus musculus GN=Prrc2b PE=1 SV=1	Uniprot_Mouse_05/1836	1	0.717489	612.725	642.164	435.827	510.972
F8WHU5	Sister chromatid cohesion protein PDS5 homolog B OS=Mus musculus GN=Pds5b PE=1 SV=1	Uniprot_Mouse_05/2094	1	1.93237	522.178	571.297	474.034	470.398
F8WI30	Sorting nexin-7 OS=Mus musculus GN=Snx7 PE=1 SV=1	Uniprot_Mouse_05/1462	2	6.06742	432.51	451.521	635.717	611.531
F8WIA1	CAP-Gly domain-containing linker protein 1 OS=Mus musculus GN=Clip1 PE=1 SV=1	Uniprot_Mouse_05/4068	33	32.4983	450.445	564.742	517.881	575.072
F8WIJ0	Solute carrier family 12 member 4 OS=Mus musculus GN=Slc12a4 PE=1 SV=2	Uniprot_Mouse_05/1119	2	2.20791	553.976	468.502	535.544	505.212
F8WIK0	Anamorsin OS=Mus musculus GN=Ciapin1 PE=1 SV=2	Uniprot_Mouse_05/4040	4	23.6246	484.086	600.505	497.287	499.494
F8WIS9	Calcium/calmodulin-dependent protein kinase type II subunit alpha OS=Mus musculus GN=Camk2a PE=1 SV=1	Uniprot_Mouse_05/990	1	11.4519	488.41	586.499	524.88	482.034
F8WIT2	Annexin OS=Mus musculus GN=Anxa6 PE=1 SV=1	Uniprot_Mouse_05/1735	1	64.1679	547.468	567.856	496.854	469.051
F8WIU1	RIKEN cDNA 1700037H04 gene OS=Mus musculus GN=1700037H04Rik PE=1 SV=1	Uniprot_Mouse_05/4499	1	7.9096	560.462	430.3	579.721	442.409
F8WIV2	Serine (or cysteine) peptidase inhibitor, clade B, member 6a OS=Mus musculus GN=Serpinb6a PE=1 SV=1	Uniprot_Mouse_05/2684	18	40.8521	467.578	478.316	539.378	662.125
F8WIV5	Dynamin-2 OS=Mus musculus GN=Dnm2 PE=1 SV=2	Uniprot_Mouse_05/1563	13	19.4253	496.137	482.366	564.207	547.736
F8WIY7	StAR-related lipid transfer protein 13 OS=Mus musculus GN=Stard13 PE=1 SV=1	Uniprot_Mouse_05/4398	1	1.06007	514.882	610.923	467.982	610.961
F8WJD4	Symplekin OS=Mus musculus GN=Sympk PE=1 SV=1	Uniprot_Mouse_05/3536	1	1.31988	469.028	499.199	631.988	497.023
G3UVW1	Mpv17 transgene, kidney disease mutant, isoform CRA_b OS=Mus musculus GN=Mpv17 PE=1 SV=1	Uniprot_Mouse_05/2596	1	6.17978	542.361	625.542	413.727	496.685
G3UW82	MCG140437, isoform CRA_d OS=Mus musculus GN=Myh2 PE=1 SV=1	Uniprot_Mouse_05/2528	1	18.2286	558.426	635.279	409.277	505.864
G3UW85	Enhancer of rudimentary homolog OS=Mus musculus GN=Erh PE=1 SV=1	Uniprot_Mouse_05/4323	3	26.0163	636.672	472.241	518.951	525.269
G3UW94	MCG14259, isoform CRA_b OS=Mus musculus GN=U2af1 PE=1 SV=1	Uniprot_Mouse_05/3844	2	14.6444	393.055	373.88	937.797	398.722
G3UWC2	N-acetylated alpha-linked acidic dipeptidase 2, isoform CRA_a OS=Mus musculus GN=Naalad2 PE=1 SV=1	Uniprot_Mouse_05/2961	8	13.8817	425.645	511.422	540.624	674.153
G3UWE2	Interferon-gamma-inducible GTPase Ifgga4 protein OS=Mus musculus GN=F830016B08Rik PE=4 SV=1	Uniprot_Mouse_05/1278	4	13.4615	134.524	195.179	1047.13	789.795
G3UXA6	Polypyrimidine tract-binding protein 3 OS=Mus musculus GN=Ptbp3 PE=1 SV=1	Uniprot_Mouse_05/2678	3	9.74729	489.966	415.833	660.634	539.895
G3UXL2	Phosphoribosyl pyrophosphate synthetase 1-like 3 OS=Mus musculus GN=Prps1l3 PE=3 SV=1	Uniprot_Mouse_05/3252	8	33.9623	534.189	544.349	525.362	469.126
G3UXW9	COP9 signalosome complex subunit 1 OS=Mus musculus GN=Gps1 PE=1 SV=1	Uniprot_Mouse_05/2743	11	26.2357	581.309	564.597	448.944	530.438
G3X8P9	Aldehyde oxidase 1 OS=Mus musculus GN=Aox1 PE=1 SV=1	Uniprot_Mouse_05/391	3	5.25131	467.592	437.709	591.319	525.498
G3X8Q5	Ceruloplasmin OS=Mus musculus GN=Cp PE=1 SV=1	Uniprot_Mouse_05/90	1	44.1475	330.548	317.784	649.91	814.644
G3X8Q9	Cytochrome P450 2B10 OS=Mus musculus GN=Cyp2b10 PE=1 SV=1	Uniprot_Mouse_05/3680	7	16.2	944.989	336.055	381.863	273.902
G3X8R0	Receptor expression-enhancing protein OS=Mus musculus GN=Reep5 PE=1 SV=1	Uniprot_Mouse_05/1830	8	22.2222	688.08	645.571	330.179	464.22
G3X8T2	RIKEN cDNA 5830416A07, isoform CRA_c OS=Mus musculus GN=Zc3h18 PE=1 SV=1	Uniprot_Mouse_05/3237	2	2.16049	683.444	537.457	442.914	527.473
G3X8T3	Carboxypeptidase OS=Mus musculus GN=Ctsa PE=1 SV=1	Uniprot_Mouse_05/1172	2	7.92683	417.642	399.031	653.222	661.478
G3X8T9	Serine (Or cysteine) peptidase inhibitor, clade A, member 3N, isoform CRA_a OS=Mus musculus GN=Serpina3n PE=1 SV=1	Uniprot_Mouse_05/1395	6	23.9234	287.805	224.827	524.392	823.656
G3X8U3	MCG6895 OS=Mus musculus GN=2210016F16Rik PE=1 SV=1	Uniprot_Mouse_05/1577	6	22.7811	423.857	457.866	601.728	566.43
G3X8X3	Large neutral amino acids transporter small subunit 3 OS=Mus musculus GN=Slc43a1 PE=1 SV=1	Uniprot_Mouse_05/2771	1	3.78913	441.046	399.325	702.593	515.613
G3X8X6	Sialic acid binding Ig-like lectin 1, sialoadhesin, isoform CRA_b OS=Mus musculus GN=Siglec1 PE=1 SV=1	Uniprot_Mouse_05/46	3	2.46914	405.816	339.232	682.961	728.078
G3X8Y1	MCG19772 OS=Mus musculus GN=Trim55 PE=1 SV=1	Uniprot_Mouse_05/2566	4	10.6422	538.625	636.202	486.453	467.706
G3X8Y3	N-alpha-acetyltransferase 15, NatA auxiliary subunit OS=Mus musculus GN=Naa15 PE=1 SV=1	Uniprot_Mouse_05/3443	9	10.7514	518.173	513.74	527.192	517.808
G3X914	Cullin 5 OS=Mus musculus GN=Cul5 PE=1 SV=1	Uniprot_Mouse_05/1922	11	16.9591	545.872	588.223	460.132	491.623
G3X920	Armadillo repeat containing 8, isoform CRA_b OS=Mus musculus GN=Armc8 PE=1 SV=1	Uniprot_Mouse_05/2403	1	1.48588	445.352	434.288	649.246	528.298
G3X924	Plasmalemma vesicle associated protein OS=Mus musculus GN=Plvap PE=1 SV=1	Uniprot_Mouse_05/4466	2	6.621	590.233	431.058	455.255	531.325
G3X925	Pyruvate kinase OS=Mus musculus GN=Pklr PE=1 SV=1	Uniprot_Mouse_05/748	1	4.87805	379.563	517.41	594.2	523.447
G3X928	SEC23-interacting protein OS=Mus musculus GN=Sec23ip PE=1 SV=1	Uniprot_Mouse_05/2127	8	12.7255	472.834	475.375	601.124	536.73
G3X937	Solute carrier family 41 member 3 OS=Mus musculus GN=Slc41a3 PE=1 SV=1	Uniprot_Mouse_05/2452	1	3.27869	875.32	605.571	273.821	445.396
G3X956	Suppressor of Ty 16 OS=Mus musculus GN=Supt16 PE=1 SV=1	Uniprot_Mouse_05/2496	2	2.67431	468.457	393.687	694.638	546.981
G3X972	SEC24 related gene family, member C (S. cerevisiae), isoform CRA_a OS=Mus musculus GN=Sec24c PE=1 SV=1	Uniprot_Mouse_05/3504	7	10.0365	487.586	504.567	580.064	504.885
G3X973	Stabilin 1, isoform CRA_a OS=Mus musculus GN=Stab1 PE=1 SV=1	Uniprot_Mouse_05/2908	4	2.10035	499.279	427.312	542.811	701.769
G3X977	Inter-alpha trypsin inhibitor, heavy chain 2 OS=Mus musculus GN=Itih2 PE=1 SV=1	Uniprot_Mouse_05/300	7	14.1053	444.19	445.413	580.629	612.256
G3X983	T cell activation inhibitor, mitochondrial OS=Mus musculus GN=Tcaim PE=1 SV=1	Uniprot_Mouse_05/2470	1	1.76817	631.407	678.228	319.302	515.672
G3X9B1	HEAT repeat containing 1 OS=Mus musculus GN=Heatr1 PE=1 SV=1	Uniprot_Mouse_05/1904	1	0.513299	807.549	644.745	451.92	407.379
G3X9E8	MCG15724, isoform CRA_a OS=Mus musculus GN=Ppp2r3a PE=1 SV=1	Uniprot_Mouse_05/2989	3	6.03774	520.585	605.054	483.14	495.993
G3X9F4	Transmembrane protein 143 OS=Mus musculus GN=Tmem143 PE=1 SV=1	Uniprot_Mouse_05/1650	4	13.5371	634.634	693.687	328.255	427.076
G3X9H7	Metastasis suppressor 1, isoform CRA_e OS=Mus musculus GN=Mtss1 PE=1 SV=1	Uniprot_Mouse_05/2535	1	1.44928	899.224	571.562	350.137	379.689
G3X9J1	Sodium/calcium exchanger 1 OS=Mus musculus GN=Slc8a1 PE=1 SV=1	Uniprot_Mouse_05/403	8	10.5155	589.263	675.436	351.956	477.301
G3X9L9	Myomegalin OS=Mus musculus GN=Pde4dip PE=1 SV=1	Uniprot_Mouse_05/1315	1	0.487211	718.103	708.672	294.318	435.29
G3X9M0	28S ribosomal protein S29, mitochondrial OS=Mus musculus GN=Dap3 PE=1 SV=1	Uniprot_Mouse_05/1670	10	29.5455	573.054	613.927	426.009	470.097
G3X9Q1	Integrin alpha 7 OS=Mus musculus GN=Itga7 PE=1 SV=1	Uniprot_Mouse_05/4198	17	21.743	494.835	573.028	491.759	533.977
G3X9Q2	Guanine nucleotide-binding protein subunit gamma OS=Mus musculus GN=Gng7 PE=1 SV=1	Uniprot_Mouse_05/1895	1	20.2899	688.885	602.747	374.882	467.683
G3X9Q3	Histocompatibility (Minor) HA-1, isoform CRA_a OS=Mus musculus GN=Arhgap45 PE=1 SV=1	Uniprot_Mouse_05/4374	1	1.34409	650.16	341.1	361.519	782.013
G3X9Q6	La-related protein 4 OS=Mus musculus GN=Larp4 PE=1 SV=1	Uniprot_Mouse_05/3687	1	1.66898	463.267	454.563	572.114	459.204
G3X9T7	Galectin OS=Mus musculus GN=Lgals9 PE=1 SV=1	Uniprot_Mouse_05/83	3	10.4816	768.9	674.299	349.141	428.141
G3X9Y5	Ubiquitin conjugation factor E4 A OS=Mus musculus GN=Ube4a PE=1 SV=1	Uniprot_Mouse_05/4604	1	1.10599	450.013	567.775	624.89	403.078
G3XA17	Eukaryotic translation initiation factor 4 gamma 2 OS=Mus musculus GN=Eif4g2 PE=1 SV=1	Uniprot_Mouse_05/1556	11	14.4592	537.807	547.652	503.827	509.66
G3XA35	MCG116562, isoform CRA_a OS=Mus musculus GN=Vcan PE=1 SV=1	Uniprot_Mouse_05/993	7	3.88471	566.705	467.706	552.44	554.251
G5DDB7	Phosphoinositide phospholipase C OS=Mus musculus GN=Plcd1 PE=1 SV=1	Uniprot_Mouse_05/421	7	14.9616	493.424	448.614	582.549	537.251
G5E814	MCG5603 OS=Mus musculus GN=Ndufa11 PE=1 SV=1	Uniprot_Mouse_05/82	6	53.1469	726.675	758.327	272.913	416.032
G5E829	Plasma membrane calcium-transporting ATPase 1 OS=Mus musculus GN=Atp2b1 PE=1 SV=1	Uniprot_Mouse_05/4563	5	8.93443	536.922	505.511	523.698	521.562
G5E846	Peripherin OS=Mus musculus GN=Prph PE=1 SV=1	Uniprot_Mouse_05/4111	14	44.6316	578.215	443.684	593.404	516.8
G5E866	Splicing factor 3B subunit 1 OS=Mus musculus GN=Sf3b1 PE=1 SV=1	Uniprot_Mouse_05/770	9	10.5061	521.654	519.661	534.799	522.835
G5E870	E3 ubiquitin-protein ligase TRIP12 OS=Mus musculus GN=Trip12 PE=1 SV=1	Uniprot_Mouse_05/4317	3	2.17284	589.666	518.552	522.793	557.705
G5E881	Phosphatidate cytidylyltransferase, mitochondrial OS=Mus musculus GN=Tamm41 PE=1 SV=1	Uniprot_Mouse_05/3748	2	11.276	457.274	672.189	414.046	496.697
G5E889	Mitochondrial translation optimization 1 homolog (S. cerevisiae), isoform CRA_b OS=Mus musculus GN=Mto1 PE=1 SV=1	Uniprot_Mouse_05/2556	2	4.4843	512.446	619.643	451.168	440.989
G5E895	Aldo-keto reductase family 1, member B10 (aldose reductase) OS=Mus musculus GN=Akr1b10 PE=1 SV=1	Uniprot_Mouse_05/685	5	39.557	553.239	632.308	413.249	532.364
G5E896	Enhancer of mRNA decapping 4, isoform CRA_b OS=Mus musculus GN=Edc4 PE=1 SV=1	Uniprot_Mouse_05/2633	2	2.84495	406.011	460.844	695.323	534.931
G5E897	KDEL (Lys-Asp-Glu-Leu) containing 2, isoform CRA_b OS=Mus musculus GN=Kdelc2 PE=1 SV=1	Uniprot_Mouse_05/1890	1	3.37972	420.408	487.012	612.928	572.333
G5E8A0	Oxysterol-binding protein OS=Mus musculus GN=Osbpl11 PE=1 SV=1	Uniprot_Mouse_05/2894	2	4.62351	429.508	414.901	679.51	498.64
G5E8C4	MCG142017, isoform CRA_a OS=Mus musculus GN=Tmtc3 PE=1 SV=1	Uniprot_Mouse_05/3880	1	1.41304	516.425	538.992	589.251	523.043
G5E8D6	EGF-containing fibulin-like extracellular matrix protein 2 OS=Mus musculus GN=Efemp2 PE=1 SV=1	Uniprot_Mouse_05/1673	2	4.97835	482.292	460.412	626.44	576.935
G5E8I8	Calcium homeostasis endoplasmic reticulum protein OS=Mus musculus GN=Cherp PE=1 SV=2	Uniprot_Mouse_05/3056	3	4.10959	467.318	525.255	564.977	535.074
G5E8J6	Histidine rich calcium binding protein, isoform CRA_a OS=Mus musculus GN=Hrc PE=1 SV=1	Uniprot_Mouse_05/1286	13	28.0488	696.568	757.865	251.495	387.152
G5E8M7	Glutathione S-transferase Mu 6 OS=Mus musculus GN=Gstm6 PE=1 SV=1	Uniprot_Mouse_05/3205	1	12.931	628.376	605.599	360.059	563.951
G5E8N7	Bifunctional polynucleotide phosphatase/kinase OS=Mus musculus GN=Pnkp PE=1 SV=1	Uniprot_Mouse_05/2451	1	1.91571	587.824	606.302	395.528	513.611
G5E8Q8	Adhesion G protein-coupled receptor F5 OS=Mus musculus GN=Adgrf5 PE=1 SV=1	Uniprot_Mouse_05/3484	1	1.03858	510.697	572.604	452.96	519.361
G5E8R4	SAPS domain family, member 3, isoform CRA_c OS=Mus musculus GN=Ppp6r3 PE=1 SV=1	Uniprot_Mouse_05/3716	2	2.86369	509.175	532.152	527.367	539.197
G5E8R8	UBX domain-containing protein 7 OS=Mus musculus GN=Ubxn7 PE=1 SV=1	Uniprot_Mouse_05/4322	1	2.86299	538.83	534.452	454.097	572.553
G5E8S8	MAGUK p55 subfamily member 7 OS=Mus musculus GN=Mpp7 PE=1 SV=1	Uniprot_Mouse_05/4464	2	5.38194	531.489	545.671	416.288	619.542
G5E8T6	Membrane associated guanylate kinase, WW and PDZ domain containing 3, isoform CRA_a OS=Mus musculus GN=Magi3 PE=1 SV=1	Uniprot_Mouse_05/3224	1	1.21951	598.39	635.786	376.355	567.034
G5E8T9	Hydroxyacyl glutathione hydrolase OS=Mus musculus GN=Hagh PE=1 SV=1	Uniprot_Mouse_05/384	4	16.8285	621.673	592.83	393.326	498.153
G5E8U5	28S ribosomal protein S10, mitochondrial OS=Mus musculus GN=Mrps10 PE=1 SV=1	Uniprot_Mouse_05/1647	2	9.45274	654.045	609.211	387.743	458.226
G5E8U6	COX18 cytochrome c oxidase assembly homolog (S. cerevisiae), isoform CRA_c OS=Mus musculus GN=Cox18 PE=1 SV=1	Uniprot_Mouse_05/1617	1	3.31325	596.825	683.122	407.933	363.186
G5E8V9	ADP-ribosylation factor-interacting protein 1 OS=Mus musculus GN=Arfip1 PE=1 SV=1	Uniprot_Mouse_05/2016	1	2.68097	509.945	467.192	554.004	564.818
G5E902	MCG10343, isoform CRA_b OS=Mus musculus GN=Slc25a3 PE=1 SV=1	Uniprot_Mouse_05/1272	22	41.6201	677.334	705.616	324.796	428.571
G5E911	DNA segment, Chr 6, Wayne State University 176, expressed, isoform CRA_f OS=Mus musculus GN=Fam3c PE=1 SV=1	Uniprot_Mouse_05/2226	1	5.26316	392.991	452.903	639.404	535.439
G5E924	Heterogeneous nuclear ribonucleoprotein L (Fragment) OS=Mus musculus GN=Hnrnpl PE=1 SV=1	Uniprot_Mouse_05/1121	15	31.3821	532.909	516.996	558.795	501.582
H3BJW3	Cleavage and polyadenylation-specificity factor subunit 6 OS=Mus musculus GN=Cpsf6 PE=1 SV=1	Uniprot_Mouse_05/3777	3	7.48299	585.811	514.437	523.737	509.908
H3BK65	Epidermal growth factor receptor substrate 15 OS=Mus musculus GN=Eps15 PE=1 SV=1	Uniprot_Mouse_05/1582	3	3.10825	446.789	397.843	645.507	595.914
H3BKH6	S-formylglutathione hydrolase OS=Mus musculus GN=Esd PE=1 SV=1	Uniprot_Mouse_05/953	12	40	537.144	544.175	484.574	548.703
H3BL37	Treacle protein OS=Mus musculus GN=Tcof1 PE=1 SV=1	Uniprot_Mouse_05/2015	3	2.94985	726.914	614.502	390.617	483.001
H3BLH0	Probable global transcription activator SNF2L2 OS=Mus musculus GN=Smarca2 PE=1 SV=1	Uniprot_Mouse_05/2247	1	1.18676	442.42	508.882	559.312	579.942
H3BLJ7	Protein CASP (Fragment) OS=Mus musculus GN=Cux1 PE=1 SV=2	Uniprot_Mouse_05/2440	2	6.5678	425.878	446.499	684.247	539.479
H3BLL2	ATP synthase mitochondrial F1 complex assembly factor 1 OS=Mus musculus GN=Atpaf1 PE=1 SV=1	Uniprot_Mouse_05/2358	8	23.2759	562.273	650.639	405.056	492.988
H7BWY6	Retinol-binding protein 4 OS=Mus musculus GN=Rbp4 PE=1 SV=1	Uniprot_Mouse_05/650	3	13.8776	552.74	605.973	496.11	539.618
H7BX95	Serine/arginine-rich-splicing factor 1 OS=Mus musculus GN=Srsf1 PE=1 SV=1	Uniprot_Mouse_05/686	7	32.8063	491.998	466.972	616.534	515.893
H9KV00	Protein SON OS=Mus musculus GN=Son PE=1 SV=1	Uniprot_Mouse_05/3872	5	4.8042	515.845	547.066	533.337	476.215
H9KV04	Mini-chromosome maintenance complex-binding protein OS=Mus musculus GN=Mcmbp PE=1 SV=1	Uniprot_Mouse_05/3600	1	1.51515	844.137	492.962	371.36	540.221
I1E4X1	Syntaxin 5A OS=Mus musculus GN=Stx5a PE=1 SV=1	Uniprot_Mouse_05/2097	2	6.56109	614.479	629.407	378.371	499.047
I1E4X5	RIKEN cDNA 9030624J02 gene OS=Mus musculus GN=9030624J02Rik PE=1 SV=1	Uniprot_Mouse_05/4090	1	2.32089	465.004	549.22	524.422	539.879
I1E4X8	Stromal interaction molecule 2 OS=Mus musculus GN=Stim2 PE=1 SV=1	Uniprot_Mouse_05/3558	2	2.65252	1020.13	503.135	182.49	593.916
I3ITR1	CDNA sequence AK157302 OS=Mus musculus GN=AK157302 PE=4 SV=1	Uniprot_Mouse_05/2212	3	31.0078	569.374	632.751	414.05	497.531
J3KMH5	Melanoma inhibitory activity protein 3 OS=Mus musculus GN=Mia3 PE=1 SV=1	Uniprot_Mouse_05/2536	1	7.8105	632.219	577.426	406.854	519.936
J3QNK8	Abl interactor 1 OS=Mus musculus GN=Abi1 PE=1 SV=1	Uniprot_Mouse_05/1720	4	10.1871	413.594	384.361	710.139	598.425
J3QNT7	Epsin-2 OS=Mus musculus GN=Epn2 PE=1 SV=1	Uniprot_Mouse_05/4206	2	3.4375	497.381	546.802	534.756	532.603
J3QNU6	Beta-arrestin-1 OS=Mus musculus GN=Arrb1 PE=1 SV=1	Uniprot_Mouse_05/3083	5	10.7399	530.303	431.929	614.599	544.011
J3QPG5	Prosaposin OS=Mus musculus GN=Psap PE=1 SV=1	Uniprot_Mouse_05/610	4	8.07899	544.793	585.388	451.53	520.119
J3QPR7	C-type lectin domain family 10 member A OS=Mus musculus GN=Clec10a PE=1 SV=1	Uniprot_Mouse_05/3164	3	12.6623	530.489	290.919	575.854	622.635
J3QQ13	Troponin T, cardiac muscle OS=Mus musculus GN=Tnnt2 PE=1 SV=1	Uniprot_Mouse_05/3400	25	45.0331	503.632	598.391	455.328	506.297
J9JIB2	Obscurin (Fragment) OS=Mus musculus GN=Obscn PE=1 SV=1	Uniprot_Mouse_05/1952	2	51.2281	585.127	686.444	381.674	459.407
K3W4M4	ATP-dependent (S)-NAD(P)H-hydrate dehydratase OS=Mus musculus GN=Naxd PE=1 SV=1	Uniprot_Mouse_05/2991	11	40.274	512.261	605.126	457.09	491.152
K3W4R3	Dysbindin OS=Mus musculus GN=Dtnbp1 PE=1 SV=1	Uniprot_Mouse_05/3828	1	3.125	465.521	518.101	489.307	608.429
K3W4R4	Collagen alpha-1(XIV) chain OS=Mus musculus GN=Col14a1 PE=1 SV=1	Uniprot_Mouse_05/1187	6	3.28142	407.989	434.019	612.94	621.85
K3W4S4	C-Jun-amino-terminal kinase-interacting protein 3 OS=Mus musculus GN=Mapk8ip3 PE=1 SV=1	Uniprot_Mouse_05/4021	3	4.90706	438.705	546.151	557.178	506.103
K3W4S6	Glycogenin OS=Mus musculus GN=Gyg PE=1 SV=1	Uniprot_Mouse_05/2435	10	21.4854	445.442	506.514	544.33	585.832
L7N451	Interferon-induced very large GTPase 1 OS=Mus musculus GN=Gvin1 PE=1 SV=1	Uniprot_Mouse_05/1322	26	14.5859	239.815	228.873	966.341	713.486
L7N466	5-formyltetrahydrofolate cyclo-ligase OS=Mus musculus GN=Mthfsl PE=1 SV=1	Uniprot_Mouse_05/1818	1	5.91133	409.536	418.128	664.374	563.16
M0QWC2	MCG14171, isoform CRA_b OS=Mus musculus GN=Map1lc3b PE=1 SV=1	Uniprot_Mouse_05/4555	1	8.75	629.276	412.304	474.261	591.232
M0QWP1	Agrin OS=Mus musculus GN=Agrn PE=1 SV=1	Uniprot_Mouse_05/2422	25	18.0433	559.154	629.683	404.225	498.528
O08528	Hexokinase-2 OS=Mus musculus GN=Hk2 PE=1 SV=1	Uniprot_Mouse_05/1770	35	44.0567	576.711	633.407	407.999	465.198
O08529	Calpain-2 catalytic subunit OS=Mus musculus GN=Capn2 PE=1 SV=4	Uniprot_Mouse_05/4316	15	31	564.406	505.058	507.953	538.194
O08532-5	Isoform 2E of Voltage-dependent calcium channel subunit alpha-2/delta-1 OS=Mus musculus GN=Cacna2d1	Uniprot_Mouse_05/545	15	18.5151	539.516	651.384	444.282	481.357
O08539	Myc box-dependent-interacting protein 1 OS=Mus musculus GN=Bin1 PE=1 SV=1	Uniprot_Mouse_05/3653	2	7.82313	588.602	293.527	732.754	526.53
O08547	Vesicle-trafficking protein SEC22b OS=Mus musculus GN=Sec22b PE=1 SV=3	Uniprot_Mouse_05/4448	10	53.0233	631.829	449.174	515.385	525.622
O08553	Dihydropyrimidinase-related protein 2 OS=Mus musculus GN=Dpysl2 PE=1 SV=2	Uniprot_Mouse_05/165	20	53.3217	459.1	413.956	625.541	628.518
O08579	Emerin OS=Mus musculus GN=Emd PE=1 SV=1	Uniprot_Mouse_05/2967	7	39.3822	533.824	538.247	492.435	524.056
O08582	GTP-binding protein 1 OS=Mus musculus GN=Gtpbp1 PE=1 SV=2	Uniprot_Mouse_05/2728	4	7.33533	524.259	529.709	518.61	504.17
O08583	THO complex subunit 4 OS=Mus musculus GN=Alyref PE=1 SV=3	Uniprot_Mouse_05/2776	3	21.1765	451.538	440.08	661.605	516.495
O08599-2	Isoform 2 of Syntaxin-binding protein 1 OS=Mus musculus GN=Stxbp1	Uniprot_Mouse_05/2425	4	6.79934	528.196	497.796	552.555	548.031
O08600	Endonuclease G, mitochondrial OS=Mus musculus GN=Endog PE=1 SV=1	Uniprot_Mouse_05/3741	8	42.1769	473.225	615.069	464.678	486.709
O08605	MAP kinase-interacting serine/threonine-protein kinase 1 OS=Mus musculus GN=Mknk1 PE=1 SV=2	Uniprot_Mouse_05/198	1	3.27869	343.633	430.067	649.892	634.547
O08638	Myosin-11 OS=Mus musculus GN=Myh11 PE=1 SV=1	Uniprot_Mouse_05/931	1	48.5801	723.583	449.43	555.854	331.963
O08688	Calpain-5 OS=Mus musculus GN=Capn5 PE=1 SV=1	Uniprot_Mouse_05/3607	1	2.03125	514.157	345.725	760.803	467.151
O08692	Neutrophilic granule protein OS=Mus musculus GN=Ngp PE=1 SV=1	Uniprot_Mouse_05/4624	4	34.1317	677.993	322.761	656.797	335.931
O08715-4	Isoform 4 of A-kinase anchor protein 1, mitochondrial OS=Mus musculus GN=Akap1	Uniprot_Mouse_05/1784	9	16.9663	582.647	654.109	386.544	452.166
O08734	Bcl-2 homologous antagonist/killer OS=Mus musculus GN=Bak1 PE=1 SV=3	Uniprot_Mouse_05/1908	1	11.0048	357.102	345.837	822.571	613.615
O08736	Caspase-12 OS=Mus musculus GN=Casp12 PE=1 SV=1	Uniprot_Mouse_05/1184	2	5.01193	283.626	286.691	820.776	754.256
O08738	Caspase-6 OS=Mus musculus GN=Casp6 PE=1 SV=1	Uniprot_Mouse_05/1536	2	8.33333	450.496	425.858	602.028	651.694
O08742	Platelet glycoprotein V OS=Mus musculus GN=Gp5 PE=1 SV=1	Uniprot_Mouse_05/4260	1	2.6455	823.681	352.43	509.513	472.256
O08749	Dihydrolipoyl dehydrogenase, mitochondrial OS=Mus musculus GN=Dld PE=1 SV=2	Uniprot_Mouse_05/237	22	47.7407	621.814	722.612	330.942	414.2
O08759	Ubiquitin-protein ligase E3A OS=Mus musculus GN=Ube3a PE=1 SV=2	Uniprot_Mouse_05/3817	3	4.48276	443.825	543.045	544.873	531.099
O08788	Dynactin subunit 1 OS=Mus musculus GN=Dctn1 PE=1 SV=3	Uniprot_Mouse_05/3062	29	28.2592	509.097	528.551	531.563	544.974
O08795-2	Isoform 2 of Glucosidase 2 subunit beta OS=Mus musculus GN=Prkcsh	Uniprot_Mouse_05/3186	9	17.0455	523.803	400.539	617.829	534.117
O08797	Putative uncharacterized protein OS=Mus musculus GN=Serpinb9 PE=1 SV=1	Uniprot_Mouse_05/70	8	26.738	294.136	313.998	852.303	695.753
O08804	NK13 OS=Mus musculus GN=Serpinb6b PE=1 SV=2	Uniprot_Mouse_05/2390	11	41.9098	453.952	521.498	566.813	618.634
O08807	Peroxiredoxin-4 OS=Mus musculus GN=Prdx4 PE=1 SV=1	Uniprot_Mouse_05/3223	7	40.146	446.258	451.437	672.973	532.131
O08811	TFIIH basal transcription factor complex helicase XPD subunit OS=Mus musculus GN=Ercc2 PE=1 SV=2	Uniprot_Mouse_05/3665	1	1.71053	598.805	553.884	453.963	570.385
O08911	Mitogen-activated protein kinase 12 OS=Mus musculus GN=Mapk12 PE=1 SV=1	Uniprot_Mouse_05/801	4	19.6185	468.991	517.41	510.788	582.117
O08915	AH receptor-interacting protein OS=Mus musculus GN=Aip PE=1 SV=1	Uniprot_Mouse_05/2305	4	17.2727	518.469	421.631	609.319	588.668
O08917	Flotillin-1 OS=Mus musculus GN=Flot1 PE=1 SV=1	Uniprot_Mouse_05/1855	10	28.7383	466.564	497.689	552.569	588.005
O08967	Cytohesin-3 OS=Mus musculus GN=Cyth3 PE=1 SV=1	Uniprot_Mouse_05/536	1	3.50877	432.48	393.106	721.47	536.99
O08992	Syntenin-1 OS=Mus musculus GN=Sdcbp PE=1 SV=1	Uniprot_Mouse_05/3894	1	3.67893	606.049	453.544	443.041	489.694
O08997	Copper transport protein ATOX1 OS=Mus musculus GN=Atox1 PE=1 SV=1	Uniprot_Mouse_05/548	3	58.8235	412.243	470.915	649.332	530.284
O08999	Latent-transforming growth factor beta-binding protein 2 OS=Mus musculus GN=Ltbp2 PE=1 SV=2	Uniprot_Mouse_05/1419	2	2.15113	369.211	213.288	593.105	1068.99
O09005	Sphingolipid delta(4)-desaturase DES1 OS=Mus musculus GN=Degs1 PE=1 SV=1	Uniprot_Mouse_05/3952	1	4.95356	445.091	485.124	660.478	435.898
O09012	Peroxisomal targeting signal 1 receptor OS=Mus musculus GN=Pex5 PE=1 SV=2	Uniprot_Mouse_05/3637	1	1.56495	449.146	467.293	594.79	462.961
O09049	Regenerating islet-derived protein 3-gamma OS=Mus musculus GN=Reg3g PE=1 SV=1	Uniprot_Mouse_05/4073	1	8.62069	1031.52	111.451	473.455	59.0172
O09061	Proteasome subunit beta type-1 OS=Mus musculus GN=Psmb1 PE=1 SV=1	Uniprot_Mouse_05/1035	5	26.25	618.891	420.891	558.137	577.442
O09110	Dual specificity mitogen-activated protein kinase kinase 3 OS=Mus musculus GN=Map2k3 PE=1 SV=2	Uniprot_Mouse_05/832	2	7.78098	582.069	530.883	481.361	542.288
O09111	NADH dehydrogenase [ubiquinone] 1 beta subcomplex subunit 11, mitochondrial OS=Mus musculus GN=Ndufb11 PE=1 SV=2	Uniprot_Mouse_05/1257	9	51.6556	664.561	700.274	325.075	414.887
O09114	Prostaglandin-H2 D-isomerase OS=Mus musculus GN=Ptgds PE=1 SV=1	Uniprot_Mouse_05/4379	2	11.1111	305.114	491.349	292.791	608.035
O09117	Synaptophysin-like protein 1 OS=Mus musculus GN=Sypl1 PE=1 SV=2	Uniprot_Mouse_05/2810	1	3.44828	762.817	616.735	299.376	538.347
O09118	Netrin-1 OS=Mus musculus GN=Ntn1 PE=1 SV=3	Uniprot_Mouse_05/1926	2	4.30464	633.382	799.851	294.658	419.69
O09126	Semaphorin-4D OS=Mus musculus GN=Sema4d PE=1 SV=2	Uniprot_Mouse_05/4122	1	1.50987	605.718	422.517	572.129	557.035
O09131	Glutathione S-transferase omega-1 OS=Mus musculus GN=Gsto1 PE=1 SV=2	Uniprot_Mouse_05/1071	18	57.0833	540.792	481.742	549.044	425.04
O09159	Lysosomal alpha-mannosidase OS=Mus musculus GN=Man2b1 PE=1 SV=4	Uniprot_Mouse_05/1503	6	8.09477	444.149	436.109	642.642	598.835
O09164	Extracellular superoxide dismutase [Cu-Zn] OS=Mus musculus GN=Sod3 PE=1 SV=1	Uniprot_Mouse_05/3527	8	33.4661	558.314	340.875	627.842	544.22
O09167	60S ribosomal protein L21 OS=Mus musculus GN=Rpl21 PE=1 SV=3	Uniprot_Mouse_05/3580	3	20	614.94	508.144	490.72	511.87
O09172	Glutamate--cysteine ligase regulatory subunit OS=Mus musculus GN=Gclm PE=1 SV=1	Uniprot_Mouse_05/1136	6	27.0073	598.196	442.551	572.198	488.878
O09174	Alpha-methylacyl-CoA racemase OS=Mus musculus GN=Amacr PE=1 SV=4	Uniprot_Mouse_05/3091	9	35.6955	504.257	653.1	408.172	481.787
O35074	Prostacyclin synthase OS=Mus musculus GN=Ptgis PE=1 SV=1	Uniprot_Mouse_05/434	5	11.3772	453.699	319.587	740.314	586.155
O35075	Down syndrome critical region protein 3 homolog OS=Mus musculus GN=Dscr3 PE=1 SV=1	Uniprot_Mouse_05/4226	1	4.0404	499.346	516.456	449.411	662.406
O35099	Mitogen-activated protein kinase kinase kinase 5 OS=Mus musculus GN=Map3k5 PE=1 SV=3	Uniprot_Mouse_05/4628	1	1.23188	475.669	584.674	618.808	439.226
O35114	Lysosome membrane protein 2 OS=Mus musculus GN=Scarb2 PE=1 SV=3	Uniprot_Mouse_05/3008	2	4.1841	375.495	526.978	620.445	558.452
O35127	Protein C10 OS=Mus musculus GN=Grcc10 PE=1 SV=1	Uniprot_Mouse_05/3960	2	22.2222	441	549.307	540.051	543.725
O35129	Prohibitin-2 OS=Mus musculus GN=Phb2 PE=1 SV=1	Uniprot_Mouse_05/441	14	47.1572	552.66	700.042	380.372	442.328
O35143	ATPase inhibitor, mitochondrial OS=Mus musculus GN=Atpif1 PE=1 SV=2	Uniprot_Mouse_05/4201	2	17.9245	363.809	612.609	447.324	694.09
O35166	Golgi SNAP receptor complex member 2 OS=Mus musculus GN=Gosr2 PE=1 SV=2	Uniprot_Mouse_05/3142	2	10.3774	647.574	539.138	426.885	527.953
O35206	Collagen alpha-1(XV) chain OS=Mus musculus GN=Col15a1 PE=1 SV=2	Uniprot_Mouse_05/1222	11	10.3146	620.328	673.104	410.622	392.446
O35215	D-dopachrome decarboxylase OS=Mus musculus GN=Ddt PE=1 SV=3	Uniprot_Mouse_05/1953	4	52.5424	577.421	554.408	420.637	484.028
O35218	Cleavage and polyadenylation specificity factor subunit 2 OS=Mus musculus GN=Cpsf2 PE=1 SV=1	Uniprot_Mouse_05/3187	1	1.40665	503.427	544.582	560.567	551.674
O35219	Potassium voltage-gated channel subfamily H member 2 OS=Mus musculus GN=Kcnh2 PE=1 SV=2	Uniprot_Mouse_05/220	1	1.80723	624.757	650.969	406.863	479.455
O35226	26S proteasome non-ATPase regulatory subunit 4 OS=Mus musculus GN=Psmd4 PE=1 SV=1	Uniprot_Mouse_05/2547	2	26.3298	452.632	515.903	574.175	547.702
O35226-2	Isoform Rpn10B of 26S proteasome non-ATPase regulatory subunit 4 OS=Mus musculus GN=Psmd4	Uniprot_Mouse_05/2474	1	26.6491	448.966	513.441	577.183	549.657
O35250	Exocyst complex component 7 OS=Mus musculus GN=Exoc7 PE=1 SV=2	Uniprot_Mouse_05/1584	1	1.57819	450.922	431.203	608.125	561.379
O35286	Pre-mRNA-splicing factor ATP-dependent RNA helicase DHX15 OS=Mus musculus GN=Dhx15 PE=1 SV=2	Uniprot_Mouse_05/2281	8	12.2013	467.223	458.154	616.677	532.379
O35295	Transcriptional activator protein Pur-beta OS=Mus musculus GN=Purb PE=1 SV=3	Uniprot_Mouse_05/3511	5	29.9383	521.732	542.048	524.66	506.205
O35309	N-myc-interactor OS=Mus musculus GN=Nmi PE=1 SV=1	Uniprot_Mouse_05/3380	1	4.4586	488.214	334.721	810.358	487.684
O35345	Importin subunit alpha-7 OS=Mus musculus GN=Kpna6 PE=1 SV=2	Uniprot_Mouse_05/3517	1	7.64925	497.134	523.596	518.874	555.255
O35350	Calpain-1 catalytic subunit OS=Mus musculus GN=Capn1 PE=1 SV=1	Uniprot_Mouse_05/552	14	23.8429	506.183	423.347	639.114	554.369
O35379	Multidrug resistance-associated protein 1 OS=Mus musculus GN=Abcc1 PE=1 SV=1	Uniprot_Mouse_05/1048	1	0.78534	638.419	473.478	504.477	535.55
O35381	Acidic leucine-rich nuclear phosphoprotein 32 family member A OS=Mus musculus GN=Anp32a PE=1 SV=1	Uniprot_Mouse_05/2196	6	30.3644	420.88	466.434	616.142	534.142
O35382	Exocyst complex component 4 OS=Mus musculus GN=Exoc4 PE=1 SV=2	Uniprot_Mouse_05/3126	6	6.05128	567.267	531.653	513.014	526.122
O35386	Phytanoyl-CoA dioxygenase, peroxisomal OS=Mus musculus GN=Phyh PE=1 SV=1	Uniprot_Mouse_05/1030	6	21.3018	484.687	614.287	527.186	506.404
O35435	Dihydroorotate dehydrogenase (quinone), mitochondrial OS=Mus musculus GN=Dhodh PE=1 SV=2	Uniprot_Mouse_05/925	5	20.5063	473.11	597.985	470.674	475.222
O35452	Tenascin X OS=Mus musculus GN=Tnxb PE=1 SV=1	Uniprot_Mouse_05/3706	43	20.2197	503.617	451.829	478.667	723.972
O35459	Delta(3,5)-Delta(2,4)-dienoyl-CoA isomerase, mitochondrial OS=Mus musculus GN=Ech1 PE=1 SV=1	Uniprot_Mouse_05/1281	14	48.318	647.192	778.809	280.961	338.166
O35465-2	Isoform 2 of Peptidyl-prolyl cis-trans isomerase FKBP8 OS=Mus musculus GN=Fkbp8	Uniprot_Mouse_05/3362	7	22.8288	593.689	519.057	473.553	520.523
O35490	Betaine--homocysteine S-methyltransferase 1 OS=Mus musculus GN=Bhmt PE=1 SV=1	Uniprot_Mouse_05/1023	3	10.8108	205.151	597.399	287.598	890.397
O35551-6	Isoform 6 of Rab GTPase-binding effector protein 1 OS=Mus musculus GN=Rabep1	Uniprot_Mouse_05/3122	5	7.17593	431.105	523.782	579.094	536.743
O35566	CD151 antigen OS=Mus musculus GN=Cd151 PE=1 SV=2	Uniprot_Mouse_05/2296	1	5.92885	918.655	671.75	220.138	463.931
O35593	26S proteasome non-ATPase regulatory subunit 14 OS=Mus musculus GN=Psmd14 PE=1 SV=2	Uniprot_Mouse_05/2155	4	13.5484	450.404	487.01	610.446	544.417
O35598	Disintegrin and metalloproteinase domain-containing protein 10 OS=Mus musculus GN=Adam10 PE=1 SV=2	Uniprot_Mouse_05/885	5	8.94526	595.926	511.881	534.622	476.487
O35601	FYN-binding protein OS=Mus musculus GN=Fyb PE=1 SV=2	Uniprot_Mouse_05/2887	2	4.0293	416.243	148.144	1005.33	544.209
O35604	Niemann-Pick C1 protein OS=Mus musculus GN=Npc1 PE=1 SV=2	Uniprot_Mouse_05/3516	2	1.48786	497.453	567.212	496.749	483.621
O35621	Phosphomannomutase 1 OS=Mus musculus GN=Pmm1 PE=1 SV=1	Uniprot_Mouse_05/4510	1	5.72519	612.44	436.528	502.088	519.624
O35639	Annexin A3 OS=Mus musculus GN=Anxa3 PE=1 SV=4	Uniprot_Mouse_05/580	14	44.8916	516.648	415.191	561.435	616.92
O35640	Annexin A8 OS=Mus musculus GN=Anxa8 PE=1 SV=2	Uniprot_Mouse_05/2191	2	7.64526	403.8	358.353	665.487	521.636
O35643	AP-1 complex subunit beta-1 OS=Mus musculus GN=Ap1b1 PE=1 SV=2	Uniprot_Mouse_05/3531	9	18.6638	519.387	490.684	514.465	591.481
O35664-3	Isoform 3 of Interferon alpha/beta receptor 2 OS=Mus musculus GN=Ifnar2	Uniprot_Mouse_05/485	1	5.64516	295.631	375.95	821.228	550.635
O35680	28S ribosomal protein S12, mitochondrial OS=Mus musculus GN=Mrps12 PE=2 SV=1	Uniprot_Mouse_05/1344	1	7.91367	644.125	790.512	324.02	411.495
O35682	Myeloid-associated differentiation marker OS=Mus musculus GN=Myadm PE=1 SV=2	Uniprot_Mouse_05/1448	2	10	614.46	601.184	443.797	459.161
O35683	NADH dehydrogenase [ubiquinone] 1 alpha subcomplex subunit 1 OS=Mus musculus GN=Ndufa1 PE=1 SV=1	Uniprot_Mouse_05/299	1	14.2857	606.692	655.889	356.082	464.547
O35685	Nuclear migration protein nudC OS=Mus musculus GN=Nudc PE=1 SV=1	Uniprot_Mouse_05/792	2	9.03614	453.041	514.857	595.402	507.973
O35841	Apoptosis inhibitor 5 OS=Mus musculus GN=Api5 PE=1 SV=2	Uniprot_Mouse_05/3689	5	12.1032	443.209	540.413	583.068	517.765
O35855	Branched-chain-amino-acid aminotransferase, mitochondrial OS=Mus musculus GN=Bcat2 PE=1 SV=2	Uniprot_Mouse_05/233	15	39.4402	611.174	710.287	356.346	417.041
O35857	Mitochondrial import inner membrane translocase subunit TIM44 OS=Mus musculus GN=Timm44 PE=1 SV=2	Uniprot_Mouse_05/2218	18	38.7168	546.181	702.415	389.697	419.402
O35864	COP9 signalosome complex subunit 5 OS=Mus musculus GN=Cops5 PE=1 SV=3	Uniprot_Mouse_05/1667	3	13.1737	612.316	565.965	456.41	476.444
O35887	Calumenin OS=Mus musculus GN=Calu PE=1 SV=1	Uniprot_Mouse_05/2808	2	14.2857	530.942	481.05	555.822	552.965
O35901	G7b alternative form OS=Mus musculus GN=Lsm2 PE=1 SV=1	Uniprot_Mouse_05/3326	3	38.1679	689.113	523.671	397.932	525.262
O35930	Platelet glycoprotein Ib alpha chain OS=Mus musculus GN=Gp1ba PE=1 SV=2	Uniprot_Mouse_05/1106	3	3.54223	679.623	305.319	817.407	317.54
O35943	Frataxin, mitochondrial OS=Mus musculus GN=Fxn PE=1 SV=1	Uniprot_Mouse_05/218	3	16.9082	625.044	576.793	411.901	456.345
O35945	Aldehyde dehydrogenase, cytosolic 1 OS=Mus musculus GN=Aldh1a7 PE=1 SV=1	Uniprot_Mouse_05/4119	1	20.1597	611.955	312.739	640.094	475.655
O35955	Proteasome subunit beta type-10 OS=Mus musculus GN=Psmb10 PE=1 SV=1	Uniprot_Mouse_05/88	4	20.1465	245.154	187.191	1008.37	750.928
O54724	Polymerase I and transcript release factor OS=Mus musculus GN=Ptrf PE=1 SV=1	Uniprot_Mouse_05/1853	17	37.7551	654.353	579.685	394.894	462.104
O54734	Dolichyl-diphosphooligosaccharide--protein glycosyltransferase 48 kDa subunit OS=Mus musculus GN=Ddost PE=1 SV=2	Uniprot_Mouse_05/3137	5	12.0181	502.361	413.456	656.589	517.625
O54774	AP-3 complex subunit delta-1 OS=Mus musculus GN=Ap3d1 PE=1 SV=1	Uniprot_Mouse_05/1800	2	2.9191	490.717	462.31	549.936	585.262
O54786	DNA fragmentation factor subunit alpha OS=Mus musculus GN=Dffa PE=1 SV=2	Uniprot_Mouse_05/4493	3	10.2719	461.611	569.558	502.693	510.143
O54824	Pro-interleukin-16 OS=Mus musculus GN=Il16 PE=1 SV=3	Uniprot_Mouse_05/1251	1	1.13464	360.23	339.511	750.58	649.938
O54833	Casein kinase II subunit alpha' OS=Mus musculus GN=Csnk2a2 PE=1 SV=1	Uniprot_Mouse_05/451	2	9.71429	501.048	427.269	611.02	557.777
O54865	Guanylate cyclase soluble subunit beta-1 OS=Mus musculus GN=Gucy1b3 PE=1 SV=1	Uniprot_Mouse_05/2719	3	6.45161	422.68	496.823	587.516	587.253
O54879	High mobility group protein B3 OS=Mus musculus GN=Hmgb3 PE=1 SV=3	Uniprot_Mouse_05/3519	5	29.5	496.373	601.344	491.533	481.014
O54890	Integrin beta-3 OS=Mus musculus GN=Itgb3 PE=1 SV=2	Uniprot_Mouse_05/1158	12	22.2363	807.974	278.489	770.147	313.429
O54901	OX-2 membrane glycoprotein OS=Mus musculus GN=Cd200 PE=1 SV=1	Uniprot_Mouse_05/3910	2	8.63309	504.849	565.74	528.249	483.381
O54917	Transcription factor E2F6 OS=Mus musculus GN=E2f6 PE=2 SV=2	Uniprot_Mouse_05/2219	1	4.04412	603.72	850.586	307.043	409.519
O54946	DnaJ homolog subfamily B member 6 OS=Mus musculus GN=Dnajb6 PE=1 SV=4	Uniprot_Mouse_05/3541	6	18.6301	526.028	485.304	519.053	555.817
O54950	5'-AMP-activated protein kinase subunit gamma-1 OS=Mus musculus GN=Prkag1 PE=1 SV=2	Uniprot_Mouse_05/537	6	20.9091	578.926	544.7	478.122	520.549
O54962	Barrier-to-autointegration factor OS=Mus musculus GN=Banf1 PE=1 SV=1	Uniprot_Mouse_05/4305	3	42.6966	566.791	450.2	513.289	548.266
O54984	ATPase Asna1 OS=Mus musculus GN=Asna1 PE=1 SV=2	Uniprot_Mouse_05/181	5	23.5632	461.094	482.623	544.01	542.285
O54988	STE20-like serine/threonine-protein kinase OS=Mus musculus GN=Slk PE=1 SV=2	Uniprot_Mouse_05/883	12	10.8678	474.678	545.135	553.082	551.079
O54998	Peptidyl-prolyl cis-trans isomerase FKBP7 OS=Mus musculus GN=Fkbp7 PE=1 SV=1	Uniprot_Mouse_05/1677	4	16.055	479.424	438.414	595.441	565.368
O55003	BCL2/adenovirus E1B 19 kDa protein-interacting protein 3 OS=Mus musculus GN=Bnip3 PE=1 SV=1	Uniprot_Mouse_05/3421	2	17.1123	492.844	657.841	336.36	508.445
O55013	Trafficking protein particle complex subunit 3 OS=Mus musculus GN=Trappc3 PE=1 SV=1	Uniprot_Mouse_05/882	2	12.2222	546.56	477.094	538.371	552.919
O55022	Membrane-associated progesterone receptor component 1 OS=Mus musculus GN=Pgrmc1 PE=1 SV=4	Uniprot_Mouse_05/840	2	12.3077	519.027	448.907	578.823	502.865
O55023	Inositol monophosphatase 1 OS=Mus musculus GN=Impa1 PE=1 SV=1	Uniprot_Mouse_05/173	9	32.13	458.313	477.279	580.715	559.981
O55026	Ectonucleoside triphosphate diphosphohydrolase 2 OS=Mus musculus GN=Entpd2 PE=1 SV=2	Uniprot_Mouse_05/1956	3	7.87879	740.103	602.422	388.405	448.434
O55028	[3-methyl-2-oxobutanoate dehydrogenase [lipoamide]] kinase, mitochondrial OS=Mus musculus GN=Bckdk PE=1 SV=1	Uniprot_Mouse_05/414	6	24.5146	543.646	667.133	401.498	442.087
O55029	Coatomer subunit beta' OS=Mus musculus GN=Copb2 PE=1 SV=2	Uniprot_Mouse_05/2851	18	26.4088	496.172	500.55	576.292	522.365
O55042	Alpha-synuclein OS=Mus musculus GN=Snca PE=1 SV=2	Uniprot_Mouse_05/633	8	46.4286	375.812	343.934	811.95	499.128
O55091	Protein IMPACT OS=Mus musculus GN=Impact PE=1 SV=2	Uniprot_Mouse_05/3604	1	7.86164	478.219	433.763	574.605	465.634
O55098	Serine/threonine-protein kinase 10 OS=Mus musculus GN=Stk10 PE=1 SV=2	Uniprot_Mouse_05/366	2	2.58799	514.584	454.457	574.39	596.004
O55102	Biogenesis of lysosome-related organelles complex 1 subunit 1 OS=Mus musculus GN=Bloc1s1 PE=1 SV=2	Uniprot_Mouse_05/4204	2	17.6	470.869	542.973	512.578	537.003
O55106	Striatin OS=Mus musculus GN=Strn PE=1 SV=2	Uniprot_Mouse_05/1815	2	6.79487	445.335	476.438	614.631	558.896
O55111	Desmoglein-2 OS=Mus musculus GN=Dsg2 PE=1 SV=3	Uniprot_Mouse_05/4609	24	34.2246	482.627	551.541	481.883	555.426
O55125	Protein NipSnap homolog 1 OS=Mus musculus GN=Nipsnap1 PE=1 SV=1	Uniprot_Mouse_05/4120	1	4.92958	847.553	353.704	577.328	309.693
O55126	Protein NipSnap homolog 2 OS=Mus musculus GN=Gbas PE=1 SV=1	Uniprot_Mouse_05/2414	15	53.0249	552.249	776.917	340.362	412.644
O55135	Eukaryotic translation initiation factor 6 OS=Mus musculus GN=Eif6 PE=1 SV=2	Uniprot_Mouse_05/423	3	20	464.628	421.6	649.078	546.301
O55137	Acyl-coenzyme A thioesterase 1 OS=Mus musculus GN=Acot1 PE=1 SV=1	Uniprot_Mouse_05/2112	3	32.2196	567.021	784.171	332.07	364.757
O55142	60S ribosomal protein L35a OS=Mus musculus GN=Rpl35a PE=1 SV=2	Uniprot_Mouse_05/3377	2	14.5455	864.632	510.537	343.252	510.136
O55143	Sarcoplasmic/endoplasmic reticulum calcium ATPase 2 OS=Mus musculus GN=Atp2a2 PE=1 SV=2	Uniprot_Mouse_05/32	49	52.2031	651.763	684.296	345.651	383.236
O55186	CD59A glycoprotein OS=Mus musculus GN=Cd59a PE=2 SV=1	Uniprot_Mouse_05/2058	1	7.31707	728.052	762.225	246.585	487.399
O55201	Transcription elongation factor SPT5 OS=Mus musculus GN=Supt5h PE=1 SV=1	Uniprot_Mouse_05/2108	3	4.06654	487.486	475.009	574.404	528.975
O55222	Integrin-linked protein kinase OS=Mus musculus GN=Ilk PE=1 SV=2	Uniprot_Mouse_05/4421	15	37.3894	597.669	478.984	537.854	509.364
O55229	Choline/ethanolamine kinase OS=Mus musculus GN=Chkb PE=1 SV=3	Uniprot_Mouse_05/3279	1	5.32995	438.078	486.129	494.344	607.497
O55234	Proteasome subunit beta type-5 OS=Mus musculus GN=Psmb5 PE=1 SV=3	Uniprot_Mouse_05/29	4	17.0455	819.549	781.026	230.178	303.661
O70145	Neutrophil cytosol factor 2 OS=Mus musculus GN=Ncf2 PE=1 SV=1	Uniprot_Mouse_05/132	1	2.85714	241.769	232.423	967.612	658.408
O70152	Dolichol-phosphate mannosyltransferase subunit 1 OS=Mus musculus GN=Dpm1 PE=1 SV=1	Uniprot_Mouse_05/3810	1	3.07692	472.962	642.763	508.158	446.187
O70157	DNA topoisomerase 3-alpha OS=Mus musculus GN=Top3a PE=2 SV=1	Uniprot_Mouse_05/2269	1	1.59521	452.597	446.594	611.877	523.36
O70172	Phosphatidylinositol 5-phosphate 4-kinase type-2 alpha OS=Mus musculus GN=Pip4k2a PE=1 SV=1	Uniprot_Mouse_05/3271	1	9.1358	533.347	469.748	553.308	543.209
O70194	Eukaryotic translation initiation factor 3 subunit D OS=Mus musculus GN=Eif3d PE=1 SV=2	Uniprot_Mouse_05/3602	14	40.5109	498.604	493.907	572.43	499.641
O70200	Allograft inflammatory factor 1 OS=Mus musculus GN=Aif1 PE=1 SV=1	Uniprot_Mouse_05/1203	3	27.2109	346.393	303.005	784.938	721.287
O70209	PDZ and LIM domain protein 3 OS=Mus musculus GN=Pdlim3 PE=1 SV=1	Uniprot_Mouse_05/1164	6	30.3797	420.628	411.546	639.664	641.841
O70230	Zinc finger protein 143 OS=Mus musculus GN=Znf143 PE=1 SV=2	Uniprot_Mouse_05/3291	1	2.66458	562.6	674.955	374.685	556.535
O70250	Phosphoglycerate mutase 2 OS=Mus musculus GN=Pgam2 PE=1 SV=3	Uniprot_Mouse_05/817	17	57.3123	523.408	621.995	411.589	542.509
O70251	Elongation factor 1-beta OS=Mus musculus GN=Eef1b PE=1 SV=5	Uniprot_Mouse_05/3092	5	27.5556	439.913	476.133	633.563	502.032
O70252	Heme oxygenase 2 OS=Mus musculus GN=Hmox2 PE=1 SV=1	Uniprot_Mouse_05/439	10	33.9683	434.073	460.327	650.436	542.714
O70258-2	Isoform 2 of Epsilon-sarcoglycan OS=Mus musculus GN=Sgce	Uniprot_Mouse_05/3143	2	6.13108	626.648	531.47	453.419	521.671
O70310	Glycylpeptide N-tetradecanoyltransferase 1 OS=Mus musculus GN=Nmt1 PE=1 SV=1	Uniprot_Mouse_05/790	3	7.25806	409.936	478.278	670.805	478.474
O70318	Band 4.1-like protein 2 OS=Mus musculus GN=Epb41l2 PE=1 SV=2	Uniprot_Mouse_05/2888	17	25.9109	532.592	429.242	568.739	586.88
O70378	ER membrane protein complex subunit 8 OS=Mus musculus GN=Emc8 PE=1 SV=1	Uniprot_Mouse_05/3963	3	27.5362	461.22	511.899	550.237	483.04
O70400	PDZ and LIM domain protein 1 OS=Mus musculus GN=Pdlim1 PE=1 SV=4	Uniprot_Mouse_05/1734	14	53.211	391.935	436.389	671.884	583.883
O70423	Membrane primary amine oxidase OS=Mus musculus GN=Aoc3 PE=1 SV=3	Uniprot_Mouse_05/889	13	22.2222	930.536	354.561	455.825	270.012
O70433	Four and a half LIM domains protein 2 OS=Mus musculus GN=Fhl2 PE=1 SV=1	Uniprot_Mouse_05/3658	25	79.2115	392.136	589.11	562.234	638.069
O70435	Proteasome subunit alpha type-3 OS=Mus musculus GN=Psma3 PE=1 SV=3	Uniprot_Mouse_05/345	8	35.6863	476.494	486.475	602.199	546.847
O70439	Syntaxin-7 OS=Mus musculus GN=Stx7 PE=1 SV=3	Uniprot_Mouse_05/1828	4	24.5211	383.349	420.041	679.919	569.675
O70475	UDP-glucose 6-dehydrogenase OS=Mus musculus GN=Ugdh PE=1 SV=1	Uniprot_Mouse_05/52	6	16.8357	421.288	365.114	678.798	633.85
O70481	E3 ubiquitin-protein ligase UBR1 OS=Mus musculus GN=Ubr1 PE=1 SV=2	Uniprot_Mouse_05/1809	2	1.70746	417.618	479.012	577.418	623.231
O70492	Sorting nexin-3 OS=Mus musculus GN=Snx3 PE=1 SV=3	Uniprot_Mouse_05/219	5	35.1852	455.888	433.86	620.732	566.468
O70503	Very-long-chain 3-oxoacyl-CoA reductase OS=Mus musculus GN=Hsd17b12 PE=1 SV=1	Uniprot_Mouse_05/4560	5	21.1538	610.075	412.596	599.05	398.131
O70548	Telethonin OS=Mus musculus GN=Tcap PE=1 SV=1	Uniprot_Mouse_05/1966	8	49.1018	662.696	587.054	378.373	470.828
O70551	SRSF protein kinase 1 OS=Mus musculus GN=Srpk1 PE=1 SV=2	Uniprot_Mouse_05/4064	1	3.24074	330.439	585.377	612.111	479.571
O70571	[Pyruvate dehydrogenase (acetyl-transferring)] kinase isozyme 4, mitochondrial OS=Mus musculus GN=Pdk4 PE=1 SV=1	Uniprot_Mouse_05/947	7	27.6699	450.347	660.142	510.257	430.871
O70572	Sphingomyelin phosphodiesterase 2 OS=Mus musculus GN=Smpd2 PE=1 SV=1	Uniprot_Mouse_05/4012	6	15.9905	516.972	550.315	453.748	547.242
O70589	Peripheral plasma membrane protein CASK OS=Mus musculus GN=Cask PE=1 SV=2	Uniprot_Mouse_05/150	1	1.40389	473.493	477.937	565.55	552.138
O70591	Prefoldin subunit 2 OS=Mus musculus GN=Pfdn2 PE=1 SV=2	Uniprot_Mouse_05/2690	3	26.6234	397.125	498.872	618.651	541.264
O70622-2	Isoform 2 of Reticulon-2 OS=Mus musculus GN=Rtn2	Uniprot_Mouse_05/1277	6	33.3333	615.019	740.452	302.779	323.983
O78196	H-2 class II histocompatibility antigen, I-A beta chain OS=Mus musculus GN=H2-Eb1 PE=1 SV=1	Uniprot_Mouse_05/1373	3	17.0455	155.104	118.755	1188.14	702.628
O88200	C-type lectin domain family 11 member A OS=Mus musculus GN=Clec11a PE=1 SV=1	Uniprot_Mouse_05/4034	1	3.35366	617.358	332.131	626.266	520.004
O88271	Craniofacial development protein 1 OS=Mus musculus GN=Cfdp1 PE=1 SV=1	Uniprot_Mouse_05/2370	2	12.5424	442.691	470.994	624.407	531.549
O88322	Nidogen-2 OS=Mus musculus GN=Nid2 PE=1 SV=2	Uniprot_Mouse_05/3812	20	22.8083	582.016	540.13	433.874	565.307
O88342	WD repeat-containing protein 1 OS=Mus musculus GN=Wdr1 PE=1 SV=3	Uniprot_Mouse_05/2806	25	50.8251	467.984	511.905	591.778	531.96
O88351	Inhibitor of nuclear factor kappa-B kinase subunit beta OS=Mus musculus GN=Ikbkb PE=1 SV=1	Uniprot_Mouse_05/267	3	5.68032	467.558	416.692	621.571	566.149
O88427	Voltage-dependent T-type calcium channel subunit alpha-1H OS=Mus musculus GN=Cacna1h PE=1 SV=3	Uniprot_Mouse_05/651	1	0.634249	948.049	584.836	331.573	493.151
O88428	Bifunctional 3'-phosphoadenosine 5'-phosphosulfate synthase 2 OS=Mus musculus GN=Papss2 PE=1 SV=2	Uniprot_Mouse_05/1244	2	5.7971	350.847	395.699	698.373	629.703
O88441	Metaxin-2 OS=Mus musculus GN=Mtx2 PE=1 SV=1	Uniprot_Mouse_05/1595	13	41.8251	667.025	674.675	350.962	449.381
O88456	Calpain small subunit 1 OS=Mus musculus GN=Capns1 PE=1 SV=1	Uniprot_Mouse_05/1110	8	28.2528	581.773	460.408	514.426	555.973
O88487	Cytoplasmic dynein 1 intermediate chain 2 OS=Mus musculus GN=Dync1i2 PE=1 SV=1	Uniprot_Mouse_05/2885	12	21.8954	608.462	565.099	439.533	536.751
O88492	Perilipin-4 OS=Mus musculus GN=Plin4 PE=1 SV=2	Uniprot_Mouse_05/1242	38	62.794	693.801	658.469	336.441	412.213
O88531	Palmitoyl-protein thioesterase 1 OS=Mus musculus GN=Ppt1 PE=1 SV=2	Uniprot_Mouse_05/559	6	23.5294	499.221	526.078	553.726	539.064
O88532	Zinc finger RNA-binding protein OS=Mus musculus GN=Zfr PE=1 SV=2	Uniprot_Mouse_05/4554	1	1.21043	533.618	410.446	592.668	375.891
O88543	COP9 signalosome complex subunit 3 OS=Mus musculus GN=Cops3 PE=1 SV=3	Uniprot_Mouse_05/4216	6	21.7494	531.772	515.167	528.155	506.053
O88544	COP9 signalosome complex subunit 4 OS=Mus musculus GN=Cops4 PE=1 SV=1	Uniprot_Mouse_05/4029	18	58.867	508.703	541.216	505.431	521.074
O88545	COP9 signalosome complex subunit 6 OS=Mus musculus GN=Cops6 PE=1 SV=1	Uniprot_Mouse_05/3507	9	44.1358	509.317	528.338	538.02	526.412
O88569	Heterogeneous nuclear ribonucleoproteins A2/B1 OS=Mus musculus GN=Hnrnpa2b1 PE=1 SV=2	Uniprot_Mouse_05/527	18	69.6884	703.53	554.005	427.38	469.099
O88587	Catechol O-methyltransferase OS=Mus musculus GN=Comt PE=1 SV=2	Uniprot_Mouse_05/331	8	41.8868	615.327	572.352	428.577	493.839
O88627	Sodium/nucleoside cotransporter 2 OS=Mus musculus GN=Slc28a2 PE=1 SV=2	Uniprot_Mouse_05/4456	1	1.51515	547.259	516.317	517.909	555.908
O88630	Golgi SNAP receptor complex member 1 OS=Mus musculus GN=Gosr1 PE=1 SV=2	Uniprot_Mouse_05/1497	1	3.6	483.279	470.224	577.021	559.467
O88653	Ragulator complex protein LAMTOR3 OS=Mus musculus GN=Lamtor3 PE=1 SV=1	Uniprot_Mouse_05/4488	1	22.5806	499.251	545.004	476.715	552.126
O88667	GTP-binding protein RAD OS=Mus musculus GN=Rrad PE=1 SV=1	Uniprot_Mouse_05/3492	4	21.4286	501.214	601.313	459.585	507.705
O88685	26S protease regulatory subunit 6A OS=Mus musculus GN=Psmc3 PE=1 SV=2	Uniprot_Mouse_05/795	16	45.4751	491.766	531.296	539.465	533.871
O88696	ATP-dependent Clp protease proteolytic subunit, mitochondrial OS=Mus musculus GN=Clpp PE=1 SV=1	Uniprot_Mouse_05/265	10	35.2941	548.972	619.085	436.564	445.491
O88708	Origin recognition complex subunit 4 OS=Mus musculus GN=Orc4 PE=1 SV=2	Uniprot_Mouse_05/3283	1	3.00231	629.77	630.367	349.748	532.26
O88712	C-terminal-binding protein 1 OS=Mus musculus GN=Ctbp1 PE=1 SV=2	Uniprot_Mouse_05/138	4	14.2857	567.861	567.236	465.375	458.469
O88783	Coagulation factor V OS=Mus musculus GN=F5 PE=1 SV=1	Uniprot_Mouse_05/963	2	1.28264	619.812	229.998	777.819	438.69
O88792	Junctional adhesion molecule A OS=Mus musculus GN=F11r PE=1 SV=2	Uniprot_Mouse_05/4637	1	6.66667	591.163	458.256	576.144	472.841
O88829	Lactosylceramide alpha-2,3-sialyltransferase OS=Mus musculus GN=St3gal5 PE=2 SV=2	Uniprot_Mouse_05/1141	1	4.34783	450.604	583.761	531.193	488.697
O88843	Death domain-containing protein CRADD OS=Mus musculus GN=Cradd PE=1 SV=2	Uniprot_Mouse_05/2317	1	19.0955	496.329	458.125	592.369	536.822
O88844	Isocitrate dehydrogenase [NADP] cytoplasmic OS=Mus musculus GN=Idh1 PE=1 SV=2	Uniprot_Mouse_05/978	23	59.6618	586.731	473.775	511.794	469.311
O88851	Putative hydrolase RBBP9 OS=Mus musculus GN=Rbbp9 PE=1 SV=2	Uniprot_Mouse_05/4607	6	50	541.44	511.173	495.542	559.35
O88892	Small EDRK-rich factor 1 OS=Mus musculus GN=Serf1 PE=3 SV=1	Uniprot_Mouse_05/3181	1	16.129	838.893	606.28	215.054	574.523
O88952	Protein lin-7 homolog C OS=Mus musculus GN=Lin7c PE=1 SV=2	Uniprot_Mouse_05/3382	5	39.0863	433.325	517.459	576.662	513.743
O88958	Glucosamine-6-phosphate isomerase 1 OS=Mus musculus GN=Gnpda1 PE=1 SV=3	Uniprot_Mouse_05/992	1	7.26644	493.729	553.194	513.04	494.666
O88967	ATP-dependent zinc metalloprotease YME1L1 OS=Mus musculus GN=Yme1l1 PE=1 SV=1	Uniprot_Mouse_05/3432	5	7.55245	506.317	623.972	461.328	463.85
O88968	Transcobalamin-2 OS=Mus musculus GN=Tcn2 PE=1 SV=1	Uniprot_Mouse_05/2143	2	9.06977	477.946	378.76	637.105	569.286
O88983	Syntaxin-8 OS=Mus musculus GN=Stx8 PE=1 SV=1	Uniprot_Mouse_05/2167	3	16.9492	447.764	489.706	573.881	532.564
O88986	2-amino-3-ketobutyrate coenzyme A ligase, mitochondrial OS=Mus musculus GN=Gcat PE=1 SV=2	Uniprot_Mouse_05/59	4	14.9038	635.854	739.872	344.843	335.752
O89001	Carboxypeptidase D OS=Mus musculus GN=Cpd PE=1 SV=2	Uniprot_Mouse_05/505	1	0.87146	643.249	523.906	349.892	447.48
O89013	Leptin receptor gene-related protein OS=Mus musculus GN=Leprot PE=1 SV=1	Uniprot_Mouse_05/3681	1	10.687	539.807	612.2	426.864	566.449
O89017	Legumain OS=Mus musculus GN=Lgmn PE=1 SV=1	Uniprot_Mouse_05/1226	2	4.5977	401.774	374.504	637.347	696.814
O89020-3	Isoform 3 of Afamin OS=Mus musculus GN=Afm	Uniprot_Mouse_05/608	10	20.6219	589.343	587.142	457.07	517.096
O89023	Tripeptidyl-peptidase 1 OS=Mus musculus GN=Tpp1 PE=1 SV=2	Uniprot_Mouse_05/2334	4	11.21	629.502	561.611	429.198	503.407
O89051	Integral membrane protein 2B OS=Mus musculus GN=Itm2b PE=1 SV=1	Uniprot_Mouse_05/2770	1	7.14286	475.678	500.49	529.655	607.265
O89053	Coronin-1A OS=Mus musculus GN=Coro1a PE=1 SV=5	Uniprot_Mouse_05/2365	11	29.0672	429.747	201.211	878.41	619.411
O89079	Coatomer subunit epsilon OS=Mus musculus GN=Cope PE=1 SV=3	Uniprot_Mouse_05/1865	5	24.6753	425.916	419.089	656.695	557.314
O89084	cAMP-specific 3',5'-cyclic phosphodiesterase 4A OS=Mus musculus GN=Pde4a PE=1 SV=2	Uniprot_Mouse_05/440	2	4.02844	538.63	662.704	444.585	379.773
O89086	RNA-binding protein 3 OS=Mus musculus GN=Rbm3 PE=1 SV=1	Uniprot_Mouse_05/2511	3	40.5229	466.355	316.437	703.788	701.085
O89090	Transcription factor Sp1 OS=Mus musculus GN=Sp1 PE=1 SV=2	Uniprot_Mouse_05/2951	1	2.67857	914.908	580.115	263.89	505.077
O89103	Complement component C1q receptor OS=Mus musculus GN=Cd93 PE=1 SV=1	Uniprot_Mouse_05/2507	5	11.646	532.475	649.772	460.241	453.614
O89112	LanC-like protein 1 OS=Mus musculus GN=Lancl1 PE=1 SV=1	Uniprot_Mouse_05/2950	5	16.792	452.506	514.121	539.653	535.631
O89116	Vesicle transport through interaction with t-SNAREs homolog 1A OS=Mus musculus GN=Vti1a PE=1 SV=1	Uniprot_Mouse_05/4098	1	10.5991	469.219	622.397	493.363	508.953
P00158	Cytochrome b OS=Mus musculus GN=Mt-Cyb PE=1 SV=1	Uniprot_Mouse_05/539	1	2.3622	769.826	562.794	353.743	453.769
P00329	Alcohol dehydrogenase 1 OS=Mus musculus GN=Adh1 PE=1 SV=2	Uniprot_Mouse_05/2831	5	23.2	627.103	515.105	435.231	478.056
P00397	Cytochrome c oxidase subunit 1 OS=Mus musculus GN=Mtco1 PE=1 SV=2	Uniprot_Mouse_05/1329	1	6.22568	860.193	709.11	221.573	368.364
P00405	Cytochrome c oxidase subunit 2 OS=Mus musculus GN=Mtco2 PE=1 SV=1	Uniprot_Mouse_05/2189	5	23.7885	567.071	691.393	361.815	456.303
P00493	Hypoxanthine-guanine phosphoribosyltransferase OS=Mus musculus GN=Hprt1 PE=1 SV=3	Uniprot_Mouse_05/30	4	21.5596	385.362	362.632	672.872	718.785
P00687	Alpha-amylase 1 OS=Mus musculus GN=Amy1 PE=1 SV=2	Uniprot_Mouse_05/1219	1	3.13112	370.059	414.937	635.009	611.717
P00920	Carbonic anhydrase 2 OS=Mus musculus GN=Ca2 PE=1 SV=4	Uniprot_Mouse_05/775	12	58.0769	443.645	311.899	809.966	452.759
P01027	Complement C3 OS=Mus musculus GN=C3 PE=1 SV=3	Uniprot_Mouse_05/442	70	44.8587	450.968	315.071	561.54	668.189
P01029	Complement C4-B OS=Mus musculus GN=C4b PE=1 SV=3	Uniprot_Mouse_05/261	16	13.6364	463.437	377.509	596.882	641.912
P01592	Immunoglobulin J chain OS=Mus musculus GN=Jchain PE=1 SV=4	Uniprot_Mouse_05/665	3	23.8994	438.293	383.06	791.063	516.871
P01631	Ig kappa chain V-II region 26-10 OS=Mus musculus PE=1 SV=1	Uniprot_Mouse_05/1854	3	38.9381	470.346	358.125	656.283	769.403
P01639	Ig kappa chain V-V region MOPC 41 OS=Mus musculus GN=Gm5571 PE=1 SV=1	Uniprot_Mouse_05/3789	4	28.4615	658.238	214.343	520.398	858.204
P01644	Ig kappa chain V-V region HP R16.7 OS=Mus musculus PE=1 SV=1	Uniprot_Mouse_05/4285	3	43.5185	599.497	263.98	417.149	592.692
P01654	Ig kappa chain V-III region PC 2880/PC 1229 OS=Mus musculus PE=1 SV=1	Uniprot_Mouse_05/4350	2	44.1441	517.607	492.948	482.911	549.964
P01660	Ig kappa chain V-III region PC 3741/TEPC 111 OS=Mus musculus PE=1 SV=1	Uniprot_Mouse_05/4002	1	48.6486	437.632	544.77	462.936	690.247
P01662	Ig kappa chain V-III region ABPC 22/PC 9245 OS=Mus musculus PE=1 SV=1	Uniprot_Mouse_05/2346	1	38.7387	353.972	311.772	578.148	890.994
P01664	Ig kappa chain V-III region CBPC 101 OS=Mus musculus PE=1 SV=1	Uniprot_Mouse_05/1465	1	30.6306	424.471	426.4	620.186	588.307
P01727	Ig lambda-1 chain V region S43 OS=Mus musculus PE=1 SV=1	Uniprot_Mouse_05/1267	2	32.5581	410.108	311.895	716.716	805.566
P01801	Ig heavy chain V-III region J606 OS=Mus musculus PE=1 SV=1	Uniprot_Mouse_05/3738	2	24.3478	605.855	368.735	728.935	537.747
P01819	Ig heavy chain V region MOPC 141 OS=Mus musculus PE=4 SV=1	Uniprot_Mouse_05/4412	1	7.63889	748.368	476.595	393.995	722.484
P01831	Thy-1 membrane glycoprotein OS=Mus musculus GN=Thy1 PE=1 SV=1	Uniprot_Mouse_05/2039	4	23.4568	478.588	372.664	677.572	595.788
P01887	Beta-2-microglobulin OS=Mus musculus GN=B2m PE=1 SV=2	Uniprot_Mouse_05/102	3	35.2941	305.358	280.44	886.169	669.4
P01898	H-2 class I histocompatibility antigen, Q10 alpha chain OS=Mus musculus GN=H2-Q10 PE=1 SV=3	Uniprot_Mouse_05/1287	4	20.6154	282.089	234.403	922.021	720.61
P01899	H-2 class I histocompatibility antigen, D-B alpha chain OS=Mus musculus GN=H2-D1 PE=1 SV=2	Uniprot_Mouse_05/1306	9	40.6077	239.857	207.253	982.143	733.662
P01901	H-2 class I histocompatibility antigen, K-B alpha chain OS=Mus musculus GN=H2-K1 PE=1 SV=1	Uniprot_Mouse_05/1305	6	47.1545	243.569	211.861	974.407	730.065
P02088	Hemoglobin subunit beta-1 OS=Mus musculus GN=Hbb-b1 PE=1 SV=2	Uniprot_Mouse_05/3787	1	81.6327	547.657	315.072	711.292	461.5
P02301	Histone H3.3C OS=Mus musculus GN=H3f3c PE=3 SV=3	Uniprot_Mouse_05/3154	2	8.08824	532.864	450.45	577.341	544.059
P02463	Collagen alpha-1(IV) chain OS=Mus musculus GN=Col4a1 PE=1 SV=4	Uniprot_Mouse_05/2276	4	2.75614	786.167	672.156	279.116	506.068
P02802	Metallothionein-1 OS=Mus musculus GN=Mt1 PE=1 SV=1	Uniprot_Mouse_05/2670	1	19.6721	1066.85	644.709	226.907	467.838
P03888	NADH-ubiquinone oxidoreductase chain 1 OS=Mus musculus GN=Mtnd1 PE=1 SV=3	Uniprot_Mouse_05/2700	1	3.77358	984.51	566.805	292.173	383.139
P03899	NADH-ubiquinone oxidoreductase chain 3 OS=Mus musculus GN=Mtnd3 PE=1 SV=3	Uniprot_Mouse_05/1362	1	13.0435	633.77	861.601	338.551	352.467
P03903	NADH-ubiquinone oxidoreductase chain 4L OS=Mus musculus GN=Mtnd4l PE=1 SV=2	Uniprot_Mouse_05/1262	1	18.3673	759.117	708.817	280.318	397.712
P03911	NADH-ubiquinone oxidoreductase chain 4 OS=Mus musculus GN=Mtnd4 PE=1 SV=1	Uniprot_Mouse_05/2985	1	3.05011	710.774	530.344	399.926	492.751
P03921	NADH-ubiquinone oxidoreductase chain 5 OS=Mus musculus GN=Mtnd5 PE=1 SV=3	Uniprot_Mouse_05/1380	2	3.95387	857.014	634.94	267.999	409.116
P03930	ATP synthase protein 8 OS=Mus musculus GN=Mtatp8 PE=1 SV=1	Uniprot_Mouse_05/3667	3	46.2687	465.82	626.941	475.388	450.638
P03953	Complement factor D OS=Mus musculus GN=Cfd PE=1 SV=1	Uniprot_Mouse_05/1113	5	35.9073	651.387	306.077	495.811	537.036
P03958	Adenosine deaminase OS=Mus musculus GN=Ada PE=1 SV=3	Uniprot_Mouse_05/37	3	10.5114	238.654	281.066	850.029	752.824
P03975	IgE-binding protein OS=Mus musculus GN=Iap PE=2 SV=1	Uniprot_Mouse_05/2321	1	1.97487	818.58	731.619	199.608	511.951
P03977	Ig kappa chain V-III region 50S10.1 OS=Mus musculus PE=1 SV=1	Uniprot_Mouse_05/4247	1	40.5405	687.469	457.469	506.55	539.181
P03987	Ig gamma-3 chain C region OS=Mus musculus PE=1 SV=2	Uniprot_Mouse_05/1404	10	24.8744	741.284	741.255	345.03	148.75
P04117	Fatty acid-binding protein, adipocyte OS=Mus musculus GN=Fabp4 PE=1 SV=3	Uniprot_Mouse_05/2351	17	78.7879	666.577	520.467	421.157	380.752
P04202	Transforming growth factor beta-1 OS=Mus musculus GN=Tgfb1 PE=1 SV=1	Uniprot_Mouse_05/1134	1	3.07692	758.751	285.623	711.697	400.748
P04223	H-2 class I histocompatibility antigen, K-K alpha chain OS=Mus musculus GN=H2-K1 PE=1 SV=1	Uniprot_Mouse_05/1298	1	26.2873	250.406	213.18	967.089	731.536
P04247	Myoglobin OS=Mus musculus GN=Mb PE=1 SV=3	Uniprot_Mouse_05/805	21	72.0779	518.574	694.619	348.352	543.329
P04441	H-2 class II histocompatibility antigen gamma chain OS=Mus musculus GN=Cd74 PE=1 SV=3	Uniprot_Mouse_05/1420	1	18.9964	168.94	154.158	1146.43	725.808
P04441-2	Isoform Short of H-2 class II histocompatibility antigen gamma chain OS=Mus musculus GN=Cd74	Uniprot_Mouse_05/1398	1	26.9767	220.142	186.245	1145.29	626.134
P04443	Hemoglobin subunit beta-H0 OS=Mus musculus GN=Hbb-bh0 PE=2 SV=5	Uniprot_Mouse_05/2924	1	6.80272	436.166	301.092	736.931	496.477
P04627	Serine/threonine-protein kinase A-Raf OS=Mus musculus GN=Araf PE=1 SV=2	Uniprot_Mouse_05/944	1	2.31788	491.016	512.245	585.21	491.309
P04919	Band 3 anion transport protein OS=Mus musculus GN=Slc4a1 PE=1 SV=1	Uniprot_Mouse_05/3343	12	18.4069	477.5	308.957	783.642	478.984
P04925	Major prion protein OS=Mus musculus GN=Prnp PE=1 SV=2	Uniprot_Mouse_05/644	1	4.72441	427.24	496.841	531.942	667.912
P05125	Natriuretic peptides A OS=Mus musculus GN=Nppa PE=1 SV=2	Uniprot_Mouse_05/3758	2	14.4737	943.824	426.478	375.425	496.078
P05132	cAMP-dependent protein kinase catalytic subunit alpha OS=Mus musculus GN=Prkaca PE=1 SV=3	Uniprot_Mouse_05/683	6	20.5128	527.601	579.208	486.291	486.799
P05201	Aspartate aminotransferase, cytoplasmic OS=Mus musculus GN=Got1 PE=1 SV=3	Uniprot_Mouse_05/954	28	62.7119	499.33	580.064	447.612	540.465
P05202	Aspartate aminotransferase, mitochondrial OS=Mus musculus GN=Got2 PE=1 SV=1	Uniprot_Mouse_05/782	34	66.9767	507.5	687.002	395.555	516.385
P05366	Serum amyloid A-1 protein OS=Mus musculus GN=Saa1 PE=1 SV=2	Uniprot_Mouse_05/3780	3	26.2295	103.37	102.673	170.377	1091.8
P05480	Neuronal proto-oncogene tyrosine-protein kinase Src OS=Mus musculus GN=Src PE=1 SV=4	Uniprot_Mouse_05/753	1	4.99076	524.335	476.043	610.388	526.571
P05784	Keratin, type I cytoskeletal 18 OS=Mus musculus GN=Krt18 PE=1 SV=5	Uniprot_Mouse_05/4341	4	18.6761	590.353	345.971	726.041	354.382
P05977	Myosin light chain 1/3, skeletal muscle isoform OS=Mus musculus GN=Myl1 PE=1 SV=2	Uniprot_Mouse_05/2356	6	55.3191	536.154	591.096	465.099	498.91
P06327	Ig heavy chain V region VH558 A1/A4 OS=Mus musculus GN=Gm5629 PE=2 SV=1	Uniprot_Mouse_05/3898	1	17.9487	2185.19	76.1165	109.591	121.66
P06330	Ig heavy chain V region AC38 205.12 OS=Mus musculus PE=1 SV=1	Uniprot_Mouse_05/1361	4	73.7288	210.832	184.026	490.112	719.357
P06684	Complement C5 OS=Mus musculus GN=C5 PE=1 SV=2	Uniprot_Mouse_05/98	10	7.32143	354.816	329.936	595.088	731.739
P06728	Apolipoprotein A-IV OS=Mus musculus GN=Apoa4 PE=1 SV=3	Uniprot_Mouse_05/483	16	49.8734	414.633	405.4	539.741	714.053
P06745	Glucose-6-phosphate isomerase OS=Mus musculus GN=Gpi PE=1 SV=4	Uniprot_Mouse_05/756	25	46.595	475.86	510.273	513.523	590.686
P06797	Cathepsin L1 OS=Mus musculus GN=Ctsl PE=1 SV=2	Uniprot_Mouse_05/127	3	14.3713	205.137	206.959	741.202	1001.19
P06801	NADP-dependent malic enzyme OS=Mus musculus GN=Me1 PE=1 SV=2	Uniprot_Mouse_05/1000	11	26.5734	745.116	402.94	564.306	338.131
P07091	Protein S100-A4 OS=Mus musculus GN=S100a4 PE=1 SV=1	Uniprot_Mouse_05/117	2	8.91089	368.528	315.203	839.51	617.791
P07309	Transthyretin OS=Mus musculus GN=Ttr PE=1 SV=1	Uniprot_Mouse_05/1058	8	67.3469	595.851	496.223	526.648	620.393
P07310	Creatine kinase M-type OS=Mus musculus GN=Ckm PE=1 SV=1	Uniprot_Mouse_05/614	29	68.7664	524.82	649.385	407.642	482.229
P07356	Annexin A2 OS=Mus musculus GN=Anxa2 PE=1 SV=2	Uniprot_Mouse_05/658	28	58.7021	535.008	431.57	562.932	594.989
P07724	Serum albumin OS=Mus musculus GN=Alb PE=1 SV=3	Uniprot_Mouse_05/861	71	81.4145	516.712	503.295	512.87	630.747
P07742	Ribonucleoside-diphosphate reductase large subunit OS=Mus musculus GN=Rrm1 PE=1 SV=2	Uniprot_Mouse_05/714	3	5.42929	471.849	458.873	620.316	500.137
P07901	Heat shock protein HSP 90-alpha OS=Mus musculus GN=Hsp90aa1 PE=1 SV=4	Uniprot_Mouse_05/962	25	49.7954	575.79	505.497	541.206	467.33
P08030	Adenine phosphoribosyltransferase OS=Mus musculus GN=Aprt PE=1 SV=2	Uniprot_Mouse_05/914	3	25	545.82	520.613	503.12	531.311
P08032	Spectrin alpha chain, erythrocytic 1 OS=Mus musculus GN=Spta1 PE=1 SV=3	Uniprot_Mouse_05/3707	73	37.5983	480.319	425.436	688.888	454.194
P08071	Lactotransferrin OS=Mus musculus GN=Ltf PE=1 SV=4	Uniprot_Mouse_05/1096	12	24.0453	619.051	306.593	712.779	345.527
P08074	Carbonyl reductase [NADPH] 2 OS=Mus musculus GN=Cbr2 PE=1 SV=1	Uniprot_Mouse_05/4224	11	54.0984	884.341	244.318	604.149	177.744
P08113	Endoplasmin OS=Mus musculus GN=Hsp90b1 PE=1 SV=2	Uniprot_Mouse_05/615	34	42.2693	463.918	417.847	679.509	521.806
P08122	Collagen alpha-2(IV) chain OS=Mus musculus GN=Col4a2 PE=1 SV=4	Uniprot_Mouse_05/2981	9	7.90861	681.954	625.732	313.876	559.688
P08207	Protein S100-A10 OS=Mus musculus GN=S100a10 PE=1 SV=2	Uniprot_Mouse_05/23	4	35.0515	357.369	375.6	664.173	636.448
P08226	Apolipoprotein E OS=Mus musculus GN=Apoe PE=1 SV=2	Uniprot_Mouse_05/1100	13	41.8006	488.756	561.111	456.524	560.216
P08228	Superoxide dismutase [Cu-Zn] OS=Mus musculus GN=Sod1 PE=1 SV=2	Uniprot_Mouse_05/393	16	67.5325	601.731	642.637	369.738	493.635
P08249	Malate dehydrogenase, mitochondrial OS=Mus musculus GN=Mdh2 PE=1 SV=3	Uniprot_Mouse_05/789	29	70.7101	485.124	657.476	423.216	484.782
P08551	Neurofilament light polypeptide OS=Mus musculus GN=Nefl PE=1 SV=5	Uniprot_Mouse_05/4440	9	20.6262	646.354	376.824	577.71	507.887
P08607	C4b-binding protein OS=Mus musculus GN=C4bpa PE=1 SV=3	Uniprot_Mouse_05/43	3	11.0874	351.151	320.582	685.555	768.993
P08752	Guanine nucleotide-binding protein G(i) subunit alpha-2 OS=Mus musculus GN=Gnai2 PE=1 SV=5	Uniprot_Mouse_05/4434	10	43.9437	539.539	514.879	522.618	538.489
P08905	Lysozyme C-2 OS=Mus musculus GN=Lyz2 PE=1 SV=2	Uniprot_Mouse_05/3616	2	14.1892	482.27	288.736	850.031	424.798
P09055	Integrin beta-1 OS=Mus musculus GN=Itgb1 PE=1 SV=1	Uniprot_Mouse_05/884	2	33.7093	564.801	517.604	523.684	512.886
P09055-2	Isoform 2 of Integrin beta-1 OS=Mus musculus GN=Itgb1	Uniprot_Mouse_05/815	1	32.3346	560.708	521.692	516.925	519.703
P09103	Protein disulfide-isomerase OS=Mus musculus GN=P4hb PE=1 SV=2	Uniprot_Mouse_05/566	31	52.4558	458.389	399.65	704.482	538.147
P09242	Alkaline phosphatase, tissue-nonspecific isozyme OS=Mus musculus GN=Alpl PE=1 SV=2	Uniprot_Mouse_05/742	2	5.34351	477.971	636.576	430.403	453.09
P09405	Nucleolin OS=Mus musculus GN=Ncl PE=1 SV=2	Uniprot_Mouse_05/3589	21	28.7129	521.172	467.437	598.965	506.934
P09411	Phosphoglycerate kinase 1 OS=Mus musculus GN=Pgk1 PE=1 SV=4	Uniprot_Mouse_05/848	27	65.2278	460.424	534.604	517.608	585.609
P09470	Angiotensin-converting enzyme OS=Mus musculus GN=Ace PE=1 SV=3	Uniprot_Mouse_05/186	11	11.128	486.744	441.457	606.3	615.393
P09528	Ferritin heavy chain OS=Mus musculus GN=Fth1 PE=1 SV=2	Uniprot_Mouse_05/661	9	61.5385	584.522	567.303	456.705	542.052
P09542	Myosin light chain 3 OS=Mus musculus GN=Myl3 PE=1 SV=4	Uniprot_Mouse_05/3978	24	90.6863	468.761	600.61	472.888	502.315
P09581	Macrophage colony-stimulating factor 1 receptor OS=Mus musculus GN=Csf1r PE=1 SV=3	Uniprot_Mouse_05/351	1	1.02354	471.729	354.535	618.384	725.139
P09671	Superoxide dismutase [Mn], mitochondrial OS=Mus musculus GN=Sod2 PE=1 SV=3	Uniprot_Mouse_05/586	15	59.9099	516.998	764.937	367.175	389.546
P09813	Apolipoprotein A-II OS=Mus musculus GN=Apoa2 PE=1 SV=2	Uniprot_Mouse_05/767	2	18.6275	567.376	604.424	344.46	547.703
P09925	Surfeit locus protein 1 OS=Mus musculus GN=Surf1 PE=1 SV=3	Uniprot_Mouse_05/1181	3	17.6471	626.899	647.983	398.069	413.528
P0C0A3	Charged multivesicular body protein 6 OS=Mus musculus GN=Chmp6 PE=1 SV=2	Uniprot_Mouse_05/4536	1	6.5	482.787	559.134	529.137	503.263
P0C0S6	Histone H2A.Z OS=Mus musculus GN=H2afz PE=1 SV=2	Uniprot_Mouse_05/4480	3	24.2188	653.878	432.612	500.706	544.905
P0C605	cGMP-dependent protein kinase 1 OS=Mus musculus GN=Prkg1 PE=1 SV=1	Uniprot_Mouse_05/2394	2	4.47094	589.771	609.002	420.282	522.421
P0C7T6	Ataxin-1-like OS=Mus musculus GN=Atxn1l PE=1 SV=1	Uniprot_Mouse_05/3913	1	1.89229	558.731	633.603	415.416	613.131
P0CG14	Chromosome transmission fidelity protein 8 homolog isoform 2 OS=Mus musculus GN=Chtf8 PE=1 SV=1	Uniprot_Mouse_05/4232	1	2.06379	467.152	599.869	555.168	431.62
P0DJF2	Protein PET117 homolog, mitochondrial OS=Mus musculus GN=Pet117 PE=3 SV=1	Uniprot_Mouse_05/3270	1	12.5	490.973	613.757	443.998	476.429
P0DN34	NADH dehydrogenase [ubiquinone] 1 beta subcomplex subunit 1 OS=Mus musculus GN=Ndufb1 PE=3 SV=1	Uniprot_Mouse_05/280	3	36.8421	615.596	708.178	331.771	440.294
P0DOV1	Interferon-activable protein 205-B OS=Mus musculus GN=Mnda PE=1 SV=1	Uniprot_Mouse_05/1188	5	16.7059	341.323	318.669	738.956	689.446
P0DOV2	Interferon-activable protein 204 OS=Mus musculus GN=Ifi204 PE=1 SV=1	Uniprot_Mouse_05/1340	1	10.1777	368.772	293.998	656.058	836.844
P10107	Annexin A1 OS=Mus musculus GN=Anxa1 PE=1 SV=2	Uniprot_Mouse_05/87	20	64.4509	414.044	300.487	731.722	660.883
P10126	Elongation factor 1-alpha 1 OS=Mus musculus GN=Eef1a1 PE=1 SV=3	Uniprot_Mouse_05/1045	12	46.9697	658.114	454.081	526.82	491.724
P10493	Nidogen-1 OS=Mus musculus GN=Nid1 PE=1 SV=2	Uniprot_Mouse_05/337	42	46.747	573.094	624.477	407.858	482.996
P10518	Delta-aminolevulinic acid dehydratase OS=Mus musculus GN=Alad PE=1 SV=1	Uniprot_Mouse_05/814	6	25.4545	500.874	594.38	503.91	476.974
P10605	Cathepsin B OS=Mus musculus GN=Ctsb PE=1 SV=2	Uniprot_Mouse_05/918	11	38.0531	682.521	463.922	425.721	520.629
P10630-2	Isoform 2 of Eukaryotic initiation factor 4A-II OS=Mus musculus GN=Eif4a2	Uniprot_Mouse_05/3247	8	49.7549	598.399	528.391	488.519	488.418
P10639	Thioredoxin OS=Mus musculus GN=Txn PE=1 SV=3	Uniprot_Mouse_05/147	4	42.8571	499.022	491.61	561.229	569.435
P10649	Glutathione S-transferase Mu 1 OS=Mus musculus GN=Gstm1 PE=1 SV=2	Uniprot_Mouse_05/1049	8	55.5046	527.999	535.64	434.292	570.848
P10711	Transcription elongation factor A protein 1 OS=Mus musculus GN=Tcea1 PE=1 SV=2	Uniprot_Mouse_05/1566	6	21.2625	495.242	468.047	566.116	565.041
P10833	Ras-related protein R-Ras OS=Mus musculus GN=Rras PE=1 SV=1	Uniprot_Mouse_05/4023	4	34.4037	553.076	516.988	496.65	537.602
P10852-2	Isoform 2 of 4F2 cell-surface antigen heavy chain OS=Mus musculus GN=Slc3a2	Uniprot_Mouse_05/2338	3	7.61062	470.462	421.354	622.453	532.278
P10922	Histone H1.0 OS=Mus musculus GN=H1f0 PE=2 SV=4	Uniprot_Mouse_05/1629	3	13.9175	597.714	625.143	371.56	445.447
P11031	Activated RNA polymerase II transcriptional coactivator p15 OS=Mus musculus GN=Sub1 PE=1 SV=3	Uniprot_Mouse_05/3071	6	42.5197	502.664	320.732	609.635	535.132
P11087	Collagen alpha-1(I) chain OS=Mus musculus GN=Col1a1 PE=1 SV=4	Uniprot_Mouse_05/974	8	6.12526	818.106	476.351	288.975	663.2
P11152	Lipoprotein lipase OS=Mus musculus GN=Lpl PE=1 SV=3	Uniprot_Mouse_05/74	7	22.1519	643.34	747.819	367.222	396.714
P11247	Myeloperoxidase OS=Mus musculus GN=Mpo PE=1 SV=2	Uniprot_Mouse_05/1094	1	1.81058	597.714	452.07	528.385	478.865
P11352	Glutathione peroxidase 1 OS=Mus musculus GN=Gpx1 PE=1 SV=2	Uniprot_Mouse_05/673	7	56.2189	396.676	358.745	788.409	488.47
P11404	Fatty acid-binding protein, heart OS=Mus musculus GN=Fabp3 PE=1 SV=5	Uniprot_Mouse_05/3085	16	87.9699	495.402	648.523	424.121	464.069
P11438	Lysosome-associated membrane glycoprotein 1 OS=Mus musculus GN=Lamp1 PE=1 SV=2	Uniprot_Mouse_05/4109	5	13.0542	557.309	465.54	508.552	581.03
P11499	Heat shock protein HSP 90-beta OS=Mus musculus GN=Hsp90ab1 PE=1 SV=3	Uniprot_Mouse_05/791	33	54.8343	534.627	553.897	532.589	457.508
P11531	Dystrophin OS=Mus musculus GN=Dmd PE=1 SV=3	Uniprot_Mouse_05/2704	123	35.6172	527.395	601.842	447.606	497.843
P11679	Keratin, type II cytoskeletal 8 OS=Mus musculus GN=Krt8 PE=1 SV=4	Uniprot_Mouse_05/1130	11	30.6122	670.475	417.087	591.964	458.264
P11680	Properdin OS=Mus musculus GN=Cfp PE=2 SV=2	Uniprot_Mouse_05/1628	4	15.3017	452.569	388.131	711.271	636.814
P11688	Integrin alpha-5 OS=Mus musculus GN=Itga5 PE=1 SV=3	Uniprot_Mouse_05/54	3	4.74834	353.613	374.305	748.936	654.607
P11714	Cytochrome P450 2D9 OS=Mus musculus GN=Cyp2d9 PE=1 SV=2	Uniprot_Mouse_05/4025	1	5.75397	433.616	701.004	433.643	517.695
P11835	Integrin beta-2 OS=Mus musculus GN=Itgb2 PE=1 SV=2	Uniprot_Mouse_05/663	5	9.20882	367.795	365.64	797.632	566.981
P11881	Inositol 1,4,5-trisphosphate receptor type 1 OS=Mus musculus GN=Itpr1 PE=1 SV=2	Uniprot_Mouse_05/863	1	0.982175	485.829	395.518	702.98	452.216
P11928	2'-5'-oligoadenylate synthase 1A OS=Mus musculus GN=Oas1a PE=1 SV=2	Uniprot_Mouse_05/3189	1	2.99728	260.362	404.954	995.86	482.462
P11930	Nucleoside diphosphate-linked moiety X motif 19 OS=Mus musculus GN=Nudt19 PE=1 SV=2	Uniprot_Mouse_05/1762	2	7.28291	646.203	729.072	342.042	451.966
P11983	T-complex protein 1 subunit alpha OS=Mus musculus GN=Tcp1 PE=1 SV=3	Uniprot_Mouse_05/2249	17	32.554	532.163	538.615	519.734	503.225
P12025	Midkine OS=Mus musculus GN=Mdk PE=2 SV=2	Uniprot_Mouse_05/2616	1	7.14286	906.65	635.365	163.371	477.247
P12242	Mitochondrial brown fat uncoupling protein 1 OS=Mus musculus GN=Ucp1 PE=1 SV=2	Uniprot_Mouse_05/3613	10	41.0423	912.29	316.083	404.121	95.9897
P12246	Serum amyloid P-component OS=Mus musculus GN=Apcs PE=1 SV=2	Uniprot_Mouse_05/854	4	23.2143	262.295	246.475	374.439	1000.84
P12265	Beta-glucuronidase OS=Mus musculus GN=Gusb PE=1 SV=2	Uniprot_Mouse_05/1410	1	2.00617	304.132	213.387	971.812	552.481
P12382	ATP-dependent 6-phosphofructokinase, liver type OS=Mus musculus GN=Pfkl PE=1 SV=4	Uniprot_Mouse_05/3603	13	28.4615	504.898	563.828	494.048	508.505
P12710	Fatty acid-binding protein, liver OS=Mus musculus GN=Fabp1 PE=1 SV=2	Uniprot_Mouse_05/4487	3	37.7953	104.837	578.936	130.739	680.084
P12787	Cytochrome c oxidase subunit 5A, mitochondrial OS=Mus musculus GN=Cox5a PE=1 SV=2	Uniprot_Mouse_05/169	7	34.2466	557.411	569.096	418.393	379.081
P12804	Fibroleukin OS=Mus musculus GN=Fgl2 PE=1 SV=1	Uniprot_Mouse_05/3998	3	8.7963	532.971	492.932	494.245	625.047
P12815	Programmed cell death protein 6 OS=Mus musculus GN=Pdcd6 PE=1 SV=2	Uniprot_Mouse_05/206	4	26.7016	473.831	449.593	590.966	556.843
P12849	cAMP-dependent protein kinase type I-beta regulatory subunit OS=Mus musculus GN=Prkar1b PE=1 SV=2	Uniprot_Mouse_05/3663	1	6.56168	483.807	555.636	548.127	568.215
P12970	60S ribosomal protein L7a OS=Mus musculus GN=Rpl7a PE=1 SV=2	Uniprot_Mouse_05/4371	17	45.1128	511.859	517.579	577.21	480.693
P13020	Gelsolin OS=Mus musculus GN=Gsn PE=1 SV=3	Uniprot_Mouse_05/1040	18	35.641	590.775	429.895	584.554	517.882
P13541	Myosin-3 OS=Mus musculus GN=Myh3 PE=2 SV=2	Uniprot_Mouse_05/2436	4	15.6701	565.601	643.276	403.393	502.229
P13542	Myosin-8 OS=Mus musculus GN=Myh8 PE=2 SV=2	Uniprot_Mouse_05/2772	6	19.9277	540.355	634.842	420.777	504.959
P13595	Neural cell adhesion molecule 1 OS=Mus musculus GN=Ncam1 PE=1 SV=3	Uniprot_Mouse_05/4410	2	2.6009	589.885	441.528	615.962	469.121
P13597	Intercellular adhesion molecule 1 OS=Mus musculus GN=Icam1 PE=1 SV=1	Uniprot_Mouse_05/45	5	9.86965	303.212	343.263	761.552	677.395
P13634	Carbonic anhydrase 1 OS=Mus musculus GN=Ca1 PE=1 SV=4	Uniprot_Mouse_05/750	9	55.1724	458.961	345.54	787.52	480.939
P13707	Glycerol-3-phosphate dehydrogenase [NAD(+)], cytoplasmic OS=Mus musculus GN=Gpd1 PE=1 SV=3	Uniprot_Mouse_05/766	20	51.8625	874.81	397.906	378.612	208.711
P13745	Glutathione S-transferase A1 OS=Mus musculus GN=Gsta1 PE=1 SV=2	Uniprot_Mouse_05/104	2	12.5561	643.136	749.623	263.978	392.724
P13864	DNA (cytosine-5)-methyltransferase 1 OS=Mus musculus GN=Dnmt1 PE=1 SV=5	Uniprot_Mouse_05/909	1	0.679012	522.827	458.363	615.585	488.276
P14069	Protein S100-A6 OS=Mus musculus GN=S100a6 PE=1 SV=3	Uniprot_Mouse_05/899	1	7.86517	892.813	455.734	414.109	530.281
P14094	Sodium/potassium-transporting ATPase subunit beta-1 OS=Mus musculus GN=Atp1b1 PE=1 SV=1	Uniprot_Mouse_05/1674	12	29.2763	615.118	716.311	340.185	407.123
P14106	Complement C1q subcomponent subunit B OS=Mus musculus GN=C1qb PE=1 SV=2	Uniprot_Mouse_05/93	2	9.88142	348.653	384.968	751.763	624.23
P14115	60S ribosomal protein L27a OS=Mus musculus GN=Rpl27a PE=1 SV=5	Uniprot_Mouse_05/3457	6	29.7297	433.921	511.557	616.567	501.881
P14131	40S ribosomal protein S16 OS=Mus musculus GN=Rps16 PE=1 SV=4	Uniprot_Mouse_05/4532	6	36.9863	544.494	506.773	550.531	492.128
P14142	Solute carrier family 2, facilitated glucose transporter member 4 OS=Mus musculus GN=Slc2a4 PE=1 SV=3	Uniprot_Mouse_05/1835	1	1.96464	540.359	588.516	428.432	466.368
P14148	60S ribosomal protein L7 OS=Mus musculus GN=Rpl7 PE=1 SV=2	Uniprot_Mouse_05/4290	17	40	561.215	507.979	537.767	508.297
P14152	Malate dehydrogenase, cytoplasmic OS=Mus musculus GN=Mdh1 PE=1 SV=3	Uniprot_Mouse_05/282	18	47.9042	607.888	667.199	372.561	468.299
P14206	40S ribosomal protein SA OS=Mus musculus GN=Rpsa PE=1 SV=4	Uniprot_Mouse_05/405	10	50.1695	476.824	460.461	593.379	530.143
P14211	Calreticulin OS=Mus musculus GN=Calr PE=1 SV=1	Uniprot_Mouse_05/1026	21	49.2788	605.919	398.894	621.317	506.653
P14220	Glycophorin-A OS=Mus musculus GN=Gypa PE=1 SV=2	Uniprot_Mouse_05/2463	1	18.4524	423.616	331.949	750.493	542.461
P14430	H-2 class I histocompatibility antigen, Q8 alpha chain OS=Mus musculus GN=H2-Q8 PE=3 SV=1	Uniprot_Mouse_05/1282	1	18.0982	261.399	205.989	955.09	742.767
P14434	H-2 class II histocompatibility antigen, A-B alpha chain OS=Mus musculus GN=H2-Aa PE=1 SV=2	Uniprot_Mouse_05/1346	1	5.85938	294.849	219.349	950.283	686.473
P14483	H-2 class II histocompatibility antigen, A beta chain OS=Mus musculus GN=H2-Ab1 PE=1 SV=1	Uniprot_Mouse_05/1983	4	19.2453	306.495	409.754	787.565	609.512
P14576	Signal recognition particle 54 kDa protein OS=Mus musculus GN=Srp54 PE=1 SV=2	Uniprot_Mouse_05/2409	3	8.92857	421.27	429.51	658.416	523.319
P14602	Heat shock protein beta-1 OS=Mus musculus GN=Hspb1 PE=1 SV=3	Uniprot_Mouse_05/950	11	52.6316	517.132	531.414	519.937	561.278
P14685	26S proteasome non-ATPase regulatory subunit 3 OS=Mus musculus GN=Psmd3 PE=1 SV=3	Uniprot_Mouse_05/3739	16	31.1321	536.141	510.786	531.92	540.589
P14733	Lamin-B1 OS=Mus musculus GN=Lmnb1 PE=1 SV=3	Uniprot_Mouse_05/3167	31	59.8639	531.888	483.574	546.575	543.577
P14824	Annexin A6 OS=Mus musculus GN=Anxa6 PE=1 SV=3	Uniprot_Mouse_05/1733	1	64.4874	547.601	568.017	496.743	468.869
P14847	C-reactive protein OS=Mus musculus GN=Crp PE=1 SV=2	Uniprot_Mouse_05/272	1	11.5556	353.459	363.363	604.327	773.462
P14869	60S acidic ribosomal protein P0 OS=Mus musculus GN=Rplp0 PE=1 SV=3	Uniprot_Mouse_05/2480	9	40.3785	525.195	572.729	495.737	490.387
P14873	Microtubule-associated protein 1B OS=Mus musculus GN=Map1b PE=1 SV=2	Uniprot_Mouse_05/2259	13	8.23864	477.859	437.923	648.582	550.591
P14901	Heme oxygenase 1 OS=Mus musculus GN=Hmox1 PE=1 SV=1	Uniprot_Mouse_05/641	1	5.88235	271.465	210.922	1060.51	481.516
P15089	Mast cell carboxypeptidase A OS=Mus musculus GN=Cpa3 PE=2 SV=1	Uniprot_Mouse_05/3193	5	11.7506	874.1	411.046	328.96	239.281
P15105	Glutamine synthetase OS=Mus musculus GN=Glul PE=1 SV=6	Uniprot_Mouse_05/1011	17	47.7212	764.77	327.308	518.758	296.268
P15116	Cadherin-2 OS=Mus musculus GN=Cdh2 PE=1 SV=2	Uniprot_Mouse_05/2802	14	22.5166	517.24	664.18	396.707	467.558
P15306	Thrombomodulin OS=Mus musculus GN=Thbd PE=1 SV=1	Uniprot_Mouse_05/254	1	5.54593	642.708	649.486	300.667	432.833
P15327	Bisphosphoglycerate mutase OS=Mus musculus GN=Bpgm PE=1 SV=2	Uniprot_Mouse_05/3907	8	31.2741	519.117	401.829	683.344	445.323
P15532	Nucleoside diphosphate kinase A OS=Mus musculus GN=Nme1 PE=1 SV=1	Uniprot_Mouse_05/1021	1	46.0526	487.134	569.407	496.713	515.486
P15626	Glutathione S-transferase Mu 2 OS=Mus musculus GN=Gstm2 PE=1 SV=2	Uniprot_Mouse_05/772	13	67.8899	579.034	552.843	435.97	545.542
P15864	Histone H1.2 OS=Mus musculus GN=Hist1h1c PE=1 SV=2	Uniprot_Mouse_05/1549	4	28.3019	479.271	441.108	588.693	580.998
P15920	V-type proton ATPase 116 kDa subunit a isoform 2 OS=Mus musculus GN=Atp6v0a2 PE=1 SV=2	Uniprot_Mouse_05/4312	2	3.15421	691.306	415.773	519.761	488.785
P16015	Carbonic anhydrase 3 OS=Mus musculus GN=Ca3 PE=1 SV=3	Uniprot_Mouse_05/919	11	53.4615	1197.23	206.925	379.445	183.155
P16045	Galectin-1 OS=Mus musculus GN=Lgals1 PE=1 SV=3	Uniprot_Mouse_05/738	8	55.5556	582.418	516.721	486.969	510.513
P16054	Protein kinase C epsilon type OS=Mus musculus GN=Prkce PE=1 SV=1	Uniprot_Mouse_05/664	3	7.327	737.215	514.809	414.822	445.891
P16110	Galectin-3 OS=Mus musculus GN=Lgals3 PE=1 SV=3	Uniprot_Mouse_05/71	6	25	350.035	204.758	753.615	855.801
P16125	L-lactate dehydrogenase B chain OS=Mus musculus GN=Ldhb PE=1 SV=2	Uniprot_Mouse_05/480	16	42.8144	567.368	725.087	350.449	461.159
P16254	Signal recognition particle 14 kDa protein OS=Mus musculus GN=Srp14 PE=1 SV=1	Uniprot_Mouse_05/501	2	20.9091	582.456	611.744	440.201	528.626
P16301	Phosphatidylcholine-sterol acyltransferase OS=Mus musculus GN=Lcat PE=1 SV=2	Uniprot_Mouse_05/3949	1	2.51142	565.714	605.756	363.416	618.344
P16330	2',3'-cyclic-nucleotide 3'-phosphodiesterase OS=Mus musculus GN=Cnp PE=1 SV=3	Uniprot_Mouse_05/4482	4	14.0476	595.555	375.068	657.409	377.484
P16332	Methylmalonyl-CoA mutase, mitochondrial OS=Mus musculus GN=Mut PE=1 SV=2	Uniprot_Mouse_05/55	21	35.9626	628.666	668.298	345.585	412.123
P16406	Glutamyl aminopeptidase OS=Mus musculus GN=Enpep PE=1 SV=1	Uniprot_Mouse_05/95	3	4.7619	731.323	655.128	329.474	435.151
P16460	Argininosuccinate synthase OS=Mus musculus GN=Ass1 PE=1 SV=1	Uniprot_Mouse_05/759	7	17.7184	395.122	484.266	487.597	659.513
P16546-2	Isoform 2 of Spectrin alpha chain, non-erythrocytic 1 OS=Mus musculus GN=Sptan1	Uniprot_Mouse_05/4439	3	61.2153	535.372	522.183	503.122	544.631
P17047-2	Isoform LAMP-2B of Lysosome-associated membrane glycoprotein 2 OS=Mus musculus GN=Lamp2	Uniprot_Mouse_05/1775	4	9.375	489.045	403.801	626.736	619.812
P17095	High mobility group protein HMG-I/HMG-Y OS=Mus musculus GN=Hmga1 PE=1 SV=4	Uniprot_Mouse_05/2089	2	32.7103	636.504	556.384	396.56	468.689
P17156	Heat shock-related 70 kDa protein 2 OS=Mus musculus GN=Hspa2 PE=1 SV=2	Uniprot_Mouse_05/1059	7	33.0174	524.757	513.164	569.007	497.756
P17182	Alpha-enolase OS=Mus musculus GN=Eno1 PE=1 SV=3	Uniprot_Mouse_05/1046	18	62.6728	542.847	493.997	528.297	476.581
P17426	AP-2 complex subunit alpha-1 OS=Mus musculus GN=Ap2a1 PE=1 SV=1	Uniprot_Mouse_05/3523	12	22.1085	509.768	500.864	511.432	576.235
P17427	AP-2 complex subunit alpha-2 OS=Mus musculus GN=Ap2a2 PE=1 SV=2	Uniprot_Mouse_05/2533	13	23.2409	504.245	461.596	532.876	585.201
P17439	Glucosylceramidase OS=Mus musculus GN=Gba PE=1 SV=1	Uniprot_Mouse_05/565	2	5.24272	405.812	439.277	712.562	532.505
P17563	Selenium-binding protein 1 OS=Mus musculus GN=Selenbp1 PE=1 SV=2	Uniprot_Mouse_05/1589	30	72.8814	632.965	591.021	423.283	465.847
P17665	Cytochrome c oxidase subunit 7C, mitochondrial OS=Mus musculus GN=Cox7c PE=1 SV=1	Uniprot_Mouse_05/628	2	17.4603	1004.29	585.836	235.21	454.355
P17710	Hexokinase-1 OS=Mus musculus GN=Hk1 PE=1 SV=3	Uniprot_Mouse_05/845	39	42.5051	540.828	562.699	457.964	546.915
P17742	Peptidyl-prolyl cis-trans isomerase A OS=Mus musculus GN=Ppia PE=1 SV=2	Uniprot_Mouse_05/406	12	63.4146	432.01	405.556	679.317	545.887
P17751	Triosephosphate isomerase OS=Mus musculus GN=Tpi1 PE=1 SV=4	Uniprot_Mouse_05/1099	21	64.8829	509.907	566.36	446.018	589.751
P17809	Solute carrier family 2, facilitated glucose transporter member 1 OS=Mus musculus GN=Slc2a1 PE=1 SV=4	Uniprot_Mouse_05/903	1	2.03252	530.801	403.182	654.273	474.125
P17879	Heat shock 70 kDa protein 1B OS=Mus musculus GN=Hspa1b PE=1 SV=3	Uniprot_Mouse_05/4478	9	29.2835	603.371	459.522	557.727	474.539
P18242	Cathepsin D OS=Mus musculus GN=Ctsd PE=1 SV=1	Uniprot_Mouse_05/937	15	40	492.573	529.967	512.226	554.238
P18406	Protein CYR61 OS=Mus musculus GN=Cyr61 PE=1 SV=1	Uniprot_Mouse_05/3842	1	3.69393	510.699	474.82	483.275	642.289
P18528	Ig heavy chain V region 6.96 OS=Mus musculus PE=4 SV=1	Uniprot_Mouse_05/2326	1	30.6122	242.84	274.493	585.765	404.961
P18572	Basigin OS=Mus musculus GN=Bsg PE=1 SV=2	Uniprot_Mouse_05/2423	7	18.7661	593.439	586.827	431.759	523.966
P18654	Ribosomal protein S6 kinase alpha-3 OS=Mus musculus GN=Rps6ka3 PE=1 SV=2	Uniprot_Mouse_05/161	5	9.72973	470.485	458.068	599.907	575.447
P18760	Cofilin-1 OS=Mus musculus GN=Cfl1 PE=1 SV=3	Uniprot_Mouse_05/529	11	54.8193	503.085	400.089	662.139	566.743
P18872-2	Isoform Alpha-2 of Guanine nucleotide-binding protein G(o) subunit alpha OS=Mus musculus GN=Gnao1	Uniprot_Mouse_05/3799	6	33.0508	584.914	512.608	507.094	523.719
P19001	Keratin, type I cytoskeletal 19 OS=Mus musculus GN=Krt19 PE=1 SV=1	Uniprot_Mouse_05/4543	13	51.861	717.119	253.855	731.702	309.533
P19096	Fatty acid synthase OS=Mus musculus GN=Fasn PE=1 SV=2	Uniprot_Mouse_05/916	91	41.6134	924.35	314.119	476.248	196.727
P19123	Troponin C, slow skeletal and cardiac muscles OS=Mus musculus GN=Tnnc1 PE=1 SV=1	Uniprot_Mouse_05/698	5	35.4037	541.582	660.759	456.768	454.81
P19157	Glutathione S-transferase P 1 OS=Mus musculus GN=Gstp1 PE=1 SV=2	Uniprot_Mouse_05/1088	9	43.3333	493.137	535.135	506.149	536.984
P19182	Interferon-related developmental regulator 1 OS=Mus musculus GN=Ifrd1 PE=1 SV=2	Uniprot_Mouse_05/3196	1	4.89978	448.203	374.884	735.374	484.532
P19221	Prothrombin OS=Mus musculus GN=F2 PE=1 SV=1	Uniprot_Mouse_05/449	18	29.9353	397.54	438.511	539.694	677.825
P19246	Neurofilament heavy polypeptide OS=Mus musculus GN=Nefh PE=1 SV=3	Uniprot_Mouse_05/1496	1	1.92661	471.301	436.61	618.799	604.535
P19324	Serpin H1 OS=Mus musculus GN=Serpinh1 PE=1 SV=3	Uniprot_Mouse_05/4264	15	41.7266	503.277	484.673	669.351	420.066
P19783	Cytochrome c oxidase subunit 4 isoform 1, mitochondrial OS=Mus musculus GN=Cox4i1 PE=1 SV=2	Uniprot_Mouse_05/292	15	63.3136	584.939	663.968	365.875	449.58
P19788	Matrix Gla protein OS=Mus musculus GN=Mgp PE=3 SV=1	Uniprot_Mouse_05/907	2	23.0769	750.329	466.158	561.322	350.773
P19973	Lymphocyte-specific protein 1 OS=Mus musculus GN=Lsp1 PE=1 SV=2	Uniprot_Mouse_05/1335	6	34.8485	295.992	212.425	897.581	671.091
P20029	78 kDa glucose-regulated protein OS=Mus musculus GN=Hspa5 PE=1 SV=3	Uniprot_Mouse_05/724	41	53.8931	449.301	471.861	648.897	501.171
P20060	Beta-hexosaminidase subunit beta OS=Mus musculus GN=Hexb PE=1 SV=2	Uniprot_Mouse_05/85	3	9.14179	308.665	278.138	850.235	677.873
P20065	Thymosin beta-4 OS=Mus musculus GN=Tmsb4x PE=1 SV=1	Uniprot_Mouse_05/1363	1	26	275.349	293.308	913.149	634.223
P20108	Thioredoxin-dependent peroxide reductase, mitochondrial OS=Mus musculus GN=Prdx3 PE=1 SV=1	Uniprot_Mouse_05/1312	12	42.8016	679.205	703.41	299.141	429.048
P20152	Vimentin OS=Mus musculus GN=Vim PE=1 SV=3	Uniprot_Mouse_05/395	48	78.7554	455.938	391.706	717.491	577.999
P20491	High affinity immunoglobulin epsilon receptor subunit gamma OS=Mus musculus GN=Fcer1g PE=1 SV=1	Uniprot_Mouse_05/110	1	15.1163	271.007	208.914	981.975	687.763
P20852	Cytochrome P450 2A5 OS=Mus musculus GN=Cyp2a5 PE=2 SV=1	Uniprot_Mouse_05/4020	1	2.63158	1034.45	275.188	577.234	160.534
P20918	Plasminogen OS=Mus musculus GN=Plg PE=1 SV=3	Uniprot_Mouse_05/1078	34	55.7882	535.797	447.365	422.299	637.764
P21107	Tropomyosin alpha-3 chain OS=Mus musculus GN=Tpm3 PE=1 SV=3	Uniprot_Mouse_05/997	2	64.9123	486.711	595.697	503.101	512.383
P21107-2	Isoform 2 of Tropomyosin alpha-3 chain OS=Mus musculus GN=Tpm3	Uniprot_Mouse_05/824	15	77.0161	450.513	540.267	559.116	537.252
P21126	Ubiquitin-like protein 4A OS=Mus musculus GN=Ubl4a PE=1 SV=1	Uniprot_Mouse_05/3156	4	26.1146	453.716	529.874	560.715	543.959
P21278	Guanine nucleotide-binding protein subunit alpha-11 OS=Mus musculus GN=Gna11 PE=1 SV=1	Uniprot_Mouse_05/2978	2	12.2563	623.434	528.317	451.576	508.887
P21279	Guanine nucleotide-binding protein G(q) subunit alpha OS=Mus musculus GN=Gnaq PE=1 SV=4	Uniprot_Mouse_05/4072	2	12.5348	586.28	504.695	487.317	543.629
P21447	Multidrug resistance protein 1A OS=Mus musculus GN=Abcb1a PE=1 SV=3	Uniprot_Mouse_05/4155	5	4.23197	495.223	561.275	480.154	532.741
P21460	Cystatin-C OS=Mus musculus GN=Cst3 PE=1 SV=2	Uniprot_Mouse_05/2233	6	42.8571	468.141	486.496	608.587	539.804
P21550	Beta-enolase OS=Mus musculus GN=Eno3 PE=1 SV=3	Uniprot_Mouse_05/445	30	57.6037	546.981	687.146	403.004	443.046
P21614	Vitamin D-binding protein OS=Mus musculus GN=Gc PE=1 SV=2	Uniprot_Mouse_05/704	28	57.563	434.633	428.875	542.771	704.511
P21956	Lactadherin OS=Mus musculus GN=Mfge8 PE=1 SV=3	Uniprot_Mouse_05/1785	12	37.149	686.809	618.308	436.395	321.195
P21958	Antigen peptide transporter 1 OS=Mus musculus GN=Tap1 PE=1 SV=3	Uniprot_Mouse_05/1426	7	11.1878	192.127	207.857	1076.51	671.078
P21981	Protein-glutamine gamma-glutamyltransferase 2 OS=Mus musculus GN=Tgm2 PE=1 SV=4	Uniprot_Mouse_05/42	24	40.0875	416.426	384.502	635.171	684.25
P22437	Prostaglandin G/H synthase 1 OS=Mus musculus GN=Ptgs1 PE=1 SV=1	Uniprot_Mouse_05/1160	2	4.31894	547.618	471.653	466.059	553.573
P22599	Alpha-1-antitrypsin 1-2 OS=Mus musculus GN=Serpina1b PE=1 SV=2	Uniprot_Mouse_05/4162	6	53.753	556.455	426.513	463.772	625.126
P22907	Porphobilinogen deaminase OS=Mus musculus GN=Hmbs PE=1 SV=2	Uniprot_Mouse_05/4287	2	6.37119	457.31	583.087	511.072	479.651
P23116	Eukaryotic translation initiation factor 3 subunit A OS=Mus musculus GN=Eif3a PE=1 SV=5	Uniprot_Mouse_05/2359	21	17.0387	479.66	468.31	595.729	527.333
P23198	Chromobox protein homolog 3 OS=Mus musculus GN=Cbx3 PE=1 SV=2	Uniprot_Mouse_05/2192	5	34.4262	433.301	423.379	666.518	541.997
P23242	Gap junction alpha-1 protein OS=Mus musculus GN=Gja1 PE=1 SV=2	Uniprot_Mouse_05/48	9	34.2932	705.648	741.968	300.818	387.494
P23492	Purine nucleoside phosphorylase OS=Mus musculus GN=Pnp PE=1 SV=2	Uniprot_Mouse_05/437	10	50.173	450.815	336.086	733.708	577.109
P23591	GDP-L-fucose synthase OS=Mus musculus GN=Tsta3 PE=1 SV=3	Uniprot_Mouse_05/987	1	3.42679	519.813	475.215	547.295	492.838
P23780	Beta-galactosidase OS=Mus musculus GN=Glb1 PE=1 SV=1	Uniprot_Mouse_05/2672	3	5.25502	481.367	365.057	664.798	539.219
P23927	Alpha-crystallin B chain OS=Mus musculus GN=Cryab PE=1 SV=2	Uniprot_Mouse_05/1743	18	61.7143	565.27	645.887	429.767	433.571
P23953	Carboxylesterase 1C OS=Mus musculus GN=Ces1c PE=1 SV=4	Uniprot_Mouse_05/4211	8	30.8664	624.888	463.852	476.56	532.8
P24270	Catalase OS=Mus musculus GN=Cat PE=1 SV=4	Uniprot_Mouse_05/1104	24	44.9715	526.219	504.898	552.842	453.473
P24369	Peptidyl-prolyl cis-trans isomerase B OS=Mus musculus GN=Ppib PE=1 SV=2	Uniprot_Mouse_05/599	13	54.1667	482.474	391.212	692.105	541.409
P24472	Glutathione S-transferase A4 OS=Mus musculus GN=Gsta4 PE=1 SV=3	Uniprot_Mouse_05/867	7	26.1261	516.275	489.882	507.92	540.784
P24527	Leukotriene A-4 hydrolase OS=Mus musculus GN=Lta4h PE=1 SV=4	Uniprot_Mouse_05/376	22	40.9165	493.636	432.698	569.135	637.283
P24547	Inosine-5'-monophosphate dehydrogenase 2 OS=Mus musculus GN=Impdh2 PE=1 SV=2	Uniprot_Mouse_05/514	5	17.1206	423.413	473.066	621.763	527.897
P24549	Retinal dehydrogenase 1 OS=Mus musculus GN=Aldh1a1 PE=1 SV=5	Uniprot_Mouse_05/1002	12	48.503	630.926	273.367	636.724	495.995
P24668	Cation-dependent mannose-6-phosphate receptor OS=Mus musculus GN=M6pr PE=1 SV=1	Uniprot_Mouse_05/318	4	18.705	491.538	471.071	569.899	570.334
P25444	40S ribosomal protein S2 OS=Mus musculus GN=Rps2 PE=1 SV=3	Uniprot_Mouse_05/1118	10	33.7884	519.52	513.735	561.372	487.441
P25446	Tumor necrosis factor receptor superfamily member 6 OS=Mus musculus GN=Fas PE=1 SV=2	Uniprot_Mouse_05/1174	2	7.95107	359.133	354.93	700.835	670.413
P25799	Nuclear factor NF-kappa-B p105 subunit OS=Mus musculus GN=Nfkb1 PE=1 SV=2	Uniprot_Mouse_05/1081	5	8.85685	577.59	528.287	463.023	598.832
P25911	Tyrosine-protein kinase Lyn OS=Mus musculus GN=Lyn PE=1 SV=4	Uniprot_Mouse_05/980	2	5.66406	520.969	499.269	565.811	499.868
P25976	Nucleolar transcription factor 1 OS=Mus musculus GN=Ubtf PE=1 SV=1	Uniprot_Mouse_05/3198	2	2.35294	451.432	451.494	634.668	521.247
P26039	Talin-1 OS=Mus musculus GN=Tln1 PE=1 SV=2	Uniprot_Mouse_05/3668	82	45.2971	539.059	351.155	741.343	478.759
P26040	Ezrin OS=Mus musculus GN=Ezr PE=1 SV=3	Uniprot_Mouse_05/1447	8	26.9625	496.949	491.186	563.078	569.79
P26041	Moesin OS=Mus musculus GN=Msn PE=1 SV=3	Uniprot_Mouse_05/1509	24	48.5269	466.858	489.034	577.236	593.695
P26043	Radixin OS=Mus musculus GN=Rdx PE=1 SV=3	Uniprot_Mouse_05/1093	12	32.247	510.479	539.924	512.939	550.833
P26231	Catenin alpha-1 OS=Mus musculus GN=Ctnna1 PE=1 SV=1	Uniprot_Mouse_05/3325	31	47.351	496.529	628.185	447.81	486.451
P26262	Plasma kallikrein OS=Mus musculus GN=Klkb1 PE=1 SV=2	Uniprot_Mouse_05/758	4	7.36677	534.575	522.868	512.485	523.058
P26369	Splicing factor U2AF 65 kDa subunit OS=Mus musculus GN=U2af2 PE=1 SV=3	Uniprot_Mouse_05/3019	2	5.47368	448.251	445.589	647.257	535.064
P26443	Glutamate dehydrogenase 1, mitochondrial OS=Mus musculus GN=Glud1 PE=1 SV=1	Uniprot_Mouse_05/210	23	44.4444	551.767	597.262	457.097	450.755
P26516	26S proteasome non-ATPase regulatory subunit 7 OS=Mus musculus GN=Psmd7 PE=1 SV=2	Uniprot_Mouse_05/2117	7	36.4486	459.211	499.446	577.761	541.468
P26618	Platelet-derived growth factor receptor alpha OS=Mus musculus GN=Pdgfra PE=1 SV=3	Uniprot_Mouse_05/776	1	1.28558	309.887	516.092	503.955	795.333
P26645	Myristoylated alanine-rich C-kinase substrate OS=Mus musculus GN=Marcks PE=1 SV=2	Uniprot_Mouse_05/1535	4	26.8608	424.317	450.367	660.696	609.272
P26883	Peptidyl-prolyl cis-trans isomerase FKBP1A OS=Mus musculus GN=Fkbp1a PE=1 SV=2	Uniprot_Mouse_05/734	4	37.037	444.88	511.031	548.813	547.965
P27046	Alpha-mannosidase 2 OS=Mus musculus GN=Man2a1 PE=1 SV=2	Uniprot_Mouse_05/79	3	3.04348	367.358	323.139	745.917	631.102
P27512	Tumor necrosis factor receptor superfamily member 5 OS=Mus musculus GN=Cd40 PE=1 SV=3	Uniprot_Mouse_05/385	1	5.88235	472.331	296.06	769.318	642.952
P27546	Microtubule-associated protein 4 OS=Mus musculus GN=Map4 PE=1 SV=3	Uniprot_Mouse_05/507	19	33.6	466.591	512.979	551.519	613.279
P27601	Guanine nucleotide-binding protein subunit alpha-13 OS=Mus musculus GN=Gna13 PE=1 SV=1	Uniprot_Mouse_05/2316	3	11.6711	500.121	481.214	588.526	536.462
P27612	Phospholipase A-2-activating protein OS=Mus musculus GN=Plaa PE=1 SV=4	Uniprot_Mouse_05/3582	9	14.2317	485.989	531.455	527.291	543.567
P27641	X-ray repair cross-complementing protein 5 OS=Mus musculus GN=Xrcc5 PE=1 SV=4	Uniprot_Mouse_05/3162	1	1.36612	514.276	734.232	405.005	482.808
P27659	60S ribosomal protein L3 OS=Mus musculus GN=Rpl3 PE=1 SV=3	Uniprot_Mouse_05/799	6	22.3325	550.868	377.488	629.343	540.83
P27773	Protein disulfide-isomerase A3 OS=Mus musculus GN=Pdia3 PE=1 SV=2	Uniprot_Mouse_05/543	34	63.3663	390.529	340.582	810.303	541.183
P27870	Proto-oncogene vav OS=Mus musculus GN=Vav1 PE=1 SV=1	Uniprot_Mouse_05/2471	1	1.30178	467.801	222.781	775.925	610.174
P28063	Proteasome subunit beta type-8 OS=Mus musculus GN=Psmb8 PE=1 SV=2	Uniprot_Mouse_05/35	8	39.4928	270.225	236.983	869.574	765.315
P28271	Cytoplasmic aconitate hydratase OS=Mus musculus GN=Aco1 PE=1 SV=3	Uniprot_Mouse_05/3596	19	24.7469	506.531	491.67	544.863	502.489
P28352	DNA-(apurinic or apyrimidinic site) lyase OS=Mus musculus GN=Apex1 PE=1 SV=2	Uniprot_Mouse_05/904	3	12.9338	601.744	526.003	464.276	557.676
P28474	Alcohol dehydrogenase class-3 OS=Mus musculus GN=Adh5 PE=1 SV=3	Uniprot_Mouse_05/892	9	26.2032	516.902	574.527	477.361	537.592
P28650	Adenylosuccinate synthetase isozyme 1 OS=Mus musculus GN=Adssl1 PE=1 SV=2	Uniprot_Mouse_05/581	15	41.5755	582.941	654.878	367.366	516.852
P28653	Biglycan OS=Mus musculus GN=Bgn PE=1 SV=1	Uniprot_Mouse_05/1727	14	41.1924	467.575	394.277	658.216	603.563
P28654	Decorin OS=Mus musculus GN=Dcn PE=1 SV=1	Uniprot_Mouse_05/1062	11	31.9209	591.357	435.195	498.873	600.714
P28658	Ataxin-10 OS=Mus musculus GN=Atxn10 PE=1 SV=2	Uniprot_Mouse_05/3654	4	11.1579	522.115	542.364	528.83	488.435
P28659-4	Isoform 4 of CUGBP Elav-like family member 1 OS=Mus musculus GN=Celf1	Uniprot_Mouse_05/4221	1	5.45809	463.502	608.887	514.01	491.43
P28661	Septin-4 OS=Mus musculus GN=Sept4 PE=1 SV=1	Uniprot_Mouse_05/1771	3	7.32218	429.128	488.902	581.924	606.723
P28665	Murinoglobulin-1 OS=Mus musculus GN=Mug1 PE=1 SV=3	Uniprot_Mouse_05/2955	22	22.7642	525.135	357.128	563.58	652.684
P28738	Kinesin heavy chain isoform 5C OS=Mus musculus GN=Kif5c PE=1 SV=3	Uniprot_Mouse_05/2497	1	8.159	459.491	488.155	614.332	532.376
P28740-2	Isoform 2 of Kinesin-like protein KIF2A OS=Mus musculus GN=Kif2a	Uniprot_Mouse_05/4231	1	2.73141	808.733	378.534	565.365	420.814
P28828	Receptor-type tyrosine-protein phosphatase mu OS=Mus musculus GN=Ptprm PE=1 SV=2	Uniprot_Mouse_05/3203	2	1.92837	528.747	661.326	449.836	446.102
P28843	Dipeptidyl peptidase 4 OS=Mus musculus GN=Dpp4 PE=1 SV=3	Uniprot_Mouse_05/821	3	4.07895	761.575	500.647	368.807	537.664
P28867	Protein kinase C delta type OS=Mus musculus GN=Prkcd PE=1 SV=3	Uniprot_Mouse_05/365	4	10.6825	406.929	337.1	761.569	585.003
P29268	Connective tissue growth factor OS=Mus musculus GN=Ctgf PE=2 SV=3	Uniprot_Mouse_05/1294	9	36.2069	416.308	269.322	726.35	742.304
P29341	Polyadenylate-binding protein 1 OS=Mus musculus GN=Pabpc1 PE=1 SV=2	Uniprot_Mouse_05/2880	12	27.673	441.416	393.396	709.001	508.553
P29351-2	Isoform 2 of Tyrosine-protein phosphatase non-receptor type 6 OS=Mus musculus GN=Ptpn6	Uniprot_Mouse_05/1393	6	14.2379	281.212	138.533	1054.3	624.228
P29416	Beta-hexosaminidase subunit alpha OS=Mus musculus GN=Hexa PE=1 SV=2	Uniprot_Mouse_05/2154	2	3.97727	408.663	368.967	733.563	559.209
P29452	Caspase-1 OS=Mus musculus GN=Casp1 PE=1 SV=1	Uniprot_Mouse_05/101	1	2.73632	209.015	135.439	1049.7	736.099
P29533	Vascular cell adhesion protein 1 OS=Mus musculus GN=Vcam1 PE=1 SV=1	Uniprot_Mouse_05/107	4	6.08931	278.717	262.536	934.767	682.244
P29595	NEDD8 OS=Mus musculus GN=Nedd8 PE=1 SV=2	Uniprot_Mouse_05/2184	4	39.5062	555.582	587.493	515.142	469.078
P29699	Alpha-2-HS-glycoprotein OS=Mus musculus GN=Ahsg PE=1 SV=1	Uniprot_Mouse_05/626	9	34.7826	435.75	378.705	509.647	718.938
P29758	Ornithine aminotransferase, mitochondrial OS=Mus musculus GN=Oat PE=1 SV=1	Uniprot_Mouse_05/857	15	35.7631	498.669	595.383	479.853	480.924
P29788	Vitronectin OS=Mus musculus GN=Vtn PE=1 SV=2	Uniprot_Mouse_05/549	5	17.7824	405.298	370.122	519.759	728.742
P30115	Glutathione S-transferase A3 OS=Mus musculus GN=Gsta3 PE=1 SV=2	Uniprot_Mouse_05/1114	4	25.3394	620.522	419.083	493.086	497.735
P30275	Creatine kinase U-type, mitochondrial OS=Mus musculus GN=Ckmt1 PE=1 SV=1	Uniprot_Mouse_05/2373	2	15.0718	559.331	786.061	357.235	408.981
P30416	Peptidyl-prolyl cis-trans isomerase FKBP4 OS=Mus musculus GN=Fkbp4 PE=1 SV=5	Uniprot_Mouse_05/1227	19	45.8515	613.364	673.26	390.387	376.416
P30681	High mobility group protein B2 OS=Mus musculus GN=Hmgb2 PE=1 SV=3	Uniprot_Mouse_05/1273	4	30.9524	395.877	368.474	718.237	623.461
P31001	Desmin OS=Mus musculus GN=Des PE=1 SV=3	Uniprot_Mouse_05/2160	54	85.7143	413.872	498.82	621.721	572.893
P31324	cAMP-dependent protein kinase type II-beta regulatory subunit OS=Mus musculus GN=Prkar2b PE=1 SV=3	Uniprot_Mouse_05/839	7	34.8558	702.947	430.219	472.555	311.985
P31428	Dipeptidase 1 OS=Mus musculus GN=Dpep1 PE=1 SV=2	Uniprot_Mouse_05/645	4	12.1951	330.399	261.405	523.855	1083.16
P31532	Serum amyloid A-4 protein OS=Mus musculus GN=Saa4 PE=1 SV=2	Uniprot_Mouse_05/3974	3	33.0769	338.2	443.266	358.078	623.217
P31725	Protein S100-A9 OS=Mus musculus GN=S100a9 PE=1 SV=3	Uniprot_Mouse_05/1154	2	23.0088	737.553	224.51	667.111	323.886
P31750	RAC-alpha serine/threonine-protein kinase OS=Mus musculus GN=Akt1 PE=1 SV=2	Uniprot_Mouse_05/1037	3	13.5417	496.453	524.486	500.44	546.192
P31809	Carcinoembryonic antigen-related cell adhesion molecule 1 OS=Mus musculus GN=Ceacam1 PE=1 SV=1	Uniprot_Mouse_05/1041	1	3.45489	433.522	535.271	581.685	460.934
P31938	Dual specificity mitogen-activated protein kinase kinase 1 OS=Mus musculus GN=Map2k1 PE=1 SV=2	Uniprot_Mouse_05/524	6	19.3384	462.532	463.707	619.18	560.632
P32020	Non-specific lipid-transfer protein OS=Mus musculus GN=Scp2 PE=1 SV=3	Uniprot_Mouse_05/1706	14	27.2395	542.371	556.504	470.408	495.847
P32037	Solute carrier family 2, facilitated glucose transporter member 3 OS=Mus musculus GN=Slc2a3 PE=1 SV=1	Uniprot_Mouse_05/3368	2	5.47667	422.855	333.232	874.945	456.21
P32067	Lupus La protein homolog OS=Mus musculus GN=Ssb PE=1 SV=1	Uniprot_Mouse_05/2578	6	17.8313	484.743	464.457	607.905	526.574
P32233	Developmentally-regulated GTP-binding protein 1 OS=Mus musculus GN=Drg1 PE=1 SV=1	Uniprot_Mouse_05/4600	5	19.891	487.114	543.121	516.601	510.902
P32261	Antithrombin-III OS=Mus musculus GN=Serpinc1 PE=1 SV=1	Uniprot_Mouse_05/1135	12	29.0323	565.514	485.968	457.337	614.986
P32883-2	Isoform 2B of GTPase KRas OS=Mus musculus GN=Kras	Uniprot_Mouse_05/813	3	37.766	498.511	492.656	565.717	501.417
P32921	Tryptophan--tRNA ligase, cytoplasmic OS=Mus musculus GN=Wars PE=1 SV=2	Uniprot_Mouse_05/115	14	39.9168	280.933	311.188	902.077	628.664
P33267	Cytochrome P450 2F2 OS=Mus musculus GN=Cyp2f2 PE=1 SV=1	Uniprot_Mouse_05/4223	8	18.9409	917.158	269.038	644.373	180.376
P33434	72 kDa type IV collagenase OS=Mus musculus GN=Mmp2 PE=1 SV=1	Uniprot_Mouse_05/946	1	2.1148	512.239	430.002	461.843	606.123
P34022	Ran-specific GTPase-activating protein OS=Mus musculus GN=Ranbp1 PE=1 SV=2	Uniprot_Mouse_05/408	6	42.3645	448.813	437.584	657.025	546.237
P34056-4	Isoform 4 of Transcription factor AP-2-alpha OS=Mus musculus GN=Tfap2a	Uniprot_Mouse_05/4114	1	2.7897	538.332	434.957	611.648	463.892
P34152	Focal adhesion kinase 1 OS=Mus musculus GN=Ptk2 PE=1 SV=3	Uniprot_Mouse_05/720	2	2.01835	527.972	519.451	529.335	543.045
P34884	Macrophage migration inhibitory factor OS=Mus musculus GN=Mif PE=1 SV=2	Uniprot_Mouse_05/62	3	32.1739	275.539	373.038	649.838	701.914
P34914	Bifunctional epoxide hydrolase 2 OS=Mus musculus GN=Ephx2 PE=1 SV=2	Uniprot_Mouse_05/757	17	44.9458	495.776	609.595	476.506	470.252
P34928	Apolipoprotein C-I OS=Mus musculus GN=Apoc1 PE=1 SV=1	Uniprot_Mouse_05/4342	2	22.7273	445.593	611.123	528.942	471.536
P35123	Ubiquitin carboxyl-terminal hydrolase 4 OS=Mus musculus GN=Usp4 PE=1 SV=3	Uniprot_Mouse_05/2402	3	5.40541	582.249	541.038	513.979	483.488
P35235	Tyrosine-protein phosphatase non-receptor type 11 OS=Mus musculus GN=Ptpn11 PE=1 SV=2	Uniprot_Mouse_05/982	18	38.191	528.911	500.813	502.825	580.198
P35279	Ras-related protein Rab-6A OS=Mus musculus GN=Rab6a PE=1 SV=4	Uniprot_Mouse_05/3257	3	34.1346	602.853	521.563	477.157	515.611
P35282	Ras-related protein Rab-21 OS=Mus musculus GN=Rab21 PE=1 SV=4	Uniprot_Mouse_05/2631	6	23.8739	532.05	539.921	484	516.397
P35293	Ras-related protein Rab-18 OS=Mus musculus GN=Rab18 PE=1 SV=2	Uniprot_Mouse_05/2993	4	25.2427	513.75	487.391	539.146	518.803
P35330	Intercellular adhesion molecule 2 OS=Mus musculus GN=Icam2 PE=1 SV=1	Uniprot_Mouse_05/3526	2	7.58123	462.934	547.915	558.056	552.599
P35385	Heat shock protein beta-7 OS=Mus musculus GN=Hspb7 PE=1 SV=3	Uniprot_Mouse_05/2469	10	86.3905	550.892	589.036	462.033	518.207
P35486	Pyruvate dehydrogenase E1 component subunit alpha, somatic form, mitochondrial OS=Mus musculus GN=Pdha1 PE=1 SV=1	Uniprot_Mouse_05/522	29	59.2308	524.676	626.669	426.938	467.34
P35487	Pyruvate dehydrogenase E1 component subunit alpha, testis-specific form, mitochondrial OS=Mus musculus GN=Pdha2 PE=1 SV=1	Uniprot_Mouse_05/860	1	10.7417	227.632	509.4	690.446	439.774
P35505	Fumarylacetoacetase OS=Mus musculus GN=Fah PE=1 SV=2	Uniprot_Mouse_05/371	8	29.8329	713.429	562.117	353.752	414.91
P35550	rRNA 2'-O-methyltransferase fibrillarin OS=Mus musculus GN=Fbl PE=1 SV=2	Uniprot_Mouse_05/3104	7	30.2752	495.337	461.442	593.512	508.885
P35564	Calnexin OS=Mus musculus GN=Canx PE=1 SV=1	Uniprot_Mouse_05/1089	14	24.7039	497.33	523.516	580.636	472.041
P35585	AP-1 complex subunit mu-1 OS=Mus musculus GN=Ap1m1 PE=1 SV=3	Uniprot_Mouse_05/3651	4	11.1111	539.418	445.774	579.475	521.349
P35700	Peroxiredoxin-1 OS=Mus musculus GN=Prdx1 PE=1 SV=1	Uniprot_Mouse_05/146	17	72.8643	548.018	553.371	501.572	497.363
P35762	CD81 antigen OS=Mus musculus GN=Cd81 PE=1 SV=2	Uniprot_Mouse_05/2363	3	27.5424	564.581	594.6	414.805	505.049
P35821	Tyrosine-protein phosphatase non-receptor type 1 OS=Mus musculus GN=Ptpn1 PE=1 SV=2	Uniprot_Mouse_05/785	2	6.48148	546.986	342.96	629.951	545.749
P35979	60S ribosomal protein L12 OS=Mus musculus GN=Rpl12 PE=1 SV=2	Uniprot_Mouse_05/4160	7	54.5455	541.28	488.986	552.409	511.843
P35980	60S ribosomal protein L18 OS=Mus musculus GN=Rpl18 PE=1 SV=3	Uniprot_Mouse_05/171	4	20.2128	444.505	469.099	580.399	562.819
P36371	Antigen peptide transporter 2 OS=Mus musculus GN=Tap2 PE=1 SV=1	Uniprot_Mouse_05/1351	7	12.3932	247.874	290.833	927.256	662.946
P36423	Thromboxane-A synthase OS=Mus musculus GN=Tbxas1 PE=1 SV=2	Uniprot_Mouse_05/578	3	6.94184	367.657	331.741	860.719	537.12
P36552	Oxygen-dependent coproporphyrinogen-III oxidase, mitochondrial OS=Mus musculus GN=Cpox PE=1 SV=2	Uniprot_Mouse_05/4387	9	25.0564	449.714	581.149	485.094	508.172
P36916	Guanine nucleotide-binding protein-like 1 OS=Mus musculus GN=Gnl1 PE=1 SV=4	Uniprot_Mouse_05/4614	4	9.06096	494.581	528.134	484.324	536.692
P37040	NADPH--cytochrome P450 reductase OS=Mus musculus GN=Por PE=1 SV=2	Uniprot_Mouse_05/961	13	25.0737	697.908	425.281	508.002	407.483
P37804	Transgelin OS=Mus musculus GN=Tagln PE=1 SV=3	Uniprot_Mouse_05/878	17	80.597	727.778	468.568	522.726	391.838
P37889	Fibulin-2 OS=Mus musculus GN=Fbln2 PE=1 SV=2	Uniprot_Mouse_05/1600	11	13.2678	468.237	379.385	662.399	670.426
P38060	Hydroxymethylglutaryl-CoA lyase, mitochondrial OS=Mus musculus GN=Hmgcl PE=1 SV=2	Uniprot_Mouse_05/803	9	28.3077	488.144	643.007	439.611	490.553
P38647	Stress-70 protein, mitochondrial OS=Mus musculus GN=Hspa9 PE=1 SV=3	Uniprot_Mouse_05/1526	41	60.0884	612.785	663.522	378.394	421.771
P39039	Mannose-binding protein A OS=Mus musculus GN=Mbl1 PE=1 SV=1	Uniprot_Mouse_05/1786	2	7.53138	635.878	657.744	387.985	488.025
P39654	Arachidonate 15-lipoxygenase OS=Mus musculus GN=Alox15 PE=1 SV=4	Uniprot_Mouse_05/902	1	1.5083	464.805	281.844	803.106	363.176
P39655	Arachidonate 12-lipoxygenase, 12S-type OS=Mus musculus GN=Alox12 PE=1 SV=4	Uniprot_Mouse_05/4367	8	16.2896	728.392	222.965	890.771	294.077
P39688	Tyrosine-protein kinase Fyn OS=Mus musculus GN=Fyn PE=1 SV=4	Uniprot_Mouse_05/945	1	8.56611	531.639	538.941	537.307	516.552
P39876	Metalloproteinase inhibitor 3 OS=Mus musculus GN=Timp3 PE=1 SV=1	Uniprot_Mouse_05/1005	1	5.6872	855.432	376.675	537.707	409.103
P40124	Adenylyl cyclase-associated protein 1 OS=Mus musculus GN=Cap1 PE=1 SV=4	Uniprot_Mouse_05/3358	15	42.1941	547.201	335.333	720.768	538.652
P40142	Transketolase OS=Mus musculus GN=Tkt PE=1 SV=1	Uniprot_Mouse_05/1042	24	52.9695	733.506	356.448	543.584	347.869
P40237	CD82 antigen OS=Mus musculus GN=Cd82 PE=1 SV=1	Uniprot_Mouse_05/4355	1	4.13534	568.887	484.781	544.103	535.596
P40240	CD9 antigen OS=Mus musculus GN=Cd9 PE=1 SV=2	Uniprot_Mouse_05/996	2	16.3717	702.228	431.79	498.231	468.444
P40336-2	Isoform 2 of Vacuolar protein sorting-associated protein 26A OS=Mus musculus GN=Vps26a	Uniprot_Mouse_05/3486	9	32.8691	536.459	538.637	488.74	532.657
P40630	Transcription factor A, mitochondrial OS=Mus musculus GN=Tfam PE=1 SV=2	Uniprot_Mouse_05/1942	12	37.8601	573.286	683.468	383.048	444.501
P40936	Indolethylamine N-methyltransferase OS=Mus musculus GN=Inmt PE=1 SV=1	Uniprot_Mouse_05/3487	8	28.0303	904.682	437.078	375.945	394.529
P41105	60S ribosomal protein L28 OS=Mus musculus GN=Rpl28 PE=1 SV=2	Uniprot_Mouse_05/4577	3	18.9781	561.444	495.209	597.216	447.182
P41241	Tyrosine-protein kinase CSK OS=Mus musculus GN=Csk PE=1 SV=2	Uniprot_Mouse_05/322	2	4.88889	426.731	352.979	721.453	587.649
P41317	Mannose-binding protein C OS=Mus musculus GN=Mbl2 PE=1 SV=2	Uniprot_Mouse_05/849	4	21.7213	713.151	491.985	450.045	509.449
P42125	Enoyl-CoA delta isomerase 1, mitochondrial OS=Mus musculus GN=Eci1 PE=1 SV=2	Uniprot_Mouse_05/671	14	36.6782	533.285	677.85	410.616	410.219
P42208	Septin-2 OS=Mus musculus GN=Sept2 PE=1 SV=2	Uniprot_Mouse_05/1651	12	43.7673	406.194	430.397	664.987	585.278
P42227	Signal transducer and activator of transcription 3 OS=Mus musculus GN=Stat3 PE=1 SV=2	Uniprot_Mouse_05/317	9	18.7013	399.732	423.042	698.117	572.304
P42232	Signal transducer and activator of transcription 5B OS=Mus musculus GN=Stat5b PE=1 SV=1	Uniprot_Mouse_05/569	1	8.01527	660.164	561.47	409.383	508.567
P42669	Transcriptional activator protein Pur-alpha OS=Mus musculus GN=Pura PE=1 SV=1	Uniprot_Mouse_05/2627	6	31.7757	569.271	529.469	489.393	511.377
P42703	Leukemia inhibitory factor receptor OS=Mus musculus GN=Lifr PE=1 SV=1	Uniprot_Mouse_05/3226	1	2.01465	795.892	487.202	425.123	395.102
P42925	Peroxisomal membrane protein 2 OS=Mus musculus GN=Pxmp2 PE=1 SV=2	Uniprot_Mouse_05/2065	1	6.18557	675.364	655.069	326.36	491.058
P42932	T-complex protein 1 subunit theta OS=Mus musculus GN=Cct8 PE=1 SV=3	Uniprot_Mouse_05/3914	22	38.5036	502.294	516.335	579.616	500.771
P43023	Cytochrome c oxidase subunit 6A2, mitochondrial OS=Mus musculus GN=Cox6a2 PE=1 SV=2	Uniprot_Mouse_05/881	1	29.8969	430.083	757.512	396.925	470.004
P43025	Tetranectin OS=Mus musculus GN=Clec3b PE=1 SV=2	Uniprot_Mouse_05/1140	4	28.2178	566.139	476.036	540.922	511.613
P43274	Histone H1.4 OS=Mus musculus GN=Hist1h1e PE=1 SV=2	Uniprot_Mouse_05/307	3	24.2009	502.634	468.444	546.989	567.261
P43275	Histone H1.1 OS=Mus musculus GN=Hist1h1a PE=1 SV=2	Uniprot_Mouse_05/3215	2	12.6761	533.889	456.833	539.303	589.498
P43276	Histone H1.5 OS=Mus musculus GN=Hist1h1b PE=1 SV=2	Uniprot_Mouse_05/1259	8	21.9731	392.795	330.121	726.791	644.058
P43346	Deoxycytidine kinase OS=Mus musculus GN=Dck PE=1 SV=1	Uniprot_Mouse_05/240	1	5.76923	549.871	620.107	420.49	374.367
P43404	Tyrosine-protein kinase ZAP-70 OS=Mus musculus GN=Zap70 PE=1 SV=3	Uniprot_Mouse_05/411	1	3.23625	460.428	293.423	726.531	607.647
P43406	Integrin alpha-V OS=Mus musculus GN=Itgav PE=1 SV=2	Uniprot_Mouse_05/532	6	8.62069	481.718	420.524	680.964	551.398
P43883	Perilipin-2 OS=Mus musculus GN=Plin2 PE=1 SV=2	Uniprot_Mouse_05/3088	8	28.2353	529.663	784.908	344.505	347.899
P45376	Aldose reductase OS=Mus musculus GN=Akr1b1 PE=1 SV=3	Uniprot_Mouse_05/1069	17	54.4304	507.639	585.488	467.48	576.349
P45377	Aldose reductase-related protein 2 OS=Mus musculus GN=Akr1b8 PE=1 SV=2	Uniprot_Mouse_05/2655	2	31.0127	582.076	607.7	424.604	531.811
P45591	Cofilin-2 OS=Mus musculus GN=Cfl2 PE=1 SV=1	Uniprot_Mouse_05/3646	8	59.6386	513.401	596.19	485.939	526.694
P45878	Peptidyl-prolyl cis-trans isomerase FKBP2 OS=Mus musculus GN=Fkbp2 PE=1 SV=1	Uniprot_Mouse_05/2804	2	18.5714	453.453	341.841	731.219	522.947
P45952	Medium-chain specific acyl-CoA dehydrogenase, mitochondrial OS=Mus musculus GN=Acadm PE=1 SV=1	Uniprot_Mouse_05/477	28	49.6437	536.907	759.66	348.373	383.056
P46061	Ran GTPase-activating protein 1 OS=Mus musculus GN=Rangap1 PE=1 SV=2	Uniprot_Mouse_05/2049	3	5.09338	468.876	447.59	616.581	542.126
P46412	Glutathione peroxidase 3 OS=Mus musculus GN=Gpx3 PE=1 SV=2	Uniprot_Mouse_05/600	7	35.3982	468.342	326.764	553.921	772.495
P46414	Cyclin-dependent kinase inhibitor 1B OS=Mus musculus GN=Cdkn1b PE=1 SV=2	Uniprot_Mouse_05/2997	2	10.6599	597.888	529.249	449.889	515.652
P46460	Vesicle-fusing ATPase OS=Mus musculus GN=Nsf PE=1 SV=2	Uniprot_Mouse_05/556	14	19.3548	471.793	481.945	582.35	517.284
P46467	Vacuolar protein sorting-associated protein 4B OS=Mus musculus GN=Vps4b PE=1 SV=2	Uniprot_Mouse_05/2650	4	18.9189	436.636	466.706	628.017	517.746
P46638	Ras-related protein Rab-11B OS=Mus musculus GN=Rab11b PE=1 SV=3	Uniprot_Mouse_05/4461	8	33.4862	563.695	490.094	540.533	495.518
P46656	Adrenodoxin, mitochondrial OS=Mus musculus GN=Fdx1 PE=1 SV=1	Uniprot_Mouse_05/1063	2	11.1702	434.225	595.429	490.964	475.727
P46664	Adenylosuccinate synthetase isozyme 2 OS=Mus musculus GN=Adss PE=1 SV=2	Uniprot_Mouse_05/761	3	12.0614	471.604	461.957	623.506	492.034
P46737	Lys-63-specific deubiquitinase BRCC36 OS=Mus musculus GN=Brcc3 PE=1 SV=1	Uniprot_Mouse_05/454	3	15.4639	519.186	463.007	559.929	577.739
P46935	E3 ubiquitin-protein ligase NEDD4 OS=Mus musculus GN=Nedd4 PE=1 SV=3	Uniprot_Mouse_05/3075	8	13.1905	584.702	542.806	465.03	532.69
P46938	Transcriptional coactivator YAP1 OS=Mus musculus GN=Yap1 PE=1 SV=2	Uniprot_Mouse_05/1866	5	22.3361	431.684	491.795	598.709	570.485
P46978	Dolichyl-diphosphooligosaccharide--protein glycosyltransferase subunit STT3A OS=Mus musculus GN=Stt3a PE=1 SV=1	Uniprot_Mouse_05/4286	1	1.2766	593.202	430.445	548.207	546.759
P47199	Quinone oxidoreductase OS=Mus musculus GN=Cryz PE=1 SV=1	Uniprot_Mouse_05/250	7	35.3474	553.878	553.778	483.347	471.331
P47226	Testin OS=Mus musculus GN=Tes PE=1 SV=1	Uniprot_Mouse_05/4496	2	7.80142	679.602	412.019	525.745	515.696
P47738	Aldehyde dehydrogenase, mitochondrial OS=Mus musculus GN=Aldh2 PE=1 SV=1	Uniprot_Mouse_05/24	28	55.106	653.225	633.001	403.006	379.993
P47739	Aldehyde dehydrogenase, dimeric NADP-preferring OS=Mus musculus GN=Aldh3a1 PE=1 SV=2	Uniprot_Mouse_05/1125	6	16.1148	684.697	311.705	602.666	454.164
P47754	F-actin-capping protein subunit alpha-2 OS=Mus musculus GN=Capza2 PE=1 SV=3	Uniprot_Mouse_05/3339	7	49.6503	565.87	564.501	465.905	533.621
P47757	F-actin-capping protein subunit beta OS=Mus musculus GN=Capzb PE=1 SV=3	Uniprot_Mouse_05/2524	2	62.4549	419.043	482.084	580.193	579.277
P47757-4	Isoform 3 of F-actin-capping protein subunit beta OS=Mus musculus GN=Capzb	Uniprot_Mouse_05/1464	2	58.1395	444.125	465.581	589.834	581.269
P47791	Glutathione reductase, mitochondrial OS=Mus musculus GN=Gsr PE=1 SV=3	Uniprot_Mouse_05/1077	6	17	526.176	511.344	513.361	532.209
P47809	Dual specificity mitogen-activated protein kinase kinase 4 OS=Mus musculus GN=Map2k4 PE=1 SV=2	Uniprot_Mouse_05/2559	6	20.403	517.445	572.605	479.208	486.845
P47811	Mitogen-activated protein kinase 14 OS=Mus musculus GN=Mapk14 PE=1 SV=3	Uniprot_Mouse_05/955	7	32.5	517.35	509.651	595.367	501.494
P47856	Glutamine--fructose-6-phosphate aminotransferase [isomerizing] 1 OS=Mus musculus GN=Gfpt1 PE=1 SV=3	Uniprot_Mouse_05/2958	4	7.03013	463.977	370.022	727.386	514.513
P47857-3	Isoform 3 of ATP-dependent 6-phosphofructokinase, muscle type OS=Mus musculus GN=Pfkm	Uniprot_Mouse_05/2262	27	34.8013	565.35	669.915	400.899	481.359
P47879	Insulin-like growth factor-binding protein 4 OS=Mus musculus GN=Igfbp4 PE=1 SV=2	Uniprot_Mouse_05/4189	1	6.69291	630.444	373.729	485.681	672.592
P47911	60S ribosomal protein L6 OS=Mus musculus GN=Rpl6 PE=1 SV=3	Uniprot_Mouse_05/3481	10	26.6892	578.77	522.571	528.413	487.56
P47915	60S ribosomal protein L29 OS=Mus musculus GN=Rpl29 PE=2 SV=2	Uniprot_Mouse_05/2311	2	13.75	1015.47	645.289	304.552	376.614
P47934	Carnitine O-acetyltransferase OS=Mus musculus GN=Crat PE=1 SV=3	Uniprot_Mouse_05/283	21	35.9425	594.001	753.088	350.831	375.756
P47941	Crk-like protein OS=Mus musculus GN=Crkl PE=1 SV=2	Uniprot_Mouse_05/4100	4	16.1716	454.08	554.59	562.216	511.584
P47955	60S acidic ribosomal protein P1 OS=Mus musculus GN=Rplp1 PE=1 SV=1	Uniprot_Mouse_05/4176	1	37.7193	478.859	497.547	616.187	446.123
P47962	60S ribosomal protein L5 OS=Mus musculus GN=Rpl5 PE=1 SV=3	Uniprot_Mouse_05/3929	13	40.0673	515.833	505.404	553.219	505.044
P47963	60S ribosomal protein L13 OS=Mus musculus GN=Rpl13 PE=1 SV=3	Uniprot_Mouse_05/3887	4	21.327	619.658	481.503	484.821	480.919
P47968	Ribose-5-phosphate isomerase OS=Mus musculus GN=Rpia PE=1 SV=2	Uniprot_Mouse_05/1017	2	10.231	497.465	486.065	593.018	462.051
P48024	Eukaryotic translation initiation factor 1 OS=Mus musculus GN=Eif1 PE=1 SV=2	Uniprot_Mouse_05/3836	5	50.4425	481.005	526.817	526.388	521.446
P48025	Tyrosine-protein kinase SYK OS=Mus musculus GN=Syk PE=1 SV=2	Uniprot_Mouse_05/533	5	16.8521	449.488	337.198	715.383	543.61
P48036	Annexin A5 OS=Mus musculus GN=Anxa5 PE=1 SV=1	Uniprot_Mouse_05/202	20	56.1129	481.13	433.782	598.422	587.773
P48410	ATP-binding cassette sub-family D member 1 OS=Mus musculus GN=Abcd1 PE=1 SV=1	Uniprot_Mouse_05/3402	3	4.61957	572.008	560.426	405.798	544.92
P48428	Tubulin-specific chaperone A OS=Mus musculus GN=Tbca PE=1 SV=3	Uniprot_Mouse_05/4203	4	47.2222	458.146	569.79	510.828	578.445
P48453	Serine/threonine-protein phosphatase 2B catalytic subunit beta isoform OS=Mus musculus GN=Ppp3cb PE=1 SV=2	Uniprot_Mouse_05/1521	1	10.6667	454.361	464.744	575.854	549.8
P48545	G protein-activated inward rectifier potassium channel 4 OS=Mus musculus GN=Kcnj5 PE=2 SV=3	Uniprot_Mouse_05/971	1	2.14797	609.559	529.955	601.812	368.902
P48678	Prelamin-A/C OS=Mus musculus GN=Lmna PE=1 SV=2	Uniprot_Mouse_05/3861	52	71.7293	534.895	498.29	515.569	578.5
P48722	Heat shock 70 kDa protein 4L OS=Mus musculus GN=Hspa4l PE=1 SV=2	Uniprot_Mouse_05/2696	18	29.1169	425.157	480.433	630.485	523.19
P48758	Carbonyl reductase [NADPH] 1 OS=Mus musculus GN=Cbr1 PE=1 SV=3	Uniprot_Mouse_05/140	11	50.1805	562.478	554.777	470.046	469.059
P48771	Cytochrome c oxidase subunit 7A2, mitochondrial OS=Mus musculus GN=Cox7a2 PE=1 SV=2	Uniprot_Mouse_05/2525	3	30.1205	540.34	644.772	422.173	486.186
P48774	Glutathione S-transferase Mu 5 OS=Mus musculus GN=Gstm5 PE=1 SV=1	Uniprot_Mouse_05/810	8	32.1429	668.962	549.831	379.775	568.901
P48787	Troponin I, cardiac muscle OS=Mus musculus GN=Tnni3 PE=1 SV=2	Uniprot_Mouse_05/897	17	51.6588	482.328	619.49	461.99	509.389
P48962	ADP/ATP translocase 1 OS=Mus musculus GN=Slc25a4 PE=1 SV=4	Uniprot_Mouse_05/491	21	57.7181	543.945	651.551	382.221	470.183
P48999	Arachidonate 5-lipoxygenase OS=Mus musculus GN=Alox5 PE=1 SV=3	Uniprot_Mouse_05/227	4	9.94065	664.501	687.416	326.102	443.092
P49138	MAP kinase-activated protein kinase 2 OS=Mus musculus GN=Mapkapk2 PE=1 SV=2	Uniprot_Mouse_05/869	4	21.2435	474.662	531.132	572.945	514.1
P49182	Heparin cofactor 2 OS=Mus musculus GN=Serpind1 PE=1 SV=1	Uniprot_Mouse_05/424	4	7.94979	376.541	432.911	568.08	738.142
P49222	Erythrocyte membrane protein band 4.2 OS=Mus musculus GN=Epb42 PE=1 SV=3	Uniprot_Mouse_05/3621	6	10.1302	500.738	334.576	758.628	452.001
P49442	Inositol polyphosphate 1-phosphatase OS=Mus musculus GN=Inpp1 PE=1 SV=2	Uniprot_Mouse_05/1686	4	17.4242	433.817	479.067	570.817	603.054
P49443	Protein phosphatase 1A OS=Mus musculus GN=Ppm1a PE=1 SV=1	Uniprot_Mouse_05/4258	8	27.7487	469.923	554.874	523.461	537.086
P49586	Choline-phosphate cytidylyltransferase A OS=Mus musculus GN=Pcyt1a PE=1 SV=1	Uniprot_Mouse_05/426	6	24.2507	659.215	584.756	392.391	497.401
P49615	Cyclin-dependent-like kinase 5 OS=Mus musculus GN=Cdk5 PE=1 SV=1	Uniprot_Mouse_05/942	3	15.411	467.747	543.033	548.869	522.716
P49710	Hematopoietic lineage cell-specific protein OS=Mus musculus GN=Hcls1 PE=1 SV=2	Uniprot_Mouse_05/1370	4	13.786	241.07	203.491	998.228	642.793
P49722	Proteasome subunit alpha type-2 OS=Mus musculus GN=Psma2 PE=1 SV=3	Uniprot_Mouse_05/270	6	36.3248	498.583	458.193	594.963	564.121
P49769	Presenilin-1 OS=Mus musculus GN=Psen1 PE=1 SV=1	Uniprot_Mouse_05/2070	1	4.06852	665.651	576.106	442.458	488.452
P49813	Tropomodulin-1 OS=Mus musculus GN=Tmod1 PE=1 SV=2	Uniprot_Mouse_05/3671	15	50.4178	494.451	599.627	467.008	510.841
P49817	Caveolin-1 OS=Mus musculus GN=Cav1 PE=1 SV=1	Uniprot_Mouse_05/1665	6	33.7079	692.747	605.694	376.142	428.249
P49935	Pro-cathepsin H OS=Mus musculus GN=Ctsh PE=1 SV=2	Uniprot_Mouse_05/36	3	15.3153	311.574	269.735	794.129	714.438
P49962	Signal recognition particle 9 kDa protein OS=Mus musculus GN=Srp9 PE=1 SV=2	Uniprot_Mouse_05/2168	1	10.4651	740.045	670.723	292.158	497.386
P50114	Protein S100-B OS=Mus musculus GN=S100b PE=1 SV=2	Uniprot_Mouse_05/1090	1	16.3043	687.975	363.131	576.467	364.409
P50171-2	Isoform Long of Estradiol 17-beta-dehydrogenase 8 OS=Mus musculus GN=Hsd17b8	Uniprot_Mouse_05/621	9	47.0803	511.256	675.329	386.046	456.503
P50247	Adenosylhomocysteinase OS=Mus musculus GN=Ahcy PE=1 SV=3	Uniprot_Mouse_05/872	15	38.8889	513.953	524.241	520.005	544.898
P50285	Dimethylaniline monooxygenase [N-oxide-forming] 1 OS=Mus musculus GN=Fmo1 PE=1 SV=1	Uniprot_Mouse_05/3821	10	22.5564	630.499	463.051	461.855	482.362
P50295	Arylamine N-acetyltransferase 2 OS=Mus musculus GN=Nat2 PE=1 SV=1	Uniprot_Mouse_05/2517	1	5.86207	365.591	330.896	821.432	533.048
P50396	Rab GDP dissociation inhibitor alpha OS=Mus musculus GN=Gdi1 PE=1 SV=3	Uniprot_Mouse_05/4589	12	40.7159	563.02	501.472	515.377	553.395
P50431	Serine hydroxymethyltransferase, cytosolic OS=Mus musculus GN=Shmt1 PE=1 SV=3	Uniprot_Mouse_05/921	4	10.251	499.561	489.582	484.203	606.64
P50462	Cysteine and glycine-rich protein 3 OS=Mus musculus GN=Csrp3 PE=1 SV=1	Uniprot_Mouse_05/3830	14	72.1649	530.006	591.742	439.738	562.067
P50516	V-type proton ATPase catalytic subunit A OS=Mus musculus GN=Atp6v1a PE=1 SV=2	Uniprot_Mouse_05/554	13	28.0389	434.75	404.083	688.74	523.29
P50518	V-type proton ATPase subunit E 1 OS=Mus musculus GN=Atp6v1e1 PE=1 SV=2	Uniprot_Mouse_05/2801	5	24.7788	509.939	469.127	591.176	530.333
P50543	Protein S100-A11 OS=Mus musculus GN=S100a11 PE=1 SV=1	Uniprot_Mouse_05/726	1	13.2653	1057.01	552.126	268.825	494.731
P50544	Very long-chain specific acyl-CoA dehydrogenase, mitochondrial OS=Mus musculus GN=Acadvl PE=1 SV=3	Uniprot_Mouse_05/1228	44	66.7683	670.092	728.895	320.347	378.849
P50580	Proliferation-associated protein 2G4 OS=Mus musculus GN=Pa2g4 PE=1 SV=3	Uniprot_Mouse_05/3462	11	30.4569	531.796	482.199	577.656	525.765
P50608	Fibromodulin OS=Mus musculus GN=Fmod PE=2 SV=1	Uniprot_Mouse_05/2043	2	7.44681	602.947	641.035	377.403	490.679
P51125	Calpastatin OS=Mus musculus GN=Cast PE=1 SV=2	Uniprot_Mouse_05/1044	14	32.4873	503.747	539.79	498.632	591.11
P51150	Ras-related protein Rab-7a OS=Mus musculus GN=Rab7a PE=1 SV=2	Uniprot_Mouse_05/873	12	75.3623	635.388	493.179	465.009	514.528
P51163	Uroporphyrinogen-III synthase OS=Mus musculus GN=Uros PE=1 SV=1	Uniprot_Mouse_05/3297	2	13.5849	403.382	539.964	609.626	547.589
P51175	Protoporphyrinogen oxidase OS=Mus musculus GN=Ppox PE=1 SV=1	Uniprot_Mouse_05/2722	5	17.6101	547.744	615.445	442.251	516.93
P51432	1-phosphatidylinositol 4,5-bisphosphate phosphodiesterase beta-3 OS=Mus musculus GN=Plcb3 PE=1 SV=2	Uniprot_Mouse_05/3076	1	0.810373	438.184	504.996	647.18	524.134
P51637	Caveolin-3 OS=Mus musculus GN=Cav3 PE=1 SV=1	Uniprot_Mouse_05/1260	1	11.9205	766.3	700.371	302.34	405.246
P51655	Glypican-4 OS=Mus musculus GN=Gpc4 PE=1 SV=2	Uniprot_Mouse_05/1191	3	9.15619	361.142	395.865	686.533	660.199
P51660	Peroxisomal multifunctional enzyme type 2 OS=Mus musculus GN=Hsd17b4 PE=1 SV=3	Uniprot_Mouse_05/155	19	34.0136	628.252	592.534	430.217	425.954
P51667	Myosin regulatory light chain 2, ventricular/cardiac muscle isoform OS=Mus musculus GN=Myl2 PE=1 SV=3	Uniprot_Mouse_05/4050	19	81.9277	450.986	656.683	441.146	526.001
P51807	Dynein light chain Tctex-type 1 OS=Mus musculus GN=Dynlt1 PE=1 SV=1	Uniprot_Mouse_05/2379	1	14.1593	451.075	408.953	692.643	546.13
P51855	Glutathione synthetase OS=Mus musculus GN=Gss PE=1 SV=1	Uniprot_Mouse_05/809	3	8.86076	459.189	532.753	532.159	551.835
P51859	Hepatoma-derived growth factor OS=Mus musculus GN=Hdgf PE=1 SV=2	Uniprot_Mouse_05/797	5	19.4093	534.908	546.188	498.864	534.998
P51863	V-type proton ATPase subunit d 1 OS=Mus musculus GN=Atp6v0d1 PE=1 SV=2	Uniprot_Mouse_05/3002	1	2.849	478.89	493.583	596.406	515.364
P51881	ADP/ATP translocase 2 OS=Mus musculus GN=Slc25a5 PE=1 SV=3	Uniprot_Mouse_05/572	12	41.9463	523.331	599.715	405.627	482.772
P51885	Lumican OS=Mus musculus GN=Lum PE=1 SV=2	Uniprot_Mouse_05/1075	10	30.7692	608.88	424.466	521.647	576.972
P51910	Apolipoprotein D OS=Mus musculus GN=Apod PE=1 SV=1	Uniprot_Mouse_05/124	3	21.6931	217.491	310.539	879.014	569.069
P52196	Thiosulfate sulfurtransferase OS=Mus musculus GN=Tst PE=1 SV=3	Uniprot_Mouse_05/694	7	27.9461	633.421	518.9	500.756	386.527
P52430	Serum paraoxonase/arylesterase 1 OS=Mus musculus GN=Pon1 PE=1 SV=2	Uniprot_Mouse_05/26	2	8.4507	638.297	635.72	412.474	380.168
P52431	DNA polymerase delta catalytic subunit OS=Mus musculus GN=Pold1 PE=1 SV=2	Uniprot_Mouse_05/2443	1	0.995475	483.06	491.599	564.095	519.476
P52479-2	Isoform 2 of Ubiquitin carboxyl-terminal hydrolase 10 OS=Mus musculus GN=Usp10	Uniprot_Mouse_05/3981	1	3.15259	434.36	562.37	558.739	529.242
P52480	Pyruvate kinase PKM OS=Mus musculus GN=Pkm PE=1 SV=4	Uniprot_Mouse_05/970	3	65.5367	489.909	581.539	506.947	501.058
P52480-2	Isoform M1 of Pyruvate kinase PKM OS=Mus musculus GN=Pkm	Uniprot_Mouse_05/932	3	63.4652	490.391	589.849	497.74	502.845
P52503	NADH dehydrogenase [ubiquinone] iron-sulfur protein 6, mitochondrial OS=Mus musculus GN=Ndufs6 PE=1 SV=2	Uniprot_Mouse_05/302	8	65.5172	589.672	725.225	332.314	408.358
P52624	Uridine phosphorylase 1 OS=Mus musculus GN=Upp1 PE=1 SV=2	Uniprot_Mouse_05/73	2	10.2894	287.733	393.101	699.101	785.053
P52760	Ribonuclease UK114 OS=Mus musculus GN=Hrsp12 PE=1 SV=3	Uniprot_Mouse_05/355	7	73.3333	536.543	518.696	489.246	462.738
P52825	Carnitine O-palmitoyltransferase 2, mitochondrial OS=Mus musculus GN=Cpt2 PE=1 SV=2	Uniprot_Mouse_05/96	31	46.9605	624.231	762.786	336.959	377.593
P52875	Transmembrane protein 165 OS=Mus musculus GN=Tmem165 PE=1 SV=2	Uniprot_Mouse_05/2541	2	11.4551	434.838	436.702	631.366	553.803
P52912	Nucleolysin TIA-1 OS=Mus musculus GN=Tia1 PE=1 SV=1	Uniprot_Mouse_05/3138	2	5.44041	540.358	585.903	491.367	535.529
P53395	Lipoamide acyltransferase component of branched-chain alpha-keto acid dehydrogenase complex, mitochondrial OS=Mus musculus GN=Dbt PE=1 SV=2	Uniprot_Mouse_05/1224	14	32.1577	650.017	709.743	325.77	372.969
P53612	Geranylgeranyl transferase type-2 subunit beta OS=Mus musculus GN=Rabggtb PE=1 SV=2	Uniprot_Mouse_05/900	3	7.9646	521.937	631.322	423.463	568.868
P53702	Cytochrome c-type heme lyase OS=Mus musculus GN=Hccs PE=1 SV=2	Uniprot_Mouse_05/1980	6	37.8676	664.953	666.714	358.119	427.503
P53810	Phosphatidylinositol transfer protein alpha isoform OS=Mus musculus GN=Pitpna PE=1 SV=2	Uniprot_Mouse_05/575	2	16.6052	488.474	492.357	582.37	524.184
P53986	Monocarboxylate transporter 1 OS=Mus musculus GN=Slc16a1 PE=1 SV=1	Uniprot_Mouse_05/523	7	15.213	568.981	612.017	425.217	517.436
P53994	Ras-related protein Rab-2A OS=Mus musculus GN=Rab2a PE=1 SV=1	Uniprot_Mouse_05/1806	9	49.0566	585.158	584.422	462.487	482.937
P53996-3	Isoform 3 of Cellular nucleic acid-binding protein OS=Mus musculus GN=Cnbp	Uniprot_Mouse_05/2647	5	38.9831	611.821	545.109	439.557	510.571
P54071	Isocitrate dehydrogenase [NADP], mitochondrial OS=Mus musculus GN=Idh2 PE=1 SV=3	Uniprot_Mouse_05/638	35	58.8496	531.546	744.807	329.151	471.977
P54103	DnaJ homolog subfamily C member 2 OS=Mus musculus GN=Dnajc2 PE=1 SV=2	Uniprot_Mouse_05/3986	1	1.77134	566.081	517.445	467.701	549.769
P54116	Erythrocyte band 7 integral membrane protein OS=Mus musculus GN=Stom PE=1 SV=3	Uniprot_Mouse_05/1649	7	29.9296	575.822	543.114	471.144	479.595
P54227	Stathmin OS=Mus musculus GN=Stmn1 PE=1 SV=2	Uniprot_Mouse_05/3037	4	29.5302	319.344	383.811	932.066	499.03
P54265-8	Isoform 8 of Myotonin-protein kinase OS=Mus musculus GN=Dmpk	Uniprot_Mouse_05/959	2	3.16456	491.97	579.06	497.336	510.423
P54726	UV excision repair protein RAD23 homolog A OS=Mus musculus GN=Rad23a PE=1 SV=2	Uniprot_Mouse_05/2875	4	14.876	573.304	529.285	499.173	515.724
P54728	UV excision repair protein RAD23 homolog B OS=Mus musculus GN=Rad23b PE=1 SV=2	Uniprot_Mouse_05/2710	2	6.49038	416.048	510.471	613.947	547.719
P54731	FAS-associated factor 1 OS=Mus musculus GN=Faf1 PE=1 SV=2	Uniprot_Mouse_05/1621	3	8.01233	546.746	576.013	476.35	486.287
P54775	26S protease regulatory subunit 6B OS=Mus musculus GN=Psmc4 PE=1 SV=2	Uniprot_Mouse_05/1996	10	32.2967	453.028	492.084	589.594	546.414
P54797	Transport and Golgi organization 2 homolog OS=Mus musculus GN=Tango2 PE=1 SV=1	Uniprot_Mouse_05/3966	6	34.058	449.363	650.884	432.074	513.557
P54822	Adenylosuccinate lyase OS=Mus musculus GN=Adsl PE=1 SV=2	Uniprot_Mouse_05/4509	12	31.1983	471.792	549.904	519.09	514.705
P54823	Probable ATP-dependent RNA helicase DDX6 OS=Mus musculus GN=Ddx6 PE=1 SV=1	Uniprot_Mouse_05/858	5	20.2899	429.191	508.498	636.983	482.909
P54869	Hydroxymethylglutaryl-CoA synthase, mitochondrial OS=Mus musculus GN=Hmgcs2 PE=1 SV=2	Uniprot_Mouse_05/1799	4	10.6299	569.567	532.466	430.288	465.614
P54923	[Protein ADP-ribosylarginine] hydrolase OS=Mus musculus GN=Adprh PE=1 SV=1	Uniprot_Mouse_05/1608	8	29.8343	441.795	471.399	609.246	569.832
P55096	ATP-binding cassette sub-family D member 3 OS=Mus musculus GN=Abcd3 PE=1 SV=2	Uniprot_Mouse_05/1250	7	15.3263	737.432	665.088	332.566	399.169
P55258	Ras-related protein Rab-8A OS=Mus musculus GN=Rab8a PE=1 SV=2	Uniprot_Mouse_05/4195	1	26.087	572.758	500.777	515.95	518.058
P55264	Adenosine kinase OS=Mus musculus GN=Adk PE=1 SV=2	Uniprot_Mouse_05/603	13	37.9501	572.317	598.859	399.102	520.389
P55284	Cadherin-5 OS=Mus musculus GN=Cdh5 PE=1 SV=2	Uniprot_Mouse_05/729	4	6.7602	513.272	602.551	451.323	506.067
P55292	Desmocollin-2 OS=Mus musculus GN=Dsc2 PE=1 SV=1	Uniprot_Mouse_05/4261	13	19.2905	519.125	562.88	472.209	566.929
P55302	Alpha-2-macroglobulin receptor-associated protein OS=Mus musculus GN=Lrpap1 PE=1 SV=1	Uniprot_Mouse_05/3124	7	21.3889	528.459	436.986	582.043	541.3
P56135	ATP synthase subunit f, mitochondrial OS=Mus musculus GN=Atp5j2 PE=1 SV=3	Uniprot_Mouse_05/3751	3	27.2727	463.194	691.958	437.983	444.621
P56212	cAMP-regulated phosphoprotein 19 OS=Mus musculus GN=Arpp19 PE=1 SV=2	Uniprot_Mouse_05/1769	4	59.8214	471.679	479.947	553.676	524.595
P56213	FAD-linked sulfhydryl oxidase ALR OS=Mus musculus GN=Gfer PE=1 SV=2	Uniprot_Mouse_05/677	1	6.06061	504.757	675.05	456.497	429.23
P56375	Acylphosphatase-2 OS=Mus musculus GN=Acyp2 PE=1 SV=2	Uniprot_Mouse_05/276	9	68.8679	603.567	701.706	342.73	436.116
P56379	6.8 kDa mitochondrial proteolipid OS=Mus musculus GN=Mp68 PE=1 SV=1	Uniprot_Mouse_05/1539	1	13.7931	584.645	600.566	422.142	463.923
P56380	Bis(5'-nucleosyl)-tetraphosphatase [asymmetrical] OS=Mus musculus GN=Nudt2 PE=1 SV=3	Uniprot_Mouse_05/2606	2	12.2449	594.219	634.925	381.002	523.74
P56382	ATP synthase subunit epsilon, mitochondrial OS=Mus musculus GN=Atp5e PE=1 SV=2	Uniprot_Mouse_05/1291	4	44.2308	630.376	737.882	368.452	401.926
P56387	Dynein light chain Tctex-type 3 OS=Mus musculus GN=Dynlt3 PE=1 SV=1	Uniprot_Mouse_05/3525	1	8.62069	547.799	549.907	496.482	544.587
P56391	Cytochrome c oxidase subunit 6B1 OS=Mus musculus GN=Cox6b1 PE=1 SV=2	Uniprot_Mouse_05/357	11	75.5814	570.072	700.225	382.664	435.523
P56395	Cytochrome b5 OS=Mus musculus GN=Cyb5a PE=1 SV=2	Uniprot_Mouse_05/941	7	49.2537	522.191	396.49	628.465	454.283
P56399	Ubiquitin carboxyl-terminal hydrolase 5 OS=Mus musculus GN=Usp5 PE=1 SV=1	Uniprot_Mouse_05/2077	18	25.2914	532.414	556.97	507.726	505.87
P56480	ATP synthase subunit beta, mitochondrial OS=Mus musculus GN=Atp5b PE=1 SV=2	Uniprot_Mouse_05/605	31	67.2968	521.73	700.284	393.384	450.114
P56501	Mitochondrial uncoupling protein 3 OS=Mus musculus GN=Ucp3 PE=1 SV=1	Uniprot_Mouse_05/1288	2	9.09091	776.259	650.753	377.781	349.585
P56528	ADP-ribosyl cyclase/cyclic ADP-ribose hydrolase 1 OS=Mus musculus GN=Cd38 PE=1 SV=2	Uniprot_Mouse_05/847	2	8.55263	481.563	514.606	506.606	540.553
P56564	Excitatory amino acid transporter 1 OS=Mus musculus GN=Slc1a3 PE=1 SV=2	Uniprot_Mouse_05/846	1	4.41989	394.848	529.264	571.622	511.192
P56565	Protein S100-A1 OS=Mus musculus GN=S100a1 PE=1 SV=2	Uniprot_Mouse_05/128	1	13.8298	1026.48	691.735	200.776	452.887
P56695	Wolframin OS=Mus musculus GN=Wfs1 PE=1 SV=1	Uniprot_Mouse_05/3685	3	2.92135	482.36	669.285	410.642	521.995
P56959	RNA-binding protein FUS OS=Mus musculus GN=Fus PE=1 SV=1	Uniprot_Mouse_05/2896	6	16.9884	516.453	469.157	601.527	534.673
P57746	V-type proton ATPase subunit D OS=Mus musculus GN=Atp6v1d PE=1 SV=1	Uniprot_Mouse_05/4078	2	15.3846	519.501	572.722	459.453	562.766
P57759	Endoplasmic reticulum resident protein 29 OS=Mus musculus GN=Erp29 PE=1 SV=2	Uniprot_Mouse_05/2372	8	32.0611	382.022	395.684	728.646	534.333
P57780	Alpha-actinin-4 OS=Mus musculus GN=Actn4 PE=1 SV=1	Uniprot_Mouse_05/1575	18	55.8114	504.355	485.657	574.487	558.766
P57784	U2 small nuclear ribonucleoprotein A' OS=Mus musculus GN=Snrpa1 PE=1 SV=2	Uniprot_Mouse_05/2397	6	23.5294	484.591	495.469	563.26	521.953
P58021	Transmembrane 9 superfamily member 2 OS=Mus musculus GN=Tm9sf2 PE=1 SV=1	Uniprot_Mouse_05/1893	1	1.96375	585.876	745.036	370.805	390.894
P58059	28S ribosomal protein S21, mitochondrial OS=Mus musculus GN=Mrps21 PE=1 SV=1	Uniprot_Mouse_05/3430	2	31.0345	797.014	521.832	416.712	419.796
P58064	28S ribosomal protein S6, mitochondrial OS=Mus musculus GN=Mrps6 PE=1 SV=3	Uniprot_Mouse_05/4395	1	16.8	412.996	617.883	519.43	451.869
P58137	Acyl-coenzyme A thioesterase 8 OS=Mus musculus GN=Acot8 PE=1 SV=1	Uniprot_Mouse_05/4538	1	3.4375	457.529	540.903	588.568	430.894
P58252	Elongation factor 2 OS=Mus musculus GN=Eef2 PE=1 SV=2	Uniprot_Mouse_05/1152	35	45.338	498.354	534.766	540.533	495.415
P58281-2	Isoform 2 of Dynamin-like 120 kDa protein, mitochondrial OS=Mus musculus GN=Opa1	Uniprot_Mouse_05/2666	45	46.2387	548.786	656.527	377.764	494.372
P58389	Serine/threonine-protein phosphatase 2A activator OS=Mus musculus GN=Ptpa PE=1 SV=1	Uniprot_Mouse_05/1862	3	9.59752	495.047	436.306	578.427	572.01
P58774-2	Isoform 2 of Tropomyosin beta chain OS=Mus musculus GN=Tpm2	Uniprot_Mouse_05/3938	1	73.5915	487.757	581.801	519.398	471.627
P58871	182 kDa tankyrase-1-binding protein OS=Mus musculus GN=Tnks1bp1 PE=1 SV=2	Uniprot_Mouse_05/3936	11	10	501.625	532.598	520.566	541.568
P59016	Vacuolar protein sorting-associated protein 33B OS=Mus musculus GN=Vps33b PE=1 SV=1	Uniprot_Mouse_05/2756	1	1.2966	715.306	563.984	368.068	505.315
P59017	Bcl-2-like protein 13 OS=Mus musculus GN=Bcl2l13 PE=1 SV=2	Uniprot_Mouse_05/2490	5	11.9816	565.001	661.507	373.349	495.085
P59280	Kelch-like protein 8 OS=Mus musculus GN=Klhl8 PE=2 SV=2	Uniprot_Mouse_05/1276	1	2.7027	819.397	690.542	380.82	388.072
P59325	Eukaryotic translation initiation factor 5 OS=Mus musculus GN=Eif5 PE=1 SV=1	Uniprot_Mouse_05/2475	5	10.4895	470	457.296	601.626	519.8
P59383	Leucine-rich repeat neuronal protein 4 OS=Mus musculus GN=Lrrn4 PE=1 SV=2	Uniprot_Mouse_05/4309	3	4.63847	641.587	458.558	380.654	612.253
P59708	Splicing factor 3B subunit 6 OS=Mus musculus GN=Sf3b6 PE=1 SV=1	Uniprot_Mouse_05/3834	2	20.8	477.635	461.411	607.309	460.454
P59999	Actin-related protein 2/3 complex subunit 4 OS=Mus musculus GN=Arpc4 PE=1 SV=3	Uniprot_Mouse_05/308	4	22.619	430.731	358.091	729.193	597.615
P60122	RuvB-like 1 OS=Mus musculus GN=Ruvbl1 PE=1 SV=1	Uniprot_Mouse_05/3652	7	21.0526	534.461	462.335	582.222	516.743
P60229	Eukaryotic translation initiation factor 3 subunit E OS=Mus musculus GN=Eif3e PE=1 SV=1	Uniprot_Mouse_05/3258	7	16.6292	530.118	500.459	546.304	532.286
P60335	Poly(rC)-binding protein 1 OS=Mus musculus GN=Pcbp1 PE=1 SV=1	Uniprot_Mouse_05/3299	7	42.1348	522.383	491.95	560.979	522.793
P60521	Gamma-aminobutyric acid receptor-associated protein-like 2 OS=Mus musculus GN=Gabarapl2 PE=1 SV=1	Uniprot_Mouse_05/1680	1	11.1111	355.712	426.447	687.241	606.553
P60670	Nuclear protein localization protein 4 homolog OS=Mus musculus GN=Nploc4 PE=1 SV=3	Uniprot_Mouse_05/3970	6	13.9803	519.632	530.626	524.07	539.663
P60710	Actin, cytoplasmic 1 OS=Mus musculus GN=Actb PE=1 SV=1	Uniprot_Mouse_05/917	13	74.4	498.61	595.815	497.284	514.243
P60766	Cell division control protein 42 homolog OS=Mus musculus GN=Cdc42 PE=1 SV=2	Uniprot_Mouse_05/643	1	33.5079	663.005	545.895	439.377	515.8
P60766-1	Isoform 1 of Cell division control protein 42 homolog OS=Mus musculus GN=Cdc42	Uniprot_Mouse_05/595	1	33.5079	678.159	557.636	423.312	508.853
P60824	Cold-inducible RNA-binding protein OS=Mus musculus GN=Cirbp PE=1 SV=1	Uniprot_Mouse_05/4359	1	6.39535	787.586	427.708	385.64	686.676
P60843	Eukaryotic initiation factor 4A-I OS=Mus musculus GN=Eif4a1 PE=1 SV=1	Uniprot_Mouse_05/1091	4	43.5961	546.671	491.191	543.956	511.927
P60867	40S ribosomal protein S20 OS=Mus musculus GN=Rps20 PE=1 SV=1	Uniprot_Mouse_05/4566	3	22.6891	521.727	514.762	557.908	484.731
P60879	Synaptosomal-associated protein 25 OS=Mus musculus GN=Snap25 PE=1 SV=1	Uniprot_Mouse_05/143	1	7.76699	608.217	615.959	469.314	453.472
P61014	Cardiac phospholamban OS=Mus musculus GN=Pln PE=1 SV=1	Uniprot_Mouse_05/3475	2	23.0769	585.763	664.054	368.763	590.912
P61021	Ras-related protein Rab-5B OS=Mus musculus GN=Rab5b PE=1 SV=1	Uniprot_Mouse_05/3597	4	36.2791	630.47	515.166	461.618	534.755
P61022	Calcineurin B homologous protein 1 OS=Mus musculus GN=Chp1 PE=1 SV=2	Uniprot_Mouse_05/811	6	43.5897	589.607	497.102	501.091	468.203
P61027	Ras-related protein Rab-10 OS=Mus musculus GN=Rab10 PE=1 SV=1	Uniprot_Mouse_05/3288	7	51	601.758	521.638	487.875	514.321
P61028	Ras-related protein Rab-8B OS=Mus musculus GN=Rab8b PE=1 SV=1	Uniprot_Mouse_05/1086	1	26.087	569.066	497.66	521.94	521.721
P61080	Ubiquitin-conjugating enzyme E2 D1 OS=Mus musculus GN=Ube2d1 PE=2 SV=1	Uniprot_Mouse_05/3642	1	19.7279	441.466	534.428	533.871	540.393
P61082	NEDD8-conjugating enzyme Ubc12 OS=Mus musculus GN=Ube2m PE=1 SV=1	Uniprot_Mouse_05/2938	9	42.623	570.911	566.061	448.989	534.972
P61087	Ubiquitin-conjugating enzyme E2 K OS=Mus musculus GN=Ube2k PE=1 SV=3	Uniprot_Mouse_05/3389	6	37	436.568	509.605	571.842	505.033
P61089	Ubiquitin-conjugating enzyme E2 N OS=Mus musculus GN=Ube2n PE=1 SV=1	Uniprot_Mouse_05/2216	7	36.8421	477.644	511.213	546.622	538.093
P61148	Fibroblast growth factor 1 OS=Mus musculus GN=Fgf1 PE=1 SV=1	Uniprot_Mouse_05/387	2	14.8387	751.963	726.397	263.72	502.546
P61161	Actin-related protein 2 OS=Mus musculus GN=Actr2 PE=1 SV=1	Uniprot_Mouse_05/200	12	32.4873	421.226	402.03	681.098	602.593
P61164	Alpha-centractin OS=Mus musculus GN=Actr1a PE=1 SV=1	Uniprot_Mouse_05/2913	5	39.0957	475.068	516.281	549.813	526.971
P61202-2	Isoform 2 of COP9 signalosome complex subunit 2 OS=Mus musculus GN=Cops2	Uniprot_Mouse_05/3292	7	20.4444	452.418	519.873	578	520.912
P61205	ADP-ribosylation factor 3 OS=Mus musculus GN=Arf3 PE=2 SV=2	Uniprot_Mouse_05/3729	4	42.5414	765.787	495.033	376.933	565.618
P61211	ADP-ribosylation factor-like protein 1 OS=Mus musculus GN=Arl1 PE=1 SV=1	Uniprot_Mouse_05/1014	1	7.73481	185.09	614.745	605.333	446.19
P61222	ATP-binding cassette sub-family E member 1 OS=Mus musculus GN=Abce1 PE=1 SV=1	Uniprot_Mouse_05/3774	10	16.6945	475.993	531.572	554.387	515.408
P61226	Ras-related protein Rap-2b OS=Mus musculus GN=Rap2b PE=1 SV=1	Uniprot_Mouse_05/4401	1	14.7541	611.109	481.407	502.864	552.324
P61255	60S ribosomal protein L26 OS=Mus musculus GN=Rpl26 PE=1 SV=1	Uniprot_Mouse_05/3249	5	23.4483	429.739	487.73	632.542	499.224
P61290	Proteasome activator complex subunit 3 OS=Mus musculus GN=Psme3 PE=1 SV=1	Uniprot_Mouse_05/3634	2	9.05512	445.739	451.089	678.061	485.264
P61294	Ras-related protein Rab-6B OS=Mus musculus GN=Rab6b PE=1 SV=1	Uniprot_Mouse_05/3899	1	24.5192	599.638	493.437	509.271	499.856
P61358	60S ribosomal protein L27 OS=Mus musculus GN=Rpl27 PE=1 SV=2	Uniprot_Mouse_05/3390	6	47.7941	456.422	464.431	630.199	483.979
P61458	Pterin-4-alpha-carbinolamine dehydratase OS=Mus musculus GN=Pcbd1 PE=1 SV=2	Uniprot_Mouse_05/429	1	9.61538	468.358	371.841	660.252	559.587
P61514	60S ribosomal protein L37a OS=Mus musculus GN=Rpl37a PE=1 SV=2	Uniprot_Mouse_05/4022	2	32.6087	660.361	468.405	489.825	488.984
P61620	Protein transport protein Sec61 subunit alpha isoform 1 OS=Mus musculus GN=Sec61a1 PE=1 SV=2	Uniprot_Mouse_05/4017	1	2.31092	882.856	399.211	462.475	498.066
P61750	ADP-ribosylation factor 4 OS=Mus musculus GN=Arf4 PE=1 SV=2	Uniprot_Mouse_05/1003	2	38.8889	714.683	462.187	439.41	570.437
P61759	Prefoldin subunit 3 OS=Mus musculus GN=Vbp1 PE=1 SV=2	Uniprot_Mouse_05/3750	4	19.3878	469.071	536.565	544.043	542.188
P61922	4-aminobutyrate aminotransferase, mitochondrial OS=Mus musculus GN=Abat PE=1 SV=1	Uniprot_Mouse_05/721	10	28.6	661.832	544.402	365.892	529.472
P61924	Coatomer subunit zeta-1 OS=Mus musculus GN=Copz1 PE=1 SV=1	Uniprot_Mouse_05/1858	3	27.1186	429.424	405.992	665.839	562.978
P61957	Small ubiquitin-related modifier 2 OS=Mus musculus GN=Sumo2 PE=1 SV=1	Uniprot_Mouse_05/4257	2	23.1579	556.62	471.112	527.791	535.709
P61963	DDB1- and CUL4-associated factor 7 OS=Mus musculus GN=Dcaf7 PE=1 SV=1	Uniprot_Mouse_05/4042	1	4.38596	461.257	500.193	572.771	463.004
P61965	WD repeat-containing protein 5 OS=Mus musculus GN=Wdr5 PE=1 SV=1	Uniprot_Mouse_05/3733	1	4.19162	495.215	434.495	597.331	468.911
P61967	AP-1 complex subunit sigma-1A OS=Mus musculus GN=Ap1s1 PE=1 SV=1	Uniprot_Mouse_05/4065	2	15.8228	583.163	370.728	658.902	469.152
P61971	Nuclear transport factor 2 OS=Mus musculus GN=Nutf2 PE=1 SV=1	Uniprot_Mouse_05/3535	4	51.1811	534.065	555.392	455.93	536.483
P61982	14-3-3 protein gamma OS=Mus musculus GN=Ywhag PE=1 SV=2	Uniprot_Mouse_05/2396	8	46.5587	644.317	548.641	450	488.734
P62071	Ras-related protein R-Ras2 OS=Mus musculus GN=Rras2 PE=1 SV=1	Uniprot_Mouse_05/2368	8	50.9804	617.317	602.555	396.114	517.69
P62073	Mitochondrial import inner membrane translocase subunit Tim10 OS=Mus musculus GN=Timm10 PE=1 SV=1	Uniprot_Mouse_05/2591	3	32.2222	514.655	599.813	456.968	468.784
P62075	Mitochondrial import inner membrane translocase subunit Tim13 OS=Mus musculus GN=Timm13 PE=1 SV=1	Uniprot_Mouse_05/1755	5	61.0526	598.143	646.714	383.997	463.802
P62077	Mitochondrial import inner membrane translocase subunit Tim8 B OS=Mus musculus GN=Timm8b PE=1 SV=1	Uniprot_Mouse_05/1510	3	34.9398	594.982	635.55	411.374	439.576
P62082	40S ribosomal protein S7 OS=Mus musculus GN=Rps7 PE=2 SV=1	Uniprot_Mouse_05/2230	6	18.0412	602.686	547.404	489.376	504.296
P62137	Serine/threonine-protein phosphatase PP1-alpha catalytic subunit OS=Mus musculus GN=Ppp1ca PE=1 SV=1	Uniprot_Mouse_05/701	3	30.303	475.287	516.753	552.178	522.207
P62141	Serine/threonine-protein phosphatase PP1-beta catalytic subunit OS=Mus musculus GN=Ppp1cb PE=1 SV=3	Uniprot_Mouse_05/1847	5	36.6972	526.494	540.32	502.795	508.032
P62192	26S protease regulatory subunit 4 OS=Mus musculus GN=Psmc1 PE=1 SV=1	Uniprot_Mouse_05/2069	16	41.3636	468.845	489.889	586.613	537.401
P62196	26S protease regulatory subunit 8 OS=Mus musculus GN=Psmc5 PE=1 SV=1	Uniprot_Mouse_05/2371	12	34.4828	466.75	488.84	580.782	524.817
P62242	40S ribosomal protein S8 OS=Mus musculus GN=Rps8 PE=1 SV=2	Uniprot_Mouse_05/1159	13	51.9231	529.556	511.595	563.833	477.608
P62245	40S ribosomal protein S15a OS=Mus musculus GN=Rps15a PE=1 SV=2	Uniprot_Mouse_05/4582	4	21.5385	546.104	488.411	549.829	490.16
P62257	Ubiquitin-conjugating enzyme E2 H OS=Mus musculus GN=Ube2h PE=1 SV=1	Uniprot_Mouse_05/2407	1	8.19672	713.782	556.96	407.414	459.129
P62259	14-3-3 protein epsilon OS=Mus musculus GN=Ywhae PE=1 SV=1	Uniprot_Mouse_05/374	19	60.7843	616.277	594.569	429.837	513.64
P62264	40S ribosomal protein S14 OS=Mus musculus GN=Rps14 PE=1 SV=3	Uniprot_Mouse_05/2620	9	43.0464	446.989	464.767	609.153	513.614
P62267	40S ribosomal protein S23 OS=Mus musculus GN=Rps23 PE=1 SV=3	Uniprot_Mouse_05/2953	2	15.3846	812.88	540.059	379.524	468.933
P62274	40S ribosomal protein S29 OS=Mus musculus GN=Rps29 PE=3 SV=2	Uniprot_Mouse_05/3900	1	14.2857	483.612	641.477	452.586	533.022
P62281	40S ribosomal protein S11 OS=Mus musculus GN=Rps11 PE=1 SV=3	Uniprot_Mouse_05/2639	8	46.8354	659.083	543.312	481.453	473.297
P62301	40S ribosomal protein S13 OS=Mus musculus GN=Rps13 PE=1 SV=2	Uniprot_Mouse_05/613	5	34.4371	433.282	472.944	628.788	515.007
P62305	Small nuclear ribonucleoprotein E OS=Mus musculus GN=Snrpe PE=1 SV=1	Uniprot_Mouse_05/4385	1	13.0435	600.395	463.159	509.223	515.572
P62311	U6 snRNA-associated Sm-like protein LSm3 OS=Mus musculus GN=Lsm3 PE=1 SV=2	Uniprot_Mouse_05/4528	1	11.7647	558.892	479.475	536.759	512.407
P62313	U6 snRNA-associated Sm-like protein LSm6 OS=Mus musculus GN=Lsm6 PE=1 SV=1	Uniprot_Mouse_05/619	2	26.25	526.692	523.671	514.514	492.09
P62315	Small nuclear ribonucleoprotein Sm D1 OS=Mus musculus GN=Snrpd1 PE=1 SV=1	Uniprot_Mouse_05/3822	2	20.1681	759.423	468.171	428.578	527.391
P62317	Small nuclear ribonucleoprotein Sm D2 OS=Mus musculus GN=Snrpd2 PE=1 SV=1	Uniprot_Mouse_05/230	5	41.5254	509.61	495.362	545.801	537.942
P62320	Small nuclear ribonucleoprotein Sm D3 OS=Mus musculus GN=Snrpd3 PE=1 SV=1	Uniprot_Mouse_05/2812	3	40.4762	581.202	523.46	492.591	499.767
P62331	ADP-ribosylation factor 6 OS=Mus musculus GN=Arf6 PE=1 SV=2	Uniprot_Mouse_05/926	1	8.57143	727.304	478.758	429.914	550.91
P62334	26S protease regulatory subunit 10B OS=Mus musculus GN=Psmc6 PE=1 SV=1	Uniprot_Mouse_05/2188	16	54.2416	418.42	480.75	619.166	547.736
P62631	Elongation factor 1-alpha 2 OS=Mus musculus GN=Eef1a2 PE=1 SV=1	Uniprot_Mouse_05/1475	15	48.5961	598.807	608.428	437.834	465.36
P62702	40S ribosomal protein S4, X isoform OS=Mus musculus GN=Rps4x PE=1 SV=2	Uniprot_Mouse_05/3724	12	40.6844	527.453	488.476	565.953	513.52
P62715	Serine/threonine-protein phosphatase 2A catalytic subunit beta isoform OS=Mus musculus GN=Ppp2cb PE=1 SV=1	Uniprot_Mouse_05/315	2	54.3689	553.351	571.133	467.619	506.654
P62737	Actin, aortic smooth muscle OS=Mus musculus GN=Acta2 PE=1 SV=1	Uniprot_Mouse_05/796	4	76.9231	505.049	612.052	473.097	504.597
P62746	Rho-related GTP-binding protein RhoB OS=Mus musculus GN=Rhob PE=1 SV=1	Uniprot_Mouse_05/709	1	19.3878	830.499	536.445	343.443	498.246
P62748	Hippocalcin-like protein 1 OS=Mus musculus GN=Hpcal1 PE=1 SV=2	Uniprot_Mouse_05/4202	2	10.3627	505.608	529.027	553.873	505.864
P62754	40S ribosomal protein S6 OS=Mus musculus GN=Rps6 PE=1 SV=1	Uniprot_Mouse_05/773	11	33.7349	432.95	492.6	624.814	493.31
P62774	Myotrophin OS=Mus musculus GN=Mtpn PE=1 SV=2	Uniprot_Mouse_05/3213	3	22.8814	429.3	317.362	769.443	464.948
P62806	Histone H4 OS=Mus musculus GN=Hist1h4a PE=1 SV=2	Uniprot_Mouse_05/3819	13	59.2233	597.805	496.317	495.623	507.706
P62814	V-type proton ATPase subunit B, brain isoform OS=Mus musculus GN=Atp6v1b2 PE=1 SV=1	Uniprot_Mouse_05/420	12	33.6595	451.325	426.072	629.761	531.292
P62821	Ras-related protein Rab-1A OS=Mus musculus GN=Rab1A PE=1 SV=3	Uniprot_Mouse_05/3393	5	53.1707	608.186	516.126	490.976	509.98
P62827	GTP-binding nuclear protein Ran OS=Mus musculus GN=Ran PE=1 SV=3	Uniprot_Mouse_05/370	10	41.2037	473.493	498.386	569.734	535.107
P62830	60S ribosomal protein L23 OS=Mus musculus GN=Rpl23 PE=1 SV=1	Uniprot_Mouse_05/965	9	47.8571	538.346	463.796	580.152	499.39
P62835	Ras-related protein Rap-1A OS=Mus musculus GN=Rap1a PE=1 SV=1	Uniprot_Mouse_05/4407	3	44.5652	631.411	454.678	534.3	505.308
P62843	40S ribosomal protein S15 OS=Mus musculus GN=Rps15 PE=1 SV=2	Uniprot_Mouse_05/3762	1	8.27586	572.925	511.706	520.509	505.545
P62849	40S ribosomal protein S24 OS=Mus musculus GN=Rps24 PE=1 SV=1	Uniprot_Mouse_05/3483	4	21.0526	469.885	477.412	620.672	488.525
P62852	40S ribosomal protein S25 OS=Mus musculus GN=Rps25 PE=1 SV=1	Uniprot_Mouse_05/3575	5	28	456.281	475.913	650.387	476.655
P62855	40S ribosomal protein S26 OS=Mus musculus GN=Rps26 PE=1 SV=3	Uniprot_Mouse_05/3111	1	13.0435	687.729	505.262	417.966	472.25
P62858	40S ribosomal protein S28 OS=Mus musculus GN=Rps28 PE=1 SV=1	Uniprot_Mouse_05/879	6	60.8696	375.997	517.283	645.092	466.916
P62869	Elongin-B OS=Mus musculus GN=Elob PE=1 SV=1	Uniprot_Mouse_05/2217	10	77.1186	561.491	570.393	472.115	521.361
P62874	Guanine nucleotide-binding protein G(I)/G(S)/G(T) subunit beta-1 OS=Mus musculus GN=Gnb1 PE=1 SV=3	Uniprot_Mouse_05/2847	5	28.5294	722.129	552.146	410.41	500.172
P62878	E3 ubiquitin-protein ligase RBX1 OS=Mus musculus GN=Rbx1 PE=1 SV=1	Uniprot_Mouse_05/4128	1	12.963	445.29	542.707	610.872	469.842
P62889	60S ribosomal protein L30 OS=Mus musculus GN=Rpl30 PE=1 SV=2	Uniprot_Mouse_05/2428	6	56.5217	608.663	534.111	487.356	469.294
P62892	60S ribosomal protein L39 OS=Mus musculus GN=Rpl39 PE=1 SV=2	Uniprot_Mouse_05/3386	1	19.6078	443.086	405.295	696.495	463.913
P62897	Cytochrome c, somatic OS=Mus musculus GN=Cycs PE=1 SV=2	Uniprot_Mouse_05/807	13	62.8571	482.284	668.139	401.249	495.27
P62908	40S ribosomal protein S3 OS=Mus musculus GN=Rps3 PE=1 SV=1	Uniprot_Mouse_05/2014	16	62.1399	599.473	545.251	487.152	482.625
P62911	60S ribosomal protein L32 OS=Mus musculus GN=Rpl32 PE=1 SV=2	Uniprot_Mouse_05/4610	4	29.6296	541.669	497.913	546.298	495.368
P62918	60S ribosomal protein L8 OS=Mus musculus GN=Rpl8 PE=1 SV=2	Uniprot_Mouse_05/747	5	28.4047	420.962	470.817	659.432	487.494
P62932	F-box only protein 40 OS=Mus musculus GN=Fbxo40 PE=1 SV=1	Uniprot_Mouse_05/2376	7	13.9437	584.064	677.107	333.543	485.148
P62960	Nuclease-sensitive element-binding protein 1 OS=Mus musculus GN=Ybx1 PE=1 SV=3	Uniprot_Mouse_05/1914	6	47.8261	644.341	564.26	469.607	457.398
P62962	Profilin-1 OS=Mus musculus GN=Pfn1 PE=1 SV=2	Uniprot_Mouse_05/372	10	66.4286	449.226	387.639	702.807	574.592
P62983	Ubiquitin-40S ribosomal protein S27a OS=Mus musculus GN=Rps27a PE=1 SV=2	Uniprot_Mouse_05/3345	12	59.6154	487.849	492.821	587.96	505.539
P62996	Transformer-2 protein homolog beta OS=Mus musculus GN=Tra2b PE=1 SV=1	Uniprot_Mouse_05/3990	6	22.9167	597.59	496.663	514.392	510.037
P63005	Platelet-activating factor acetylhydrolase IB subunit alpha OS=Mus musculus GN=Pafah1b1 PE=1 SV=2	Uniprot_Mouse_05/3241	12	37.3171	529.549	563.493	499.686	527.967
P63011	Ras-related protein Rab-3A OS=Mus musculus GN=Rab3a PE=1 SV=1	Uniprot_Mouse_05/1458	5	38.1818	582.335	568.161	461.314	472.252
P63017	Heat shock cognate 71 kDa protein OS=Mus musculus GN=Hspa8 PE=1 SV=1	Uniprot_Mouse_05/835	28	63.4675	466.228	514.657	586.253	502.391
P63024	Vesicle-associated membrane protein 3 OS=Mus musculus GN=Vamp3 PE=1 SV=1	Uniprot_Mouse_05/1798	1	38.835	545.323	574.589	477.145	498.034
P63028	Translationally-controlled tumor protein OS=Mus musculus GN=Tpt1 PE=1 SV=1	Uniprot_Mouse_05/162	4	24.4186	478.069	484.178	558.409	543.914
P63037	DnaJ homolog subfamily A member 1 OS=Mus musculus GN=Dnaja1 PE=1 SV=1	Uniprot_Mouse_05/3897	8	30.2267	621.398	480.331	528.719	442.22
P63038	60 kDa heat shock protein, mitochondrial OS=Mus musculus GN=Hspd1 PE=1 SV=1	Uniprot_Mouse_05/460	48	65.2705	546.965	766.195	360.446	380.685
P63058	Thyroid hormone receptor alpha OS=Mus musculus GN=Thra PE=1 SV=2	Uniprot_Mouse_05/570	1	3.45528	417.597	486.86	519.025	548.648
P63073	Eukaryotic translation initiation factor 4E OS=Mus musculus GN=Eif4e PE=1 SV=1	Uniprot_Mouse_05/922	4	18.4332	454.788	537.744	568.27	508.68
P63085	Mitogen-activated protein kinase 1 OS=Mus musculus GN=Mapk1 PE=1 SV=3	Uniprot_Mouse_05/779	7	27.095	456.531	519.73	565.178	516.219
P63087-2	Isoform Gamma-2 of Serine/threonine-protein phosphatase PP1-gamma catalytic subunit OS=Mus musculus GN=Ppp1cc	Uniprot_Mouse_05/528	1	27.003	493.671	514.459	536.875	525.898
P63101	14-3-3 protein zeta/delta OS=Mus musculus GN=Ywhaz PE=1 SV=1	Uniprot_Mouse_05/378	16	60.8163	471.98	433.513	630.872	549.144
P63147	Ubiquitin-conjugating enzyme E2 B OS=Mus musculus GN=Ube2b PE=1 SV=1	Uniprot_Mouse_05/2679	1	13.1579	519.829	587.702	491.114	441.152
P63158	High mobility group protein B1 OS=Mus musculus GN=Hmgb1 PE=1 SV=2	Uniprot_Mouse_05/259	11	34.8837	507.976	487.445	543.056	558.581
P63163	Small nuclear ribonucleoprotein-associated protein N OS=Mus musculus GN=Snrpn PE=1 SV=1	Uniprot_Mouse_05/4208	3	11.6667	574.916	446.453	557.689	525.548
P63168	Dynein light chain 1, cytoplasmic OS=Mus musculus GN=Dynll1 PE=1 SV=1	Uniprot_Mouse_05/4353	1	38.2022	476.31	571.646	500.113	517.837
P63213	Guanine nucleotide-binding protein G(I)/G(S)/G(O) subunit gamma-2 OS=Mus musculus GN=Gng2 PE=1 SV=2	Uniprot_Mouse_05/911	1	42.2535	601.137	346.025	548.02	626.752
P63242	Eukaryotic translation initiation factor 5A-1 OS=Mus musculus GN=Eif5a PE=1 SV=2	Uniprot_Mouse_05/1740	7	48.0519	503.451	512.093	527.388	533.284
P63250	G protein-activated inward rectifier potassium channel 1 OS=Mus musculus GN=Kcnj3 PE=1 SV=1	Uniprot_Mouse_05/130	1	2.79441	1291.84	671.065	151.85	252.036
P63276	40S ribosomal protein S17 OS=Mus musculus GN=Rps17 PE=1 SV=2	Uniprot_Mouse_05/828	6	37.037	458.687	490.279	625.665	485.686
P63280	SUMO-conjugating enzyme UBC9 OS=Mus musculus GN=Ube2i PE=1 SV=1	Uniprot_Mouse_05/1871	5	39.8734	465.787	433.013	635.257	561.361
P63321	Ras-related protein Ral-A OS=Mus musculus GN=Rala PE=1 SV=1	Uniprot_Mouse_05/999	4	33.4951	461.321	603.662	480.968	497.825
P63325	40S ribosomal protein S10 OS=Mus musculus GN=Rps10 PE=1 SV=1	Uniprot_Mouse_05/3982	6	29.697	474.407	501.136	624.882	463.951
P63328	Serine/threonine-protein phosphatase 2B catalytic subunit alpha isoform OS=Mus musculus GN=Ppp3ca PE=1 SV=1	Uniprot_Mouse_05/154	5	20.9213	471.153	480.846	571.608	558.184
P63330	Serine/threonine-protein phosphatase 2A catalytic subunit alpha isoform OS=Mus musculus GN=Ppp2ca PE=1 SV=1	Uniprot_Mouse_05/697	1	51.7799	518.393	569.484	496.799	506.629
P67778	Prohibitin OS=Mus musculus GN=Phb PE=1 SV=1	Uniprot_Mouse_05/2095	16	58.0882	598.256	760.96	330.945	438.598
P67871	Casein kinase II subunit beta OS=Mus musculus GN=Csnk2b PE=1 SV=1	Uniprot_Mouse_05/447	4	26.9767	511.241	486.493	544.99	529.756
P67984	60S ribosomal protein L22 OS=Mus musculus GN=Rpl22 PE=1 SV=2	Uniprot_Mouse_05/2561	3	30.4688	629.143	532.859	482.215	459.869
P68037	Ubiquitin-conjugating enzyme E2 L3 OS=Mus musculus GN=Ube2l3 PE=1 SV=1	Uniprot_Mouse_05/3679	4	33.1169	568.522	553.903	454.46	560.026
P68040	Receptor of activated protein C kinase 1 OS=Mus musculus GN=Rack1 PE=1 SV=3	Uniprot_Mouse_05/336	17	67.5079	597.368	549.672	478.198	496.538
P68134	Actin, alpha skeletal muscle OS=Mus musculus GN=Acta1 PE=1 SV=1	Uniprot_Mouse_05/765	3	76.9231	510.509	610.036	473.351	505.297
P68181-4	Isoform 4 of cAMP-dependent protein kinase catalytic subunit beta OS=Mus musculus GN=Prkacb	Uniprot_Mouse_05/234	2	20.1005	614.759	565.405	452.855	474.618
P68372	Tubulin beta-4B chain OS=Mus musculus GN=Tubb4b PE=1 SV=1	Uniprot_Mouse_05/519	2	75.2809	444.397	470.351	643.789	534.691
P68373	Tubulin alpha-1C chain OS=Mus musculus GN=Tuba1c PE=1 SV=1	Uniprot_Mouse_05/510	6	54.7884	469.315	447.719	654.977	540.432
P68510	14-3-3 protein eta OS=Mus musculus GN=Ywhah PE=1 SV=2	Uniprot_Mouse_05/1122	11	43.0894	570.297	499.824	546.687	510.539
P70122	Ribosome maturation protein SBDS OS=Mus musculus GN=Sbds PE=1 SV=4	Uniprot_Mouse_05/2237	7	35.2	506.28	487.294	534.549	571.371
P70168	Importin subunit beta-1 OS=Mus musculus GN=Kpnb1 PE=1 SV=2	Uniprot_Mouse_05/1688	11	17.9224	512.373	495.643	542.253	545.242
P70170	ATP-binding cassette sub-family C member 9 OS=Mus musculus GN=Abcc9 PE=1 SV=2	Uniprot_Mouse_05/266	6	4.72186	663.293	668.918	329.374	462.738
P70180	Atrial natriuretic peptide receptor 3 OS=Mus musculus GN=Npr3 PE=1 SV=3	Uniprot_Mouse_05/1092	3	8.58209	569.127	551.882	424.147	636.97
P70195	Proteasome subunit beta type-7 OS=Mus musculus GN=Psmb7 PE=1 SV=1	Uniprot_Mouse_05/248	3	11.5523	637.289	676.344	343.071	455.256
P70202	Latexin OS=Mus musculus GN=Lxn PE=1 SV=2	Uniprot_Mouse_05/1741	2	12.1622	490.02	417.84	605.467	619.787
P70207	Plexin-A2 OS=Mus musculus GN=Plxna2 PE=1 SV=2	Uniprot_Mouse_05/4291	1	0.844773	480.15	637.348	463.85	579.652
P70213	Friend virus susceptibility protein 1 OS=Mus musculus GN=Fv1 PE=4 SV=1	Uniprot_Mouse_05/4505	2	7.18954	479.374	550.362	447.154	610.856
P70248	Unconventional myosin-If OS=Mus musculus GN=Myo1f PE=1 SV=1	Uniprot_Mouse_05/1328	1	1.45587	198.267	229.163	1020.72	739.472
P70255	Nuclear factor 1 C-type OS=Mus musculus GN=Nfic PE=1 SV=1	Uniprot_Mouse_05/4325	1	5.69476	615.005	478.912	527.458	519.35
P70271	PDZ and LIM domain protein 4 OS=Mus musculus GN=Pdlim4 PE=1 SV=3	Uniprot_Mouse_05/4484	6	24.8485	577.566	469.013	560.949	507.193
P70274	Selenoprotein P OS=Mus musculus GN=Selenop PE=1 SV=3	Uniprot_Mouse_05/3120	1	3.68421	1209.51	551.161	223.309	440.258
P70280	Vesicle-associated membrane protein 7 OS=Mus musculus GN=Vamp7 PE=1 SV=1	Uniprot_Mouse_05/2877	1	4.09091	420.244	420.594	677.483	549.732
P70290	55 kDa erythrocyte membrane protein OS=Mus musculus GN=Mpp1 PE=1 SV=1	Uniprot_Mouse_05/3040	7	17.5966	384.961	310.563	852.728	477.773
P70296	Phosphatidylethanolamine-binding protein 1 OS=Mus musculus GN=Pebp1 PE=1 SV=3	Uniprot_Mouse_05/1080	11	66.8449	485.871	595.616	433.432	589.717
P70297	Signal transducing adapter molecule 1 OS=Mus musculus GN=Stam PE=1 SV=3	Uniprot_Mouse_05/3995	1	1.27737	581.255	380.765	593.796	515.503
P70313	Nitric oxide synthase, endothelial OS=Mus musculus GN=Nos3 PE=1 SV=4	Uniprot_Mouse_05/394	6	8.98502	571.63	588.182	435.817	507.995
P70333	Heterogeneous nuclear ribonucleoprotein H2 OS=Mus musculus GN=Hnrnph2 PE=1 SV=1	Uniprot_Mouse_05/2746	4	27.8396	585.614	527.243	505.875	473.069
P70335	Rho-associated protein kinase 1 OS=Mus musculus GN=Rock1 PE=1 SV=1	Uniprot_Mouse_05/667	6	7.23781	632.293	546.809	471.443	528.802
P70349	Histidine triad nucleotide-binding protein 1 OS=Mus musculus GN=Hint1 PE=1 SV=3	Uniprot_Mouse_05/535	4	52.381	555.051	548.97	474.899	521.39
P70362	Ubiquitin recognition factor in ER-associated degradation protein 1 OS=Mus musculus GN=Ufd1 PE=1 SV=2	Uniprot_Mouse_05/1532	5	22.4756	459.07	470.638	578.43	552.05
P70372	ELAV-like protein 1 OS=Mus musculus GN=Elavl1 PE=1 SV=2	Uniprot_Mouse_05/3185	8	30.0613	487.985	480.901	591.522	507.02
P70398	Probable ubiquitin carboxyl-terminal hydrolase FAF-X OS=Mus musculus GN=Usp9x PE=1 SV=2	Uniprot_Mouse_05/3222	13	7.34662	623.156	532.65	456.093	527.319
P70404	Isocitrate dehydrogenase [NAD] subunit gamma 1, mitochondrial OS=Mus musculus GN=Idh3g PE=1 SV=1	Uniprot_Mouse_05/76	14	48.0916	649.447	721.556	317.451	405.483
P70426	GTP-binding protein Rit1 OS=Mus musculus GN=Rit1 PE=1 SV=1	Uniprot_Mouse_05/3877	1	5.47945	477.066	569.557	539.247	596.035
P70429	Ena/VASP-like protein OS=Mus musculus GN=Evl PE=1 SV=2	Uniprot_Mouse_05/2275	3	12.8019	443.381	258.305	869.978	631.766
P70441	Na(+)/H(+) exchange regulatory cofactor NHE-RF1 OS=Mus musculus GN=Slc9a3r1 PE=1 SV=3	Uniprot_Mouse_05/4465	3	12.1127	531.034	484.99	513.961	511.263
P70444	BH3-interacting domain death agonist OS=Mus musculus GN=Bid PE=1 SV=2	Uniprot_Mouse_05/1402	2	17.4359	294.963	251.157	959.991	578.658
P70452	Syntaxin-4 OS=Mus musculus GN=Stx4 PE=1 SV=1	Uniprot_Mouse_05/2200	3	9.73154	801.191	602.219	396.269	438.282
P70460	Vasodilator-stimulated phosphoprotein OS=Mus musculus GN=Vasp PE=1 SV=4	Uniprot_Mouse_05/2762	7	25.3333	446.136	386.916	754.856	532.879
P70662	LIM domain-binding protein 1 OS=Mus musculus GN=Ldb1 PE=1 SV=2	Uniprot_Mouse_05/3444	1	2.6764	756.175	511.707	347.647	533.243
P70663	SPARC-like protein 1 OS=Mus musculus GN=Sparcl1 PE=1 SV=3	Uniprot_Mouse_05/3139	1	2	463.41	427.599	697.446	503.033
P70670	Nascent polypeptide-associated complex subunit alpha, muscle-specific form OS=Mus musculus GN=Naca PE=1 SV=2	Uniprot_Mouse_05/2768	66	41.198	521.161	655.678	432.11	469.144
P70695	Fructose-1,6-bisphosphatase isozyme 2 OS=Mus musculus GN=Fbp2 PE=1 SV=2	Uniprot_Mouse_05/2726	6	14.1593	528.894	841.164	346.038	387.162
P70697	Uroporphyrinogen decarboxylase OS=Mus musculus GN=Urod PE=1 SV=2	Uniprot_Mouse_05/508	5	19.0736	433.888	485.767	637.141	541.923
P70698	CTP synthase 1 OS=Mus musculus GN=Ctps1 PE=1 SV=2	Uniprot_Mouse_05/157	4	7.44501	442.313	453.415	634.577	602.414
P70699	Lysosomal alpha-glucosidase OS=Mus musculus GN=Gaa PE=1 SV=2	Uniprot_Mouse_05/1007	3	4.93179	697.175	470.291	394.34	597.945
P80313	T-complex protein 1 subunit eta OS=Mus musculus GN=Cct7 PE=1 SV=1	Uniprot_Mouse_05/3546	19	34.9265	489.05	509.881	582.075	506.893
P80314	T-complex protein 1 subunit beta OS=Mus musculus GN=Cct2 PE=1 SV=4	Uniprot_Mouse_05/4019	19	40.5607	504.26	507.622	574.407	491.962
P80315	T-complex protein 1 subunit delta OS=Mus musculus GN=Cct4 PE=1 SV=3	Uniprot_Mouse_05/3703	22	46.9388	472.353	507.567	596.998	492.146
P80316	T-complex protein 1 subunit epsilon OS=Mus musculus GN=Cct5 PE=1 SV=1	Uniprot_Mouse_05/3250	19	42.1442	457.712	502.356	595.337	508.491
P80317	T-complex protein 1 subunit zeta OS=Mus musculus GN=Cct6a PE=1 SV=3	Uniprot_Mouse_05/3843	16	27.307	485.024	512.496	588.358	493.714
P80318	T-complex protein 1 subunit gamma OS=Mus musculus GN=Cct3 PE=1 SV=1	Uniprot_Mouse_05/1010	25	50.8257	471.339	543.644	552.671	509.816
P81117	Nucleobindin-2 OS=Mus musculus GN=Nucb2 PE=1 SV=2	Uniprot_Mouse_05/735	4	12.619	448.193	474.006	701.866	507.843
P82198	Transforming growth factor-beta-induced protein ig-h3 OS=Mus musculus GN=Tgfbi PE=1 SV=1	Uniprot_Mouse_05/3764	7	12.2987	507.164	463.946	478.944	714.068
P82347	Delta-sarcoglycan OS=Mus musculus GN=Sgcd PE=1 SV=1	Uniprot_Mouse_05/3135	9	34.2561	526.217	546.296	493.069	522.955
P82348	Gamma-sarcoglycan OS=Mus musculus GN=Sgcg PE=1 SV=2	Uniprot_Mouse_05/3397	4	18.9003	368.912	524.591	572.326	531.578
P82349	Beta-sarcoglycan OS=Mus musculus GN=Sgcb PE=1 SV=1	Uniprot_Mouse_05/2673	10	41.5625	540.288	573.593	470.192	519.475
P82350	Alpha-sarcoglycan OS=Mus musculus GN=Sgca PE=1 SV=1	Uniprot_Mouse_05/3179	12	36.6925	545.963	579.059	433.659	532.095
P83741-3	Isoform 3 of Serine/threonine-protein kinase WNK1 OS=Mus musculus GN=Wnk1	Uniprot_Mouse_05/2926	3	1.63188	566.416	644.697	417.525	536.918
P83870	PHD finger-like domain-containing protein 5A OS=Mus musculus GN=Phf5a PE=1 SV=1	Uniprot_Mouse_05/4244	1	11.8182	702.753	441.519	464.592	560.298
P83882	60S ribosomal protein L36a OS=Mus musculus GN=Rpl36a PE=1 SV=2	Uniprot_Mouse_05/2860	1	8.49057	999.117	584.963	263.102	460.143
P83917	Chromobox protein homolog 1 OS=Mus musculus GN=Cbx1 PE=1 SV=1	Uniprot_Mouse_05/2500	2	22.1622	435.127	502.602	588.595	539.78
P84084	ADP-ribosylation factor 5 OS=Mus musculus GN=Arf5 PE=1 SV=2	Uniprot_Mouse_05/3901	2	37.2222	757.983	471.788	405.553	566.027
P84091	AP-2 complex subunit mu OS=Mus musculus GN=Ap2m1 PE=1 SV=1	Uniprot_Mouse_05/3678	11	30.3448	547.579	457.801	528.408	583.917
P84096	Rho-related GTP-binding protein RhoG OS=Mus musculus GN=Rhog PE=1 SV=1	Uniprot_Mouse_05/3806	6	51.8325	565.78	473.512	543.564	586.903
P84099	60S ribosomal protein L19 OS=Mus musculus GN=Rpl19 PE=1 SV=1	Uniprot_Mouse_05/727	3	13.7755	432.802	450.329	663.781	488.138
P84104	Serine/arginine-rich splicing factor 3 OS=Mus musculus GN=Srsf3 PE=1 SV=1	Uniprot_Mouse_05/2836	4	21.9512	521.002	503.612	532.307	568.2
P85094	Isochorismatase domain-containing protein 2A OS=Mus musculus GN=Isoc2a PE=1 SV=1	Uniprot_Mouse_05/2752	1	5.33981	562.482	748.599	341.22	347.844
P97287	Induced myeloid leukemia cell differentiation protein Mcl-1 homolog OS=Mus musculus GN=Mcl1 PE=1 SV=3	Uniprot_Mouse_05/722	1	6.34441	400.662	515.323	570.821	531.95
P97290	Plasma protease C1 inhibitor OS=Mus musculus GN=Serping1 PE=1 SV=3	Uniprot_Mouse_05/28	7	14.2857	347.351	294.297	704.475	726.148
P97298	Pigment epithelium-derived factor OS=Mus musculus GN=Serpinf1 PE=1 SV=2	Uniprot_Mouse_05/407	4	11.5108	463.658	420.062	684.934	564.18
P97300	Neuroplastin OS=Mus musculus GN=Nptn PE=1 SV=3	Uniprot_Mouse_05/1739	4	11.0831	612.886	564.33	470.137	486.218
P97311	DNA replication licensing factor MCM6 OS=Mus musculus GN=Mcm6 PE=1 SV=1	Uniprot_Mouse_05/4088	2	2.80146	466.242	626.197	524.263	467.43
P97314	Cysteine and glycine-rich protein 2 OS=Mus musculus GN=Csrp2 PE=1 SV=3	Uniprot_Mouse_05/3723	7	41.9689	572.381	561.646	568.981	410.011
P97315	Cysteine and glycine-rich protein 1 OS=Mus musculus GN=Csrp1 PE=1 SV=3	Uniprot_Mouse_05/1139	8	59.5855	642.766	384.472	616.829	444.623
P97333	Neuropilin-1 OS=Mus musculus GN=Nrp1 PE=1 SV=2	Uniprot_Mouse_05/184	2	2.92524	475.93	477.028	574.578	548.229
P97346	Nucleoredoxin OS=Mus musculus GN=Nxn PE=1 SV=1	Uniprot_Mouse_05/2215	1	5.51724	440.009	521.999	589.449	602.315
P97351	40S ribosomal protein S3a OS=Mus musculus GN=Rps3a PE=1 SV=3	Uniprot_Mouse_05/3675	16	53.7879	482.24	508.386	586.416	497.968
P97355	Spermine synthase OS=Mus musculus GN=Sms PE=1 SV=1	Uniprot_Mouse_05/410	3	15.0273	552.94	645.576	430.097	475.882
P97361	BPI fold-containing family A member 1 OS=Mus musculus GN=Bpifa1 PE=1 SV=3	Uniprot_Mouse_05/3888	2	8.99281	1336.01	169.167	426.874	107.508
P97364	Selenide, water dikinase 2 OS=Mus musculus GN=Sephs2 PE=1 SV=3	Uniprot_Mouse_05/3614	1	4.42478	387.807	489.465	649.853	460.301
P97370	Sodium/potassium-transporting ATPase subunit beta-3 OS=Mus musculus GN=Atp1b3 PE=1 SV=1	Uniprot_Mouse_05/1538	2	9.35252	623.323	579.952	453.28	456.918
P97371	Proteasome activator complex subunit 1 OS=Mus musculus GN=Psme1 PE=1 SV=2	Uniprot_Mouse_05/75	12	48.1928	282.145	295.179	871.373	699.425
P97372	Proteasome activator complex subunit 2 OS=Mus musculus GN=Psme2 PE=1 SV=4	Uniprot_Mouse_05/1333	7	34.3096	303.86	315.488	866.152	660.824
P97379	Ras GTPase-activating protein-binding protein 2 OS=Mus musculus GN=G3bp2 PE=1 SV=2	Uniprot_Mouse_05/3903	5	12.2407	546.581	524.724	540.088	483.871
P97384	Annexin A11 OS=Mus musculus GN=Anxa11 PE=1 SV=2	Uniprot_Mouse_05/2709	14	36.7793	536	525.957	516.165	491.527
P97390	Vacuolar protein sorting-associated protein 45 OS=Mus musculus GN=Vps45 PE=1 SV=1	Uniprot_Mouse_05/2431	1	2.45614	506.778	429.867	567.817	556.635
P97429	Annexin A4 OS=Mus musculus GN=Anxa4 PE=1 SV=4	Uniprot_Mouse_05/168	15	47.3354	451.678	407.894	616.22	634.842
P97443	Histone-lysine N-methyltransferase Smyd1 OS=Mus musculus GN=Smyd1 PE=1 SV=3	Uniprot_Mouse_05/2046	23	46.9388	595.82	654.072	384.06	489.017
P97449	Aminopeptidase N OS=Mus musculus GN=Anpep PE=1 SV=4	Uniprot_Mouse_05/989	14	15.0104	604.356	507.161	485.105	551.275
P97450	ATP synthase-coupling factor 6, mitochondrial OS=Mus musculus GN=Atp5j PE=1 SV=1	Uniprot_Mouse_05/1605	8	55.5556	571.567	518.381	374.562	326.194
P97461	40S ribosomal protein S5 OS=Mus musculus GN=Rps5 PE=1 SV=3	Uniprot_Mouse_05/588	5	15.6863	583.283	532.463	503.149	506.097
P97467	Peptidyl-glycine alpha-amidating monooxygenase OS=Mus musculus GN=Pam PE=1 SV=2	Uniprot_Mouse_05/874	13	16.0368	793.098	448.907	469.302	433.563
P97493	Thioredoxin, mitochondrial OS=Mus musculus GN=Txn2 PE=1 SV=1	Uniprot_Mouse_05/1493	3	22.2892	595.78	644.941	399.316	409.857
P97494	Glutamate--cysteine ligase catalytic subunit OS=Mus musculus GN=Gclc PE=1 SV=4	Uniprot_Mouse_05/876	6	12.8728	507.518	416.051	623.305	472.352
P97501	Dimethylaniline monooxygenase [N-oxide-forming] 3 OS=Mus musculus GN=Fmo3 PE=1 SV=1	Uniprot_Mouse_05/4289	2	4.11985	966.183	218.567	681.064	155.815
P97742	Carnitine O-palmitoyltransferase 1, liver isoform OS=Mus musculus GN=Cpt1a PE=1 SV=4	Uniprot_Mouse_05/652	4	9.44373	528.515	584.957	514.09	490.629
P97765	WW domain-binding protein 2 OS=Mus musculus GN=Wbp2 PE=1 SV=1	Uniprot_Mouse_05/3962	3	14.9425	517.59	526.935	514.502	571.421
P97797-2	Isoform 2 of Tyrosine-protein phosphatase non-receptor type substrate 1 OS=Mus musculus GN=Sirpa	Uniprot_Mouse_05/1814	2	8.6444	342.461	373.349	736.997	586.258
P97807	Fumarate hydratase, mitochondrial OS=Mus musculus GN=Fh PE=1 SV=3	Uniprot_Mouse_05/1683	19	51.8738	606.359	708.25	354.508	409.629
P97821	Dipeptidyl peptidase 1 OS=Mus musculus GN=Ctsc PE=1 SV=1	Uniprot_Mouse_05/2936	1	2.5974	295.403	307.982	928.391	599.821
P97822	Acidic leucine-rich nuclear phosphoprotein 32 family member E OS=Mus musculus GN=Anp32e PE=1 SV=2	Uniprot_Mouse_05/1581	3	10.3846	374.557	398.82	696.936	607.175
P97823	Acyl-protein thioesterase 1 OS=Mus musculus GN=Lypla1 PE=1 SV=1	Uniprot_Mouse_05/2571	3	13.913	549.169	607.208	421.048	506.484
P97825	Hematological and neurological expressed 1 protein OS=Mus musculus GN=Hn1 PE=1 SV=3	Uniprot_Mouse_05/2946	2	27.9221	357.265	411.809	778.572	496.952
P97855	Ras GTPase-activating protein-binding protein 1 OS=Mus musculus GN=G3bp1 PE=1 SV=1	Uniprot_Mouse_05/4043	7	22.7957	497.49	511.821	584.756	487.367
P97864	Caspase-7 OS=Mus musculus GN=Casp7 PE=1 SV=2	Uniprot_Mouse_05/516	1	7.59076	345.184	293.49	864.402	544.632
P97872	Dimethylaniline monooxygenase [N-oxide-forming] 5 OS=Mus musculus GN=Fmo5 PE=1 SV=4	Uniprot_Mouse_05/2158	3	8.06754	450	475.88	579.943	523.812
P97926	Oxytocin receptor OS=Mus musculus GN=Oxtr PE=2 SV=2	Uniprot_Mouse_05/1050	1	2.57732	572.738	474.186	511.328	493.169
P97927	Laminin subunit alpha-4 OS=Mus musculus GN=Lama4 PE=1 SV=2	Uniprot_Mouse_05/2687	31	21.8612	576.829	538.14	468.819	517.433
P97930	Thymidylate kinase OS=Mus musculus GN=Dtymk PE=1 SV=2	Uniprot_Mouse_05/983	1	3.77358	492.775	636.236	494.348	538.088
P98086	Complement C1q subcomponent subunit A OS=Mus musculus GN=C1qa PE=1 SV=2	Uniprot_Mouse_05/121	1	5.71429	325.032	307.002	878.3	600.656
P98156	Very low-density lipoprotein receptor OS=Mus musculus GN=Vldlr PE=1 SV=1	Uniprot_Mouse_05/348	5	6.7583	615.382	794.207	295.318	412.204
P98192	Dihydroxyacetone phosphate acyltransferase OS=Mus musculus GN=Gnpat PE=1 SV=1	Uniprot_Mouse_05/1778	2	3.9823	566.477	664.268	415.228	411.336
P98197	Probable phospholipid-transporting ATPase IH OS=Mus musculus GN=Atp11a PE=1 SV=1	Uniprot_Mouse_05/4104	2	1.76917	534.208	590.226	437.544	592.138
P98203-3	Isoform 3 of Armadillo repeat protein deleted in velo-cardio-facial syndrome homolog OS=Mus musculus GN=Arvcf	Uniprot_Mouse_05/3102	1	3.17623	541.085	608.523	527.026	419.09
P99024	Tubulin beta-5 chain OS=Mus musculus GN=Tubb5 PE=1 SV=1	Uniprot_Mouse_05/2520	4	71.6216	436.475	457.736	670.619	534.779
P99026	Proteasome subunit beta type-4 OS=Mus musculus GN=Psmb4 PE=1 SV=1	Uniprot_Mouse_05/320	7	33.7121	438.243	470.885	631.018	557.409
P99027	60S acidic ribosomal protein P2 OS=Mus musculus GN=Rplp2 PE=1 SV=3	Uniprot_Mouse_05/3594	6	64.3478	447.401	449.749	664.65	487.085
P99028	Cytochrome b-c1 complex subunit 6, mitochondrial OS=Mus musculus GN=Uqcrh PE=1 SV=2	Uniprot_Mouse_05/123	2	47.191	605.094	942.303	274.818	292.413
P99029	Peroxiredoxin-5, mitochondrial OS=Mus musculus GN=Prdx5 PE=1 SV=2	Uniprot_Mouse_05/981	11	39.0476	455.784	633.022	470.087	501.997
Q00493	Carboxypeptidase E OS=Mus musculus GN=Cpe PE=1 SV=2	Uniprot_Mouse_05/486	2	6.09244	695.919	562.387	432.765	476.793
Q00519	Xanthine dehydrogenase/oxidase OS=Mus musculus GN=Xdh PE=1 SV=5	Uniprot_Mouse_05/57	17	16.5543	386.529	369.321	637.934	726.1
Q00612	Glucose-6-phosphate 1-dehydrogenase X OS=Mus musculus GN=G6pdx PE=1 SV=3	Uniprot_Mouse_05/3979	10	23.4951	603.631	310.04	678.289	481.577
Q00623	Apolipoprotein A-I OS=Mus musculus GN=Apoa1 PE=1 SV=2	Uniprot_Mouse_05/177	27	58.7121	453.173	478.919	609.166	581.844
Q00897	Alpha-1-antitrypsin 1-4 OS=Mus musculus GN=Serpina1d PE=1 SV=1	Uniprot_Mouse_05/4269	6	43.3414	558.631	435.649	454.405	624.366
Q00898	Alpha-1-antitrypsin 1-5 OS=Mus musculus GN=Serpina1e PE=1 SV=1	Uniprot_Mouse_05/4363	1	22.7603	580.395	426.248	433.156	654.801
Q00915	Retinol-binding protein 1 OS=Mus musculus GN=Rbp1 PE=1 SV=2	Uniprot_Mouse_05/18	8	58.5185	400.67	409.149	659.616	668.876
Q00PI9	Heterogeneous nuclear ribonucleoprotein U-like protein 2 OS=Mus musculus GN=Hnrnpul2 PE=1 SV=2	Uniprot_Mouse_05/1852	13	23.7584	450.014	421.136	633.73	554.371
Q01147	Cyclic AMP-responsive element-binding protein 1 OS=Mus musculus GN=Creb1 PE=1 SV=1	Uniprot_Mouse_05/551	1	8.5044	406.198	393.882	702.382	515.315
Q01149	Collagen alpha-2(I) chain OS=Mus musculus GN=Col1a2 PE=1 SV=2	Uniprot_Mouse_05/793	5	5.46647	1086.81	519.825	174.204	563.993
Q01279	Epidermal growth factor receptor OS=Mus musculus GN=Egfr PE=1 SV=1	Uniprot_Mouse_05/108	6	7.10744	378.231	310.941	596.584	731.735
Q01339	Beta-2-glycoprotein 1 OS=Mus musculus GN=Apoh PE=1 SV=1	Uniprot_Mouse_05/1065	14	49.8551	562.398	470.678	475.875	622.682
Q01405	Protein transport protein Sec23A OS=Mus musculus GN=Sec23a PE=1 SV=2	Uniprot_Mouse_05/4094	7	12.2876	562.91	486.583	550.51	543.622
Q01705	Neurogenic locus notch homolog protein 1 OS=Mus musculus GN=Notch1 PE=1 SV=3	Uniprot_Mouse_05/3346	1	0.513631	574.028	626.309	442.968	569.976
Q01730	Ras suppressor protein 1 OS=Mus musculus GN=Rsu1 PE=1 SV=3	Uniprot_Mouse_05/4375	5	17.6895	582.512	463.299	555.798	525.755
Q01853	Transitional endoplasmic reticulum ATPase OS=Mus musculus GN=Vcp PE=1 SV=4	Uniprot_Mouse_05/812	40	54.8387	471.036	505.975	594.915	500.655
Q02013	Aquaporin-1 OS=Mus musculus GN=Aqp1 PE=1 SV=3	Uniprot_Mouse_05/964	2	9.66543	423.723	614.378	478.429	418.728
Q02053	Ubiquitin-like modifier-activating enzyme 1 OS=Mus musculus GN=Uba1 PE=1 SV=1	Uniprot_Mouse_05/364	38	43.5728	477.472	495.02	590.181	542.809
Q02105	Complement C1q subcomponent subunit C OS=Mus musculus GN=C1qc PE=1 SV=2	Uniprot_Mouse_05/271	3	16.6667	338.511	381.613	778.9	612.426
Q02248	Catenin beta-1 OS=Mus musculus GN=Ctnnb1 PE=1 SV=1	Uniprot_Mouse_05/587	17	42.1255	567.847	593.303	399.253	514.055
Q02257	Junction plakoglobin OS=Mus musculus GN=Jup PE=1 SV=3	Uniprot_Mouse_05/443	25	52.4832	556.309	636.52	413.275	487.18
Q02357-7	Isoform Mu7 of Ankyrin-1 OS=Mus musculus GN=Ank1	Uniprot_Mouse_05/2006	2	40.6452	569.314	701.534	305.9	412.695
Q02566	Myosin-6 OS=Mus musculus GN=Myh6 PE=1 SV=2	Uniprot_Mouse_05/3015	93	75.0258	519.511	631.847	429.104	499.679
Q02780	Nuclear factor 1 A-type OS=Mus musculus GN=Nfia PE=1 SV=1	Uniprot_Mouse_05/1807	2	10.3383	609.467	561.792	463.249	490.114
Q02788	Collagen alpha-2(VI) chain OS=Mus musculus GN=Col6a2 PE=1 SV=3	Uniprot_Mouse_05/4181	23	25.1451	591.898	531.116	425.296	604.104
Q02819	Nucleobindin-1 OS=Mus musculus GN=Nucb1 PE=1 SV=2	Uniprot_Mouse_05/706	9	30.5011	440.442	417.217	681.695	486.635
Q03141	MAP/microtubule affinity-regulating kinase 3 OS=Mus musculus GN=Mark3 PE=1 SV=2	Uniprot_Mouse_05/713	2	4.38247	633.783	511.563	472.041	480.909
Q03249	Galactose-1-phosphate uridylyltransferase OS=Mus musculus GN=Galt PE=1 SV=3	Uniprot_Mouse_05/3396	4	19.2612	504.052	655.871	406.075	511.878
Q03265	ATP synthase subunit alpha, mitochondrial OS=Mus musculus GN=Atp5a1 PE=1 SV=1	Uniprot_Mouse_05/490	47	66.7269	542.341	719.247	374.114	428.854
Q03734	Serine protease inhibitor A3M OS=Mus musculus GN=Serpina3m PE=1 SV=2	Uniprot_Mouse_05/4054	5	28.4689	558.879	320.611	471.543	568.724
Q03958	Prefoldin subunit 6 OS=Mus musculus GN=Pfdn6 PE=1 SV=1	Uniprot_Mouse_05/1987	4	24.4094	501.012	491.058	539.039	574.476
Q03963	Interferon-induced, double-stranded RNA-activated protein kinase OS=Mus musculus GN=Eif2ak2 PE=1 SV=2	Uniprot_Mouse_05/553	1	2.52427	287.839	304.741	975.121	554.609
Q04207	Transcription factor p65 OS=Mus musculus GN=Rela PE=1 SV=1	Uniprot_Mouse_05/635	1	1.63934	421.5	437.352	689.475	509.176
Q04447	Creatine kinase B-type OS=Mus musculus GN=Ckb PE=1 SV=1	Uniprot_Mouse_05/255	10	34.1207	498.674	466.78	548.775	562.495
Q04519	Sphingomyelin phosphodiesterase OS=Mus musculus GN=Smpd1 PE=1 SV=2	Uniprot_Mouse_05/175	3	6.06061	673.976	615.135	398.675	426.506
Q04736	Tyrosine-protein kinase Yes OS=Mus musculus GN=Yes1 PE=1 SV=3	Uniprot_Mouse_05/377	1	8.68762	541.328	547.827	526.658	511.231
Q04750	DNA topoisomerase 1 OS=Mus musculus GN=Top1 PE=1 SV=2	Uniprot_Mouse_05/752	7	10.8214	472.889	449.188	588.691	484.533
Q04857	Collagen alpha-1(VI) chain OS=Mus musculus GN=Col6a1 PE=1 SV=1	Uniprot_Mouse_05/4508	29	32.3902	551.409	508.946	449.854	641.12
Q05117	Tartrate-resistant acid phosphatase type 5 OS=Mus musculus GN=Acp5 PE=1 SV=2	Uniprot_Mouse_05/1129	1	5.8104	712.886	257.785	458.845	444.109
Q05144	Ras-related C3 botulinum toxin substrate 2 OS=Mus musculus GN=Rac2 PE=1 SV=1	Uniprot_Mouse_05/631	4	36.9792	537.224	408.213	619.407	580.623
Q05186	Reticulocalbin-1 OS=Mus musculus GN=Rcn1 PE=1 SV=1	Uniprot_Mouse_05/1896	4	17.2308	397.325	384.613	745.108	589.712
Q05421	Cytochrome P450 2E1 OS=Mus musculus GN=Cyp2e1 PE=1 SV=1	Uniprot_Mouse_05/1142	2	3.85396	725.489	214.86	673.394	328.432
Q05685	Folate receptor beta OS=Mus musculus GN=Folr2 PE=2 SV=1	Uniprot_Mouse_05/352	1	3.98406	407.341	329.745	777.062	597.219
Q05816	Fatty acid-binding protein, epidermal OS=Mus musculus GN=Fabp5 PE=1 SV=3	Uniprot_Mouse_05/3220	10	77.7778	517.812	559.099	515.314	483.864
Q05921	2-5A-dependent ribonuclease OS=Mus musculus GN=Rnasel PE=1 SV=2	Uniprot_Mouse_05/1303	1	1.4966	331.762	300.892	793.196	639.103
Q059P4	Filamin A interacting protein 1 OS=Mus musculus GN=Filip1 PE=1 SV=1	Uniprot_Mouse_05/3425	9	11.6969	382.713	534.019	591.276	591.6
Q05BC3-3	Isoform 3 of Echinoderm microtubule-associated protein-like 1 OS=Mus musculus GN=Eml1	Uniprot_Mouse_05/1726	11	15.5235	571.647	634.844	432.264	464.282
Q05CL8	La-related protein 7 OS=Mus musculus GN=Larp7 PE=1 SV=2	Uniprot_Mouse_05/1506	1	2.10526	620.385	664.152	461.467	468.709
Q05D44	Eukaryotic translation initiation factor 5B OS=Mus musculus GN=Eif5b PE=1 SV=2	Uniprot_Mouse_05/2586	7	10.8553	440.891	473.746	628.599	525.139
Q06138	Calcium-binding protein 39 OS=Mus musculus GN=Cab39 PE=1 SV=2	Uniprot_Mouse_05/2298	4	14.6628	644.848	582.428	426.832	516.092
Q06185	ATP synthase subunit e, mitochondrial OS=Mus musculus GN=Atp5i PE=1 SV=2	Uniprot_Mouse_05/347	4	56.338	754.543	618.569	325.392	447.282
Q06318	Uteroglobin OS=Mus musculus GN=Scgb1a1 PE=1 SV=1	Uniprot_Mouse_05/1008	3	19.7917	1035.56	182.968	488.143	220.184
Q06770	Corticosteroid-binding globulin OS=Mus musculus GN=Serpina6 PE=1 SV=1	Uniprot_Mouse_05/205	7	15.6171	627.51	710.374	420.581	448.213
Q06890	Clusterin OS=Mus musculus GN=Clu PE=1 SV=1	Uniprot_Mouse_05/80	14	33.9286	356.2	331.942	639.821	768.045
Q07076	Annexin A7 OS=Mus musculus GN=Anxa7 PE=1 SV=2	Uniprot_Mouse_05/2061	13	32.6134	488.823	505.179	539.264	574.181
Q07113	Cation-independent mannose-6-phosphate receptor OS=Mus musculus GN=Igf2r PE=1 SV=1	Uniprot_Mouse_05/294	11	6.68546	553.295	595.212	464.921	493.396
Q07235	Glia-derived nexin OS=Mus musculus GN=Serpine2 PE=1 SV=2	Uniprot_Mouse_05/3931	1	2.77078	854.54	417.072	507.31	431.734
Q07417	Short-chain specific acyl-CoA dehydrogenase, mitochondrial OS=Mus musculus GN=Acads PE=1 SV=2	Uniprot_Mouse_05/455	21	47.8155	539.151	696.86	394.567	420.146
Q07456	Protein AMBP OS=Mus musculus GN=Ambp PE=1 SV=2	Uniprot_Mouse_05/2164	7	32.0917	333.82	304.388	567.025	829.31
Q07797	Galectin-3-binding protein OS=Mus musculus GN=Lgals3bp PE=1 SV=1	Uniprot_Mouse_05/1399	8	17.851	272.073	239.321	1025.55	598.828
Q07813	Apoptosis regulator BAX OS=Mus musculus GN=Bax PE=1 SV=1	Uniprot_Mouse_05/2977	2	16.1458	552.111	368.448	640.897	603.363
Q07968	Coagulation factor XIII B chain OS=Mus musculus GN=F13b PE=1 SV=2	Uniprot_Mouse_05/864	1	1.64425	812.607	419.392	362.965	457.054
Q08024	Core-binding factor subunit beta OS=Mus musculus GN=Cbfb PE=1 SV=1	Uniprot_Mouse_05/3074	1	8.55615	502.923	462.046	516.385	598.833
Q08091	Calponin-1 OS=Mus musculus GN=Cnn1 PE=1 SV=1	Uniprot_Mouse_05/4110	14	50.1684	771.667	383.466	610.953	236.418
Q08093	Calponin-2 OS=Mus musculus GN=Cnn2 PE=1 SV=1	Uniprot_Mouse_05/3119	9	39.3443	503.407	336.222	757.752	529.667
Q08509	Epidermal growth factor receptor kinase substrate 8 OS=Mus musculus GN=Eps8 PE=1 SV=2	Uniprot_Mouse_05/2904	1	1.82704	490.144	422.551	519.669	630.982
Q08761	Vitamin K-dependent protein S OS=Mus musculus GN=Pros1 PE=2 SV=1	Uniprot_Mouse_05/1083	1	1.48148	733.284	296.747	567.538	591.179
Q08857	Platelet glycoprotein 4 OS=Mus musculus GN=Cd36 PE=1 SV=2	Uniprot_Mouse_05/2159	8	15.2542	595.594	628.126	359.486	486.618
Q08879	Fibulin-1 OS=Mus musculus GN=Fbln1 PE=1 SV=2	Uniprot_Mouse_05/4135	2	19.0071	552.451	473.718	486.669	623.831
Q08879-2	Isoform C of Fibulin-1 OS=Mus musculus GN=Fbln1	Uniprot_Mouse_05/4550	2	18.2482	580.22	485.6	462.144	623.004
Q08943-2	Isoform 2 of FACT complex subunit SSRP1 OS=Mus musculus GN=Ssrp1	Uniprot_Mouse_05/2234	2	2.80505	502.912	424.986	607.651	563.55
Q08EB5	CLIP-associating protein 2 OS=Mus musculus GN=Clasp2 PE=1 SV=1	Uniprot_Mouse_05/3268	10	11.8865	546.679	562.843	463.223	536.793
Q0GNC1	Inverted formin-2 OS=Mus musculus GN=Inf2 PE=1 SV=1	Uniprot_Mouse_05/3335	1	1.80676	1375.31	476.248	185.074	397.522
Q0VBL3	RNA binding motif protein 15 OS=Mus musculus GN=Rbm15 PE=1 SV=1	Uniprot_Mouse_05/2943	1	1.97505	746.265	668.506	218.971	565.949
Q0VG49-2	Isoform 2 of Uncharacterized protein C15orf61 homolog OS=Mus musculus	Uniprot_Mouse_05/4389	1	5.76923	474.755	526.568	501.903	514.264
Q0VGY8	Protein TANC1 OS=Mus musculus GN=Tanc1 PE=1 SV=2	Uniprot_Mouse_05/3855	1	1.02371	514.321	629.794	445.376	560.663
Q11011	Puromycin-sensitive aminopeptidase OS=Mus musculus GN=Npepps PE=1 SV=2	Uniprot_Mouse_05/324	29	33.3696	547.811	622.918	443.015	461.489
Q11136	Xaa-Pro dipeptidase OS=Mus musculus GN=Pepd PE=1 SV=3	Uniprot_Mouse_05/2862	3	6.89655	770.085	573.472	387.119	516.068
Q148W0	Phospholipid-transporting ATPase IC OS=Mus musculus GN=Atp8b1 PE=1 SV=2	Uniprot_Mouse_05/1915	1	0.719424	696.004	601.54	396.26	474.721
Q148W8	Inactive dual specificity phosphatase 27 OS=Mus musculus GN=Dusp27 PE=1 SV=1	Uniprot_Mouse_05/3232	4	4.83304	377.522	530.034	634.996	539.828
Q149B8	PGC-1 and ERR-induced regulator in muscle protein 1 OS=Mus musculus GN=Perm1 PE=1 SV=2	Uniprot_Mouse_05/2246	11	24.5353	587.476	696.633	329.765	471.378
Q14BI5	Myomesin 2 OS=Mus musculus GN=Myom2 PE=1 SV=1	Uniprot_Mouse_05/2712	103	70.54	558.339	654.371	406.21	513.345
Q14C51	Pentatricopeptide repeat domain-containing protein 3, mitochondrial OS=Mus musculus GN=Ptcd3 PE=1 SV=2	Uniprot_Mouse_05/1537	6	12.7007	600.328	623.222	399.79	450.208
Q14CH7	Alanine--tRNA ligase, mitochondrial OS=Mus musculus GN=Aars2 PE=1 SV=1	Uniprot_Mouse_05/211	3	4.59184	654.123	666.182	346.154	446.301
Q14DH7	Acyl-CoA synthetase short-chain family member 3, mitochondrial OS=Mus musculus GN=Acss3 PE=1 SV=2	Uniprot_Mouse_05/4147	3	5.57185	726.148	282.271	490.296	256.123
Q18PE0-3	Isoform 3 of Protein Dok-7 OS=Mus musculus GN=Dok7	Uniprot_Mouse_05/3578	1	3.13015	651.439	565.518	356.798	587.334
Q19LI2	Alpha-1B-glycoprotein OS=Mus musculus GN=A1bg PE=1 SV=1	Uniprot_Mouse_05/109	10	26.5625	678.619	1049.44	113.958	91.7196
Q1ERP8-3	Isoform 3 of CMRF35-like molecule 9 OS=Mus musculus GN=Cd300lg	Uniprot_Mouse_05/4553	1	3.13253	631.135	411.393	388.901	621.328
Q1XH17	Tripartite motif-containing protein 72 OS=Mus musculus GN=Trim72 PE=1 SV=1	Uniprot_Mouse_05/3442	22	67.7149	491.057	680.662	402.492	499.868
Q20BD0	Heterogeneous nuclear ribonucleoprotein A/B OS=Mus musculus GN=Hnrnpab PE=1 SV=1	Uniprot_Mouse_05/3470	6	18.3735	507.563	494.947	598.044	512.1
Q2EMV9	Poly [ADP-ribose] polymerase 14 OS=Mus musculus GN=Parp14 PE=1 SV=3	Uniprot_Mouse_05/1422	1	0.990644	203.638	207.08	1046.53	685.944
Q2NL51	Glycogen synthase kinase-3 alpha OS=Mus musculus GN=Gsk3a PE=1 SV=2	Uniprot_Mouse_05/973	3	14.0816	449.362	547.212	538.775	537.53
Q2TBE6	Phosphatidylinositol 4-kinase type 2-alpha OS=Mus musculus GN=Pi4k2a PE=1 SV=1	Uniprot_Mouse_05/4092	1	2.71399	506.05	547.566	536.402	541.619
Q2TPA8	Hydroxysteroid dehydrogenase-like protein 2 OS=Mus musculus GN=Hsdl2 PE=1 SV=1	Uniprot_Mouse_05/1332	18	42.0408	612.047	741.102	336.78	383.687
Q2VLH6-2	Isoform 2 of Scavenger receptor cysteine-rich type 1 protein M130 OS=Mus musculus GN=Cd163	Uniprot_Mouse_05/866	1	1.46678	384.305	299.843	1001.46	350.301
Q31094	Class II histocompatibility antigen, M beta 1 chain OS=Mus musculus GN=H2-DMb1 PE=1 SV=2	Uniprot_Mouse_05/1375	2	12.6437	221.684	276.385	997.991	649.47
[truncated: 2,618 more rows]
