# Supplementary material for: Molecular dissection of Chagas induced cardiomyopathy reveals central disease associated and druggable signaling pathways
Source: PLoS Negl Trop Dis. 2020 May 20;14(5):e0007980. doi: 10.1371/journal.pntd.0007980 (PMC7279607; doi:10.1371/journal.pntd.0007980)
Supplement: S2 Table — (XLSX) [file pntd.0007980.s006.xlsx]

## Sheet: Sheet1
Identifier	Protein	Description	Peptide	Modifications	Charge	mz	Xcorr	#Phos_Sites	Pep_Loc	Prot_Loc	Flank_Seq	PhosphoRS: Best Site Probabilities	Uninfected_R1	Uninfected_R2	Infected_R1	Infected_R2
[R].rmSLEGREELPPsVLDEMSLk.[M]_S3_1	A0A087WQT6	Caspase-8 OS=Mus musculus GN=Casp8 PE=1 SV=1	rmSLEGREELPPsVLDEMSLk	N-Term(TMT6plex); M2(Oxidation); S3(Phospho); K21(TMT6plex)	3	990.839	2.57426	1	S3	S208	SSTERRMSLEGREEL	S3(Phospho): 99.95	0.0806645	0.0881413	0.175481	0.158527
[R].dPEGRtSPLGGAR.[T]_T6_S7_1	A0A087WR45	Proline-rich basic protein 1 OS=Mus musculus GN=Prob1 PE=1 SV=1	dPEGRtSPLGGAR	N-Term(TMT6plex); T6(Phospho)	2	811.398	1.54042	1	T6.S7	T771.S772	VRDPEGRTSPLGGAR.RDPEGRTSPLGGART	T6(Phospho): 50; S7(Phospho): 50	0.234425	0.169533	0.053109	0.109613
[R].dSsLPALLPR.[E]_S2_1	A0A087WR45	Proline-rich basic protein 1 OS=Mus musculus GN=Prob1 PE=1 SV=1	dSsLPALLPR	N-Term(TMT6plex); S3(Phospho)	2	689.372	2.71101	1	S2	S493	AVGLSRDSSLPALLP	S2(Phospho): 92.65	0.108539	0.180269	0.114644	0.106221
[R].dSsLPALLPR.[E]_S2_S3_1	A0A087WR45	Proline-rich basic protein 1 OS=Mus musculus GN=Prob1 PE=1 SV=1	dSsLPALLPR	N-Term(TMT6plex); S3(Phospho)	2	689.371	2.54706	1	S2.S3	S493.S494	AVGLSRDSSLPALLP.VGLSRDSSLPALLPR	S2(Phospho): 50; S3(Phospho): 50	0.119806	0.179825	0.116225	0.100446
[R].gGQRsPDVDTPEQPR.[S]_S5_1	A0A087WR45	Proline-rich basic protein 1 OS=Mus musculus GN=Prob1 PE=1 SV=1	gGQRsPDVDTPEQPR	N-Term(TMT6plex); S5(Phospho)	2	974.459	1.91118	1	S5	S576	AVRGGQRSPDVDTPE	S5(Phospho): 99.61	0.205027	0.193393	0.0714871	0.0900006
[R].lVRDPEGRtSPLGGAR.[T]_T9_S10_1	A0A087WR45	Proline-rich basic protein 1 OS=Mus musculus GN=Prob1 PE=1 SV=1	lVRDPEGRtSPLGGAR	N-Term(TMT6plex); T9(Phospho)	3	664.02	1.53186	1	T9.S10	T771.S772	VRDPEGRTSPLGGAR.RDPEGRTSPLGGART	T9(Phospho): 50; S10(Phospho): 50	0.0943027	0.161513	0.125198	0.148023
[R].nAsVEEVVSR.[R]_S3_1	A0A087WR45	Proline-rich basic protein 1 OS=Mus musculus GN=Prob1 PE=1 SV=1	nAsVEEVVSR	N-Term(TMT6plex); S3(Phospho)	2	699.844	2.91825	1	S3	S440	AWENRNASVEEVVSR	S3(Phospho): 100	0.215513	0.132254	0.0803568	0.108517
[R].nASVEEVVsRRTPsPPPLPQWTQGVAR.[V]_S3_S9_2	A0A087WR45	Proline-rich basic protein 1 OS=Mus musculus GN=Prob1 PE=1 SV=1	nASVEEVVsRRTPsPPPLPQWTQGVAR	N-Term(TMT6plex); T12(Phospho); S14(Phospho)	4	837.669	3.38381	2	S3.S9	S440.S446	AWENRNASVEEVVSR.ASVEEVVSRRTPSPP	S3(Phospho): 93.99; S9(Phospho): 97.36	0.100186	0.118122	0.163012	0.163032
[R].nAsVEEVVsRRTPSPPPLPQWTQGVAR.[V]_S3_T12_S14_2	A0A087WR45	Proline-rich basic protein 1 OS=Mus musculus GN=Prob1 PE=1 SV=1	nAsVEEVVsRRTPSPPPLPQWTQGVAR	N-Term(TMT6plex); S3(Phospho); S9(Phospho)	5	670.335	3.18878	2	S3.T12.S14	S440.T449.S451	AWENRNASVEEVVSR.EEVVSRRTPSPPPLP.VVSRRTPSPPPLPQW	S3(Phospho): 99.06; T12(Phospho): 45.65; S14(Phospho): 45.65	0.0856238	0.117064	0.159139	0.170738
[R].nASVEEVVSRRtPsPPPLPQWTQGVAR.[V]_T12_S14_2	A0A087WR45	Proline-rich basic protein 1 OS=Mus musculus GN=Prob1 PE=1 SV=1	nASVEEVVSRRtPsPPPLPQWTQGVAR	N-Term(TMT6plex); T12(Phospho); S14(Phospho)	4	837.669	3.58597	2	T12.S14	T449.S451	EEVVSRRTPSPPPLP.VVSRRTPSPPPLPQW	T12(Phospho): 77.02; S14(Phospho): 95.09	0.0890568	0.13829	0.167201	0.157011
[R].rSsPAFPGGTSSAWENR.[N]_S3_1	A0A087WR45	Proline-rich basic protein 1 OS=Mus musculus GN=Prob1 PE=1 SV=1	rSsPAFPGGTSSAWENR	N-Term(TMT6plex); S3(Phospho)	3	705.998	4.63952	1	S3	S423	KIVWRRSSPAFPGGT	S3(Phospho): 94.48	0.102282	0.121991	0.167147	0.14067
[R].sPsPPQQAPNGSPHNPPQPSk.[I]_S1_S3_2	A0A087WR45	Proline-rich basic protein 1 OS=Mus musculus GN=Prob1 PE=1 SV=1	sPsPPQQAPNGSPHNPPQPSk	N-Term(TMT6plex); S1(Phospho); S3(Phospho); K21(TMT6plex)	3	923.106	4.32508	2	S1.S3	S396.S398	SRVVRPRSPSPPQQA.VVRPRSPSPPQQAPN	S1(Phospho): 99.8; S3(Phospho): 96.37	0.157466	0.130918	0.111417	0.112308
[R].sPsPPQQAPNGSPHNPPQPSk.[I]_S3_1	A0A087WR45	Proline-rich basic protein 1 OS=Mus musculus GN=Prob1 PE=1 SV=1	sPsPPQQAPNGSPHNPPQPSk	N-Term(TMT6plex); S3(Phospho); K21(TMT6plex)	4	672.591	3.28253	1	S3	S398	VVRPRSPSPPQQAPN	S3(Phospho): 86.5	0.108131	0.141682	0.129137	0.141778
[R].tGsLDESLSR.[L]_S3_1	A0A087WR45	Proline-rich basic protein 1 OS=Mus musculus GN=Prob1 PE=1 SV=1	tGsLDESLSR	N-Term(TMT6plex); S3(Phospho)	2	687.328	2.27327	1	S3	S234	RLLLRTGSLDESLSR	S3(Phospho): 99.95	0.161669	0.173011	0.0969171	0.116114
[R].tSTQcSPLEStGTRPPRPGSPQAcPNSSLR.[A]_S10_T11_1	A0A087WR45	Proline-rich basic protein 1 OS=Mus musculus GN=Prob1 PE=1 SV=1	tSTQcSPLEStGTRPPRPGSPQAcPNSSLR	N-Term(TMT6plex); C5(Carbamidomethyl); T11(Phospho); C24(Carbamidomethyl)	5	707.94	3.10554	1	S10.T11	S788.T789	TQCSPLESTGTRPPR.QCSPLESTGTRPPRP	S10(Phospho): 40.54; T11(Phospho): 40.54	0.109487	0.139069	0.10118	0.142402
[R].tSTQcSPLESTGTRPPRPGsPQAcPNSSLR.[A]_S20_1	A0A087WR45	Proline-rich basic protein 1 OS=Mus musculus GN=Prob1 PE=1 SV=1	tSTQcSPLESTGTRPPRPGsPQAcPNSSLR	N-Term(TMT6plex); C5(Carbamidomethyl); S20(Phospho); C24(Carbamidomethyl)	3	1179.22	2.44055	1	S20	S798	TRPPRPGSPQACPNS	S20(Phospho): 97.29	0.129414	0.137184	0.125106	0.143311
[R].vVRPRsPsPPQQAPNGSPHNPPQPSk.[I]_S6_S8_2	A0A087WR45	Proline-rich basic protein 1 OS=Mus musculus GN=Prob1 PE=1 SV=1	vVRPRsPsPPQQAPNGSPHNPPQPSk	N-Term(TMT6plex); S6(Phospho); S8(Phospho); K26(TMT6plex)	4	844.429	2.6013	2	S6.S8	S396.S398	SRVVRPRSPSPPQQA.VVRPRSPSPPQQAPN	S6(Phospho): 99.33; S8(Phospho): 99.33	0.0692431	0.135397	0.167013	0.130658
[K].gTPSQsPVVGR.[S]_S6_1	A0A087WR52	Arf-GAP domain and FG repeat-containing protein 1 (Fragment) OS=Mus musculus GN=Agfg1 PE=1 SV=1	gTPSQsPVVGR	N-Term(TMT6plex); S6(Phospho)	2	697.356	3.02511	1	S6	S178	NKGTPSQSPVVGRSQ	S6(Phospho): 94.12	0.486889	0.245751	0.0217823	0.0424821
[K].sLLGESAPALHLNkGtPSQsPVVGR.[S]_S18_S20_2	A0A087WR52	Arf-GAP domain and FG repeat-containing protein 1 (Fragment) OS=Mus musculus GN=Agfg1 PE=1 SV=1	sLLGESAPALHLNkGtPSQsPVVGR	N-Term(TMT6plex); K14(TMT6plex); T16(Phospho); S20(Phospho)	5	627.529	2.72892	2	S18.S20	S176.S178	HLNKGTPSQSPVVGR.NKGTPSQSPVVGRSQ	S18(Phospho): 84.87; S20(Phospho): 84.87	0.0817895	0.101373	0.122717	0.165398
[K].sLLGESAPALHLNkGtPSQsPVVGR.[S]_T16_S18_2	A0A087WR52	Arf-GAP domain and FG repeat-containing protein 1 (Fragment) OS=Mus musculus GN=Agfg1 PE=1 SV=1	sLLGESAPALHLNkGtPSQsPVVGR	N-Term(TMT6plex); K14(TMT6plex); T16(Phospho); S20(Phospho)	4	784.162	2.71788	2	T16.S18	T174.S176	ALHLNKGTPSQSPVV.HLNKGTPSQSPVVGR	T16(Phospho): 99.95; S18(Phospho): 87.54	0.0884514	0.107035	0.134734	0.177137
[K].sLLGESAPALHLNkGtPSQsPVVGR.[S]_T16_S18_S20_2	A0A087WR52	Arf-GAP domain and FG repeat-containing protein 1 (Fragment) OS=Mus musculus GN=Agfg1 PE=1 SV=1	sLLGESAPALHLNkGtPSQsPVVGR	N-Term(TMT6plex); K14(TMT6plex); T16(Phospho); S20(Phospho)	4	784.162	2.56415	2	T16.S18.S20	T174.S176.S178	ALHLNKGTPSQSPVV.HLNKGTPSQSPVVGR.NKGTPSQSPVVGRSQ	T16(Phospho): 98.85; S18(Phospho): 50.57; S20(Phospho): 50.57	0.0892389	0.0884855	0.143319	0.164532
[R].nsFTPLSSSNTIR.[R]_S2_1	A0A087WRM7	6-phosphofructo-2-kinase/fructose-2,6-bisphosphatase 2 OS=Mus musculus GN=Pfkfb2 PE=1 SV=1	nsFTPLSSSNTIR	N-Term(TMT6plex); S2(Phospho)	2	866.927	2.88479	1	S2	S468	PVRMRRNSFTPLSSS	S2(Phospho): 99.92	0.133255	0.11976	0.140741	0.130938
[R].rNsFTPLSSSNTIR.[R]_S3_1	A0A087WRM7	6-phosphofructo-2-kinase/fructose-2,6-bisphosphatase 2 OS=Mus musculus GN=Pfkfb2 PE=1 SV=1	rNsFTPLSSSNTIR	N-Term(TMT6plex); S3(Phospho)	3	630.322	2.58223	1	S3	S468	PVRMRRNSFTPLSSS	S3(Phospho): 99.81	0.138391	0.140162	0.12087	0.128205
[K].aHsPQGEGEIPLHR.[G]_S3_1	A0A0A0MQD5	SH3 and multiple ankyrin repeat domains protein 3 OS=Mus musculus GN=Shank3 PE=1 SV=1	aHsPQGEGEIPLHR	N-Term(TMT6plex); S3(Phospho)	3	612.97	2.86809	1	S3	S557	FIAVKAHSPQGEGEI	S3(Phospho): 100	0.300244	0.154705	0.07493	0.0791893
[K].aHsPQGEGEIPLHRGEAVk.[V]_S3_1	A0A0A0MQD5	SH3 and multiple ankyrin repeat domains protein 3 OS=Mus musculus GN=Shank3 PE=1 SV=1	aHsPQGEGEIPLHRGEAVk	N-Term(TMT6plex); S3(Phospho); K19(TMT6plex)	4	638.337	1.98092	1	S3	S557	FIAVKAHSPQGEGEI	S3(Phospho): 100	0.146261	0.119693	0.114545	0.116602
[K].qSsDSELMAQQHHAASTGLASAAGPARPR.[Y]_S3_1	A0A0A0MQD5	SH3 and multiple ankyrin repeat domains protein 3 OS=Mus musculus GN=Shank3 PE=1 SV=1	qSsDSELMAQQHHAASTGLASAAGPARPR	N-Term(TMT6plex); S3(Phospho)	4	811.141	5.08906	1	S3	S1513	DPLLKQSSDSELMAQ	S3(Phospho): 89.63	0.210438	0.122046	0.0923247	0.129371
[R].ePsPTHRGPRPGSLDYSSGEGLGLTFGGPSPGPVk.[E]_S3_1	A0A0A0MQD5	SH3 and multiple ankyrin repeat domains protein 3 OS=Mus musculus GN=Shank3 PE=1 SV=1	ePsPTHRGPRPGSLDYSSGEGLGLTFGGPSPGPVk	N-Term(TMT6plex); S3(Phospho); K35(TMT6plex)	4	1008.01	4.08797	1	S3	S1060	GSFAREPSPTHRGPR	S3(Phospho): 86.38	0.143837	0.141087	0.112698	0.100487
[R].sAsDINLkGDQPAAsPGPTLR.[S]_S1_S15_2	A0A0A0MQD5	SH3 and multiple ankyrin repeat domains protein 3 OS=Mus musculus GN=Shank3 PE=1 SV=1	sAsDINLkGDQPAAsPGPTLR	N-Term(TMT6plex); S3(Phospho); K8(TMT6plex); S15(Phospho)	4	679.089	3.27539	2	S1.S15	S448.S462	SPRPLQRSASDINLK.KGDQPAASPGPTLRS	S1(Phospho): 90.89; S15(Phospho): 99.98	0.168823	0.103334	0.148206	0.129253
[R].sASDINLkGDQPAASPGPTLR.[S]_S1_S3_1	A0A0A0MQD5	SH3 and multiple ankyrin repeat domains protein 3 OS=Mus musculus GN=Shank3 PE=1 SV=1	sASDINLkGDQPAASPGPTLR	N-Term(TMT6plex); S3(Phospho); K8(TMT6plex)	4	659.098	4.33661	1	S1.S3	S448.S450	SPRPLQRSASDINLK.RPLQRSASDINLKGD	S1(Phospho): 50; S3(Phospho): 50	0.213392	0.144708	0.106317	0.103924
[R].sAsDINLkGDQPAAsPGPTLR.[S]_S3_S15_2	A0A0A0MQD5	SH3 and multiple ankyrin repeat domains protein 3 OS=Mus musculus GN=Shank3 PE=1 SV=1	sAsDINLkGDQPAAsPGPTLR	N-Term(TMT6plex); S3(Phospho); K8(TMT6plex); S15(Phospho)	4	679.09	4.03747	2	S3.S15	S450.S462	RPLQRSASDINLKGD.KGDQPAASPGPTLRS	S3(Phospho): 87.99; S15(Phospho): 99.95	0.176127	0.11337	0.132986	0.127151
[R].sLPHQLLLQR.[L]_S1_1	A0A0A0MQD5	SH3 and multiple ankyrin repeat domains protein 3 OS=Mus musculus GN=Shank3 PE=1 SV=1	sLPHQLLLQR	N-Term(TMT6plex); S1(Phospho)	3	505.287	2.71827	1	S1	S469	SPGPTLRSLPHQLLL	S1(Phospho): 100	0.204488	0.119632	0.11181	0.11863
[R].sPtPVHsPDADRPGPLFVDVQTR.[D]_T3_S7_2	A0A0A0MQD5	SH3 and multiple ankyrin repeat domains protein 3 OS=Mus musculus GN=Shank3 PE=1 SV=1	sPtPVHsPDADRPGPLFVDVQTR	N-Term(TMT6plex); T3(Phospho); S7(Phospho)	3	959.789	3.397	2	T3.S7	T1205.S1209	QTPSRSPTPVHSPDA.RSPTPVHSPDADRPG	T3(Phospho): 99.75; S7(Phospho): 98.98	0.268801	0.124567	0.111517	0.0852487
[R].tksVGEDEkLASLLEGR.[F]_S3_1	A0A0A0MQD5	SH3 and multiple ankyrin repeat domains protein 3 OS=Mus musculus GN=Shank3 PE=1 SV=1	tksVGEDEkLASLLEGR	N-Term(TMT6plex); K2(TMT6plex); S3(Phospho); K9(TMT6plex)	4	650.615	2.53623	1	S3	S856	KGIPRTKSVGEDEKL	S3(Phospho): 86.99	0.243152	0.135292	0.105833	0.111739
[K].vIHDNFGIVEGLmTTVHAITAtQk.[T]_T22_1	A0A0A0MQF6	Glyceraldehyde-3-phosphate dehydrogenase OS=Mus musculus GN=Gapdh PE=1 SV=1	vIHDNFGIVEGLmTTVHAITAtQk	N-Term(TMT6plex); M13(Oxidation); T22(Phospho); K24(TMT6plex)	4	788.169	5.44495	1	T22	T208	TVHAITATQKTVDGP	T22(Phospho): 99.99	0.23038	0.146661	0.0813987	0.0930356
[K].vIHDNFGIVEGLmTTVHAItATQkTVDGPSGk.[L]_T22_1	A0A0A0MQF6	Glyceraldehyde-3-phosphate dehydrogenase OS=Mus musculus GN=Gapdh PE=1 SV=1	vIHDNFGIVEGLmTTVHAItATQkTVDGPSGk	N-Term(TMT6plex); M13(Oxidation); T22(Phospho); K24(TMT6plex); K32(TMT6plex)	4	1030.8	2.8861	1	T22	T208	TVHAITATQKTVDGP	T22(Phospho): 86.38	0.0937276	0.138761	0.116458	0.115849
[R].gAAQNIIPAStGAAk.[A]_T11_1	A0A0A0MQF6	Glyceraldehyde-3-phosphate dehydrogenase OS=Mus musculus GN=Gapdh PE=1 SV=1	gAAQNIIPAStGAAk	N-Term(TMT6plex); T11(Phospho); K15(TMT6plex)	2	954.522	4.05592	1	T11	T235	QNIIPASTGAAKAVG	T11(Phospho): 93.13	0.140851	0.145392	0.123715	0.111635
[R].aASsPNLSNGETESVk.[T]_S3_S4_1	A0A0A6YW53	Mitogen-activated protein kinase kinase kinase kinase 4 OS=Mus musculus GN=Map4k4 PE=1 SV=1	aASsPNLSNGETESVk	N-Term(TMT6plex); S4(Phospho); K16(TMT6plex)	2	1065.03	4.16816	1	S3.S4	S849.S850	PEDTRAASSPNLSNG.EDTRAASSPNLSNGE	S3(Phospho): 50; S4(Phospho): 50	0.159669	0.12516	0.116367	0.147227
[R].dSPLQGGGQQNSQAGQRNsTSSIEPR.[L]_S19_1	A0A0A6YW53	Mitogen-activated protein kinase kinase kinase kinase 4 OS=Mus musculus GN=Map4k4 PE=1 SV=1	dSPLQGGGQQNSQAGQRNsTSSIEPR	N-Term(TMT6plex); S19(Phospho)	3	1003.47	3.32732	1	S19	S701	SQAGQRNSTSSIEPR	S19(Phospho): 81.6	0.0860699	0.139717	0.128038	0.151327
[R].dSPLQGGGQQNSQAGQRNsTSSIEPR.[L]_S19_S21_1	A0A0A6YW53	Mitogen-activated protein kinase kinase kinase kinase 4 OS=Mus musculus GN=Map4k4 PE=1 SV=1	dSPLQGGGQQNSQAGQRNsTSSIEPR	N-Term(TMT6plex); S19(Phospho)	3	1003.47	3.30332	1	S19.S21	S701.S703	SQAGQRNSTSSIEPR.AGQRNSTSSIEPRLL	S19(Phospho): 43.95; S21(Phospho): 43.95	0.076523	0.0990337	0.148449	0.179551
[R].kGsVVNVNPTNTRPQSDTPEIR.[K]_S3_1	A0A0A6YW53	Mitogen-activated protein kinase kinase kinase kinase 4 OS=Mus musculus GN=Map4k4 PE=1 SV=1	kGsVVNVNPTNTRPQSDTPEIR	N-Term(TMT6plex); K1(TMT6plex); S3(Phospho)	4	737.642	2.81797	1	S3	S949	QDPTRKGSVVNVNPT	S3(Phospho): 100	0.119881	0.143008	0.110394	0.142286
[R].rDsPLQGGGQQNSQAGQR.[N]_S3_1	A0A0A6YW53	Mitogen-activated protein kinase kinase kinase kinase 4 OS=Mus musculus GN=Map4k4 PE=1 SV=1	rDsPLQGGGQQNSQAGQR	N-Term(TMT6plex); S3(Phospho)	3	731.684	5.20788	1	S3	S684	PVLSRRDSPLQGGGQ	S3(Phospho): 100	0.320251	0.22173	0.0246527	0.0447334
[R].rDsPLQGGGQQNsQAGQRNSTSSIEPR.[L]_S3_S13_2	A0A0A6YW53	Mitogen-activated protein kinase kinase kinase kinase 4 OS=Mus musculus GN=Map4k4 PE=1 SV=1	rDsPLQGGGQQNsQAGQRNSTSSIEPR	N-Term(TMT6plex); S3(Phospho); S13(Phospho)	4	811.873	3.66558	2	S3.S13	S684.S694	PVLSRRDSPLQGGGQ.QGGGQQNSQAGQRNS	S3(Phospho): 100; S13(Phospho): 99.21	0.107891	0.121571	0.127659	0.133315
[K].cLsLVMDDETEAkkESHFPGk.[L]_T10_1	A0A0G2JEX1	Nexilin OS=Mus musculus GN=Nexn PE=1 SV=1	cLsLVMDDETEAkkESHFPGk	N-Term(TMT6plex); C1(Carbamidomethyl); S3(Phospho); K13(TMT6plex); K14(TMT6plex); K21(TMT6plex)	5	684.357	2.92798	1	T10	T230	SLVMDDETEAKKESH	T10(Phospho): 67.93	0.196138	0.181294	0.0799581	0.0995925
[K].eMLAsDDEEESSPk.[I]_S5_1	A0A0G2JEX1	Nexilin OS=Mus musculus GN=Nexn PE=1 SV=1	eMLAsDDEEESSPk	N-Term(TMT6plex); S5(Phospho); K14(TMT6plex)	2	1052.97	4.04575	1	S5	S80	EIKEMLASDDEEESS	S5(Phospho): 100	0.239437	0.172439	0.0768965	0.101569
[K].emLAsDDEEESSPkIEk.[A]_S5_1	A0A0G2JEX1	Nexilin OS=Mus musculus GN=Nexn PE=1 SV=1	emLAsDDEEESSPkIEk	N-Term(TMT6plex); M2(Oxidation); S5(Phospho); K14(TMT6plex); K17(TMT6plex)	3	907.445	3.60858	1	S5	S80	EIKEMLASDDEEESS	S5(Phospho): 100	0.101774	0.138321	0.142059	0.141995
[K].emLAsDDEEEsSPkIEk.[A]_S5_S12_2	A0A0G2JEX1	Nexilin OS=Mus musculus GN=Nexn PE=1 SV=1	emLAsDDEEEsSPkIEk	N-Term(TMT6plex); M2(Oxidation); S5(Phospho); S11(Phospho); K14(TMT6plex); K17(TMT6plex)	4	700.828	4.29786	2	S5.S12	S80.S87	EIKEMLASDDEEESS.SDDEEESSPKIEKAY	S5(Phospho): 100; S12(Phospho): 91.88	0.166614	0.126689	0.113243	0.128182
[K].kREDEEEEEGsIVNGSTTEDEEQTR.[S]_S11_1	A0A0G2JEX1	Nexilin OS=Mus musculus GN=Nexn PE=1 SV=1	kREDEEEEEGsIVNGSTTEDEEQTR	N-Term(TMT6plex); K1(TMT6plex); S11(Phospho)	4	859.393	4.86445	1	S11	S559	DEEEEEGSIVNGSTT	S11(Phospho): 99.98	0.138768	0.12216	0.144283	0.128605
[K].kREDEEEEEGSIVNGSTtEDEEQTR.[S]_T17_T18_1	A0A0G2JEX1	Nexilin OS=Mus musculus GN=Nexn PE=1 SV=1	kREDEEEEEGSIVNGSTtEDEEQTR	N-Term(TMT6plex); K1(TMT6plex); T18(Phospho)	3	1145.52	3.4073	1	T17.T18	T565.T566	GSIVNGSTTEDEEQT.SIVNGSTTEDEEQTR	T17(Phospho): 46.37; T18(Phospho): 46.37	0.134453	0.158642	0.109614	0.121111
[K].qEIkEMLAsDDEEESSPk.[I]_S9_1	A0A0G2JEX1	Nexilin OS=Mus musculus GN=Nexn PE=1 SV=1	qEIkEMLAsDDEEESSPk	N-Term(TMT6plex); K4(TMT6plex); S9(Phospho); K18(TMT6plex)	4	708.852	3.51801	1	S9	S80	EIKEMLASDDEEESS	S9(Phospho): 99.99	0.141587	0.142067	0.116287	0.138086
[K].qEIkEMLAsDDEEESSPkIEk.[A]_S9_1	A0A0G2JEX1	Nexilin OS=Mus musculus GN=Nexn PE=1 SV=1	qEIkEMLAsDDEEESSPkIEk	N-Term(TMT6plex); K4(TMT6plex); S9(Phospho); K18(TMT6plex); K21(TMT6plex)	4	858.697	2.62732	1	S9	S80	EIKEMLASDDEEESS	S9(Phospho): 100	0.0578586	0.113516	0.176516	0.154624
[K].rAEQIEDINNTGTEsASEEGDDSLLITVVPAk.[S]_S15_1	A0A0G2JEX1	Nexilin OS=Mus musculus GN=Nexn PE=1 SV=1	rAEQIEDINNTGTEsASEEGDDSLLITVVPAk	N-Term(TMT6plex); S15(Phospho); K32(TMT6plex)	3	1313.99	5.55052	1	S15	S160	INNTGTESASEEGDD	S15(Phospho): 80.54	0.160435	0.12318	0.125674	0.119438
[R].kQEIkEmLAsDDEEESSPk.[I]_S10_1	A0A0G2JEX1	Nexilin OS=Mus musculus GN=Nexn PE=1 SV=1	kQEIkEmLAsDDEEESSPk	N-Term(TMT6plex); K1(TMT6plex); K5(TMT6plex); S10(Phospho); K19(TMT6plex)	4	798.165	3.94787	1	S10	S80	EIKEMLASDDEEESS	S10(Phospho): 95.64	0.0580626	0.103877	0.172076	0.149202
[R].rSmVLDDDsPEIYk.[T]_S9_1	A0A0G2JEX1	Nexilin OS=Mus musculus GN=Nexn PE=1 SV=1	rSmVLDDDsPEIYk	N-Term(TMT6plex); M3(Oxidation); S9(Phospho); K14(TMT6plex)	3	741.364	3.10092	1	S9	S352	SMVLDDDSPEIYKTV	S9(Phospho): 100	0.129163	0.113857	0.125618	0.158422
[R].sMVLDDDSPEIYk.[T]_S1_1	A0A0G2JEX1	Nexilin OS=Mus musculus GN=Nexn PE=1 SV=1	sMVLDDDSPEIYk	N-Term(TMT6plex); S1(Phospho); K13(TMT6plex)	3	684.001	3.28312	1	S1	S345	AFAEARRSMVLDDDS	S1(Phospho): 100	0.137833	0.119571	0.129215	0.137941
[R].sMVLDDDsPEIYk.[T]_S8_1	A0A0G2JEX1	Nexilin OS=Mus musculus GN=Nexn PE=1 SV=1	sMVLDDDsPEIYk	N-Term(TMT6plex); S8(Phospho); K13(TMT6plex)	2	1025.5	4.33428	1	S8	S352	SMVLDDDSPEIYKTV	S8(Phospho): 99.99	0.168847	0.127913	0.126802	0.120349
[K].eIASPPcVEkLsDDGNVAHk.[N]_S12_1	A0A0G2JFH2	Microtubule-associated protein (Fragment) OS=Mus musculus GN=Map4 PE=1 SV=1	eIASPPcVEkLsDDGNVAHk	N-Term(TMT6plex); S4(Phospho); C7(Carbamidomethyl); K10(TMT6plex); K20(TMT6plex)	4	734.132	3.64138	1	S12	S578	PPCVEKLSDDGNVAH	S12(Phospho): 100	0.175881	0.144852	0.111542	0.12263
[K].eIAsPPcVEkLsDDGNVAHk.[N]_S4_S12_2	A0A0G2JFH2	Microtubule-associated protein (Fragment) OS=Mus musculus GN=Map4 PE=1 SV=1	eIAsPPcVEkLsDDGNVAHk	N-Term(TMT6plex); S4(Phospho); C7(Carbamidomethyl); K10(TMT6plex); S12(Phospho); K20(TMT6plex)	4	754.123	2.98935	2	S4.S12	S570.S578	EGRKEIASPPCVEKL.PPCVEKLSDDGNVAH	S4(Phospho): 100; S12(Phospho): 100	0.133928	0.121332	0.147845	0.132519
[K].fSLsDDQNERDSkDPESLDk.[K]_S4_1	A0A0G2JFH2	Microtubule-associated protein (Fragment) OS=Mus musculus GN=Map4 PE=1 SV=1	fSLsDDQNERDSkDPESLDk	N-Term(TMT6plex); S4(Phospho); K13(TMT6plex); K20(TMT6plex)	3	1031.51	2.56882	1	S4	S953	KMEKFSLSDDQNERD	S4(Phospho): 86.25	0.14362	0.124452	0.127714	0.139944
[K].gHLRPAVFTEsQSLPEEVR.[V]_S11_S13_1	A0A0G2JFH2	Microtubule-associated protein (Fragment) OS=Mus musculus GN=Map4 PE=1 SV=1	gHLRPAVFTEsQSLPEEVR	N-Term(TMT6plex); S11(Phospho)	3	821.084	2.24044	1	S11.S13	S900.S902	RPAVFTESQSLPEEV.AVFTESQSLPEEVRV	S11(Phospho): 49.93; S13(Phospho): 49.93	0.160445	0.150569	0.135569	0.092612
[K].gHLRPAVFTESQsLPEEVR.[V]_S13_1	A0A0G2JFH2	Microtubule-associated protein (Fragment) OS=Mus musculus GN=Map4 PE=1 SV=1	gHLRPAVFTESQsLPEEVR	N-Term(TMT6plex); S13(Phospho)	4	616.066	3.72642	1	S13	S902	AVFTESQSLPEEVRV	S13(Phospho): 99.99	0.140658	0.155805	0.12697	0.0963426
[K].sIsLEAVGSAGcEmLPcPIPQVGkEDNSFPDNSR.[K]_S3_1	A0A0G2JFH2	Microtubule-associated protein (Fragment) OS=Mus musculus GN=Map4 PE=1 SV=1	sIsLEAVGSAGcEmLPcPIPQVGkEDNSFPDNSR	N-Term(TMT6plex); S3(Phospho); C12(Carbamidomethyl); M14(Oxidation); C17(Carbamidomethyl); K24(TMT6plex)	4	1054.75	3.91551	1	S3	S750	GLMGKSISLEAVGSA	S3(Phospho): 97.65	0.141882	0.156891	0.124208	0.112705
[R].kEIASPPcVEkLsDDGNVAHk.[N]_S13_1	A0A0G2JFH2	Microtubule-associated protein (Fragment) OS=Mus musculus GN=Map4 PE=1 SV=1	kEIASPPcVEkLsDDGNVAHk	N-Term(TMT6plex); K1(TMT6plex); C8(Carbamidomethyl); K11(TMT6plex); S13(Phospho); K21(TMT6plex)	5	658.957	2.98201	1	S13	S578	PPCVEKLSDDGNVAH	S13(Phospho): 100	0.111019	0.171197	0.127196	0.113868
[R].kEIASPPcVEkLsDDGNVAHk.[N]_S5_1	A0A0G2JFH2	Microtubule-associated protein (Fragment) OS=Mus musculus GN=Map4 PE=1 SV=1	kEIASPPcVEkLsDDGNVAHk	N-Term(TMT6plex); K1(TMT6plex); C8(Carbamidomethyl); K11(TMT6plex); S13(Phospho); K21(TMT6plex)	5	658.958	2.4769	1	S5	S570	EGRKEIASPPCVEKL	S5(Phospho): 86.52	0.0422427	0.0733697	0.189663	0.148588
[R].kEIAsPPcVEkLsDDGNVAHk.[N]_S5_S13_2	A0A0G2JFH2	Microtubule-associated protein (Fragment) OS=Mus musculus GN=Map4 PE=1 SV=1	kEIAsPPcVEkLsDDGNVAHk	N-Term(TMT6plex); K1(TMT6plex); S5(Phospho); C8(Carbamidomethyl); K11(TMT6plex); S13(Phospho); K21(TMT6plex)	5	674.952	1.81816	2	S5.S13	S570.S578	EGRKEIASPPCVEKL.PPCVEKLSDDGNVAH	S5(Phospho): 100; S13(Phospho): 100	0.111043	0.125208	0.14825	0.132117
[R].sHAEGPQRPGQDATSPLtPTR.[L]_T18_T20_1	A0A0G2JG52	Absent in melanoma 1 OS=Mus musculus GN=Aim1 PE=1 SV=1	sHAEGPQRPGQDATSPLtPTR	N-Term(TMT6plex); T18(Phospho)	4	628.809	3.94938	1	T18.T20	T1029.T1031	QDATSPLTPTRLLNI.ATSPLTPTRLLNISA	T18(Phospho): 49.99; T20(Phospho): 49.99	0.112498	0.134405	0.128585	0.121438
[R].qQAAYYAQTsPQGmPQHPPAPQGQ.[-]_S10_1	A0A0G2JGW9	Far upstream element-binding protein 1 OS=Mus musculus GN=Fubp1 PE=1 SV=1	qQAAYYAQTsPQGmPQHPPAPQGQ	N-Term(TMT6plex); S10(Phospho)	3	964.111	5.08717	1	S10	S629	AAYYAQTSPQGMPQH	S10(Phospho): 99.91	0.154454	0.120103	0.128638	0.1254
[R].eNsVLGSIQEELQk.[T]_S3_1	A0A0N4SVK8	[Protein ADP-ribosylarginine] hydrolase-like protein 1 OS=Mus musculus GN=Adprhl1 PE=1 SV=1	eNsVLGSIQEELQk	N-Term(TMT6plex); S3(Phospho); K14(TMT6plex)	3	704.705	4.28453	1	S3	S27	GNICRENSVLGSIQE	S3(Phospho): 93.03	0.151029	0.145954	0.145512	0.104388
[R].qVGLAHsPEPPVPNQk.[V]_S7_1	A0A0N4SVK8	[Protein ADP-ribosylarginine] hydrolase-like protein 1 OS=Mus musculus GN=Adprhl1 PE=1 SV=1	qVGLAHsPEPPVPNQk	N-Term(TMT6plex); S7(Phospho); K16(TMT6plex)	3	746.067	3.19852	1	S7	S1409	RQVGLAHSPEPPVPN	S7(Phospho): 100	0.126822	0.0914376	0.200727	0.162199
[R].qVGLAHsPEPPVPNQkVEHR.[S]_S7_1	A0A0N4SVK8	[Protein ADP-ribosylarginine] hydrolase-like protein 1 OS=Mus musculus GN=Adprhl1 PE=1 SV=1	qVGLAHsPEPPVPNQkVEHR	N-Term(TMT6plex); S7(Phospho); K16(TMT6plex)	4	690.12	2.35978	1	S7	S1409	RQVGLAHSPEPPVPN	S7(Phospho): 100	0.0295691	0.0539931	0.282023	0.192818
[R].rGPsFDNQQSLVAQHLPR.[E]_S4_1	A0A0N4SVK8	[Protein ADP-ribosylarginine] hydrolase-like protein 1 OS=Mus musculus GN=Adprhl1 PE=1 SV=1	rGPsFDNQQSLVAQHLPR	N-Term(TMT6plex); S4(Phospho)	4	590.551	4.83343	1	S4	S1587	EPPRRGPSFDNQQSL	S4(Phospho): 100	0.114906	0.103559	0.179023	0.142402
[K].eQAGQMPETAAGEPTPEPPRTSsPTSLPPLAR.[S]_T21_1	A0A0N4SVL0	Eukaryotic translation initiation factor 4 gamma 3 OS=Mus musculus GN=Eif4g3 PE=1 SV=1	eQAGQMPETAAGEPTPEPPRTSsPTSLPPLAR	N-Term(TMT6plex); S23(Phospho)	3	1203.92	3.10863	1	T21	T448	PTPEPPRTSSPTSLP	T21(Phospho): 66.01	0.0769868	0.116126	0.161107	0.161151
[R].gSskDLLDNQSQEEQRR.[E]_S3_1	A0A0N4SVL0	Eukaryotic translation initiation factor 4 gamma 3 OS=Mus musculus GN=Eif4g3 PE=1 SV=1	gSskDLLDNQSQEEQRR	N-Term(TMT6plex); S3(Phospho); K4(TMT6plex)	4	632.818	2.47013	1	S3	S1334	NTFLRGSSKDLLDNQ	S3(Phospho): 92.97	0.148565	0.10568	0.143763	0.12885
[K].rTYsDEASQLR.[A]_S4_1	A0A0N4SW73	Rab11 family-interacting protein 5 OS=Mus musculus GN=Rab11fip5 PE=1 SV=1	rTYsDEASQLR	N-Term(TMT6plex); S4(Phospho)	3	545.597	1.91912	1	S4	S307	LTHKRTYSDEASQLR	S4(Phospho): 95.84	0.193864	0.140419	0.109841	0.118598
[K].rtYSDEASQLR.[A]_Y3_S4_1	A0A0N4SW73	Rab11 family-interacting protein 5 OS=Mus musculus GN=Rab11fip5 PE=1 SV=1	rtYSDEASQLR	N-Term(TMT6plex); T2(Phospho)	2	817.89	1.62615	1	Y3.S4	Y306.S307	LLTHKRTYSDEASQL.LTHKRTYSDEASQLR	Y3(Phospho): 48.19; S4(Phospho): 48.19	0.21401	0.165674	0.0980285	0.10074
[R].gSHGTsSSEAVPGQEELSk.[Q]_S6_S7_1	A0A0N4SW73	Rab11 family-interacting protein 5 OS=Mus musculus GN=Rab11fip5 PE=1 SV=1	gSHGTsSSEAVPGQEELSk	N-Term(TMT6plex); S6(Phospho); K19(TMT6plex)	3	809.062	3.36652	1	S6.S7	S395.S396	GRGSHGTSSSEAVPG.RGSHGTSSSEAVPGQ	S6(Phospho): 45.47; S7(Phospho): 45.47	0.150319	0.161827	0.11102	0.115992
[R].kSsLTQSNTSLGSDSTLSSTSGSLVYQGPGAELLTR.[S]_S2_S3_T5_1	A0A0N4SW73	Rab11 family-interacting protein 5 OS=Mus musculus GN=Rab11fip5 PE=1 SV=1	kSsLTQSNTSLGSDSTLSSTSGSLVYQGPGAELLTR	N-Term(TMT6plex); K1(TMT6plex); S3(Phospho)	4	1042.79	5.75599	1	S2.S3.T5	S243.S244.T246	LRNKLRKSSLTQSNT.RNKLRKSSLTQSNTS.KLRKSSLTQSNTSLG	S2(Phospho): 29.75; S3(Phospho): 29.75; T5(Phospho): 29.75	0.159458	0.171063	0.134839	0.108167
[R].kSSLtQSNTSLGSDSTLSSTSGSLVYQGPGAELLTR.[S]_T5_1	A0A0N4SW73	Rab11 family-interacting protein 5 OS=Mus musculus GN=Rab11fip5 PE=1 SV=1	kSSLtQSNTSLGSDSTLSSTSGSLVYQGPGAELLTR	N-Term(TMT6plex); K1(TMT6plex); T5(Phospho)	3	1390.04	6.06716	1	T5	T246	KLRKSSLTQSNTSLG	T5(Phospho): 63.61	0.146218	0.137806	0.112699	0.136176
[R].lFTPTNsQVEEEDkEEEENATGR.[Q]_T5_1	A0A0N4SW73	Rab11 family-interacting protein 5 OS=Mus musculus GN=Rab11fip5 PE=1 SV=1	lFTPTNsQVEEEDkEEEENATGR	N-Term(TMT6plex); S7(Phospho); K14(TMT6plex)	3	1064.17	3.036	1	T5	T888	PPRLFTPTNSQVEEE	T5(Phospho): 78	0.111252	0.154857	0.136654	0.133854
[R].lFTPtNSQVEEEDkEEEENATGR.[Q]_T5_S7_1	A0A0N4SW73	Rab11 family-interacting protein 5 OS=Mus musculus GN=Rab11fip5 PE=1 SV=1	lFTPtNSQVEEEDkEEEENATGR	N-Term(TMT6plex); T5(Phospho); K14(TMT6plex)	3	1064.17	4.4805	1	T5.S7	T888.S890	PPRLFTPTNSQVEEE.RLFTPTNSQVEEEDK	T5(Phospho): 49.99; S7(Phospho): 49.99	0.127361	0.118052	0.15011	0.13247
[R].nNLSAsMFDLSMk.[D]_S6_1	A0A0N4SW73	Rab11 family-interacting protein 5 OS=Mus musculus GN=Rab11fip5 PE=1 SV=1	nNLSAsMFDLSMk	N-Term(TMT6plex); S6(Phospho); K13(TMT6plex)	3	665.996	3.17434	1	S6	S176	TRNNLSASMFDLSMK	S6(Phospho): 93.92	0.150877	0.18272	0.0916397	0.087743
[R].rGsNIWLEPk.[V]_S3_1	A0A0N4SW73	Rab11 family-interacting protein 5 OS=Mus musculus GN=Rab11fip5 PE=1 SV=1	rGsNIWLEPk	N-Term(TMT6plex); S3(Phospho); K10(TMT6plex)	3	579.986	3.31328	1	S3	S693	PGRGRRGSNIWLEPK	S3(Phospho): 100	0.125048	0.160999	0.128199	0.125336
[R].tYsDEASQLR.[A]_Y2_1	A0A0N4SW73	Rab11 family-interacting protein 5 OS=Mus musculus GN=Rab11fip5 PE=1 SV=1	tYsDEASQLR	N-Term(TMT6plex); S3(Phospho)	2	739.84	2.4339	1	Y2	Y306	LLTHKRTYSDEASQL	Y2(Phospho): 96.97	0.127257	0.143939	0.128249	0.127611
[R].rIFsSEHDIFR.[E]_S4_1	A0A0R4J083	Long-chain-specific acyl-CoA dehydrogenase, mitochondrial OS=Mus musculus GN=Acadl PE=1 SV=1	rIFsSEHDIFR	N-Term(TMT6plex); S4(Phospho)	3	572.621	2.22558	1	S4	S54	IGIRRIFSSEHDIFR	S4(Phospho): 91.57	0.110027	0.149788	0.123552	0.108428
[R].rIFsSEHDIFR.[E]_S4_S5_1	A0A0R4J083	Long-chain-specific acyl-CoA dehydrogenase, mitochondrial OS=Mus musculus GN=Acadl PE=1 SV=1	rIFsSEHDIFR	N-Term(TMT6plex); S4(Phospho)	3	572.621	2.16662	1	S4.S5	S54.S55	IGIRRIFSSEHDIFR.GIRRIFSSEHDIFRE	S4(Phospho): 50; S5(Phospho): 50	0.119351	0.155771	0.110386	0.0892994
[R].rIFsSEHDIFR.[E]_S5_1	A0A0R4J083	Long-chain-specific acyl-CoA dehydrogenase, mitochondrial OS=Mus musculus GN=Acadl PE=1 SV=1	rIFsSEHDIFR	N-Term(TMT6plex); S4(Phospho)	3	572.622	1.50901	1	S5	S55	GIRRIFSSEHDIFRE	S5(Phospho): 93.15	0.124289	0.149999	0.103156	0.0994186
[R].eNPPVEDsSDEDDkRNPGNLYDk.[A]_S8_S9_1	A0A0R4J0D3	Dolichyl-diphosphooligosaccharide--protein glycosyltransferase subunit STT3B OS=Mus musculus GN=Stt3b PE=1 SV=1	eNPPVEDsSDEDDkRNPGNLYDk	N-Term(TMT6plex); S8(Phospho); K14(TMT6plex); K23(TMT6plex)	3	1134.21	3.72584	1	S8.S9	S495.S496	ENPPVEDSSDEDDKR.NPPVEDSSDEDDKRN	S8(Phospho): 50; S9(Phospho): 50	0.126546	0.115796	0.131515	0.147471
[R].eNPPVEDssDEDDkRNPGNLYDk.[A]_S8_S9_2	A0A0R4J0D3	Dolichyl-diphosphooligosaccharide--protein glycosyltransferase subunit STT3B OS=Mus musculus GN=Stt3b PE=1 SV=1	eNPPVEDssDEDDkRNPGNLYDk	N-Term(TMT6plex); S8(Phospho); S9(Phospho); K14(TMT6plex); K23(TMT6plex)	4	870.902	2.48013	2	S8.S9	S495.S496	ENPPVEDSSDEDDKR.NPPVEDSSDEDDKRN	S8(Phospho): 90.93; S9(Phospho): 96.66	0.130737	0.0998199	0.142357	0.135514
[R].eNPPVEDssDEDDkRNPGNLYDk.[A]_S8_S9_Y21_2	A0A0R4J0D3	Dolichyl-diphosphooligosaccharide--protein glycosyltransferase subunit STT3B OS=Mus musculus GN=Stt3b PE=1 SV=1	eNPPVEDssDEDDkRNPGNLYDk	N-Term(TMT6plex); S8(Phospho); S9(Phospho); K14(TMT6plex); K23(TMT6plex)	4	870.902	2.9989	2	S8.S9.Y21	S495.S496.Y508	ENPPVEDSSDEDDKR.NPPVEDSSDEDDKRN.KRNPGNLYDKAGKVR	S8(Phospho): 66.67; S9(Phospho): 66.67; Y21(Phospho): 66.67	0.132956	0.0835458	0.138014	0.139527
[R].eNPPVEDssDEDDkRNPGNLYDk.[A]_S8_Y21_2	A0A0R4J0D3	Dolichyl-diphosphooligosaccharide--protein glycosyltransferase subunit STT3B OS=Mus musculus GN=Stt3b PE=1 SV=1	eNPPVEDssDEDDkRNPGNLYDk	N-Term(TMT6plex); S8(Phospho); S9(Phospho); K14(TMT6plex); K23(TMT6plex)	4	870.901	3.46682	2	S8.Y21	S495.Y508	ENPPVEDSSDEDDKR.KRNPGNLYDKAGKVR	S8(Phospho): 82.72; Y21(Phospho): 95.87	0.12997	0.100101	0.137543	0.136663
[R].eNPPVEDsSDEDDkRNPGNLYDk.[A]_S9_1	A0A0R4J0D3	Dolichyl-diphosphooligosaccharide--protein glycosyltransferase subunit STT3B OS=Mus musculus GN=Stt3b PE=1 SV=1	eNPPVEDsSDEDDkRNPGNLYDk	N-Term(TMT6plex); S8(Phospho); K14(TMT6plex); K23(TMT6plex)	4	850.913	3.35732	1	S9	S496	NPPVEDSSDEDDKRN	S9(Phospho): 80.17	0.12821	0.115668	0.135079	0.137269
[K].rMASPWEESSNRQNEHEVsPR.[M]_S19_1	A0A0R4J0J0	Palmdelphin OS=Mus musculus GN=Palmd PE=1 SV=1	rMASPWEESSNRQNEHEVsPR	N-Term(TMT6plex); S19(Phospho)	4	709.577	1.33595	1	S19	S364	RQNEHEVSPRMELSP	S19(Phospho): 84.63	0.0374021	0.0693297	0.219819	0.181492
[K].rMAsPWEESSNRQNEHEVSPR.[M]_S4_1	A0A0R4J0J0	Palmdelphin OS=Mus musculus GN=Palmd PE=1 SV=1	rMAsPWEESSNRQNEHEVSPR	N-Term(TMT6plex); S4(Phospho)	5	567.864	3.18057	1	S4	S349	TQQKRMASPWEESSN	S4(Phospho): 100	0.0640816	0.113784	0.186358	0.121345
[K].sGPQcSsPTcQEETEDVR.[Y]_S7_1	A0A0R4J0J0	Palmdelphin OS=Mus musculus GN=Palmd PE=1 SV=1	sGPQcSsPTcQEETEDVR	N-Term(TMT6plex); C5(Carbamidomethyl); S7(Phospho); C10(Carbamidomethyl)	3	792.661	4.30878	1	S7	S385	KSGPQCSSPTCQEET	S7(Phospho): 88.52	0.254213	0.129069	0.0930748	0.116999
[K].sPTEYHEPVYANPFcRPVtPQRER.[V]_T19_1	A0A0R4J0J0	Palmdelphin OS=Mus musculus GN=Palmd PE=1 SV=1	sPTEYHEPVYANPFcRPVtPQRER	N-Term(TMT6plex); C15(Carbamidomethyl); T19(Phospho)	4	810.639	2.26081	1	T19	T270	NPFCRPVTPQRERVI	T19(Phospho): 100	0.116245	0.13469	0.12088	0.12804
[R].eRVIsPGPNFQER.[I]_S5_1	A0A0R4J0J0	Palmdelphin OS=Mus musculus GN=Palmd PE=1 SV=1	eRVIsPGPNFQER	N-Term(TMT6plex); S5(Phospho)	3	613.309	2.17309	1	S5	S278	PQRERVISPGPNFQE	S5(Phospho): 100	0.0986796	0.109551	0.145891	0.166729
[R].lGsPARHsPLDVPVAGDGTEDPSLTALR.[I]_S3_S8_2	A0A0R4J0J0	Palmdelphin OS=Mus musculus GN=Palmd PE=1 SV=1	lGsPARHsPLDVPVAGDGTEDPSLTALR	N-Term(TMT6plex); S3(Phospho); S8(Phospho)	3	1073.19	3.45485	2	S3.S8	S515.S520	EQEERLGSPARHSPL.LGSPARHSPLDVPVA	S3(Phospho): 94.27; S8(Phospho): 98.41	0.12304	0.152604	0.131187	0.120446
[R].mASPWEESSNRQNEHEVsPR.[M]_S18_1	A0A0R4J0J0	Palmdelphin OS=Mus musculus GN=Palmd PE=1 SV=1	mASPWEESSNRQNEHEVsPR	N-Term(TMT6plex); S18(Phospho)	3	893.733	1.91657	1	S18	S364	RQNEHEVSPRMELSP	S18(Phospho): 100	0.0928098	0.138969	0.143405	0.146899
[R].mAsPWEESSNRQNEHEVSPR.[M]_S3_1	A0A0R4J0J0	Palmdelphin OS=Mus musculus GN=Palmd PE=1 SV=1	mAsPWEESSNRQNEHEVSPR	N-Term(TMT6plex); M1(Oxidation); S3(Phospho)	4	674.55	4.09528	1	S3	S349	TQQKRMASPWEESSN	S3(Phospho): 100	0.118428	0.115043	0.129792	0.153372
[R].mELSPSRAsPGk.[S]_S4_S6_1	A0A0R4J0J0	Palmdelphin OS=Mus musculus GN=Palmd PE=1 SV=1	mELSPSRAsPGk	N-Term(TMT6plex); S9(Phospho); K12(TMT6plex)	2	899.472	2.09092	1	S4.S6	S370.S372	VSPRMELSPSRASPG.PRMELSPSRASPGKS	S4(Phospho): 49.98; S6(Phospho): 49.98	0.220057	0.192635	0.075469	0.107105
[R].mELSPsRAsPGk.[S]_S4_S6_S9_2	A0A0R4J0J0	Palmdelphin OS=Mus musculus GN=Palmd PE=1 SV=1	mELSPsRAsPGk	N-Term(TMT6plex); S6(Phospho); S9(Phospho); K12(TMT6plex)	2	939.456	2.51973	2	S4.S6.S9	S370.S372.S375	VSPRMELSPSRASPG.PRMELSPSRASPGKS.ELSPSRASPGKSGPQ	S4(Phospho): 50.12; S6(Phospho): 50.12; S9(Phospho): 99.77	0.16911	0.132259	0.143076	0.124942
[R].mELSPsRAsPGk.[S]_S4_S9_2	A0A0R4J0J0	Palmdelphin OS=Mus musculus GN=Palmd PE=1 SV=1	mELSPsRAsPGk	N-Term(TMT6plex); S6(Phospho); S9(Phospho); K12(TMT6plex)	3	626.638	1.1543	2	S4.S9	S370.S375	VSPRMELSPSRASPG.ELSPSRASPGKSGPQ	S4(Phospho): 99.83; S9(Phospho): 99.83	0.190848	0.129075	0.133353	0.130287
[R].mELSPsRAsPGksGPQcSSPTcQEETEDVR.[Y]_S4_S9_S18_S19_3	A0A0R4J0J0	Palmdelphin OS=Mus musculus GN=Palmd PE=1 SV=1	mELSPsRAsPGksGPQcSSPTcQEETEDVR	N-Term(TMT6plex); M1(Oxidation); S6(Phospho); S9(Phospho); K12(TMT6plex); S13(Phospho); C17(Carbamidomethyl); C22(Carbamidomethyl)	4	1006.18	3.49686	3	S4.S9.S18.S19	S370.S375.S384.S385	VSPRMELSPSRASPG.ELSPSRASPGKSGPQ.GKSGPQCSSPTCQEE.KSGPQCSSPTCQEET	S4(Phospho): 99.41; S9(Phospho): 96.89; S18(Phospho): 49.84; S19(Phospho): 49.84	0.0858432	0.0990034	0.17631	0.165971
[R].mELSPsRAsPGksGPQcSSPTcQEETEDVR.[Y]_S4_S9_S19_3	A0A0R4J0J0	Palmdelphin OS=Mus musculus GN=Palmd PE=1 SV=1	mELSPsRAsPGksGPQcSSPTcQEETEDVR	N-Term(TMT6plex); M1(Oxidation); S6(Phospho); S9(Phospho); K12(TMT6plex); S13(Phospho); C17(Carbamidomethyl); C22(Carbamidomethyl)	4	1006.18	3.69348	3	S4.S9.S19	S370.S375.S385	VSPRMELSPSRASPG.ELSPSRASPGKSGPQ.KSGPQCSSPTCQEET	S4(Phospho): 83.66; S9(Phospho): 95.49; S19(Phospho): 82.92	0.0856657	0.0891794	0.200647	0.152364
[R].mELSPsRAsPGksGPQcSSPTcQEETEDVR.[Y]_S4_S9_T21_3	A0A0R4J0J0	Palmdelphin OS=Mus musculus GN=Palmd PE=1 SV=1	mELSPsRAsPGksGPQcSSPTcQEETEDVR	N-Term(TMT6plex); S6(Phospho); S9(Phospho); K12(TMT6plex); S13(Phospho); C17(Carbamidomethyl); C22(Carbamidomethyl)	4	1002.18	3.26125	3	S4.S9.T21	S370.S375.T387	VSPRMELSPSRASPG.ELSPSRASPGKSGPQ.GPQCSSPTCQEETED	S4(Phospho): 82.18; S9(Phospho): 95.27; T21(Phospho): 74.58	0.0974283	0.0938177	0.176406	0.170426
[R].mELSPSRASPGksGPQcsSPTcQEETEDVR.[Y]_S9_S18_S19_2	A0A0R4J0J0	Palmdelphin OS=Mus musculus GN=Palmd PE=1 SV=1	mELSPSRASPGksGPQcsSPTcQEETEDVR	N-Term(TMT6plex); K12(TMT6plex); S13(Phospho); C17(Carbamidomethyl); S18(Phospho); C22(Carbamidomethyl)	4	982.185	3.37673	2	S9.S18.S19	S375.S384.S385	ELSPSRASPGKSGPQ.GKSGPQCSSPTCQEE.KSGPQCSSPTCQEET	S9(Phospho): 81.68; S18(Phospho): 49.91; S19(Phospho): 49.91	0.0546207	0.103091	0.188424	0.165043
[R].nSksPTEYHEPVYANPFcRPVTPQR.[E]_S2_S4_1	A0A0R4J0J0	Palmdelphin OS=Mus musculus GN=Palmd PE=1 SV=1	nSksPTEYHEPVYANPFcRPVTPQR	N-Term(TMT6plex); K3(TMT6plex); S4(Phospho); C18(Carbamidomethyl)	4	878.936	1.78798	1	S2.S4	S250.S252	RQASERNSKSPTEYH.ASERNSKSPTEYHEP	S2(Phospho): 49.69; S4(Phospho): 49.69	0.0839981	0.0959764	0.166595	0.175836
[R].nSkSPtEYHEPVYANPFcRPVtPQR.[E]_S4_T22_2	A0A0R4J0J0	Palmdelphin OS=Mus musculus GN=Palmd PE=1 SV=1	nSkSPtEYHEPVYANPFcRPVtPQR	N-Term(TMT6plex); K3(TMT6plex); T6(Phospho); C18(Carbamidomethyl); T22(Phospho)	4	898.928	2.0863	2	S4.T22	S252.T270	ASERNSKSPTEYHEP.NPFCRPVTPQRERVI	S4(Phospho): 72.56; T22(Phospho): 97.16	0.117657	0.0898577	0.163502	0.184968
[R].nSksPTEYHEPVYANPFcRPVTPQR.[E]_S4_T6_Y8_1	A0A0R4J0J0	Palmdelphin OS=Mus musculus GN=Palmd PE=1 SV=1	nSksPTEYHEPVYANPFcRPVTPQR	N-Term(TMT6plex); K3(TMT6plex); S4(Phospho); C18(Carbamidomethyl)	5	703.348	2.36363	1	S4.T6.Y8	S252.T254.Y256	ASERNSKSPTEYHEP.ERNSKSPTEYHEPVY.NSKSPTEYHEPVYAN	S4(Phospho): 32.9; T6(Phospho): 32.9; Y8(Phospho): 32.9	0.0964577	0.0874054	0.185322	0.186427
[R].nSkSPtEYHEPVYANPFcRPVTPQR.[E]_T6_1	A0A0R4J0J0	Palmdelphin OS=Mus musculus GN=Palmd PE=1 SV=1	nSkSPtEYHEPVYANPFcRPVTPQR	N-Term(TMT6plex); K3(TMT6plex); T6(Phospho); C18(Carbamidomethyl)	4	878.937	2.4635	1	T6	T254	ERNSKSPTEYHEPVY	T6(Phospho): 60.79	0.101817	0.0700346	0.196405	0.169066
[R].nSkSPtEYHEPVYANPFcRPVtPQR.[E]_T6_T22_2	A0A0R4J0J0	Palmdelphin OS=Mus musculus GN=Palmd PE=1 SV=1	nSkSPtEYHEPVYANPFcRPVtPQR	N-Term(TMT6plex); K3(TMT6plex); T6(Phospho); C18(Carbamidomethyl); T22(Phospho)	4	898.926	2.867	2	T6.T22	T254.T270	ERNSKSPTEYHEPVY.NPFCRPVTPQRERVI	T6(Phospho): 48.88; T22(Phospho): 96.93	0.132841	0.0972937	0.161484	0.159744
[R].nSksPTEYHEPVYANPFcRPVTPQR.[E]_T6_Y8_1	A0A0R4J0J0	Palmdelphin OS=Mus musculus GN=Palmd PE=1 SV=1	nSksPTEYHEPVYANPFcRPVTPQR	N-Term(TMT6plex); K3(TMT6plex); S4(Phospho); C18(Carbamidomethyl)	5	703.35	2.96972	1	T6.Y8	T254.Y256	ERNSKSPTEYHEPVY.NSKSPTEYHEPVYAN	T6(Phospho): 48.49; Y8(Phospho): 48.49	0.0853372	0.0963635	0.181066	0.175087
[R].nSkSPtEYHEPVYANPFcRPVtPQRER.[V]_S2_S4_T22_2	A0A0R4J0J0	Palmdelphin OS=Mus musculus GN=Palmd PE=1 SV=1	nSkSPtEYHEPVYANPFcRPVtPQRER	N-Term(TMT6plex); K3(TMT6plex); T6(Phospho); C18(Carbamidomethyl); T22(Phospho)	5	776.372	2.90451	2	S2.S4.T22	S250.S252.T270	RQASERNSKSPTEYH.ASERNSKSPTEYHEP.NPFCRPVTPQRERVI	S2(Phospho): 49.4; S4(Phospho): 49.4; T22(Phospho): 99.99	0.0884431	0.0899774	0.202266	0.144315
[R].nSkSPtEYHEPVYANPFcRPVtPQRER.[V]_S2_Y13_2	A0A0R4J0J0	Palmdelphin OS=Mus musculus GN=Palmd PE=1 SV=1	nSkSPtEYHEPVYANPFcRPVtPQRER	N-Term(TMT6plex); K3(TMT6plex); T6(Phospho); C18(Carbamidomethyl); T22(Phospho)	4	970.212	3.26661	2	S2.Y13	S250.Y261	RQASERNSKSPTEYH.TEYHEPVYANPFCRP	S2(Phospho): 64.45; Y13(Phospho): 89.42	0.0654842	0.0725449	0.193115	0.192583
[R].nSkSPtEYHEPVYANPFcRPVtPQRER.[V]_S4_T22_2	A0A0R4J0J0	Palmdelphin OS=Mus musculus GN=Palmd PE=1 SV=1	nSkSPtEYHEPVYANPFcRPVtPQRER	N-Term(TMT6plex); K3(TMT6plex); T6(Phospho); C18(Carbamidomethyl); T22(Phospho)	5	776.371	3.40251	2	S4.T22	S252.T270	ASERNSKSPTEYHEP.NPFCRPVTPQRERVI	S4(Phospho): 84.95; T22(Phospho): 99.69	0.0517886	0.0720088	0.204259	0.192249
[R].nSkSPTEyHEPVYANPFcRPVtPQRER.[V]_Y8_T22_2	A0A0R4J0J0	Palmdelphin OS=Mus musculus GN=Palmd PE=1 SV=1	nSkSPTEyHEPVYANPFcRPVtPQRER	N-Term(TMT6plex); K3(TMT6plex); Y8(Phospho); C18(Carbamidomethyl); T22(Phospho)	5	776.375	3.19993	2	Y8.T22	Y256.T270	NSKSPTEYHEPVYAN.NPFCRPVTPQRERVI	Y8(Phospho): 61.96; T22(Phospho): 99.69	0.071219	0.0970127	0.17795	0.195439
[R].sMVQQVEEMVHTQQk.[R]_S1_1	A0A0R4J0J0	Palmdelphin OS=Mus musculus GN=Palmd PE=1 SV=1	sMVQQVEEMVHTQQk	N-Term(TMT6plex); S1(Phospho); K15(TMT6plex)	3	780.722	2.80674	1	S1	S331	RPTPQPRSMVQQVEE	S1(Phospho): 100	0.143071	0.138447	0.124635	0.107517
[R].sNGPTHtSPTRPTPQPR.[S]_S8_1	A0A0R4J0J0	Palmdelphin OS=Mus musculus GN=Palmd PE=1 SV=1	sNGPTHtSPTRPTPQPR	N-Term(TMT6plex); T7(Phospho)	3	714.024	1.52967	1	S8	S321	SNGPTHTSPTRPTPQ	S8(Phospho): 74.25	0.301649	0.190678	0.0599987	0.0761837
[R].vIsPGPNFQER.[I]_S3_1	A0A0R4J0J0	Palmdelphin OS=Mus musculus GN=Palmd PE=1 SV=1	vIsPGPNFQER	N-Term(TMT6plex); S3(Phospho)	3	518.262	2.51542	1	S3	S278	PQRERVISPGPNFQE	S3(Phospho): 100	0.140447	0.12873	0.133457	0.1402
[R].rPtLGVQLDDkRk.[E]_T3_1	A0A0R4J0J6	THO complex subunit 5 homolog OS=Mus musculus GN=Thoc5 PE=1 SV=1	rPtLGVQLDDkRk	N-Term(TMT6plex); T3(Phospho); K11(TMT6plex); K13(TMT6plex)	4	574.089	3.05726	1	T3	T328	TTKRRRPTLGVQLDD	T3(Phospho): 100	0.082265	0.0970808	0.18916	0.142188
[R].rRPtLGVQLDDk.[R]_T4_1	A0A0R4J0J6	THO complex subunit 5 homolog OS=Mus musculus GN=Thoc5 PE=1 SV=1	rRPtLGVQLDDk	N-Term(TMT6plex); T4(Phospho); K12(TMT6plex)	3	646.03	2.25168	1	T4	T328	TTKRRRPTLGVQLDD	T4(Phospho): 100	0.148601	0.132866	0.107864	0.100044
[R].atSSSSSSSGVGMSVGQGR.[G]_S3_1	A0A0R4J0Q5	Lamin-B2 OS=Mus musculus GN=Lmnb2 PE=1 SV=1	atSSSSSSSGVGMSVGQGR	N-Term(TMT6plex); T2(Phospho)	2	1019.46	3.79579	1	S3	S416	ITISRATSSSSSSSG	S3(Phospho): 91.88	0.201977	0.1279	0.100588	0.0993971
[R].aTSSsSSSSGVGmSVGQGR.[G]_S7_S8_S9_1	A0A0R4J0Q5	Lamin-B2 OS=Mus musculus GN=Lmnb2 PE=1 SV=1	aTSSsSSSSGVGmSVGQGR	N-Term(TMT6plex); S5(Phospho); M13(Oxidation)	3	685.307	3.49696	1	S7.S8.S9	S420.S421.S422	RATSSSSSSSGVGMS.ATSSSSSSSGVGMSV.TSSSSSSSGVGMSVG	S7(Phospho): 32.85; S8(Phospho): 32.85; S9(Phospho): 32.85	0.173371	0.212259	0.0595311	0.075132
[R].aTSSSSsSSGVGMSVGQGR.[G]_S9_1	A0A0R4J0Q5	Lamin-B2 OS=Mus musculus GN=Lmnb2 PE=1 SV=1	aTSSSSsSSGVGMSVGQGR	N-Term(TMT6plex); S3(Phospho)	2	1019.46	3.4079	1	S9	S422	TSSSSSSSGVGMSVG	S9(Phospho): 80.27	0.187732	0.138242	0.112535	0.102408
[K].sTAsPVPcEEQcHSLPTVLQGQEk.[T]_S4_1	A0A0R4J0V4	Junction-mediating and -regulatory protein OS=Mus musculus GN=Jmy PE=1 SV=1	sTAsPVPcEEQcHSLPTVLQGQEk	N-Term(TMT6plex); S4(Phospho); C8(Carbamidomethyl); C12(Carbamidomethyl); K24(TMT6plex)	3	1074.19	4.9572	1	S4	S704	SRRKSTASPVPCEEQ	S4(Phospho): 99.79	0.106076	0.10419	0.151269	0.187725
[R].rksTASPVPcEEQcHSLPTVLQGQEk.[T]_S3_T4_1	A0A0R4J0V4	Junction-mediating and -regulatory protein OS=Mus musculus GN=Jmy PE=1 SV=1	rksTASPVPcEEQcHSLPTVLQGQEk	N-Term(TMT6plex); K2(TMT6plex); S3(Phospho); C10(Carbamidomethyl); C14(Carbamidomethyl); K26(TMT6plex)	4	934.231	4.25346	1	S3.T4	S701.T702	VAHSRRKSTASPVPC.AHSRRKSTASPVPCE	S3(Phospho): 49.82; T4(Phospho): 49.82	0.113009	0.142641	0.0886742	0.137681
[R].rksTAsPVPcEEQcHSLPTVLQGQEk.[T]_S3_T4_S6_2	A0A0R4J0V4	Junction-mediating and -regulatory protein OS=Mus musculus GN=Jmy PE=1 SV=1	rksTAsPVPcEEQcHSLPTVLQGQEk	N-Term(TMT6plex); K2(TMT6plex); S3(Phospho); S6(Phospho); C10(Carbamidomethyl); C14(Carbamidomethyl); K26(TMT6plex)	4	954.221	4.84185	2	S3.T4.S6	S701.T702.S704	VAHSRRKSTASPVPC.AHSRRKSTASPVPCE.SRRKSTASPVPCEEQ	S3(Phospho): 98.81; T4(Phospho): 50.59; S6(Phospho): 50.59	0.097542	0.134188	0.157592	0.150559
[R].sEAAASATAALRsPGPR.[K]_S13_1	A0A0R4J0V4	Junction-mediating and -regulatory protein OS=Mus musculus GN=Jmy PE=1 SV=1	sEAAASATAALRsPGPR	N-Term(TMT6plex); S13(Phospho)	3	641.328	1.66838	1	S13	S94	SATAALRSPGPRKSQ	S13(Phospho): 99.92	0.136208	0.120797	0.127735	0.135353
[R].rIsSSSAQPcVEEASAPQDSLAQGk.[E]_S3_S4_1	A0A0R4J0Y3	Probable helicase with zinc finger domain OS=Mus musculus GN=Helz PE=1 SV=1	rIsSSSAQPcVEEASAPQDSLAQGk	N-Term(TMT6plex); S3(Phospho); C10(Carbamidomethyl); K25(TMT6plex)	4	786.138	3.55612	1	S3.S4	S1786.S1787	PLYQRRISSSSAQPC.LYQRRISSSSAQPCV	S3(Phospho): 43.73; S4(Phospho): 43.73	0.0979823	0.103128	0.164976	0.133568
[R].rISsSSAQPcVEEASAPQDSLAQGk.[E]_S4_S5_1	A0A0R4J0Y3	Probable helicase with zinc finger domain OS=Mus musculus GN=Helz PE=1 SV=1	rISsSSAQPcVEEASAPQDSLAQGk	N-Term(TMT6plex); S4(Phospho); C10(Carbamidomethyl); K25(TMT6plex)	3	1047.85	5.54561	1	S4.S5	S1787.S1788	LYQRRISSSSAQPCV.YQRRISSSSAQPCVE	S4(Phospho): 47.42; S5(Phospho): 47.42	0.151593	0.11084	0.168048	0.118708
[R].kPERtSPSPPTQTPHQEAAPR.[A]_T5_S6_1	A0A0R4J101	Anion exchange protein OS=Mus musculus GN=Slc4a2 PE=1 SV=1	kPERtSPSPPTQTPHQEAAPR	N-Term(TMT6plex); K1(TMT6plex); T5(Phospho)	4	713.372	3.3917	1	T5.S6	T169.S170	AERKPERTSPSPPTQ.ERKPERTSPSPPTQT	T5(Phospho): 49.8; S6(Phospho): 49.8	0.180079	0.100003	0.143498	0.110294
[R].tSPsPPTQTPHQEAAPR.[A]_S4_1	A0A0R4J101	Anion exchange protein OS=Mus musculus GN=Slc4a2 PE=1 SV=1	tSPsPPTQTPHQEAAPR	N-Term(TMT6plex); S4(Phospho)	3	704.343	3.29259	1	S4	S172	KPERTSPSPPTQTPH	S4(Phospho): 86.71	0.124139	0.125528	0.171168	0.128205
[R].rsPASPSQAPYAQR.[S]_S2_1	A0A0R4J102	Cytoplasmic polyadenylation element-binding protein 3 OS=Mus musculus GN=Cpeb3 PE=1 SV=1	rsPASPSQAPYAQR	N-Term(TMT6plex); S2(Phospho)	3	608.97	3.03715	1	S2	S194	QPSQQRRSPASPSQA	S2(Phospho): 91.79	0.204502	0.14195	0.0972488	0.0845163
[R].sPASPSQAPYAQR.[S]_S1_1	A0A0R4J102	Cytoplasmic polyadenylation element-binding protein 3 OS=Mus musculus GN=Cpeb3 PE=1 SV=1	sPASPSQAPYAQR	N-Term(TMT6plex); S1(Phospho)	2	834.903	2.09204	1	S1	S194	QPSQQRRSPASPSQA	S1(Phospho): 99.98	0.197791	0.143164	0.114638	0.0859702
[R].sPAsPSQAPYAQR.[S]_S1_S4_2	A0A0R4J102	Cytoplasmic polyadenylation element-binding protein 3 OS=Mus musculus GN=Cpeb3 PE=1 SV=1	sPAsPSQAPYAQR	N-Term(TMT6plex); S1(Phospho); S4(Phospho)	2	874.878	2.6402	2	S1.S4	S194.S197	QPSQQRRSPASPSQA.QQRRSPASPSQAPYA	S1(Phospho): 99.98; S4(Phospho): 90.52	0.187403	0.108652	0.166138	0.0968701
[R].sPAsPSQAPYAQR.[S]_S4_1	A0A0R4J102	Cytoplasmic polyadenylation element-binding protein 3 OS=Mus musculus GN=Cpeb3 PE=1 SV=1	sPAsPSQAPYAQR	N-Term(TMT6plex); S4(Phospho)	2	834.9	2.90772	1	S4	S197	QQRRSPASPSQAPYA	S4(Phospho): 92.28	0.195134	0.132682	0.109537	0.078426
[R].dkAEEQPMAPEPEPEPERAVEDMGSPQtAk.[E]_S25_1	A0A0R4J140	Clustered mitochondria protein homolog OS=Mus musculus GN=Cluh PE=1 SV=1	dkAEEQPMAPEPEPEPERAVEDMGSPQtAk	N-Term(TMT6plex); K2(TMT6plex); T28(Phospho); K30(TMT6plex)	4	1016	4.63049	1	S25	S1338	RAVEDMGSPQTAKEG	S25(Phospho): 99.99	0.115967	0.13158	0.119523	0.127598
[K].gATPAEDDEDkDIDLFGsDEEEEDkEAAR.[L]_S18_1	A0A0R4J1E2	Elongation factor 1-delta OS=Mus musculus GN=Eef1d PE=1 SV=1	gATPAEDDEDkDIDLFGsDEEEEDkEAAR	N-Term(TMT6plex); K11(TMT6plex); S18(Phospho); K25(TMT6plex)	4	991.707	2.91332	1	S18	S541	KDIDLFGSDEEEEDK	S18(Phospho): 100	0.143813	0.121986	0.12553	0.124631
[R].aTAPQTQHVsPmR.[Q]_S10_1	A0A0R4J1E2	Elongation factor 1-delta OS=Mus musculus GN=Eef1d PE=1 SV=1	aTAPQTQHVsPmR	N-Term(TMT6plex); S10(Phospho)	3	578.285	3.79184	1	S10	S512	APQTQHVSPMRQVEP	S10(Phospho): 100	0.232021	0.195133	0.0594361	0.0899172
[R].aTAPQTQHVsPMRQVEPPTk.[K]_S10_1	A0A0R4J1E2	Elongation factor 1-delta OS=Mus musculus GN=Eef1d PE=1 SV=1	aTAPQTQHVsPMRQVEPPTk	N-Term(TMT6plex); S10(Phospho); K20(TMT6plex)	4	686.11	5.04675	1	S10	S512	APQTQHVSPMRQVEP	S10(Phospho): 100	0.112115	0.132559	0.130634	0.160047
[R].aTAPQTQHVsPMRQVEPPTkk.[G]_S10_1	A0A0R4J1E2	Elongation factor 1-delta OS=Mus musculus GN=Eef1d PE=1 SV=1	aTAPQTQHVsPMRQVEPPTkk	N-Term(TMT6plex); T6(Phospho); K20(TMT6plex); K21(TMT6plex)	5	620.542	3.35227	1	S10	S512	APQTQHVSPMRQVEP	S10(Phospho): 83.89	0.0577565	0.11453	0.162854	0.173078
[K].dTPSPQVTGGSsPSPGPSk.[H]_S12_1	A0A0R4J1L9	Microtubule-associated tumor suppressor 1 homolog OS=Mus musculus GN=Mtus1 PE=1 SV=1	dTPSPQVTGGSsPSPGPSk	N-Term(TMT6plex); S12(Phospho); K19(TMT6plex)	3	774.385	4.9448	1	S12	S533	PQVTGGSSPSPGPSK	S12(Phospho): 99.22	0.166941	0.12176	0.154406	0.117617
[K].rLsMENEELLWk.[L]_S3_1	A0A0R4J1L9	Microtubule-associated tumor suppressor 1 homolog OS=Mus musculus GN=Mtus1 PE=1 SV=1	rLsMENEELLWk	N-Term(TMT6plex); S3(Phospho); K12(TMT6plex)	3	696.032	2.83204	1	S3	S1164	SKVNKRLSMENEELL	S3(Phospho): 100	0.151354	0.135369	0.144124	0.0852561
[R].nSGSFSSPSIsPR.[-]_S9_1	A0A0R4J1L9	Microtubule-associated tumor suppressor 1 homolog OS=Mus musculus GN=Mtus1 PE=1 SV=1	nSGSFSSPSIsPR	N-Term(TMT6plex); S11(Phospho)	3	544.592	2.05671	1	S9	S1206	SGSFSSPSISPR	S9(Phospho): 93.83	0.098271	0.133836	0.166328	0.151768
[R].qLsTEQAALQESLEk.[E]_S3_1	A0A0R4J1L9	Microtubule-associated tumor suppressor 1 homolog OS=Mus musculus GN=Mtus1 PE=1 SV=1	qLsTEQAALQESLEk	N-Term(TMT6plex); S3(Phospho); K15(TMT6plex)	2	1107.08	5.25553	1	S3	S1143	MAISRQLSTEQAALQ	S3(Phospho): 93.15	0.118926	0.127017	0.17161	0.128392
[R].qLsTEQAALQESLEkESk.[V]_S3_S12_1	A0A0R4J1L9	Microtubule-associated tumor suppressor 1 homolog OS=Mus musculus GN=Mtus1 PE=1 SV=1	qLsTEQAALQESLEkESk	N-Term(TMT6plex); S3(Phospho); K15(TMT6plex); K18(TMT6plex)	3	929.498	1.97274	1	S3.S12	S1143.S1152	MAISRQLSTEQAALQ.EQAALQESLEKESKV	S3(Phospho): 45.94; S12(Phospho): 45.94	0.048438	0.117571	0.218961	0.132508
[R].qLStEQAALQESLEkESk.[V]_S3_T4_1	A0A0R4J1L9	Microtubule-associated tumor suppressor 1 homolog OS=Mus musculus GN=Mtus1 PE=1 SV=1	qLStEQAALQESLEkESk	N-Term(TMT6plex); S3(Phospho); K15(TMT6plex); K18(TMT6plex)	3	929.501	4.39855	1	S3.T4	S1143.T1144	MAISRQLSTEQAALQ.AISRQLSTEQAALQE	S3(Phospho): 50; T4(Phospho): 50	0.046803	0.108791	0.205712	0.155282
[K].rLSsGTEDGGDDRLPk.[S]_S3_S4_1	A0A0R4J1M7	Sodium channel protein OS=Mus musculus GN=Scn5a PE=1 SV=1	rLSsGTEDGGDDRLPk	N-Term(TMT6plex); S4(Phospho); K16(TMT6plex)	3	747.715	1.90769	1	S3.S4	S483.S484	SKRRKRLSSGTEDGG.KRRKRLSSGTEDGGD	S3(Phospho): 47.44; S4(Phospho): 47.44	0.120617	0.104588	0.178374	0.157543
[K].rLSsGTEDGGDDRLPk.[S]_S4_1	A0A0R4J1M7	Sodium channel protein OS=Mus musculus GN=Scn5a PE=1 SV=1	rLSsGTEDGGDDRLPk	N-Term(TMT6plex); S4(Phospho); K16(TMT6plex)	3	747.715	1.4694	1	S4	S484	KRRKRLSSGTEDGGD	S4(Phospho): 84.15	0.10278	0.110679	0.178633	0.161369
[R].aLNQLsLTHGLSR.[T]_S6_1	A0A0R4J1M7	Sodium channel protein OS=Mus musculus GN=Scn5a PE=1 SV=1	aLNQLsLTHGLSR	N-Term(TMT6plex); S6(Phospho)	3	573.643	2.91951	1	S6	S510	PRALNQLSLTHGLSR	S6(Phospho): 91.94	0.0668111	0.0789707	0.223632	0.19352
[R].gVDTVsRsSLEMSPLAPVTNHER.[R]_S6_S8_2	A0A0R4J1M7	Sodium channel protein OS=Mus musculus GN=Scn5a PE=1 SV=1	gVDTVsRsSLEMSPLAPVTNHER	N-Term(TMT6plex); S6(Phospho); S8(Phospho)	4	718.589	3.03328	2	S6.S8	S457.S459	IRGVDTVSRSSLEMS.GVDTVSRSSLEMSPL	S6(Phospho): 85.8; S8(Phospho): 77.3	0.0771485	0.0965939	0.218537	0.148978
[R].gVDTVsRsSLEMSPLAPVTNHER.[R]_S6_S8_S9_2	A0A0R4J1M7	Sodium channel protein OS=Mus musculus GN=Scn5a PE=1 SV=1	gVDTVsRsSLEMSPLAPVTNHER	N-Term(TMT6plex); S6(Phospho); S8(Phospho)	3	957.775	4.01211	2	S6.S8.S9	S457.S459.S460	IRGVDTVSRSSLEMS.GVDTVSRSSLEMSPL.VDTVSRSSLEMSPLA	S6(Phospho): 93.58; S8(Phospho): 53.07; S9(Phospho): 53.07	0.0711014	0.0913932	0.212364	0.170868
[R].gVDTVSRssLEMSPLAPVTNHER.[R]_S6_S9_2	A0A0R4J1M7	Sodium channel protein OS=Mus musculus GN=Scn5a PE=1 SV=1	gVDTVSRssLEMSPLAPVTNHER	N-Term(TMT6plex); S8(Phospho); S9(Phospho)	3	957.785	2.39425	2	S6.S9	S457.S460	IRGVDTVSRSSLEMS.VDTVSRSSLEMSPLA	S6(Phospho): 83.8; S9(Phospho): 85.83	0.0731398	0.0952106	0.213774	0.16821
[R].gVDTVsRsSLEMSPLAPVTNHER.[R]_S8_S13_2	A0A0R4J1M7	Sodium channel protein OS=Mus musculus GN=Scn5a PE=1 SV=1	gVDTVsRsSLEMSPLAPVTNHER	N-Term(TMT6plex); S6(Phospho); S8(Phospho)	4	718.588	1.98548	2	S8.S13	S459.S464	GVDTVSRSSLEMSPL.SRSSLEMSPLAPVTN	S8(Phospho): 76.46; S13(Phospho): 87.12	0.0745788	0.10542	0.217849	0.163477
[R].gVDTVSRsSLEMSPLAPVTNHER.[R]_S9_1	A0A0R4J1M7	Sodium channel protein OS=Mus musculus GN=Scn5a PE=1 SV=1	gVDTVSRsSLEMSPLAPVTNHER	N-Term(TMT6plex); S8(Phospho)	3	931.129	3.60193	1	S9	S460	VDTVSRSSLEMSPLA	S9(Phospho): 80.58	0.0856393	0.121871	0.200157	0.136931
[R].gVDtVSRSSLEMSPLAPVTNHER.[R]_T4_S8_S9_1	A0A0R4J1M7	Sodium channel protein OS=Mus musculus GN=Scn5a PE=1 SV=1	gVDtVSRSSLEMSPLAPVTNHER	N-Term(TMT6plex); T4(Phospho)	4	698.597	3.368	1	T4.S8.S9	T455.S459.S460	LTIRGVDTVSRSSLE.GVDTVSRSSLEMSPL.VDTVSRSSLEMSPLA	T4(Phospho): 32.02; S8(Phospho): 32.02; S9(Phospho): 32.02	0.0933944	0.132697	0.185787	0.141466
[R].lSsGTEDGGDDRLPk.[S]_S2_S3_1	A0A0R4J1M7	Sodium channel protein OS=Mus musculus GN=Scn5a PE=1 SV=1	lSsGTEDGGDDRLPk	N-Term(TMT6plex); S3(Phospho); K15(TMT6plex)	2	1043.02	2.78034	1	S2.S3	S483.S484	SKRRKRLSSGTEDGG.KRRKRLSSGTEDGGD	S2(Phospho): 47.95; S3(Phospho): 47.95	0.125527	0.130675	0.144972	0.148016
[R].nIDRsEIVNMLEGSGR.[Q]_S5_1	A0A0R4J1N7	Ankyrin-1 OS=Mus musculus GN=Ank1 PE=1 SV=1	nIDRsEIVNMLEGSGR	N-Term(TMT6plex); S5(Phospho)	2	1050.01	2.63263	1	S5	S1518	ALRNIDRSEIVNMLE	S5(Phospho): 100	0.0844035	0.0912538	0.147657	0.188749
[R].gVHkEGSLGDELLPLGYAEPEPQEGASAGAPsPTLELASR.[S]_S32_1	A0A0R4J2B2	BTB/POZ domain-containing protein KCTD12 OS=Mus musculus GN=Kctd12 PE=1 SV=1	gVHkEGSLGDELLPLGYAEPEPQEGASAGAPsPTLELASR	N-Term(TMT6plex); K4(TMT6plex); S32(Phospho)	4	1142.83	4.01497	1	S32	S178	GASAGAPSPTLELAS	S32(Phospho): 84.88	0.040185	0.0948836	0.164989	0.151999
[R].gVHkEGsLGDELLPLGYAEPEPQEGASAGAPSPTLELASR.[S]_S7_1	A0A0R4J2B2	BTB/POZ domain-containing protein KCTD12 OS=Mus musculus GN=Kctd12 PE=1 SV=1	gVHkEGsLGDELLPLGYAEPEPQEGASAGAPSPTLELASR	N-Term(TMT6plex); K4(TMT6plex); S7(Phospho)	4	1142.83	5.01935	1	S7	S153	RGVHKEGSLGDELLP	S7(Phospho): 99.99	0.0989991	0.115971	0.14016	0.142833
[R].sPsGGAAGPLLTPSQSLDGSR.[R]_S1_1	A0A0R4J2B2	BTB/POZ domain-containing protein KCTD12 OS=Mus musculus GN=Kctd12 PE=1 SV=1	sPsGGAAGPLLTPSQSLDGSR	N-Term(TMT6plex); S1(Phospho)	2	1132.56	3.95154	1	S1	S187	TLELASRSPSGGAAG	S1(Phospho): 94.87	0.183075	0.122061	0.0979744	0.151023
[R].sPSGGAAGPLLTPSQsLDGSR.[R]_S14_S16_1	A0A0R4J2B2	BTB/POZ domain-containing protein KCTD12 OS=Mus musculus GN=Kctd12 PE=1 SV=1	sPSGGAAGPLLTPSQsLDGSR	N-Term(TMT6plex); S16(Phospho)	3	755.376	3.48109	1	S14.S16	S200.S202	AGPLLTPSQSLDGSR.PLLTPSQSLDGSRRS	S14(Phospho): 46.68; S16(Phospho): 46.68	0.171415	0.107111	0.0994083	0.164436
[R].sPSGGAAGPLLTPSQsLDGSRR.[S]_S16_1	A0A0R4J2B2	BTB/POZ domain-containing protein KCTD12 OS=Mus musculus GN=Kctd12 PE=1 SV=1	sPSGGAAGPLLTPSQsLDGSRR	N-Term(TMT6plex); S16(Phospho)	3	807.41	4.69841	1	S16	S202	PLLTPSQSLDGSRRS	S16(Phospho): 100	0.150305	0.13276	0.119831	0.147111
[R].rRscDLAGVETck.[S]_S3_1	A0A0U1RNF2	Leucine carboxyl methyltransferase 1 OS=Mus musculus GN=Lcmt1 PE=1 SV=1	rRscDLAGVETck	N-Term(TMT6plex); S3(Phospho); C4(Carbamidomethyl); C12(Carbamidomethyl); K13(TMT6plex)	3	697.347	2.47054	1	S3	S247	IENLRRRSCDLAGVE	S3(Phospho): 100	0.141457	0.153885	0.133178	0.111811
[K].eVDGLLTSDPMGsPVSSk.[T]_S13_1	A0A0U1RPL0	Ataxin-2-like protein OS=Mus musculus GN=Atxn2l PE=1 SV=1	eVDGLLTSDPMGsPVSSk	N-Term(TMT6plex); S13(Phospho); K18(TMT6plex)	3	786.394	5.43188	1	S13	S591	LTSDPMGSPVSSKTE	S13(Phospho): 100	0.178728	0.168683	0.0988933	0.111869
[K].gPPQsPVFEGVYNNSR.[M]_S5_1	A0A0U1RPL0	Ataxin-2-like protein OS=Mus musculus GN=Atxn2l PE=1 SV=1	gPPQsPVFEGVYNNSR	N-Term(TMT6plex); S5(Phospho)	3	686.329	5.44754	1	S5	S109	TGKGPPQSPVFEGVY	S5(Phospho): 100	0.130111	0.0980005	0.149809	0.153003
[R].gPHHLDNSsPGPGSEAR.[G]_S9_1	A0A0U1RPL0	Ataxin-2-like protein OS=Mus musculus GN=Atxn2l PE=1 SV=1	gPHHLDNSsPGPGSEAR	N-Term(TMT6plex); S9(Phospho)	3	675.313	2.75423	1	S9	S389	PHHLDNSSPGPGSEA	S9(Phospho): 92.24	0.285298	0.188738	0.0599909	0.0580499
[R].gQTTGkGPPQsPVFEGVYNNSR.[M]_S11_1	A0A0U1RPL0	Ataxin-2-like protein OS=Mus musculus GN=Atxn2l PE=1 SV=1	gQTTGkGPPQsPVFEGVYNNSR	N-Term(TMT6plex); K6(TMT6plex); S11(Phospho)	3	953.479	3.3136	1	S11	S109	TGKGPPQSPVFEGVY	S11(Phospho): 99.98	0.0446945	0.079985	0.196757	0.161085
[K].hFNTSMEsQETQR.[Y]_S8_1	A0A140LIF8	Immunity-related GTPase family M member 2 OS=Mus musculus GN=Irgm2 PE=1 SV=1	hFNTSMEsQETQR	N-Term(TMT6plex); S8(Phospho)	3	635.278	3.84508	1	S8	S336	HFNTSMESQETQRYQ	S8(Phospho): 99.95	0.154318	0.143063	0.0900038	0.16425
[K].nkHFNTsMESQETQR.[Y]_S7_1	A0A140LIF8	Immunity-related GTPase family M member 2 OS=Mus musculus GN=Irgm2 PE=1 SV=1	nkHFNTsMESQETQR	N-Term(TMT6plex); K2(TMT6plex); S7(Phospho)	3	792.378	2.43354	1	S7	S333	KNKHFNTSMESQETQ	S7(Phospho): 90.14	0.0301608	0.0319118	0.136044	0.180954
[K].fLSHsTDSLNk.[I]_S3_S5_1	A0A140LJJ5	A-kinase anchor protein 13 OS=Mus musculus GN=Akap13 PE=1 SV=1	fLSHsTDSLNk	N-Term(TMT6plex); S5(Phospho); K11(TMT6plex)	3	596.309	2.79035	1	S3.S5	S1908.S1910	SNTWKFLSHSTDSLN.TWKFLSHSTDSLNKI	S3(Phospho): 48.42; S5(Phospho): 48.42	0.202944	0.144261	0.110122	0.127257
[R].dMTEcSTPLPEDcSPTHsPR.[V]_S14_1	A0A140LJJ5	A-kinase anchor protein 13 OS=Mus musculus GN=Akap13 PE=1 SV=1	dMTEcSTPLPEDcSPTHsPR	N-Term(TMT6plex); C5(Carbamidomethyl); C13(Carbamidomethyl); S18(Phospho)	3	876.033	3.90997	1	S14	S2379	TPLPEDCSPTHSPRV	S14(Phospho): 81.9	0.206455	0.126139	0.119188	0.120646
[R].gcEGGTTSDQSsPVLPAAAIENk.[V]_T6_T7_S8_S11_S12_1	A0A140LJJ5	A-kinase anchor protein 13 OS=Mus musculus GN=Akap13 PE=1 SV=1	gcEGGTTSDQSsPVLPAAAIENk	N-Term(TMT6plex); C2(Carbamidomethyl); S12(Phospho); K23(TMT6plex)	3	943.129	3.79217	1	T6.T7.S8.S11.S12	T577.T578.S579.S582.S583	ERGCEGGTTSDQSSP.RGCEGGTTSDQSSPV.GCEGGTTSDQSSPVL.GGTTSDQSSPVLPAA.GTTSDQSSPVLPAAA	T6(Phospho): 20; T7(Phospho): 20; S8(Phospho): 20; S11(Phospho): 20; S12(Phospho): 20	0.149902	0.102431	0.123955	0.139527
[R].ytHGRASEEYEcYVIPEEEDEEEPADVFcITck.[T]_S7_1	A0A140T8J1	Fibronectin type III and SPRY domain-containing protein 2 OS=Mus musculus GN=Fsd2 PE=1 SV=1	ytHGRASEEYEcYVIPEEEDEEEPADVFcITck	N-Term(TMT6plex); T2(Phospho); C12(Carbamidomethyl); C29(Carbamidomethyl); C32(Carbamidomethyl); K33(TMT6plex)	4	1149.01	5.51605	1	S7	S125	RYTHGRASEEYECYV	S7(Phospho): 68.79	0.124604	0.145335	0.132342	0.103401
[K].vkPAPLDIkPLSEWEELQAPVRsPITR.[S]_S23_1	A0A1B0GS41	GRB2-associated-binding protein 1 OS=Mus musculus GN=Gab1 PE=1 SV=1	vkPAPLDIkPLSEWEELQAPVRsPITR	N-Term(TMT6plex); K2(TMT6plex); K9(TMT6plex); S23(Phospho)	5	768.237	3.55906	1	S23	S582	ELQAPVRSPITRSFA	S23(Phospho): 99.33	0.171196	0.116275	0.139762	0.131279
[R].sSPktPPRRPVPVADcEPPPVDR.[N]_S1_1	A0A1B0GS41	GRB2-associated-binding protein 1 OS=Mus musculus GN=Gab1 PE=1 SV=1	sSPktPPRRPVPVADcEPPPVDR	N-Term(TMT6plex); K4(TMT6plex); T5(Phospho); C16(Carbamidomethyl)	4	773.907	2.98344	1	S1	S500	PAHMGFRSSPKTPPR	S1(Phospho): 80.93	0.0473477	0.101801	0.160919	0.150241
[R].sSPktPPRRPVPVADcEPPPVDR.[N]_S1_S2_1	A0A1B0GS41	GRB2-associated-binding protein 1 OS=Mus musculus GN=Gab1 PE=1 SV=1	sSPktPPRRPVPVADcEPPPVDR	N-Term(TMT6plex); K4(TMT6plex); T5(Phospho); C16(Carbamidomethyl)	4	773.908	1.98453	1	S1.S2	S500.S501	PAHMGFRSSPKTPPR.AHMGFRSSPKTPPRR	S1(Phospho): 46.13; S2(Phospho): 46.13	0.196972	0.137636	0.111189	0.123717
[R].sSPktPPRRPVPVADcEPPPVDR.[N]_S2_T5_1	A0A1B0GS41	GRB2-associated-binding protein 1 OS=Mus musculus GN=Gab1 PE=1 SV=1	sSPktPPRRPVPVADcEPPPVDR	N-Term(TMT6plex); K4(TMT6plex); T5(Phospho); C16(Carbamidomethyl)	5	619.328	2.7237	1	S2.T5	S501.T504	AHMGFRSSPKTPPRR.GFRSSPKTPPRRPVP	S2(Phospho): 45.57; T5(Phospho): 45.57	0.161492	0.131407	0.103966	0.148004
[R].sSsLEGFHSQYk.[I]_S1_1	A0A1B0GS41	GRB2-associated-binding protein 1 OS=Mus musculus GN=Gab1 PE=1 SV=1	sSsLEGFHSQYk	N-Term(TMT6plex); S3(Phospho); K12(TMT6plex)	3	636.648	2.04005	1	S1	S418	RTFPSDRSSSLEGFH	S1(Phospho): 86.2	0.213404	0.185697	0.0722252	0.107315
[R].ssSLEGFHSQYk.[I]_S2_S3_1	A0A1B0GS41	GRB2-associated-binding protein 1 OS=Mus musculus GN=Gab1 PE=1 SV=1	ssSLEGFHSQYk	N-Term(TMT6plex); S2(Phospho); K12(TMT6plex)	2	954.468	2.99341	1	S2.S3	S419.S420	TFPSDRSSSLEGFHS.FPSDRSSSLEGFHSQ	S2(Phospho): 47.99; S3(Phospho): 47.99	0.182408	0.179612	0.0808084	0.11243
[R].sYSHDVLPk.[E]_S1_Y2_S3_1	A0A1B0GS41	GRB2-associated-binding protein 1 OS=Mus musculus GN=Gab1 PE=1 SV=1	sYSHDVLPk	N-Term(TMT6plex); S1(Phospho); K9(TMT6plex)	3	528.613	3.02532	1	S1.Y2.S3	S264.Y265.S266	SLYNLPRSYSHDVLP.LYNLPRSYSHDVLPK.YNLPRSYSHDVLPKE	S1(Phospho): 33.33; Y2(Phospho): 33.33; S3(Phospho): 33.33	0.190874	0.201749	0.0756621	0.0946338
[R].sYSHDVLPkEsPSSTEADGELYTFNTPSGTAGVETQMR.[H]_S11_1	A0A1B0GS41	GRB2-associated-binding protein 1 OS=Mus musculus GN=Gab1 PE=1 SV=1	sYSHDVLPkEsPSSTEADGELYTFNTPSGTAGVETQMR	N-Term(TMT6plex); K9(TMT6plex); S11(Phospho)	4	1157.55	5.86914	1	S11	S274	HDVLPKESPSSTEAD	S11(Phospho): 78.76	0.209061	0.123065	0.11488	0.113652
[K].eESARSsPELTSESLTQR.[R]_S7_1	A0A1B0GS91	Supervillin OS=Mus musculus GN=Svil PE=1 SV=1	eESARSsPELTSESLTQR	N-Term(TMT6plex); S7(Phospho)	3	772.701	1.79907	1	S7	S387	KEESARSSPELTSES	S7(Phospho): 90.72	0.17611	0.154111	0.111005	0.109939
[K].eESARSsPELTSESLTQRR.[Q]_S7_S12_1	A0A1B0GS91	Supervillin OS=Mus musculus GN=Svil PE=1 SV=1	eESARSsPELTSESLTQRR	N-Term(TMT6plex); S7(Phospho)	4	618.803	2.68874	1	S7.S12	S387.S392	KEESARSSPELTSES.RSSPELTSESLTQRR	S7(Phospho): 43.2; S12(Phospho): 43.2	0.0856039	0.146828	0.130777	0.133787
[K].gLAsPTSITPISSPLcSk.[S]_S4_1	A0A1B0GS91	Supervillin OS=Mus musculus GN=Svil PE=1 SV=1	gLAsPTSITPISSPLcSk	N-Term(TMT6plex); S4(Phospho); C16(Carbamidomethyl); K18(TMT6plex)	2	1177.62	3.31155	1	S4	S1268	MVKKGLASPTSITPI	S4(Phospho): 98.45	0.126372	0.120175	0.164437	0.130195
[K].gLASPTsITPISSPLcSk.[S]_T6_1	A0A1B0GS91	Supervillin OS=Mus musculus GN=Svil PE=1 SV=1	gLASPTsITPISSPLcSk	N-Term(TMT6plex); S7(Phospho); C16(Carbamidomethyl); K18(TMT6plex)	3	785.419	4.46694	1	T6	T1270	KKGLASPTSITPISS	T6(Phospho): 92.3	0.138939	0.105466	0.138707	0.15118
[K].lSVDNNTSATDYkSPPAENSDsPVR.[S]_S20_S22_1	A0A1B0GS91	Supervillin OS=Mus musculus GN=Svil PE=1 SV=1	lSVDNNTSATDYkSPPAENSDsPVR	N-Term(TMT6plex); K13(TMT6plex); S22(Phospho)	3	1068.18	3.98771	1	S20.S22	S962.S964	KSPPAENSDSPVRSI.PPAENSDSPVRSILK	S20(Phospho): 50; S22(Phospho): 50	0.124324	0.133044	0.126292	0.133541
[K].lVkEESARssPELTSESLTQR.[R]_S6_S9_S10_2	A0A1B0GS91	Supervillin OS=Mus musculus GN=Svil PE=1 SV=1	lVkEESARssPELTSESLTQR	N-Term(TMT6plex); K3(TMT6plex); S9(Phospho); S10(Phospho)	4	742.122	2.62187	2	S6.S9.S10	S383.S386.S387	EKLVKEESARSSPEL.VKEESARSSPELTSE.KEESARSSPELTSES	S6(Phospho): 66.33; S9(Phospho): 66.33; S10(Phospho): 66.47	0.141893	0.135863	0.141646	0.125358
[K].qIPSSPLQQPAsPNHPGDsPLPTEAR.[A]_S12_S19_2	A0A1B0GS91	Supervillin OS=Mus musculus GN=Svil PE=1 SV=1	qIPSSPLQQPAsPNHPGDsPLPTEAR	N-Term(TMT6plex); S12(Phospho); S19(Phospho)	4	778.371	3.88762	2	S12.S19	S328.S335	SPLQQPASPNHPGDS.SPNHPGDSPLPTEAR	S12(Phospho): 100; S19(Phospho): 99.98	0.073604	0.072762	0.213318	0.175679
[K].qIPSsPLQQPAsPNHPGDSPLPTEAR.[A]_S4_S12_2	A0A1B0GS91	Supervillin OS=Mus musculus GN=Svil PE=1 SV=1	qIPSsPLQQPAsPNHPGDSPLPTEAR	N-Term(TMT6plex); S5(Phospho); S12(Phospho)	3	1037.49	5.28007	2	S4.S12	S320.S328	RSPKQIPSSPLQQPA.SPLQQPASPNHPGDS	S4(Phospho): 87.98; S12(Phospho): 99.99	0.0894448	0.0668791	0.210902	0.159999
[K].qIPSsPLQQPAsPNHPGDsPLPTEAR.[A]_S4_S12_S19_3	A0A1B0GS91	Supervillin OS=Mus musculus GN=Svil PE=1 SV=1	qIPSsPLQQPAsPNHPGDsPLPTEAR	N-Term(TMT6plex); S5(Phospho); S12(Phospho); S19(Phospho)	3	1064.14	3.82462	3	S4.S12.S19	S320.S328.S335	RSPKQIPSSPLQQPA.SPLQQPASPNHPGDS.SPNHPGDSPLPTEAR	S4(Phospho): 87.24; S12(Phospho): 99.94; S19(Phospho): 99.93	0.0597118	0.0504077	0.207371	0.171398
[K].qIPSsPLQQPAsPNHPGDSPLPTEAR.[A]_S4_S5_S12_2	A0A1B0GS91	Supervillin OS=Mus musculus GN=Svil PE=1 SV=1	qIPSsPLQQPAsPNHPGDSPLPTEAR	N-Term(TMT6plex); S5(Phospho); S12(Phospho)	4	778.37	2.85369	2	S4.S5.S12	S320.S321.S328	RSPKQIPSSPLQQPA.SPKQIPSSPLQQPAS.SPLQQPASPNHPGDS	S4(Phospho): 50; S5(Phospho): 50; S12(Phospho): 100	0.0641053	0.0824438	0.207358	0.185682
[K].qIPsSPLQQPASPNHPGDSPLPTEAR.[A]_S5_1	A0A1B0GS91	Supervillin OS=Mus musculus GN=Svil PE=1 SV=1	qIPsSPLQQPASPNHPGDSPLPTEAR	N-Term(TMT6plex); S5(Phospho)	3	1010.83	4.52725	1	S5	S321	SPKQIPSSPLQQPAS	S5(Phospho): 91.08	0.127289	0.129109	0.147177	0.104836
[R].aTDPAsPHIGR.[S]_S6_1	A0A1B0GS91	Supervillin OS=Mus musculus GN=Svil PE=1 SV=1	aTDPAsPHIGR	N-Term(TMT6plex); S6(Phospho)	2	715.852	2.75629	1	S6	S137	MRATDPASPHIGRSK	S6(Phospho): 99.21	0.25503	0.132163	0.091516	0.104083
[R].aTDPASPHIGRskEEEDTPGSSLEk.[Q]_S12_1	A0A1B0GS91	Supervillin OS=Mus musculus GN=Svil PE=1 SV=1	aTDPASPHIGRskEEEDTPGSSLEk	N-Term(TMT6plex); S12(Phospho); K13(TMT6plex); K25(TMT6plex)	4	852.183	2.9708	1	S12	S143	ASPHIGRSKEEEDTP	S12(Phospho): 99.92	0.116321	0.144429	0.124539	0.133963
[R].dAPVLHIcESkAEDWLsPEPLER.[S]_S17_1	A0A1B0GS91	Supervillin OS=Mus musculus GN=Svil PE=1 SV=1	dAPVLHIcESkAEDWLsPEPLER	N-Term(TMT6plex); C8(Carbamidomethyl); K11(TMT6plex); S17(Phospho)	4	808.158	2.92687	1	S17	S499	SKAEDWLSPEPLERS	S17(Phospho): 100	0.102243	0.108745	0.165447	0.127756
[R].dQANEGREsAEPGEPDSSTLSLAEk.[L]_S9_1	A0A1B0GS91	Supervillin OS=Mus musculus GN=Svil PE=1 SV=1	dQANEGREsAEPGEPDSSTLSLAEk	N-Term(TMT6plex); S9(Phospho); K25(TMT6plex)	3	1052.49	5.9067	1	S9	S848	QANEGRESAEPGEPD	S9(Phospho): 100	0.115111	0.0891781	0.177068	0.147932
[R].dSEGDTPsLINWPSR.[V]_S8_1	A0A1B0GS91	Supervillin OS=Mus musculus GN=Svil PE=1 SV=1	dSEGDTPsLINWPSR	N-Term(TMT6plex); S8(Phospho)	3	661.64	3.18465	1	S8	S364	DSEGDTPSLINWPSR	S8(Phospho): 100	0.0808803	0.10227	0.170751	0.170749
[R].eMEksFDEHTVPk.[R]_S5_1	A0A1B0GS91	Supervillin OS=Mus musculus GN=Svil PE=1 SV=1	eMEksFDEHTVPk	N-Term(TMT6plex); K4(TMT6plex); S5(Phospho); K13(TMT6plex)	3	782.068	2.04172	1	S5	S753	LFREMEKSFDEHTVP	S5(Phospho): 98.63	0.130758	0.0957824	0.140947	0.156842
[R].gsLELGNPSAAHLGDELkEVSTAk.[S]_S9_1	A0A1B0GS91	Supervillin OS=Mus musculus GN=Svil PE=1 SV=1	gsLELGNPSAAHLGDELkEVSTAk	N-Term(TMT6plex); S2(Phospho); K18(TMT6plex); K24(TMT6plex)	4	798.432	2.16095	1	S9	S1054	SLELGNPSAAHLGDE	S9(Phospho): 84.32	0.0735486	0.120504	0.15663	0.138985
[R].hkDEAPsQELELQSSR.[A]_S7_1	A0A1B0GS91	Supervillin OS=Mus musculus GN=Svil PE=1 SV=1	hkDEAPsQELELQSSR	N-Term(TMT6plex); K2(TMT6plex); S7(Phospho)	3	798.069	3.31443	1	S7	S616	RHKDEAPSQELELQS	S7(Phospho): 99.88	0.108159	0.110247	0.154998	0.143423
[R].kFsLkEFGETTSEQTEVAAR.[K]_S3_1	A0A1B0GS91	Supervillin OS=Mus musculus GN=Svil PE=1 SV=1	kFsLkEFGETTSEQTEVAAR	N-Term(TMT6plex); K1(TMT6plex); S3(Phospho); K5(TMT6plex)	4	757.152	4.08972	1	S3	S1098	ETVMRKFSLKEFGET	S3(Phospho): 99.91	0.158594	0.15285	0.105475	0.101662
[R].kLsVDNNTSATDYk.[S]_S3_1	A0A1B0GS91	Supervillin OS=Mus musculus GN=Svil PE=1 SV=1	kLsVDNNTSATDYk	N-Term(TMT6plex); K1(TMT6plex); S3(Phospho); K14(TMT6plex)	2	1162.11	3.89775	1	S3	S944	AGDLRKLSVDNNTSA	S3(Phospho): 100	0.226643	0.150931	0.0936614	0.0999209
[R].kLsVDNNTSATDYkSPPAENSDSPVR.[S]_S3_1	A0A1B0GS91	Supervillin OS=Mus musculus GN=Svil PE=1 SV=1	kLsVDNNTSATDYkSPPAENSDSPVR	N-Term(TMT6plex); K1(TMT6plex); S3(Phospho); K14(TMT6plex)	4	890.702	4.03486	1	S3	S944	AGDLRKLSVDNNTSA	S3(Phospho): 99.97	0.11313	0.141503	0.139781	0.123229
[R].kLsVDNNTSATDYkSPPAENSDSPVR.[S]_S3_T8_1	A0A1B0GS91	Supervillin OS=Mus musculus GN=Svil PE=1 SV=1	kLsVDNNTSATDYkSPPAENSDSPVR	N-Term(TMT6plex); K1(TMT6plex); S3(Phospho); K14(TMT6plex)	5	712.762	4.15083	1	S3.T8	S944.T949	AGDLRKLSVDNNTSA.KLSVDNNTSATDYKS	S3(Phospho): 49.66; T8(Phospho): 49.66	0.131134	0.154389	0.160208	0.0983787
[R].rGSLELGNPsAAHLGDELk.[E]_S10_1	A0A1B0GS91	Supervillin OS=Mus musculus GN=Svil PE=1 SV=1	rGSLELGNPsAAHLGDELk	N-Term(TMT6plex); S10(Phospho); K19(TMT6plex)	4	626.333	2.50901	1	S10	S1054	SLELGNPSAAHLGDE	S10(Phospho): 87.72	0.175985	0.124995	0.13145	0.12797
[R].rGsLELGNPSAAHLGDELk.[E]_S3_1	A0A1B0GS91	Supervillin OS=Mus musculus GN=Svil PE=1 SV=1	rGsLELGNPSAAHLGDELk	N-Term(TMT6plex); S3(Phospho); K19(TMT6plex)	3	834.775	2.60859	1	S3	S1047	HVVLRRGSLELGNPS	S3(Phospho): 100	0.173247	0.147369	0.119112	0.121484
[R].rGSLELGNPsAAHLGDELkEVSTAk.[S]_S10_1	A0A1B0GS91	Supervillin OS=Mus musculus GN=Svil PE=1 SV=1	rGSLELGNPsAAHLGDELkEVSTAk	N-Term(TMT6plex); S10(Phospho); K19(TMT6plex); K25(TMT6plex)	5	670.166	2.54811	1	S10	S1054	SLELGNPSAAHLGDE	S10(Phospho): 95.69	0.0914832	0.136155	0.157838	0.130892
[R].rGsLELGNPSAAHLGDELkEVSTAk.[S]_S3_1	A0A1B0GS91	Supervillin OS=Mus musculus GN=Svil PE=1 SV=1	rGsLELGNPSAAHLGDELkEVSTAk	N-Term(TMT6plex); S3(Phospho); K19(TMT6plex); K25(TMT6plex)	4	837.455	4.96206	1	S3	S1047	HVVLRRGSLELGNPS	S3(Phospho): 99.99	0.0845708	0.124262	0.159679	0.132457
[R].sISFPEVPRsPk.[Q]_S10_1	A0A1B0GS91	Supervillin OS=Mus musculus GN=Svil PE=1 SV=1	sISFPEVPRsPk	N-Term(TMT6plex); S10(Phospho); K12(TMT6plex)	3	628.013	2.3451	1	S10	S314	SFPEVPRSPKQIPSS	S10(Phospho): 100	0.0820347	0.0641123	0.206151	0.194567
[R].sIsFPEVPRsPk.[Q]_S3_S10_2	A0A1B0GS91	Supervillin OS=Mus musculus GN=Svil PE=1 SV=1	sIsFPEVPRsPk	N-Term(TMT6plex); S3(Phospho); S10(Phospho); K12(TMT6plex)	3	654.668	2.09644	2	S3.S10	S307.S314	FFSERSISFPEVPRS.SFPEVPRSPKQIPSS	S3(Phospho): 98.81; S10(Phospho): 100	0.0901285	0.0584232	0.203715	0.167009
[R].yQtQPVTLGEVEQVQSGk.[L]_T3_1	A0A1B0GS91	Supervillin OS=Mus musculus GN=Svil PE=1 SV=1	yQtQPVTLGEVEQVQSGk	N-Term(TMT6plex); T3(Phospho); K18(TMT6plex)	3	843.77	4.74749	1	T3	T898	RMNARYQTQPVTLGE	T3(Phospho): 92.13	0.134532	0.088581	0.143648	0.139841
[K].nLNNSNLFSPVNHDSEDLAsPSEYPENGER.[F]_S20_1	A0A1B0GSX7	Nuclear pore complex protein Nup98-Nup96 OS=Mus musculus GN=Nup98 PE=1 SV=1	nLNNSNLFSPVNHDSEDLAsPSEYPENGER	N-Term(TMT6plex); S20(Phospho)	4	914.411	2.76627	1	S20	S623	HDSEDLASPSEYPEN	S20(Phospho): 89.03	0.114609	0.177729	0.150092	0.0977588
[K].yGLQDsDEEEEEHPPk.[T]_Y1_S6_1	A0A1B0GSX7	Nuclear pore complex protein Nup98-Nup96 OS=Mus musculus GN=Nup98 PE=1 SV=1	yGLQDsDEEEEEHPPk	N-Term(TMT6plex); S6(Phospho); K16(TMT6plex)	3	814.037	4.703	1	Y1.S6	Y883.S888	KVSHFSKYGLQDSDE.SKYGLQDSDEEEEEH	Y1(Phospho): 50; S6(Phospho): 50	0.205734	0.154629	0.0974688	0.124848
[K].yGLQDsDEEEEEHPPkTTSk.[K]_S6_1	A0A1B0GSX7	Nuclear pore complex protein Nup98-Nup96 OS=Mus musculus GN=Nup98 PE=1 SV=1	yGLQDsDEEEEEHPPkTTSk	N-Term(TMT6plex); S6(Phospho); K16(TMT6plex); K20(TMT6plex)	4	772.375	3.597	1	S6	S888	SKYGLQDSDEEEEEH	S6(Phospho): 99.86	0.101469	0.1244	0.147621	0.148188
[K].yGLQDSDEEEEEHPPkTTSk.[K]_Y1_1	A0A1B0GSX7	Nuclear pore complex protein Nup98-Nup96 OS=Mus musculus GN=Nup98 PE=1 SV=1	yGLQDSDEEEEEHPPkTTSk	N-Term(TMT6plex); Y1(Phospho); K16(TMT6plex); K20(TMT6plex)	4	772.373	2.69137	1	Y1	Y883	KVSHFSKYGLQDSDE	Y1(Phospho): 99.75	0.110918	0.122855	0.134112	0.165927
[R].sAsESAGSSVcTccSTcR.[T]_S1_S3_1	A0A1D5RLF1	Receptor expression-enhancing protein OS=Mus musculus GN=Reep1 PE=1 SV=1	sAsESAGSSVcTccSTcR	N-Term(TMT6plex); S3(Phospho); C11(Carbamidomethyl); C13(Carbamidomethyl); C14(Carbamidomethyl); C17(Carbamidomethyl)	3	759.292	5.60422	1	S1.S3	S190.S192	SQPKMSRSASESAGS.PKMSRSASESAGSSV	S1(Phospho): 48.43; S3(Phospho): 48.43	0.155911	0.15371	0.055118	0.0957647
[R].sAsESAGSSVcTccSTcR.[T]_S3_1	A0A1D5RLF1	Receptor expression-enhancing protein OS=Mus musculus GN=Reep1 PE=1 SV=1	sAsESAGSSVcTccSTcR	N-Term(TMT6plex); S3(Phospho); C11(Carbamidomethyl); C13(Carbamidomethyl); C14(Carbamidomethyl); C17(Carbamidomethyl)	3	759.293	4.80397	1	S3	S192	PKMSRSASESAGSSV	S3(Phospho): 94.07	0.147974	0.123273	0.136735	0.114514
[K].aAVPTVSDQAAAMQLsQcAk.[N]_S16_1	A0A1L1SQ51	Talin-2 OS=Mus musculus GN=Tln2 PE=1 SV=1	aAVPTVSDQAAAMQLsQcAk	N-Term(TMT6plex); S16(Phospho); C18(Carbamidomethyl); K20(TMT6plex)	3	862.432	2.92709	1	S16	S1025	QAAAMQLSQCAKNLA	S16(Phospho): 100	0.104116	0.111342	0.129091	0.154748
[K].dIPEkTsSPEESIR.[M]_T6_S7_S8_1	A0A1L1SQ51	Talin-2 OS=Mus musculus GN=Tln2 PE=1 SV=1	dIPEkTsSPEESIR	N-Term(TMT6plex); K5(TMT6plex); S7(Phospho)	2	1063.54	3.25198	1	T6.S7.S8	T2172.S2173.S2174	SKDIPEKTSSPEESI.KDIPEKTSSPEESIR.DIPEKTSSPEESIRM	T6(Phospho): 33.33; S7(Phospho): 33.33; S8(Phospho): 33.33	0.15336	0.149106	0.112745	0.114233
[K].lDEGtPPEPk.[G]_T5_1	A0A1L1SQ51	Talin-2 OS=Mus musculus GN=Tln2 PE=1 SV=1	lDEGtPPEPk	N-Term(TMT6plex); T5(Phospho); K10(TMT6plex)	2	810.918	2.72996	1	T5	T1845	MSKLDEGTPPEPKGT	T5(Phospho): 100	0.34383	0.141757	0.0512512	0.0686986
[R].sGsSGPETFNVGSMPSPQQQVMVGQMHR.[G]_S1_S3_S4_1	A0A1L1SQ51	Talin-2 OS=Mus musculus GN=Tln2 PE=1 SV=1	sGsSGPETFNVGSMPSPQQQVMVGQMHR	N-Term(TMT6plex); S3(Phospho)	3	1090.5	3.4365	1	S1.S3.S4	S460.S462.S463	ALPAVMRSGSSGPET.PAVMRSGSSGPETFN.AVMRSGSSGPETFNV	S1(Phospho): 33.29; S3(Phospho): 33.29; S4(Phospho): 33.29	0.116762	0.134745	0.136131	0.123177
[R].sGsSGPETFNVGSMPSPQQQVmVGQMHR.[G]_S3_1	A0A1L1SQ51	Talin-2 OS=Mus musculus GN=Tln2 PE=1 SV=1	sGsSGPETFNVGSMPSPQQQVmVGQMHR	N-Term(TMT6plex); S3(Phospho); M22(Oxidation)	3	1095.83	3.99126	1	S3	S462	PAVMRSGSSGPETFN	S3(Phospho): 80.56	0.110998	0.12771	0.137356	0.139476
[R].sQsLSLQMPTQQDWk.[G]_S3_1	A0A1L1SRX2	AMP deaminase OS=Mus musculus GN=Ampd3 PE=1 SV=1	sQsLSLQMPTQQDWk	N-Term(TMT6plex); S3(Phospho); K15(TMT6plex)	2	1158.08	3.38625	1	S3	S94	FKMIRSQSLSLQMPT	S3(Phospho): 89.25	0.152021	0.129248	0.136085	0.115984
[K].qYAENYTRPSsR.[N]_S11_1	A0A1L1SSC0	Leucine-rich repeat flightless-interacting protein 2 OS=Mus musculus GN=Lrrfip2 PE=1 SV=1	qYAENYTRPSsR	N-Term(TMT6plex); S11(Phospho)	2	890.915	1.85994	1	S11	S258	ENYTRPSSRNSASAT	S11(Phospho): 91.12	0.220573	0.166015	0.0923834	0.0942219
[K].qYAENYTRPssRNSASATTPLSGNSSR.[R]_S10_S14_2	A0A1L1SSC0	Leucine-rich repeat flightless-interacting protein 2 OS=Mus musculus GN=Lrrfip2 PE=1 SV=1	qYAENYTRPssRNSASATTPLSGNSSR	N-Term(TMT6plex); S10(Phospho); S11(Phospho)	4	823.621	2.68221	2	S10.S14	S257.S261	AENYTRPSSRNSASA.TRPSSRNSASATTPL	S10(Phospho): 70.18; S14(Phospho): 71.76	0.0911668	0.111277	0.133123	0.175628
[K].sDkQyAENYTRPSSRNSASATTPLSGNSSR.[R]_Y5_1	A0A1L1SSC0	Leucine-rich repeat flightless-interacting protein 2 OS=Mus musculus GN=Lrrfip2 PE=1 SV=1	sDkQyAENYTRPSSRNSASATTPLSGNSSR	N-Term(TMT6plex); K3(TMT6plex); Y5(Phospho)	5	754.971	2.66935	1	Y5	Y249	DEKSDKQYAENYTRP	Y5(Phospho): 55.8	0.0337543	0.0948012	0.192531	0.180826
[K].sDkQYAENYTRPSsRNsASATTPLSGNSSR.[R]_Y9_T10_2	A0A1L1SSC0	Leucine-rich repeat flightless-interacting protein 2 OS=Mus musculus GN=Lrrfip2 PE=1 SV=1	sDkQYAENYTRPSsRNsASATTPLSGNSSR	N-Term(TMT6plex); K3(TMT6plex); S14(Phospho); S17(Phospho)	4	963.452	3.41585	2	Y9.T10	Y253.T254	DKQYAENYTRPSSRN.KQYAENYTRPSSRNS	Y9(Phospho): 75.01; T10(Phospho): 75.01	0.0615522	0.108283	0.215172	0.154474
[R].aSSsRsSPVPIDDDTASIVSSDR.[A]_S2_S6_2	A0A1L1SSC0	Leucine-rich repeat flightless-interacting protein 2 OS=Mus musculus GN=Lrrfip2 PE=1 SV=1	aSSsRsSPVPIDDDTASIVSSDR	N-Term(TMT6plex); S4(Phospho); S6(Phospho)	3	913.409	3.83416	2	S2.S6	S180.S184	SYYSSRASSSRSSPV.SRASSSRSSPVPIDD	S2(Phospho): 88.29; S6(Phospho): 89.14	0.0879336	0.123276	0.160025	0.138909
[R].aSSSRSsPVPIDDDTASIVSSDR.[A]_S6_1	A0A1L1SSC0	Leucine-rich repeat flightless-interacting protein 2 OS=Mus musculus GN=Lrrfip2 PE=1 SV=1	aSSSRSsPVPIDDDTASIVSSDR	N-Term(TMT6plex); S7(Phospho)	3	886.75	4.07475	1	S6	S184	SRASSSRSSPVPIDD	S6(Phospho): 90.01	0.0789391	0.124834	0.160579	0.151202
[R].aSSSRSsPVPIDDDTASIVSSDR.[A]_S7_1	A0A1L1SSC0	Leucine-rich repeat flightless-interacting protein 2 OS=Mus musculus GN=Lrrfip2 PE=1 SV=1	aSSSRSsPVPIDDDTASIVSSDR	N-Term(TMT6plex); S7(Phospho)	2	1329.63	3.08082	1	S7	S185	RASSSRSSPVPIDDD	S7(Phospho): 96.28	0.0537445	0.116509	0.167808	0.18056
[R].aSSSRSsPVPIDDDTAsIVSSDRASR.[G]_S7_T15_2	A0A1L1SSC0	Leucine-rich repeat flightless-interacting protein 2 OS=Mus musculus GN=Lrrfip2 PE=1 SV=1	aSSSRSsPVPIDDDTAsIVSSDRASR	N-Term(TMT6plex); S7(Phospho); S17(Phospho)	3	1018.13	2.87459	2	S7.T15	S185.T193	RASSSRSSPVPIDDD.PVPIDDDTASIVSSD	S7(Phospho): 94.85; T15(Phospho): 83.49	0.048353	0.13499	0.172147	0.143872
[R].gRREsVVSAADYFSR.[S]_S5_1	A0A1L1SSC0	Leucine-rich repeat flightless-interacting protein 2 OS=Mus musculus GN=Lrrfip2 PE=1 SV=1	gRREsVVSAADYFSR	N-Term(TMT6plex); S5(Phospho)	3	670.333	2.24937	1	S5	S209	ASRGRRESVVSAADY	S5(Phospho): 100	0.0914496	0.142522	0.153187	0.108316
[R].nSASATTPLsGNSSR.[R]_S10_1	A0A1L1SSC0	Leucine-rich repeat flightless-interacting protein 2 OS=Mus musculus GN=Lrrfip2 PE=1 SV=1	nSASATTPLsGNSSR	N-Term(TMT6plex); S10(Phospho)	3	586.945	2.51556	1	S10	S269	ASATTPLSGNSSRRG	S10(Phospho): 97.18	0.281765	0.159455	0.062873	0.0835228
[R].nSASATTPLSGNSsR.[R]_S14_1	A0A1L1SSC0	Leucine-rich repeat flightless-interacting protein 2 OS=Mus musculus GN=Lrrfip2 PE=1 SV=1	nSASATTPLSGNSsR	N-Term(TMT6plex); S14(Phospho)	2	879.914	3.01126	1	S14	S273	TPLSGNSSRRGSGDT	S14(Phospho): 86.39	0.216032	0.146905	0.0862197	0.11166
[R].nsASATTPLSGNSSR.[R]_S2_1	A0A1L1SSC0	Leucine-rich repeat flightless-interacting protein 2 OS=Mus musculus GN=Lrrfip2 PE=1 SV=1	nsASATTPLSGNSSR	N-Term(TMT6plex); S2(Phospho)	2	879.915	1.48011	1	S2	S261	TRPSSRNSASATTPL	S2(Phospho): 99.35	0.223034	0.200226	0.0623627	0.0945348
[R].rGsVVSEVDDAGISDLTSLDEk.[S]_S3_1	A0A1L1SSC0	Leucine-rich repeat flightless-interacting protein 2 OS=Mus musculus GN=Lrrfip2 PE=1 SV=1	rGsVVSEVDDAGISDLTSLDEk	N-Term(TMT6plex); S3(Phospho); K22(TMT6plex)	3	944.146	5.75701	1	S3	S225	SRSNRRGSVVSEVDD	S3(Phospho): 100	0.170559	0.141035	0.123186	0.0988474
[R].rGsVVSEVDDAGISDLTSLDEkSDk.[Q]_S3_1	A0A1L1SSC0	Leucine-rich repeat flightless-interacting protein 2 OS=Mus musculus GN=Lrrfip2 PE=1 SV=1	rGsVVSEVDDAGISDLTSLDEkSDk	N-Term(TMT6plex); S3(Phospho); K22(TMT6plex); K25(TMT6plex)	3	1130.58	4.62901	1	S3	S225	SRSNRRGSVVSEVDD	S3(Phospho): 98.58	0.0931452	0.17078	0.141668	0.128796
[R].ssPVPIDDDTASIVSSDR.[A]_S2_1	A0A1L1SSC0	Leucine-rich repeat flightless-interacting protein 2 OS=Mus musculus GN=Lrrfip2 PE=1 SV=1	ssPVPIDDDTASIVSSDR	N-Term(TMT6plex); S1(Phospho)	2	1085.51	3.41725	1	S2	S185	RASSSRSSPVPIDDD	S2(Phospho): 90.51	0.121444	0.095365	0.179658	0.140047
[R].sSsLcSEPMGTPk.[S]_S1_1	A0A1L1SSC0	Leucine-rich repeat flightless-interacting protein 2 OS=Mus musculus GN=Lrrfip2 PE=1 SV=1	sSsLcSEPMGTPk	N-Term(TMT6plex); S3(Phospho); C5(Carbamidomethyl); K13(TMT6plex)	3	640.307	3.48976	1	S1	S121	ASTYYLRSSSLCSEP	S1(Phospho): 87.63	0.131807	0.183533	0.110636	0.105809
[R].sSSLcSEPMGTPk.[S]_S2_S3_S6_1	A0A1L1SSC0	Leucine-rich repeat flightless-interacting protein 2 OS=Mus musculus GN=Lrrfip2 PE=1 SV=1	sSSLcSEPMGTPk	N-Term(TMT6plex); S1(Phospho); C5(Carbamidomethyl); K13(TMT6plex)	3	640.311	3.59207	1	S2.S3.S6	S122.S123.S126	STYYLRSSSLCSEPM.TYYLRSSSLCSEPMG.LRSSSLCSEPMGTPK	S2(Phospho): 32.77; S3(Phospho): 32.77; S6(Phospho): 32.77	0.147964	0.163472	0.120467	0.107738
[R].sSsLcsEPMGTPk.[S]_S2_S3_S6_2	A0A1L1SSC0	Leucine-rich repeat flightless-interacting protein 2 OS=Mus musculus GN=Lrrfip2 PE=1 SV=1	sSsLcsEPMGTPk	N-Term(TMT6plex); S3(Phospho); C5(Carbamidomethyl); S6(Phospho); K13(TMT6plex)	2	999.94	1.88589	2	S2.S3.S6	S122.S123.S126	STYYLRSSSLCSEPM.TYYLRSSSLCSEPMG.LRSSSLCSEPMGTPK	S2(Phospho): 49.76; S3(Phospho): 49.75; S6(Phospho): 99.9	0.130024	0.156463	0.120126	0.109156
[R].sSSLcsEPMGTPk.[S]_S6_1	A0A1L1SSC0	Leucine-rich repeat flightless-interacting protein 2 OS=Mus musculus GN=Lrrfip2 PE=1 SV=1	sSSLcsEPMGTPk	N-Term(TMT6plex); C5(Carbamidomethyl); S6(Phospho); K13(TMT6plex)	2	959.956	2.15397	1	S6	S126	LRSSSLCSEPMGTPK	S6(Phospho): 82.01	0.142896	0.142493	0.120585	0.118886
[R].qSsLQQQkEFEQELAEQk.[S]_S3_1	A0A1L1STC6	Nesprin-1 OS=Mus musculus GN=Syne1 PE=1 SV=1	qSsLQQQkEFEQELAEQk	N-Term(TMT6plex); S3(Phospho); K8(TMT6plex); K18(TMT6plex)	3	982.514	3.74187	1	S3	S6218	RTHQRQSSLQQQKEF	S3(Phospho): 99.29	0.0663367	0.0854731	0.19808	0.148783
[R].sktPTGPDLDTSYk.[G]_T3_1	A0A1L1STC6	Nesprin-1 OS=Mus musculus GN=Syne1 PE=1 SV=1	sktPTGPDLDTSYk	N-Term(TMT6plex); K2(TMT6plex); T3(Phospho); K14(TMT6plex)	3	759.738	3.09421	1	T3	T8363	ANILRSKTPTGPDLD	T3(Phospho): 92.78	0.167011	0.113548	0.154551	0.109163
[R].tLPsEDEEGEEDkEFYLR.[G]_S4_1	A0A1L1STC6	Nesprin-1 OS=Mus musculus GN=Syne1 PE=1 SV=1	tLPsEDEEGEEDkEFYLR	N-Term(TMT6plex); S4(Phospho); K13(TMT6plex)	3	908.761	2.88877	1	S4	S8285	SASRTLPSEDEEGEE	S4(Phospho): 99.72	0.127259	0.151002	0.137472	0.111395
[R].eLEQHIQTsDPENFQSEERSDSDVNNDR.[S]_S9_1	A0A1L1SV73	Ubiquitin carboxyl-terminal hydrolase 47 OS=Mus musculus GN=Usp47 PE=1 SV=1	eLEQHIQTsDPENFQSEERSDSDVNNDR	N-Term(TMT6plex); S9(Phospho)	4	907.648	4.01406	1	S9	S934	LEQHIQTSDPENFQS	S9(Phospho): 86.83	0.156212	0.141959	0.110916	0.149168
[R].gSSTSVDNRELEQHIQTsDPENFQSEER.[S]_S18_1	A0A1L1SV73	Ubiquitin carboxyl-terminal hydrolase 47 OS=Mus musculus GN=Usp47 PE=1 SV=1	gSSTSVDNRELEQHIQTsDPENFQSEER	N-Term(TMT6plex); S18(Phospho)	4	882.901	4.61838	1	S18	S934	LEQHIQTSDPENFQS	S18(Phospho): 84.44	0.121218	0.138982	0.128889	0.129173
[K].vkEVHDELEDLPSPPPPLsPPPTTSPHk.[Q]_S19_1	A0JNY3	Gephyrin OS=Mus musculus GN=Gphn PE=1 SV=1	vkEVHDELEDLPSPPPPLsPPPTTSPHk	N-Term(TMT6plex); K2(TMT6plex); S19(Phospho); K28(TMT6plex)	5	762.41	2.38007	1	S19	S194	PSPPPPLSPPPTTSP	S19(Phospho): 88.52	0.143459	0.14495	0.116013	0.102172
[K].qSQAQSkPtTPEkAELPNGDHAQSGLGk.[V]_T9_T10_1	A2A5R2	Brefeldin A-inhibited guanine nucleotide-exchange protein 2 OS=Mus musculus GN=Arfgef2 PE=1 SV=1	qSQAQSkPtTPEkAELPNGDHAQSGLGk	N-Term(TMT6plex); K7(TMT6plex); T9(Phospho); K13(TMT6plex); K28(TMT6plex)	5	781.019	3.85129	1	T9.T10	T243.T244	SQAQSKPTTPEKAEL.QAQSKPTTPEKAELP	T9(Phospho): 49.86; T10(Phospho): 49.86	0.0887083	0.102748	0.200612	0.154557
[R].eLEkPMQSkPQSPVIQATAGsPk.[F]_S21_1	A2A5R2	Brefeldin A-inhibited guanine nucleotide-exchange protein 2 OS=Mus musculus GN=Arfgef2 PE=1 SV=1	eLEkPMQSkPQSPVIQATAGsPk	N-Term(TMT6plex); K4(TMT6plex); K9(TMT6plex); S21(Phospho); K23(TMT6plex)	5	690.385	3.32153	1	S21	S227	VIQATAGSPKFSRLK	S21(Phospho): 99.24	0.096127	0.123051	0.175634	0.13547
[R].gQSQLsNPTDDSWkGAPYAHQk.[L]_S12_1	A2A5R2	Brefeldin A-inhibited guanine nucleotide-exchange protein 2 OS=Mus musculus GN=Arfgef2 PE=1 SV=1	gQSQLsNPTDDSWkGAPYAHQk	N-Term(TMT6plex); S6(Phospho); K14(TMT6plex); K22(TMT6plex)	4	796.405	2.3925	1	S12	S1541	LSNPTDDSWKGAPYA	S12(Phospho): 75.88	0.072887	0.0934533	0.219054	0.149795
[R].hLDVDLDRQsLSSIDRNASER.[G]_S12_S13_S19_1	A2A5R2	Brefeldin A-inhibited guanine nucleotide-exchange protein 2 OS=Mus musculus GN=Arfgef2 PE=1 SV=1	hLDVDLDRQsLSSIDRNASER	N-Term(TMT6plex); S10(Phospho)	4	684.59	2.44913	1	S12.S13.S19	S1520.S1521.S1527	DLDRQSLSSIDRNAS.LDRQSLSSIDRNASE.SSIDRNASERGQSQL	S12(Phospho): 30.54; S13(Phospho): 30.54; S19(Phospho): 30.54	0.0697153	0.100535	0.206984	0.132533
[R].rcsVTSVESTVSSGTQTAIQDDPEQFEVIk.[Q]_S3_1	A2A5R2	Brefeldin A-inhibited guanine nucleotide-exchange protein 2 OS=Mus musculus GN=Arfgef2 PE=1 SV=1	rcsVTSVESTVSSGTQTAIQDDPEQFEVIk	N-Term(TMT6plex); C2(Carbamidomethyl); S3(Phospho); K30(TMT6plex)	3	1279.63	6.89106	1	S3	S621	LDMARRCSVTSVEST	S3(Phospho): 99.81	0.124147	0.144282	0.125088	0.126463
[R].dNHSQADHsPLTTAAPFSR.[V]_S9_1	A2A5V4	SH3 domain-binding protein 1 OS=Mus musculus GN=Sh3bp1 PE=1 SV=1	dNHSQADHsPLTTAAPFSR	N-Term(TMT6plex); S9(Phospho)	3	787.699	2.9127	1	S9	S262	NHSQADHSPLTTAAP	S9(Phospho): 99.72	0.144216	0.111057	0.121454	0.158518
[R].eRTEADLPkPtSPk.[V]_T11_1	A2A5V4	SH3 domain-binding protein 1 OS=Mus musculus GN=Sh3bp1 PE=1 SV=1	eRTEADLPkPtSPk	N-Term(TMT6plex); K9(TMT6plex); S12(Phospho); K14(TMT6plex)	4	584.826	2.64521	1	T11	T534	EADLPKPTSPKVSRN	T11(Phospho): 91.33	0.140231	0.10619	0.118407	0.176935
[R].eRTEADLPkPtSPk.[V]_T11_S12_1	A2A5V4	SH3 domain-binding protein 1 OS=Mus musculus GN=Sh3bp1 PE=1 SV=1	eRTEADLPkPtSPk	N-Term(TMT6plex); K9(TMT6plex); T11(Phospho); K14(TMT6plex)	3	779.433	2.48844	1	T11.S12	T534.S535	EADLPKPTSPKVSRN.ADLPKPTSPKVSRNP	T11(Phospho): 50; S12(Phospho): 50	0.136682	0.0913484	0.119587	0.185205
[K].akTDHGAEIVYksPVVSGDTSPR.[H]_S13_1	A2A5Y6	Microtubule-associated protein OS=Mus musculus GN=Mapt PE=1 SV=1	akTDHGAEIVYksPVVSGDTSPR	N-Term(TMT6plex); K2(TMT6plex); K12(TMT6plex); S13(Phospho)	5	637.143	4.42589	1	S13	S704	GAEIVYKSPVVSGDT	S13(Phospho): 98.21	0.108546	0.141716	0.105128	0.14825
[K].akTDHGAEIVYksPVVsGDTsPR.[H]_S13_S17_S21_3	A2A5Y6	Microtubule-associated protein OS=Mus musculus GN=Mapt PE=1 SV=1	akTDHGAEIVYksPVVsGDTsPR	N-Term(TMT6plex); K2(TMT6plex); K12(TMT6plex); S13(Phospho); S17(Phospho); S21(Phospho)	5	669.13	3.04891	3	S13.S17.S21	S704.S708.S712	GAEIVYKSPVVSGDT.VYKSPVVSGDTSPRH.PVVSGDTSPRHLSNV	S13(Phospho): 97.57; S17(Phospho): 97.91; S21(Phospho): 87.13	0.120718	0.110937	0.132981	0.153665
[K].akTDHGAEIVykSPVVSGDtSPR.[H]_S13_S17_T20_2	A2A5Y6	Microtubule-associated protein OS=Mus musculus GN=Mapt PE=1 SV=1	akTDHGAEIVykSPVVSGDtSPR	N-Term(TMT6plex); K2(TMT6plex); Y11(Phospho); K12(TMT6plex); T20(Phospho)	4	816.169	2.99167	2	S13.S17.T20	S704.S708.T711	GAEIVYKSPVVSGDT.VYKSPVVSGDTSPRH.SPVVSGDTSPRHLSN	S13(Phospho): 96.07; S17(Phospho): 47.03; T20(Phospho): 47.03	0.123533	0.118211	0.161296	0.126911
[K].akTDHGAEIVykSPVVSGDtSPR.[H]_S13_S21_2	A2A5Y6	Microtubule-associated protein OS=Mus musculus GN=Mapt PE=1 SV=1	akTDHGAEIVykSPVVSGDtSPR	N-Term(TMT6plex); K2(TMT6plex); Y11(Phospho); K12(TMT6plex); T20(Phospho)	5	653.137	4.06869	2	S13.S21	S704.S712	GAEIVYKSPVVSGDT.PVVSGDTSPRHLSNV	S13(Phospho): 99.87; S21(Phospho): 90.65	0.119835	0.111915	0.180884	0.136399
[K].akTDHGAEIVYkSPVVSGDtSPR.[H]_S17_T20_1	A2A5Y6	Microtubule-associated protein OS=Mus musculus GN=Mapt PE=1 SV=1	akTDHGAEIVYkSPVVSGDtSPR	N-Term(TMT6plex); K2(TMT6plex); K12(TMT6plex); T20(Phospho)	4	796.179	2.60767	1	S17.T20	S708.T711	VYKSPVVSGDTSPRH.SPVVSGDTSPRHLSN	S17(Phospho): 46.64; T20(Phospho): 46.64	0.0377158	0.120298	0.152356	0.115598
[K].akTDHGAEIVYkSPVVSGDTsPR.[H]_S17_T20_S21_1	A2A5Y6	Microtubule-associated protein OS=Mus musculus GN=Mapt PE=1 SV=1	akTDHGAEIVYkSPVVSGDTsPR	N-Term(TMT6plex); K2(TMT6plex); K12(TMT6plex); S21(Phospho)	5	637.143	3.62721	1	S17.T20.S21	S708.T711.S712	VYKSPVVSGDTSPRH.SPVVSGDTSPRHLSN.PVVSGDTSPRHLSNV	S17(Phospho): 33.33; T20(Phospho): 33.33; S21(Phospho): 33.33	0.0267153	0.107153	0.146915	0.105775
[K].akTDHGAEIVYksPVVsGDTsPR.[H]_Y11_S13_S17_T20_3	A2A5Y6	Microtubule-associated protein OS=Mus musculus GN=Mapt PE=1 SV=1	akTDHGAEIVYksPVVsGDTsPR	N-Term(TMT6plex); K2(TMT6plex); K12(TMT6plex); S13(Phospho); S17(Phospho); S21(Phospho)	4	836.161	1.98898	3	Y11.S13.S17.T20	Y702.S704.S708.T711	DHGAEIVYKSPVVSG.GAEIVYKSPVVSGDT.VYKSPVVSGDTSPRH.SPVVSGDTSPRHLSN	Y11(Phospho): 50.48; S13(Phospho): 50.48; S17(Phospho): 98.77; T20(Phospho): 88.26	0.137417	0.121891	0.140557	0.14606
[K].akTDHGAEIVYksPVVsGDTsPR.[H]_Y11_S13_T20_S21_3	A2A5Y6	Microtubule-associated protein OS=Mus musculus GN=Mapt PE=1 SV=1	akTDHGAEIVYksPVVsGDTsPR	N-Term(TMT6plex); K2(TMT6plex); K12(TMT6plex); S13(Phospho); S17(Phospho); S21(Phospho)	4	836.161	2.25561	3	Y11.S13.T20.S21	Y702.S704.T711.S712	DHGAEIVYKSPVVSG.GAEIVYKSPVVSGDT.SPVVSGDTSPRHLSN.PVVSGDTSPRHLSNV	Y11(Phospho): 49.23; S13(Phospho): 49.23; T20(Phospho): 84.14; S21(Phospho): 99.26	0.140912	0.126248	0.151215	0.129436
[K].asTPkEQDLEGATVVGVPGEEQk.[A]_S2_T3_1	A2A5Y6	Microtubule-associated protein OS=Mus musculus GN=Mapt PE=1 SV=1	asTPkEQDLEGATVVGVPGEEQk	N-Term(TMT6plex); S2(Phospho); K5(TMT6plex); K23(TMT6plex)	4	784.915	2.56585	1	S2.T3	S304.T305	FHVEIKASTPKEQDL.HVEIKASTPKEQDLE	S2(Phospho): 47.55; T3(Phospho): 47.55	0.164144	0.12188	0.138496	0.121392
[K].aStPkEQDLEGATVVGVPGEEQk.[A]_T3_1	A2A5Y6	Microtubule-associated protein OS=Mus musculus GN=Mapt PE=1 SV=1	aStPkEQDLEGATVVGVPGEEQk	N-Term(TMT6plex); T3(Phospho); K5(TMT6plex); K23(TMT6plex)	3	1046.22	5.18887	1	T3	T305	HVEIKASTPKEQDLE	T3(Phospho): 91.38	0.169425	0.134334	0.13657	0.12796
[K].iGsLDNITHVPGGGNk.[K]_S3_1	A2A5Y6	Microtubule-associated protein OS=Mus musculus GN=Mapt PE=1 SV=1	iGsLDNITHVPGGGNk	N-Term(TMT6plex); S3(Phospho); K16(TMT6plex)	3	706.377	2.591	1	S3	S664	RVQSKIGSLDNITHV	S3(Phospho): 99.8	0.0753511	0.101146	0.184852	0.209427
[K].sPVVsGDTsPR.[H]_S5_S9_2	A2A5Y6	Microtubule-associated protein OS=Mus musculus GN=Mapt PE=1 SV=1	sPVVsGDTsPR	N-Term(TMT6plex); S5(Phospho); S9(Phospho)	2	745.83	2.89194	2	S5.S9	S708.S712	VYKSPVVSGDTSPRH.PVVSGDTSPRHLSNV	S5(Phospho): 100; S9(Phospho): 91.79	0.334206	0.188424	0.0389106	0.0537341
[K].tDHGAEIVYksPVVsGDTSPR.[H]_S11_S15_2	A2A5Y6	Microtubule-associated protein OS=Mus musculus GN=Mapt PE=1 SV=1	tDHGAEIVYksPVVsGDTSPR	N-Term(TMT6plex); K10(TMT6plex); S11(Phospho); S15(Phospho)	3	945.128	2.30082	2	S11.S15	S704.S708	GAEIVYKSPVVSGDT.VYKSPVVSGDTSPRH	S11(Phospho): 95.32; S15(Phospho): 98.2	0.143099	0.123138	0.130184	0.135948
[K].tDHGAEIVYksPVVsGDTsPR.[H]_S11_S15_T18_S19_3	A2A5Y6	Microtubule-associated protein OS=Mus musculus GN=Mapt PE=1 SV=1	tDHGAEIVYksPVVsGDTsPR	N-Term(TMT6plex); K10(TMT6plex); S11(Phospho); S15(Phospho); S19(Phospho)	4	729.084	4.08892	3	S11.S15.T18.S19	S704.S708.T711.S712	GAEIVYKSPVVSGDT.VYKSPVVSGDTSPRH.SPVVSGDTSPRHLSN.PVVSGDTSPRHLSNV	S11(Phospho): 99.64; S15(Phospho): 93.84; T18(Phospho): 53.01; S19(Phospho): 53.01	0.161739	0.109421	0.141859	0.132927
[K].tDHGAEIVYksPVVsGDTSPR.[H]_S11_S19_2	A2A5Y6	Microtubule-associated protein OS=Mus musculus GN=Mapt PE=1 SV=1	tDHGAEIVYksPVVsGDTSPR	N-Term(TMT6plex); K10(TMT6plex); S11(Phospho); S15(Phospho)	4	709.096	4.0985	2	S11.S19	S704.S712	GAEIVYKSPVVSGDT.PVVSGDTSPRHLSNV	S11(Phospho): 99.93; S19(Phospho): 85.93	0.134891	0.10483	0.155273	0.154015
[K].tDHGAEIVYksPVVsGDTSPR.[H]_S11_T18_S19_2	A2A5Y6	Microtubule-associated protein OS=Mus musculus GN=Mapt PE=1 SV=1	tDHGAEIVYksPVVsGDTSPR	N-Term(TMT6plex); Y9(Phospho); K10(TMT6plex); T18(Phospho)	3	945.124	2.25343	2	S11.T18.S19	S704.T711.S712	GAEIVYKSPVVSGDT.SPVVSGDTSPRHLSN.PVVSGDTSPRHLSNV	S11(Phospho): 100; T18(Phospho): 48.13; S19(Phospho): 48.13	0.132108	0.112829	0.158189	0.140064
[K].tDHGAEIVYkSPVVSGDTsPR.[H]_S15_T18_S19_1	A2A5Y6	Microtubule-associated protein OS=Mus musculus GN=Mapt PE=1 SV=1	tDHGAEIVYkSPVVSGDTsPR	N-Term(TMT6plex); K10(TMT6plex); S19(Phospho)	4	689.103	4.0269	1	S15.T18.S19	S708.T711.S712	VYKSPVVSGDTSPRH.SPVVSGDTSPRHLSN.PVVSGDTSPRHLSNV	S15(Phospho): 33.33; T18(Phospho): 33.33; S19(Phospho): 33.33	0.0471847	0.122728	0.147342	0.129552
[K].tPPGSGEPPkSGERsGYsSPGSPGTPGSR.[S]_S11_Y17_S18_2	A2A5Y6	Microtubule-associated protein OS=Mus musculus GN=Mapt PE=1 SV=1	tPPGSGEPPkSGERsGYsSPGSPGTPGSR	N-Term(TMT6plex); K10(TMT6plex); S15(Phospho); S18(Phospho)	4	847.898	3.08004	2	S11.Y17.S18	S499.Y505.S506	GSGEPPKSGERSGYS.KSGERSGYSSPGSPG.SGERSGYSSPGSPGT	S11(Phospho): 97.7; Y17(Phospho): 46.01; S18(Phospho): 46	0.107968	0.135404	0.121597	0.119833
[K].tPPGSGEPPkSGERsGYsSPGSPGTPGSR.[S]_S15_Y17_S18_S19_2	A2A5Y6	Microtubule-associated protein OS=Mus musculus GN=Mapt PE=1 SV=1	tPPGSGEPPkSGERsGYsSPGSPGTPGSR	N-Term(TMT6plex); K10(TMT6plex); S15(Phospho); S18(Phospho)	4	847.896	2.96729	2	S15.Y17.S18.S19	S503.Y505.S506.S507	PPKSGERSGYSSPGS.KSGERSGYSSPGSPG.SGERSGYSSPGSPGT.GERSGYSSPGSPGTP	S15(Phospho): 48.13; Y17(Phospho): 48.25; S18(Phospho): 45.14; S19(Phospho): 45.14	0.101366	0.12182	0.128218	0.120625
[K].tTPSPktPPGSGEPPkSGER.[S]_S4_T7_1	A2A5Y6	Microtubule-associated protein OS=Mus musculus GN=Mapt PE=1 SV=1	tTPSPktPPGSGEPPkSGER	N-Term(TMT6plex); K6(TMT6plex); T7(Phospho); K16(TMT6plex)	4	694.373	2.18968	1	S4.T7	S486.T489	IPAKTTPSPKTPPGS.KTTPSPKTPPGSGEP	S4(Phospho): 45.61; T7(Phospho): 45.61	0.189739	0.160355	0.0917019	0.103505
[R].sGYSSPGSPGTPGSR.[S]_S1_1	A2A5Y6	Microtubule-associated protein OS=Mus musculus GN=Mapt PE=1 SV=1	sGYSSPGSPGTPGSR	N-Term(TMT6plex); S1(Phospho)	3	568.259	2.48055	1	S1	S503	PPKSGERSGYSSPGS	S1(Phospho): 76.7	0.27597	0.226727	0.0425399	0.0653977
[R].sGYSsPGSPGTPGSR.[S]_S5_1	A2A5Y6	Microtubule-associated protein OS=Mus musculus GN=Mapt PE=1 SV=1	sGYSsPGSPGTPGSR	N-Term(TMT6plex); S5(Phospho)	2	851.886	2.08672	1	S5	S507	GERSGYSSPGSPGTP	S5(Phospho): 99.29	0.295169	0.210975	0.048023	0.0556008
[R].sGYSsPGsPGTPGSR.[S]_S5_S8_2	A2A5Y6	Microtubule-associated protein OS=Mus musculus GN=Mapt PE=1 SV=1	sGYSsPGsPGTPGSR	N-Term(TMT6plex); S5(Phospho); S8(Phospho)	2	891.87	2.72328	2	S5.S8	S507.S510	GERSGYSSPGSPGTP.SGYSSPGSPGTPGSR	S5(Phospho): 79.67; S8(Phospho): 80.78	0.234365	0.180975	0.0577723	0.0973688
[R].sGYSSPGsPGTPGSR.[S]_S8_1	A2A5Y6	Microtubule-associated protein OS=Mus musculus GN=Mapt PE=1 SV=1	sGYSSPGsPGTPGSR	N-Term(TMT6plex); S5(Phospho)	2	851.885	3.02798	1	S8	S510	SGYSSPGSPGTPGSR	S8(Phospho): 88.88	0.300414	0.218208	0.0390348	0.0495082
[R].sGYSsPGsPGTPGSR.[S]_S8_S14_2	A2A5Y6	Microtubule-associated protein OS=Mus musculus GN=Mapt PE=1 SV=1	sGYSsPGsPGTPGSR	N-Term(TMT6plex); S5(Phospho); S8(Phospho)	2	891.869	1.84778	2	S8.S14	S510.S516	SGYSSPGSPGTPGSR.GSPGTPGSRSRTPSL	S8(Phospho): 78.21; S14(Phospho): 88.55	0.238107	0.184256	0.0293685	0.0758398
[R].sRTPsLPTPPTR.[E]_T3_S5_1	A2A5Y6	Microtubule-associated protein OS=Mus musculus GN=Mapt PE=1 SV=1	sRTPsLPTPPTR	N-Term(TMT6plex); S5(Phospho)	3	540.288	1.74956	1	T3.S5	T520.S522	TPGSRSRTPSLPTPP.GSRSRTPSLPTPPTR	T3(Phospho): 47.58; S5(Phospho): 47.58	0.240263	0.159367	0.0612449	0.0833303
[R].sRtPSLPTPPTREPk.[K]_S5_1	A2A5Y6	Microtubule-associated protein OS=Mus musculus GN=Mapt PE=1 SV=1	sRtPSLPTPPTREPk	N-Term(TMT6plex); T3(Phospho); K15(TMT6plex)	3	734.741	1.54816	1	S5	S522	GSRSRTPSLPTPPTR	S5(Phospho): 88.81	0.133687	0.144014	0.10923	0.103876
[R].sRtPSLPTPPTREPk.[K]_T3_1	A2A5Y6	Microtubule-associated protein OS=Mus musculus GN=Mapt PE=1 SV=1	sRtPSLPTPPTREPk	N-Term(TMT6plex); T3(Phospho); K15(TMT6plex)	4	551.307	1.96406	1	T3	T520	TPGSRSRTPSLPTPP	T3(Phospho): 91.18	0.11087	0.091274	0.156749	0.185604
[R].sLsNSNPDISGTPTSPDDEVR.[S]_S3_S5_1	A2A9M4	Dedicator of cytokinesis protein 7 OS=Mus musculus GN=Dock7 PE=1 SV=2	sLsNSNPDISGTPTSPDDEVR	N-Term(TMT6plex); S3(Phospho)	3	833.046	4.05278	1	S3.S5	S898.S900	LNRSRSLSNSNPDIS.RSRSLSNSNPDISGT	S3(Phospho): 46.91; S5(Phospho): 46.91	0.0673673	0.117908	0.18586	0.171184
[R].sPsGSAFGSQENLR.[W]_S3_1	A2A9M4	Dedicator of cytokinesis protein 7 OS=Mus musculus GN=Dock7 PE=1 SV=2	sPsGSAFGSQENLR	N-Term(TMT6plex); S3(Phospho)	2	873.406	2.19022	1	S3	S1422	GQLERSPSGSAFGSQ	S3(Phospho): 99.45	0.0680782	0.0792432	0.193135	0.182257
[R].sPSGsAFGSQENLR.[W]_S5_1	A2A9M4	Dedicator of cytokinesis protein 7 OS=Mus musculus GN=Dock7 PE=1 SV=2	sPSGsAFGSQENLR	N-Term(TMT6plex); S5(Phospho)	3	582.607	4.51419	1	S5	S1424	LERSPSGSAFGSQEN	S5(Phospho): 94.4	0.0741074	0.109131	0.184649	0.1599
[R].sPSGsAFGsQENLR.[W]_S5_S9_2	A2A9M4	Dedicator of cytokinesis protein 7 OS=Mus musculus GN=Dock7 PE=1 SV=2	sPSGsAFGsQENLR	N-Term(TMT6plex); S5(Phospho); S9(Phospho)	3	609.261	2.82934	2	S5.S9	S1424.S1428	LERSPSGSAFGSQEN.PSGSAFGSQENLRWR	S5(Phospho): 90.07; S9(Phospho): 100	0.0669442	0.0870319	0.166352	0.170638
[R].sPSGSAFGsQENLR.[W]_S9_1	A2A9M4	Dedicator of cytokinesis protein 7 OS=Mus musculus GN=Dock7 PE=1 SV=2	sPSGSAFGsQENLR	N-Term(TMT6plex); S9(Phospho)	2	873.414	3.0789	1	S9	S1428	PSGSAFGSQENLRWR	S9(Phospho): 93.52	0.0707855	0.0829018	0.20361	0.177773
[R].sRsLsNSNPDISGTPTSPDDEVR.[S]_S1_S3_2	A2A9M4	Dedicator of cytokinesis protein 7 OS=Mus musculus GN=Dock7 PE=1 SV=2	sRsLsNSNPDISGTPTSPDDEVR	N-Term(TMT6plex); S3(Phospho); S5(Phospho)	3	940.749	5.31391	2	S1.S3	S894.S896	ASLNLNRSRSLSNSN.LNLNRSRSLSNSNPD	S1(Phospho): 89.23; S3(Phospho): 89.23	0.0617068	0.0743836	0.229009	0.164574
[R].sRSLSNSNPDISGTPTSPDDEVR.[S]_S1_S3_S5_1	A2A9M4	Dedicator of cytokinesis protein 7 OS=Mus musculus GN=Dock7 PE=1 SV=2	sRSLSNSNPDISGTPTSPDDEVR	N-Term(TMT6plex); S1(Phospho)	3	914.093	3.09113	1	S1.S3.S5	S894.S896.S898	ASLNLNRSRSLSNSN.LNLNRSRSLSNSNPD.LNRSRSLSNSNPDIS	S1(Phospho): 31.37; S3(Phospho): 31.37; S5(Phospho): 31.37	0.0617165	0.109641	0.158755	0.184753
[R].sRsLsNSNPDISGTPTSPDDEVR.[S]_S3_S5_S7_2	A2A9M4	Dedicator of cytokinesis protein 7 OS=Mus musculus GN=Dock7 PE=1 SV=2	sRsLsNSNPDISGTPTSPDDEVR	N-Term(TMT6plex); S3(Phospho); S5(Phospho)	3	940.75	5.12664	2	S3.S5.S7	S896.S898.S900	LNLNRSRSLSNSNPD.LNRSRSLSNSNPDIS.RSRSLSNSNPDISGT	S3(Phospho): 50; S5(Phospho): 50; S7(Phospho): 99.41	0.0692926	0.117755	0.184744	0.155354
[K].mQPQSSGsLRsNAGAEk.[G]_S5_S11_2	A2AAE1-3	Isoform 3 of Uncharacterized protein KIAA1109 OS=Mus musculus GN=Kiaa1109	mQPQSSGsLRsNAGAEk	N-Term(TMT6plex); S8(Phospho); S11(Phospho); K17(TMT6plex)	3	789.37	1.65595	2	S5.S11	S1802.S1808	ASKMQPQSSGSLRSN.QSSGSLRSNAGAEKG	S5(Phospho): 81.53; S11(Phospho): 89.39	0.162845	0.17014	0.124685	0.0996643
[K].mQPQSSGsLRsNAGAEk.[G]_S5_S6_S8_S11_2	A2AAE1-3	Isoform 3 of Uncharacterized protein KIAA1109 OS=Mus musculus GN=Kiaa1109	mQPQSSGsLRsNAGAEk	N-Term(TMT6plex); M1(Oxidation); S8(Phospho); S11(Phospho); K17(TMT6plex)	3	794.703	2.42933	2	S5.S6.S8.S11	S1802.S1803.S1805.S1808	ASKMQPQSSGSLRSN.SKMQPQSSGSLRSNA.MQPQSSGSLRSNAGA.QSSGSLRSNAGAEKG	S5(Phospho): 34.31; S6(Phospho): 34.31; S8(Phospho): 34.31; S11(Phospho): 97.06	0.17239	0.145621	0.13677	0.106388
[K].tmTNNLEkNsQEQLLDAAHHR.[H]_S10_1	A2AAE1-3	Isoform 3 of Uncharacterized protein KIAA1109 OS=Mus musculus GN=Kiaa1109	tmTNNLEkNsQEQLLDAAHHR	N-Term(TMT6plex); M2(Oxidation); K8(TMT6plex); S10(Phospho)	4	751.874	2.59857	1	S10	S4666	TNNLEKNSQEQLLDA	S10(Phospho): 99.82	0.120531	0.143473	0.174251	0.128043
[R].vVFENEQDNNsLTk.[T]_S11_1	A2AAE1-3	Isoform 3 of Uncharacterized protein KIAA1109 OS=Mus musculus GN=Kiaa1109	vVFENEQDNNsLTk	N-Term(TMT6plex); S11(Phospho); K14(TMT6plex)	2	1088.04	3.13366	1	S11	S2755	ENEQDNNSLTKTQRK	S11(Phospho): 100	0.116774	0.144167	0.189777	0.117197
[R].kASSDLsASTGYEEISDPTQEEkPSLPPRk.[E]_S3_1	A2AAY5	SH3 and PX domain-containing protein 2B OS=Mus musculus GN=Sh3pxd2b PE=1 SV=1	kASSDLsASTGYEEISDPTQEEkPSLPPRk	N-Term(TMT6plex); K1(TMT6plex); S7(Phospho); K23(TMT6plex); K30(TMT6plex)	5	849.649	3.21299	1	S3	S499	KEAPRKASSDLSAST	S3(Phospho): 81.59	0.11862	0.117954	0.140393	0.15474
[R].kAsSDLSASTGYEEISDPTQEEkPSLPPRk.[E]_S3_S4_1	A2AAY5	SH3 and PX domain-containing protein 2B OS=Mus musculus GN=Sh3pxd2b PE=1 SV=1	kAsSDLSASTGYEEISDPTQEEkPSLPPRk	N-Term(TMT6plex); K1(TMT6plex); S3(Phospho); K23(TMT6plex); K30(TMT6plex)	5	849.648	3.44258	1	S3.S4	S499.S500	KEAPRKASSDLSAST.EAPRKASSDLSASTG	S3(Phospho): 49.59; S4(Phospho): 49.59	0.0659338	0.0333456	0.207294	0.244791
[R].kEsIIkSEEELLER.[E]_S3_1	A2AAY5	SH3 and PX domain-containing protein 2B OS=Mus musculus GN=Sh3pxd2b PE=1 SV=1	kEsIIkSEEELLER	N-Term(TMT6plex); K1(TMT6plex); S3(Phospho); K6(TMT6plex)	4	618.35	1.65576	1	S3	S528	SLPPRKESIIKSEEE	S3(Phospho): 99.69	0.205533	0.0626386	0.158589	0.163594
[K].gmHMHQVGGsPPASSTSScSLTNDVAk.[Q]_S10_1	A2ACM0	Putative uncharacterized protein OS=Mus musculus GN=Rptor PE=1 SV=1	gmHMHQVGGsPPASSTSScSLTNDVAk	N-Term(TMT6plex); S10(Phospho); C19(Carbamidomethyl); K27(TMT6plex)	3	1094.51	6.33354	1	S10	S877	HMHQVGGSPPASSTS	S10(Phospho): 66.63	0.12934	0.110012	0.138158	0.113471
[K].gmHMHQVGGsPPASSTSScSLTNDVAk.[Q]_S14_1	A2ACM0	Putative uncharacterized protein OS=Mus musculus GN=Rptor PE=1 SV=1	gmHMHQVGGsPPASSTSScSLTNDVAk	N-Term(TMT6plex); M2(Oxidation); S10(Phospho); C19(Carbamidomethyl); K27(TMT6plex)	4	825.133	3.0284	1	S14	S881	VGGSPPASSTSSCSL	S14(Phospho): 55.99	0.142324	0.119039	0.119446	0.119919
[R].tQAQHSsPGEMASSPQGLDNPALLR.[D]_S6_S7_1	A2ADY9	Protein DDI1 homolog 2 OS=Mus musculus GN=Ddi2 PE=1 SV=1	tQAQHSsPGEMASSPQGLDNPALLR	N-Term(TMT6plex); S7(Phospho)	3	967.795	4.18605	1	S6.S7	S120.S121	PRTQAQHSSPGEMAS.RTQAQHSSPGEMASS	S6(Phospho): 50; S7(Phospho): 50	0.125042	0.123715	0.129563	0.17411
[R].qIsQDVkLEPDILLR.[A]_S3_1	A2AE27	AMP deaminase OS=Mus musculus GN=Ampd2 PE=1 SV=1	qIsQDVkLEPDILLR	N-Term(TMT6plex); S3(Phospho); K7(TMT6plex)	2	1153.16	3.56406	1	S3	S113	QRLERQISQDVKLEP	S3(Phospho): 100	0.0825856	0.063748	0.227515	0.165189
[K].eVSPDsSEAEELSDcLHR.[L]_S6_S7_1	A2AEM2	Chloride channel CLIC-like 1, isoform CRA_a OS=Mus musculus GN=Clcc1 PE=1 SV=1	eVSPDsSEAEELSDcLHR	N-Term(TMT6plex); S6(Phospho); C15(Carbamidomethyl)	3	790.345	4.91429	1	S6.S7	S63.S64	KKEVSPDSSEAEELS.KEVSPDSSEAEELSD	S6(Phospho): 47.54; S7(Phospho): 47.54	0.136423	0.164427	0.10748	0.100083
[R].gSGTAsDDEFENLR.[I]_S6_1	A2AFQ0	E3 ubiquitin-protein ligase HUWE1 OS=Mus musculus GN=Huwe1 PE=1 SV=1	gSGTAsDDEFENLR	N-Term(TMT6plex); S6(Phospho)	2	903.892	3.49223	1	S6	S1907	PRGSGTASDDEFENL	S6(Phospho): 99.51	0.121392	0.125766	0.14411	0.123995
[K].sSsPEPVTHLkWDDPYYDIAR.[H]_S2_S3_1	A2AH25	Rho GTPase-activating protein 1 OS=Mus musculus GN=Arhgap1 PE=1 SV=1	sSsPEPVTHLkWDDPYYDIAR	N-Term(TMT6plex); S3(Phospho); K11(TMT6plex)	4	754.372	2.88776	1	S2.S3	S90.S91	KSDDSKSSSPEPVTH.SDDSKSSSPEPVTHL	S2(Phospho): 46.84; S3(Phospho): 46.84	0.125973	0.127863	0.0997812	0.133475
[K].sSsPEPVTHLkWDDPYYDIAR.[H]_S3_1	A2AH25	Rho GTPase-activating protein 1 OS=Mus musculus GN=Arhgap1 PE=1 SV=1	sSsPEPVTHLkWDDPYYDIAR	N-Term(TMT6plex); S3(Phospho); K11(TMT6plex)	3	1005.49	1.94769	1	S3	S91	SDDSKSSSPEPVTHL	S3(Phospho): 82.78	0.14674	0.116368	0.123256	0.149799
[K].sSsPEPVTHLkWDDPYYDIAR.[H]_T8_1	A2AH25	Rho GTPase-activating protein 1 OS=Mus musculus GN=Arhgap1 PE=1 SV=1	sSsPEPVTHLkWDDPYYDIAR	N-Term(TMT6plex); S3(Phospho); K11(TMT6plex)	3	1005.49	2.64839	1	T8	T96	SSSPEPVTHLKWDDP	T8(Phospho): 77.43	0.13369	0.133375	0.129044	0.141206
[R].rRsPAGQASSSLAQR.[R]_S3_1	A2AHK0	Diacylglycerol kinase OS=Mus musculus GN=Dgkz PE=1 SV=1	rRsPAGQASSSLAQR	N-Term(TMT6plex); S3(Phospho)	3	627.662	1.76858	1	S3	S37	TGKARRRSPAGQASS	S3(Phospho): 99.93	0.139209	0.14066	0.124323	0.134444
[K].rSySSPDITQALQEEEk.[R]_S4_1	A2AI52	Ubiquitin carboxyl-terminal hydrolase 8 OS=Mus musculus GN=Usp8 PE=1 SV=1	rSySSPDITQALQEEEk	N-Term(TMT6plex); Y3(Phospho); K17(TMT6plex)	3	840.421	4.30952	1	S4	S691	SKLKRSYSSPDITQA	S4(Phospho): 76.71	0.152086	0.124962	0.109223	0.14982
[K].rSYsSPDITQALQEEEk.[R]_Y3_S4_1	A2AI52	Ubiquitin carboxyl-terminal hydrolase 8 OS=Mus musculus GN=Usp8 PE=1 SV=1	rSYsSPDITQALQEEEk	N-Term(TMT6plex); S4(Phospho); K17(TMT6plex)	3	840.422	5.44823	1	Y3.S4	Y690.S691	PSKLKRSYSSPDITQ.SKLKRSYSSPDITQA	Y3(Phospho): 48.5; S4(Phospho): 48.5	0.156044	0.114346	0.135198	0.153987
[R].sySSPDITQALQEEEk.[R]_S3_1	A2AI52	Ubiquitin carboxyl-terminal hydrolase 8 OS=Mus musculus GN=Usp8 PE=1 SV=1	sySSPDITQALQEEEk	N-Term(TMT6plex); Y2(Phospho); K16(TMT6plex)	3	788.386	4.5958	1	S3	S691	SKLKRSYSSPDITQA	S3(Phospho): 85.48	0.110618	0.087309	0.164872	0.148462
[R].sYsSPDITQALQEEEk.[R]_S3_S4_1	A2AI52	Ubiquitin carboxyl-terminal hydrolase 8 OS=Mus musculus GN=Usp8 PE=1 SV=1	sYsSPDITQALQEEEk	N-Term(TMT6plex); S3(Phospho); K16(TMT6plex)	2	1182.08	4.80508	1	S3.S4	S691.S692	SKLKRSYSSPDITQA.KLKRSYSSPDITQAL	S3(Phospho): 49.75; S4(Phospho): 49.75	0.11905	0.111443	0.140314	0.147186
[R].sVRPTDSNVSPAISIHEIGAVGATkTER.[T]_S1_1	A2AI87	Phosphorylase b kinase regulatory subunit alpha, skeletal muscle isoform OS=Mus musculus GN=Phka1 PE=1 SV=1	sVRPTDSNVSPAISIHEIGAVGATkTER	N-Term(TMT6plex); S1(Phospho); K25(TMT6plex)	4	858.459	3.85829	1	S1	S973	KEFGVERSVRPTDSN	S1(Phospho): 94.5	0.0775331	0.146418	0.144045	0.0978052
[R].cAsGPQcENVENLEFVQNQEVLPR.[E]_S3_1	A2AIX1	SEC16 homolog A, endoplasmic reticulum export factor OS=Mus musculus GN=Sec16a PE=1 SV=1	cAsGPQcENVENLEFVQNQEVLPR	N-Term(TMT6plex); C1(Carbamidomethyl); S3(Phospho); C7(Carbamidomethyl)	3	1042.81	5.53683	1	S3	S467	GTGTRCASGPQCENV	S3(Phospho): 100	0.129108	0.104346	0.155511	0.150002
[R].ftGSFDDDAEIHRDPYGEEADRR.[S]_T2_1	A2AIX1	SEC16 homolog A, endoplasmic reticulum export factor OS=Mus musculus GN=Sec16a PE=1 SV=1	ftGSFDDDAEIHRDPYGEEADRR	N-Term(TMT6plex); T2(Phospho)	4	752.581	1.64011	1	T2	T1340	WRYDPRFTGSFDDDA	T2(Phospho): 85.16	0.178738	0.1206	0.133582	0.106911
[R].gsPVRHSPPELSQEEFGESFADPGSSR.[T]_S2_1	A2AIX1	SEC16 homolog A, endoplasmic reticulum export factor OS=Mus musculus GN=Sec16a PE=1 SV=1	gsPVRHSPPELSQEEFGESFADPGSSR	N-Term(TMT6plex); S2(Phospho)	4	799.621	2.98549	1	S2	S2053	PEMVPRGSPVRHSPP	S2(Phospho): 100	0.0981393	0.10776	0.155946	0.131874
[R].mySPSPSDGPASQQPLPNHPR.[Q]_Y2_1	A2AIX1	SEC16 homolog A, endoplasmic reticulum export factor OS=Mus musculus GN=Sec16a PE=1 SV=1	mySPSPSDGPASQQPLPNHPR	N-Term(TMT6plex); M1(Oxidation); Y2(Phospho)	3	863.397	4.43204	1	Y2	Y1027	LENPVRMYSPSPSDG	Y2(Phospho): 91.35	0.130921	0.104312	0.168634	0.128742
[R].rSsLSSHSHQSQIYR.[S]_S3_1	A2AIX1	SEC16 homolog A, endoplasmic reticulum export factor OS=Mus musculus GN=Sec16a PE=1 SV=1	rSsLSSHSHQSQIYR	N-Term(TMT6plex); S3(Phospho)	4	521.257	2.68141	1	S3	S1384	SLPSRRSSLSSHSHQ	S3(Phospho): 98.83	0.195959	0.231228	0.0531067	0.0372768
[R].ySEPERPSsRAsHYsDQLAPR.[Q]_S9_S12_Y14_S15_3	A2AIX1	SEC16 homolog A, endoplasmic reticulum export factor OS=Mus musculus GN=Sec16a PE=1 SV=1	ySEPERPSsRAsHYsDQLAPR	N-Term(TMT6plex); S9(Phospho); S12(Phospho); S15(Phospho)	3	968.077	3.79718	3	S9.S12.Y14.S15	S1239.S1242.Y1244.S1245	SEPERPSSRASHYSD.ERPSSRASHYSDQLA.PSSRASHYSDQLAPR.SSRASHYSDQLAPRQ	S9(Phospho): 90.6; S12(Phospho): 95.06; Y14(Phospho): 52.47; S15(Phospho): 52.47	0.104253	0.0852255	0.154925	0.154249
[K].gGYsPQEGGDPPTPEPLk.[V]_S4_1	A2AMM0	Muscle-related coiled-coil protein OS=Mus musculus GN=Murc PE=1 SV=1	gGYsPQEGGDPPTPEPLk	N-Term(TMT6plex); S4(Phospho); K18(TMT6plex)	2	1182.58	3.1288	1	S4	S325	EVTKGGYSPQEGGDP	S4(Phospho): 99.9	0.151328	0.118988	0.200883	0.135169
[K].gGYSPQEGGDPPtPEPLk.[V]_T13_1	A2AMM0	Muscle-related coiled-coil protein OS=Mus musculus GN=Murc PE=1 SV=1	gGYSPQEGGDPPtPEPLk	N-Term(TMT6plex); T13(Phospho); K18(TMT6plex)	2	1182.58	3.23817	1	T13	T334	QEGGDPPTPEPLKVT	T13(Phospho): 100	0.158428	0.161288	0.137239	0.102946
[K].gGySPQEGGDPPTPEPLk.[V]_Y3_1	A2AMM0	Muscle-related coiled-coil protein OS=Mus musculus GN=Murc PE=1 SV=1	gGySPQEGGDPPTPEPLk	N-Term(TMT6plex); Y3(Phospho); K18(TMT6plex)	3	788.723	3.76275	1	Y3	Y324	KEVTKGGYSPQEGGD	Y3(Phospho): 99.94	0.132319	0.124615	0.170869	0.164049
[K].gGySPQEGGDPPtPEPLk.[V]_Y3_T13_2	A2AMM0	Muscle-related coiled-coil protein OS=Mus musculus GN=Murc PE=1 SV=1	gGySPQEGGDPPtPEPLk	N-Term(TMT6plex); Y3(Phospho); T13(Phospho); K18(TMT6plex)	3	815.377	2.79943	2	Y3.T13	Y324.T334	KEVTKGGYSPQEGGD.QEGGDPPTPEPLKVT	Y3(Phospho): 88.8; T13(Phospho): 100	0.157718	0.103344	0.195489	0.144928
[K].gGYsPQEGGDPPtPEPLkVTFkPQVR.[V]_S4_T13_2	A2AMM0	Muscle-related coiled-coil protein OS=Mus musculus GN=Murc PE=1 SV=1	gGYsPQEGGDPPtPEPLkVTFkPQVR	N-Term(TMT6plex); S4(Phospho); T13(Phospho); K18(TMT6plex); K22(TMT6plex)	4	907.967	1.96366	2	S4.T13	S325.T334	EVTKGGYSPQEGGDP.QEGGDPPTPEPLKVT	S4(Phospho): 65.52; T13(Phospho): 94.15	0.0748559	0.0843003	0.255598	0.17612
[K].gGYSPQEGGDPPtPEPLkVTFkPQVR.[V]_T13_1	A2AMM0	Muscle-related coiled-coil protein OS=Mus musculus GN=Murc PE=1 SV=1	gGYSPQEGGDPPtPEPLkVTFkPQVR	N-Term(TMT6plex); K18(TMT6plex); T20(Phospho); K22(TMT6plex)	5	710.581	2.11376	1	T13	T334	QEGGDPPTPEPLKVT	T13(Phospho): 67.73	0.0943906	0.146006	0.171769	0.11453
[R].gmGVDIISGSLALGPIHEFHSDEFSETEkEVtk.[G]_S21_T27_1	A2AMM0	Muscle-related coiled-coil protein OS=Mus musculus GN=Murc PE=1 SV=1	gmGVDIISGSLALGPIHEFHSDEFSETEkEVtk	N-Term(TMT6plex); M2(Oxidation); K29(TMT6plex); T32(Phospho); K33(TMT6plex)	5	869.441	2.84859	1	S21.T27	S309.T315	GPIHEFHSDEFSETE.HSDEFSETEKEVTKG	S21(Phospho): 40.14; T27(Phospho): 40.14	0.15425	0.0978866	0.140959	0.126797
[R].tGSTSskEDDYESDAATIVQk.[C]_T1_S3_T4_S5_S6_1	A2AN08-5	Isoform 5 of E3 ubiquitin-protein ligase UBR4 OS=Mus musculus GN=Ubr4	tGSTSskEDDYESDAATIVQk	N-Term(TMT6plex); S6(Phospho); K7(TMT6plex); K21(TMT6plex)	4	750.623	2.50721	1	T1.S3.T4.S5.S6	T360.S362.T363.S364.S365	GSAQQVRTGSTSSKE.AQQVRTGSTSSKEDD.QQVRTGSTSSKEDDY.QVRTGSTSSKEDDYE.VRTGSTSSKEDDYES	T1(Phospho): 19.34; S3(Phospho): 19.34; T4(Phospho): 19.34; S5(Phospho): 19.34; S6(Phospho): 19.34	0.089327	0.0594617	0.203309	0.18854
[R].tsPADHGGSVGSESGGSAVDSVAGEHSVSGR.[S]_T1_1	A2AN08-5	Isoform 5 of E3 ubiquitin-protein ligase UBR4 OS=Mus musculus GN=Ubr4	tsPADHGGSVGSESGGSAVDSVAGEHSVSGR	N-Term(TMT6plex); S2(Phospho)	4	788.105	3.0274	1	T1	T2909	TDGSTLRTSPADHGG	T1(Phospho): 83.47	0.143684	0.160139	0.112549	0.137898
[R].aMALGDsSPQTTEPVLREHEVQDIESSQDTGLSkQ.[-]_S7_S8_T12_1	A2APF7	Z-DNA-binding protein 1 OS=Mus musculus GN=Zbp1 PE=1 SV=1	aMALGDsSPQTTEPVLREHEVQDIESSQDTGLSkQ	N-Term(TMT6plex); S7(Phospho); K34(TMT6plex)	4	1081.28	5.22809	1	S7.S8.T12	S383.S384.T388	RAMALGDSSPQTTEP.AMALGDSSPQTTEPV.GDSSPQTTEPVLREH	S7(Phospho): 31.2; S8(Phospho): 31.2; T12(Phospho): 31.2	0.0261746	0.061208	0.122565	0.18622
[K].lVINGGNGTVEDRkPsELNGEASk.[S]_S16_1	A2APM2	CD44 antigen OS=Mus musculus GN=Cd44 PE=1 SV=1	lVINGGNGTVEDRkPsELNGEASk	N-Term(TMT6plex); K14(TMT6plex); S16(Phospho); K24(TMT6plex)	4	813.687	3.08145	1	S16	S735	TVEDRKPSELNGEAS	S16(Phospho): 99.93	0.0902115	0.0731296	0.145498	0.160023
[R].kPSELNGEASksQEMVHLVNk.[E]_S3_1	A2APM2	CD44 antigen OS=Mus musculus GN=Cd44 PE=1 SV=1	kPSELNGEASksQEMVHLVNk	N-Term(TMT6plex); K1(TMT6plex); K11(TMT6plex); S12(Phospho); K21(TMT6plex)	5	665.168	2.80452	1	S3	S735	TVEDRKPSELNGEAS	S3(Phospho): 93.95	0.155453	0.130491	0.107733	0.137312
[R].aGLEDsEEDVEEAEVEAEDkDH.[-]_S6_1	A2AQ07	Tubulin beta-1 chain OS=Mus musculus GN=Tubb1 PE=1 SV=1	aGLEDsEEDVEEAEVEAEDkDH	N-Term(TMT6plex); S6(Phospho); K20(TMT6plex)	3	995.101	7.52229	1	S6	S435	VRAGLEDSEEDVEEA	S6(Phospho): 100	0.171716	0.150735	0.083807	0.153475
[R].aELGMNDsPSQSPPVk.[R]_S8_1	A2AQN4	Acetyl-coenzyme A synthetase, cytoplasmic OS=Mus musculus GN=Acss2 PE=1 SV=1	aELGMNDsPSQSPPVk	N-Term(TMT6plex); S8(Phospho); K16(TMT6plex)	3	732.366	4.03612	1	S8	S263	AELGMNDSPSQSPPV	S8(Phospho): 99.96	0.154483	0.1645	0.0951319	0.128577
[R].aELGMNDSPsQSPPVkRPcPDVQGk.[L]_S10_S12_1	A2AQN4	Acetyl-coenzyme A synthetase, cytoplasmic OS=Mus musculus GN=Acss2 PE=1 SV=1	aELGMNDSPsQSPPVkRPcPDVQGk	N-Term(TMT6plex); S12(Phospho); K16(TMT6plex); C19(Carbamidomethyl); K25(TMT6plex)	4	866.195	2.24852	1	S10.S12	S265.S267	LGMNDSPSQSPPVKR.MNDSPSQSPPVKRPC	S10(Phospho): 49.42; S12(Phospho): 49.42	0.105534	0.179498	0.1211	0.135159
[R].aELGMNDsPSQSPPVkRPcPDVQGk.[L]_S8_1	A2AQN4	Acetyl-coenzyme A synthetase, cytoplasmic OS=Mus musculus GN=Acss2 PE=1 SV=1	aELGMNDsPSQSPPVkRPcPDVQGk	N-Term(TMT6plex); S8(Phospho); K16(TMT6plex); C19(Carbamidomethyl); K25(TMT6plex)	4	866.196	3.39674	1	S8	S263	AELGMNDSPSQSPPV	S8(Phospho): 83.96	0.073921	0.191912	0.135255	0.164466
[K].sELNEIkENQRsPVR.[V]_S12_1	A2AR02	Peptidyl-prolyl cis-trans isomerase G OS=Mus musculus GN=Ppig PE=1 SV=1	sELNEIkENQRsPVR	N-Term(TMT6plex); K7(TMT6plex); S12(Phospho)	4	585.064	1.60086	1	S12	S395	EIKENQRSPVRVKEK	S12(Phospho): 100	0.134217	0.114473	0.177899	0.118246
[K].aSDEPDRALQtSPQPVEGTGLPR.[R]_S12_1	A2ARP1	Inositol hexakisphosphate and diphosphoinositol-pentakisphosphate kinase 1 OS=Mus musculus GN=Ppip5k1 PE=1 SV=1	aSDEPDRALQtSPQPVEGTGLPR	N-Term(TMT6plex); T11(Phospho)	3	910.782	3.97009	1	S12	S959	PDRALQTSPQPVEGT	S12(Phospho): 89.81	0.0641808	0.100846	0.22274	0.138376
[R].etSPTRGEPVPAWEGk.[S]_S3_T5_1	A2ARP8	Microtubule-associated protein 1A OS=Mus musculus GN=Map1a PE=1 SV=1	etSPTRGEPVPAWEGk	N-Term(TMT6plex); S3(Phospho); K16(TMT6plex)	3	760.387	3.41614	1	S3.T5	S1872.T1874	VQGWRETSPTRGEPV.GWRETSPTRGEPVPA	S3(Phospho): 48.01; T5(Phospho): 48.01	0.160563	0.130565	0.117555	0.143573
[R].eTsPTRGEPVPAWEGksPEQEVR.[Y]_S3_S17_2	A2ARP8	Microtubule-associated protein 1A OS=Mus musculus GN=Map1a PE=1 SV=1	eTsPTRGEPVPAWEGksPEQEVR	N-Term(TMT6plex); S3(Phospho); K16(TMT6plex); S17(Phospho)	3	1062.17	3.47119	2	S3.S17	S1872.S1886	VQGWRETSPTRGEPV.VPAWEGKSPEQEVRY	S3(Phospho): 79.61; S17(Phospho): 100	0.163664	0.0947185	0.133943	0.120599
[R].kVAELEEEQSQGsSSYSDWVk.[N]_S13_1	A2ARP8	Microtubule-associated protein 1A OS=Mus musculus GN=Map1a PE=1 SV=1	kVAELEEEQSQGsSSYSDWVk	N-Term(TMT6plex); K1(TMT6plex); S13(Phospho); K21(TMT6plex)	3	1051.85	4.55904	1	S13	S355	EEEQSQGSSSYSDWV	S13(Phospho): 92.83	0.0935656	0.0891151	0.16322	0.147741
[R].kVAELEEEQsQGSSSYSDWVk.[N]_S13_S14_1	A2ARP8	Microtubule-associated protein 1A OS=Mus musculus GN=Map1a PE=1 SV=1	kVAELEEEQsQGSSSYSDWVk	N-Term(TMT6plex); K1(TMT6plex); S10(Phospho); K21(TMT6plex)	4	789.146	3.07181	1	S13.S14	S355.S356	EEEQSQGSSSYSDWV.EEQSQGSSSYSDWVK	S13(Phospho): 46.22; S14(Phospho): 46.22	0.112072	0.108149	0.146295	0.143142
[R].sHWDDGTNDsDLEk.[G]_S10_1	A2ARP8	Microtubule-associated protein 1A OS=Mus musculus GN=Map1a PE=1 SV=1	sHWDDGTNDsDLEk	N-Term(TMT6plex); S10(Phospho); K14(TMT6plex)	3	719.656	4.24605	1	S10	S2320	WDDGTNDSDLEKGAR	S10(Phospho): 100	0.132197	0.0969757	0.135963	0.16063
[R].sHWDDGTNDsDLEkGAR.[E]_S10_1	A2ARP8	Microtubule-associated protein 1A OS=Mus musculus GN=Map1a PE=1 SV=1	sHWDDGTNDsDLEkGAR	N-Term(TMT6plex); S10(Phospho); K14(TMT6plex)	4	611.034	3.67701	1	S10	S2320	WDDGTNDSDLEKGAR	S10(Phospho): 90.03	0.0546298	0.0840578	0.172996	0.159756
[R].sPQAQDTLGSLAGGQTGcTIQLLPEQDk.[A]_S1_1	A2ARP8	Microtubule-associated protein 1A OS=Mus musculus GN=Map1a PE=1 SV=1	sPQAQDTLGSLAGGQTGcTIQLLPEQDk	N-Term(TMT6plex); S1(Phospho); C18(Carbamidomethyl); K28(TMT6plex)	3	1151.25	4.53021	1	S1	S1300	GKVPLSRSPQAQDTL	S1(Phospho): 99.91	0.191979	0.101521	0.122405	0.129639
[R].sTPSQVTSEEkDGHsPMSk.[G]_S15_1	A2ARP8	Microtubule-associated protein 1A OS=Mus musculus GN=Map1a PE=1 SV=1	sTPSQVTSEEkDGHsPMSk	N-Term(TMT6plex); K11(TMT6plex); S15(Phospho); K19(TMT6plex)	4	700.602	3.19723	1	S15	S2875	SEEKDGHSPMSKGLV	S15(Phospho): 99.92	0.163329	0.165219	0.120408	0.121232
[K].gHSQsDYVLNIHSk.[R]_S3_S5_1	A2ASS6-3	Isoform 3 of Titin OS=Mus musculus GN=Ttn	gHSQsDYVLNIHSk	N-Term(TMT6plex); S5(Phospho); K14(TMT6plex)	3	708.361	4.22243	1	S3.S5	S4366.S4368	WGNMKGHSQSDYVLN.NMKGHSQSDYVLNIH	S3(Phospho): 49.99; S5(Phospho): 49.99	0.15168	0.131892	0.112063	0.0982405
[K].rAAsEEEcLEDHEmEDGPTLkPAFGmTQGYEGTLENPR.[G]_S4_1	A2ASS6-3	Isoform 3 of Titin OS=Mus musculus GN=Ttn	rAAsEEEcLEDHEmEDGPTLkPAFGmTQGYEGTLENPR	N-Term(TMT6plex); S4(Phospho); C8(Carbamidomethyl); K21(TMT6plex)	5	967.439	4.56122	1	S4	S4672	SQLKRAASEEECLED	S4(Phospho): 100	0.162124	0.152085	0.122398	0.0989838
[R].aAsEEEcLEDHEMEDGPTLkPAFGMTQGYEGTLENPR.[G]_S3_1	A2ASS6-3	Isoform 3 of Titin OS=Mus musculus GN=Ttn	aAsEEEcLEDHEMEDGPTLkPAFGMTQGYEGTLENPR	N-Term(TMT6plex); S3(Phospho); C7(Carbamidomethyl); K20(TMT6plex); M25(Oxidation)	4	1174.03	5.01383	1	S3	S4672	SQLKRAASEEECLED	S3(Phospho): 99.95	0.127043	0.151004	0.131539	0.102867
[R].aAsEEEcLEDHEmEDGPTLkPAFGMTQGYEGTLENPR.[G]_T18_1	A2ASS6-3	Isoform 3 of Titin OS=Mus musculus GN=Ttn	aAsEEEcLEDHEmEDGPTLkPAFGMTQGYEGTLENPR	N-Term(TMT6plex); S3(Phospho); C7(Carbamidomethyl); M13(Oxidation); K20(TMT6plex)	5	939.423	3.53621	1	T18	T4687	HEMEDGPTLKPAFGM	T18(Phospho): 72.02	0.150571	0.131488	0.139675	0.097343
[R].aEENGERYStPSEGEIPERYStPSGEALER.[Y]_T10_Y20_S21_T22_2	A2ASS6-3	Isoform 3 of Titin OS=Mus musculus GN=Ttn	aEENGERYStPSEGEIPERYStPSGEALER	N-Term(TMT6plex); T10(Phospho); T22(Phospho)	4	933.161	3.27455	2	T10.Y20.S21.T22	T4923.Y4933.S4934.T4935	ENGERYSTPSEGEIP.EGEIPERYSTPSGEA.GEIPERYSTPSGEAL.EIPERYSTPSGEALE	T10(Phospho): 77.51; Y20(Phospho): 33.11; S21(Phospho): 33.11; T22(Phospho): 33.11	0.0828451	0.107633	0.196382	0.128263
[R].aLFQTPsADVEEANVSETGASVENGDk.[T]_T5_S7_1	A2ASS6-3	Isoform 3 of Titin OS=Mus musculus GN=Ttn	aLFQTPsADVEEANVSETGASVENGDk	N-Term(TMT6plex); S7(Phospho); K27(TMT6plex)	3	1101.86	5.69277	1	T5.S7	T4639.S4641	EARALFQTPSADVEE.RALFQTPSADVEEAN	T5(Phospho): 50; S7(Phospho): 50	0.177405	0.167411	0.114356	0.0814752
[R].aTGDEDLQTENsPDQETFLEESLQk.[G]_S12_1	A2ASS6-3	Isoform 3 of Titin OS=Mus musculus GN=Ttn	aTGDEDLQTENsPDQETFLEESLQk	N-Term(TMT6plex); S12(Phospho); K25(TMT6plex)	4	841.395	3.45572	1	S12	S3763	EDLQTENSPDQETFL	S12(Phospho): 100	0.157674	0.137816	0.127232	0.114595
[R].eDSTANEHFHTPTDERsSPYETWR.[S]_S17_S18_1	A2ASS6-3	Isoform 3 of Titin OS=Mus musculus GN=Ttn	eDSTANEHFHTPTDERsSPYETWR	N-Term(TMT6plex); S17(Phospho)	4	801.1	2.50576	1	S17.S18	S5060.S5061	HTPTDERSSPYETWR.TPTDERSSPYETWRS	S17(Phospho): 49.9; S18(Phospho): 49.9	0.195884	0.124866	0.119909	0.0964825
[R].gAFsDSEDIDHHSLmAR.[R]_S4_1	A2ASS6-3	Isoform 3 of Titin OS=Mus musculus GN=Ttn	gAFsDSEDIDHHSLmAR	N-Term(TMT6plex); S4(Phospho); M15(Oxidation)	3	738.322	3.20773	1	S4	S3432	GDARGAFSDSEDIDH	S4(Phospho): 99	0.134256	0.16647	0.102951	0.0822889
[R].gAFsDSEDIDHHSLmAR.[R]_S4_S6_1	A2ASS6-3	Isoform 3 of Titin OS=Mus musculus GN=Ttn	gAFsDSEDIDHHSLmAR	N-Term(TMT6plex); S4(Phospho)	2	1098.98	3.12789	1	S4.S6	S3432.S3434	GDARGAFSDSEDIDH.ARGAFSDSEDIDHHS	S4(Phospho): 50; S6(Phospho): 50	0.132078	0.153604	0.119073	0.088402
[R].gcLsVGESFLDEETk.[M]_S4_S8_1	A2ASS6-3	Isoform 3 of Titin OS=Mus musculus GN=Ttn	gcLsVGESFLDEETk	N-Term(TMT6plex); C2(Carbamidomethyl); S4(Phospho); K15(TMT6plex)	3	737.023	3.68282	1	S4.S8	S3647.S3651	FDIRGCLSVGESFLD.GCLSVGESFLDEETK	S4(Phospho): 50; S8(Phospho): 50	0.220123	0.0893607	0.0846859	0.104085
[R].iHPSFsQERQEHLHMLk.[A]_S6_1	A2ASS6-3	Isoform 3 of Titin OS=Mus musculus GN=Ttn	iHPSFsQERQEHLHMLk	N-Term(TMT6plex); S6(Phospho); K17(TMT6plex)	5	531.878	3.21736	1	S6	S4033	RRIHPSFSQERQEHL	S6(Phospho): 98.31	0.135604	0.132431	0.118398	0.101118
[R].nLSELEREDsTANEHFHTPTDER.[S]_S10_1	A2ASS6-3	Isoform 3 of Titin OS=Mus musculus GN=Ttn	nLSELEREDsTANEHFHTPTDER	N-Term(TMT6plex); S3(Phospho)	3	1012.78	2.95199	1	S10	S5046	SELEREDSTANEHFH	S10(Phospho): 87.41	0.13607	0.120855	0.153068	0.10567
[R].nLSELEREDStANEHFHTPTDER.[S]_S10_T11_T18_1	A2ASS6-3	Isoform 3 of Titin OS=Mus musculus GN=Ttn	nLSELEREDStANEHFHTPTDER	N-Term(TMT6plex); T11(Phospho)	3	1012.79	1.90993	1	S10.T11.T18	S5046.T5047.T5054	SELEREDSTANEHFH.ELEREDSTANEHFHT.TANEHFHTPTDERSS	S10(Phospho): 32.92; T11(Phospho): 32.92; T18(Phospho): 32.92	0.123901	0.128739	0.11582	0.134936
[R].nLsELEREDSTANEHFHTPTDER.[S]_S3_1	A2ASS6-3	Isoform 3 of Titin OS=Mus musculus GN=Ttn	nLsELEREDSTANEHFHTPTDER	N-Term(TMT6plex); S3(Phospho)	4	759.843	2.38101	1	S3	S5039	RNVSRNLSELEREDS	S3(Phospho): 87.96	0.12915	0.122804	0.13166	0.133561
[R].nLsELEREDsTANEHFHTPTDER.[S]_S3_S10_2	A2ASS6-3	Isoform 3 of Titin OS=Mus musculus GN=Ttn	nLsELEREDsTANEHFHTPTDER	N-Term(TMT6plex); S3(Phospho); S10(Phospho)	3	1039.44	2.83753	2	S3.S10	S5039.S5046	RNVSRNLSELEREDS.SELEREDSTANEHFH	S3(Phospho): 99.78; S10(Phospho): 83.25	0.128678	0.119447	0.125404	0.125925
[R].nLSELEREDStANEHFHTPTDER.[S]_S3_S10_T11_1	A2ASS6-3	Isoform 3 of Titin OS=Mus musculus GN=Ttn	nLSELEREDStANEHFHTPTDER	N-Term(TMT6plex); T11(Phospho)	4	759.846	3.15144	1	S3.S10.T11	S5039.S5046.T5047	RNVSRNLSELEREDS.SELEREDSTANEHFH.ELEREDSTANEHFHT	S3(Phospho): 33.33; S10(Phospho): 33.33; T11(Phospho): 33.33	0.129143	0.0930085	0.163047	0.151376
[R].nLSELEREDStANEHFHTPTDERSsPYETWR.[S]_T18_S25_2	A2ASS6-3	Isoform 3 of Titin OS=Mus musculus GN=Ttn	nLSELEREDStANEHFHTPTDERSsPYETWR	N-Term(TMT6plex); T11(Phospho); S25(Phospho)	4	1031.45	3.3476	2	T18.S25	T5054.S5061	TANEHFHTPTDERSS.TPTDERSSPYETWRS	T18(Phospho): 89.07; S25(Phospho): 62.28	0.125729	0.114765	0.156105	0.110916
[R].sDsFGtPNEAIEPk.[D]_S3_T6_2	A2ASS6-3	Isoform 3 of Titin OS=Mus musculus GN=Ttn	sDsFGtPNEAIEPk	N-Term(TMT6plex); S3(Phospho); T6(Phospho); K14(TMT6plex)	3	703.991	3.55399	2	S3.T6	S5070.T5073	YETWRSDSFGTPNEA.WRSDSFGTPNEAIEP	S3(Phospho): 93.08; T6(Phospho): 93.08	0.218648	0.118075	0.102877	0.0842949
[R].sDsFGTPNEAIEPk.[D]_T6_1	A2ASS6-3	Isoform 3 of Titin OS=Mus musculus GN=Ttn	sDsFGTPNEAIEPk	N-Term(TMT6plex); S1(Phospho); K14(TMT6plex)	3	677.334	4.25091	1	T6	T5073	WRSDSFGTPNEAIEP	T6(Phospho): 94.33	0.200446	0.136818	0.108447	0.101039
[R].tSsTsSWPEYFkPTFTQk.[L]_S5_S6_2	A2ASS6-3	Isoform 3 of Titin OS=Mus musculus GN=Ttn	tSsTsSWPEYFkPTFTQk	N-Term(TMT6plex); S3(Phospho); S5(Phospho); K12(TMT6plex); K18(TMT6plex)	3	990.486	3.77772	2	S5.S6	S3455.S3456	ANRTSSTSSWPEYFK.NRTSSTSSWPEYFKP	S5(Phospho): 68.14; S6(Phospho): 68.14	0.129444	0.10184	0.163089	0.13052
[R].tSSTSsWPEYFkPTFTQk.[L]_T4_S6_2	A2ASS6-3	Isoform 3 of Titin OS=Mus musculus GN=Ttn	tSSTSsWPEYFkPTFTQk	N-Term(TMT6plex); T1(Phospho); S6(Phospho); K12(TMT6plex); K18(TMT6plex)	4	743.118	3.25879	2	T4.S6	T3454.S3456	YANRTSSTSSWPEYF.NRTSSTSSWPEYFKP	T4(Phospho): 70.69; S6(Phospho): 90.49	0.119568	0.111829	0.143728	0.139263
[R].yStPSEGEIPERYStPSGEALER.[Y]_T3_Y13_S14_2	A2ASS6-3	Isoform 3 of Titin OS=Mus musculus GN=Ttn	yStPSEGEIPERYStPSGEALER	N-Term(TMT6plex); T3(Phospho); T15(Phospho)	3	982.099	3.5643	2	T3.Y13.S14	T4923.Y4933.S4934	ENGERYSTPSEGEIP.EGEIPERYSTPSGEA.GEIPERYSTPSGEAL	T3(Phospho): 87.75; Y13(Phospho): 49.55; S14(Phospho): 49.55	0.143273	0.116611	0.156678	0.111345
[K].sFEDRVGTIk.[S]_S1_1	A2AUD5	Tumor protein D54 OS=Mus musculus GN=Tpd52l2 PE=1 SV=1	sFEDRVGTIk	N-Term(TMT6plex); S1(Phospho); K10(TMT6plex)	3	563.971	1.89102	1	S1	S189	RNSATFKSFEDRVGT	S1(Phospho): 100	0.124456	0.118137	0.126886	0.153236
[R].aHPLSQsFSSYSIR.[H]_S5_1	A2AUD5	Tumor protein D54 OS=Mus musculus GN=Tpd52l2 PE=1 SV=1	aHPLSQsFSSYSIR	N-Term(TMT6plex); S7(Phospho)	2	944.963	3.58077	1	S5	S164	DMRAHPLSQSFSSYS	S5(Phospho): 93.85	0.163091	0.220008	0.0699177	0.0882732
[R].aHPLSQsFSSYSIR.[H]_S7_1	A2AUD5	Tumor protein D54 OS=Mus musculus GN=Tpd52l2 PE=1 SV=1	aHPLSQsFSSYSIR	N-Term(TMT6plex); S7(Phospho)	3	630.309	3.74292	1	S7	S166	RAHPLSQSFSSYSIR	S7(Phospho): 97.19	0.173909	0.218124	0.0708382	0.0867017
[R].nSATFksFEDR.[V]_S7_1	A2AUD5	Tumor protein D54 OS=Mus musculus GN=Tpd52l2 PE=1 SV=1	nSATFksFEDR	N-Term(TMT6plex); K6(TMT6plex); S7(Phospho)	2	920.457	1.81919	1	S7	S189	RNSATFKSFEDRVGT	S7(Phospho): 99.87	0.189361	0.131997	0.0957617	0.143172
[R].sWHDVQVSTAYVk.[T]_S1_1	A2AUD5	Tumor protein D54 OS=Mus musculus GN=Tpd52l2 PE=1 SV=1	sWHDVQVSTAYVk	N-Term(TMT6plex); S1(Phospho); K13(TMT6plex)	3	686.684	2.70904	1	S1	S96	LKQNLSRSWHDVQVS	S1(Phospho): 100	0.172942	0.168444	0.0775738	0.110379
[R].qGDETPsTNNGSDDEkTGLk.[I]_S7_T8_S12_1	A2AWA9	Rab GTPase-activating protein 1 OS=Mus musculus GN=Rabgap1 PE=1 SV=1	qGDETPsTNNGSDDEkTGLk	N-Term(TMT6plex); S7(Phospho); K16(TMT6plex); K20(TMT6plex)	3	954.133	2.87454	1	S7.T8.S12	S37.T38.S42	RQGDETPSTNNGSDD.QGDETPSTNNGSDDE.TPSTNNGSDDEKTGL	S7(Phospho): 31.23; T8(Phospho): 31.23; S12(Phospho): 31.23	0.233792	0.192567	0.0728244	0.10366
[R].rPAGGSLGAVsPALSGGQAR.[R]_S11_1	A2CG35	Ras-related protein Rab-12 OS=Mus musculus GN=Rab12 PE=1 SV=1	rPAGGSLGAVsPALSGGQAR	N-Term(TMT6plex); S11(Phospho)	3	706.706	2.29892	1	S11	S68	GGSLGAVSPALSGGQ	S11(Phospho): 99.99	0.123876	0.147095	0.131638	0.122889
[R].rPAGGSLGAVsPALsGGQAR.[R]_S11_S15_2	A2CG35	Ras-related protein Rab-12 OS=Mus musculus GN=Rab12 PE=1 SV=1	rPAGGSLGAVsPALsGGQAR	N-Term(TMT6plex); S11(Phospho); S15(Phospho)	3	733.361	1.99085	2	S11.S15	S68.S72	GGSLGAVSPALSGGQ.GAVSPALSGGQARRR	S11(Phospho): 99.98; S15(Phospho): 100	0.0814407	0.0909886	0.201403	0.158732
[R].rPAGGsLGAVSPALSGGQAR.[R]_S6_1	A2CG35	Ras-related protein Rab-12 OS=Mus musculus GN=Rab12 PE=1 SV=1	rPAGGsLGAVSPALSGGQAR	N-Term(TMT6plex); S6(Phospho)	3	706.704	4.80656	1	S6	S63	HRRPAGGSLGAVSPA	S6(Phospho): 100	0.122272	0.163204	0.125453	0.122424
[R].sPGVVSSPPPQQSLGLSPEASWDYTQWkQER.[E]_S1_1	A3KGF9	Uncharacterized protein C15orf52 homolog OS=Mus musculus PE=1 SV=1	sPGVVSSPPPQQSLGLSPEASWDYTQWkQER	N-Term(TMT6plex); S1(Phospho); K28(TMT6plex)	4	995.743	3.09897	1	S1	S225	KGVLEPRSPGVVSSP	S1(Phospho): 99.57	0.0411036	0.0918901	0.444904	0.173277
[R].aFGESSTEsDEDEEEGcSHk.[H]_T7_1	A5A4Y9	Protein phosphatase 1 regulatory subunit 11 OS=Mus musculus GN=Ppp1r11 PE=1 SV=1	aFGESSTEsDEDEEEGcSHk	N-Term(TMT6plex); S9(Phospho); C17(Carbamidomethyl); K20(TMT6plex)	3	923.381	3.56141	1	T7	T80	RAFGESSTESDEDEE	T7(Phospho): 78.6	0.212945	0.220778	0.063442	0.111524
[R].aFGESSTEsDEDEEEGcSHkHcVR.[G]_S9_1	A5A4Y9	Protein phosphatase 1 regulatory subunit 11 OS=Mus musculus GN=Ppp1r11 PE=1 SV=1	aFGESSTEsDEDEEEGcSHkHcVR	N-Term(TMT6plex); S9(Phospho); C17(Carbamidomethyl); K20(TMT6plex); C22(Carbamidomethyl)	4	830.851	4.54942	1	S9	S82	FGESSTESDEDEEEG	S9(Phospho): 99.58	0.0821945	0.154143	0.126189	0.116928
[R].aFGEssTESDEDEEEGcSHkHcVR.[G]_T7_S9_2	A5A4Y9	Protein phosphatase 1 regulatory subunit 11 OS=Mus musculus GN=Ppp1r11 PE=1 SV=1	aFGEssTESDEDEEEGcSHkHcVR	N-Term(TMT6plex); S5(Phospho); S6(Phospho); C17(Carbamidomethyl); K20(TMT6plex); C22(Carbamidomethyl)	4	850.843	3.8799	2	T7.S9	T80.S82	RAFGESSTESDEDEE.FGESSTESDEDEEEG	T7(Phospho): 60.42; S9(Phospho): 57.94	0.079642	0.142933	0.124405	0.11406
[K].nNYsPGRFsPDSHcVANR.[S]_S4_S9_2	A5D6P2	Par-3 (Partitioning defective 3) homolog (C. elegans) OS=Mus musculus GN=Pard3 PE=1 SV=1	nNYsPGRFsPDSHcVANR	N-Term(TMT6plex); S4(Phospho); S9(Phospho); C14(Carbamidomethyl)	3	823.013	3.17136	2	S4.S9	S378.S383	QREKNNYSPGRFSPD.NYSPGRFSPDSHCVA	S4(Phospho): 98.18; S9(Phospho): 88.5	0.14561	0.109182	0.148153	0.143394
[K].nNYSPGRFsPDSHcVANR.[S]_S9_1	A5D6P2	Par-3 (Partitioning defective 3) homolog (C. elegans) OS=Mus musculus GN=Pard3 PE=1 SV=1	nNYSPGRFsPDSHcVANR	N-Term(TMT6plex); S9(Phospho); C14(Carbamidomethyl)	3	796.356	1.41979	1	S9	S383	NYSPGRFSPDSHCVA	S9(Phospho): 97	0.134599	0.133816	0.129823	0.140647
[K].nNYsPGRFsPDSHcVANR.[S]_Y3_S4_S9_2	A5D6P2	Par-3 (Partitioning defective 3) homolog (C. elegans) OS=Mus musculus GN=Pard3 PE=1 SV=1	nNYsPGRFsPDSHcVANR	N-Term(TMT6plex); S4(Phospho); S9(Phospho); C14(Carbamidomethyl)	3	823.014	3.49372	2	Y3.S4.S9	Y377.S378.S383	SQREKNNYSPGRFSP.QREKNNYSPGRFSPD.NYSPGRFSPDSHCVA	Y3(Phospho): 50.08; S4(Phospho): 50.08; S9(Phospho): 98.68	0.131179	0.0871104	0.167233	0.158021
[R].ekNNYSPGRFsPDSHcVANR.[S]_S11_1	A5D6P2	Par-3 (Partitioning defective 3) homolog (C. elegans) OS=Mus musculus GN=Pard3 PE=1 SV=1	ekNNYSPGRFsPDSHcVANR	N-Term(TMT6plex); K2(TMT6plex); S11(Phospho); C16(Carbamidomethyl)	4	719.094	1.81082	1	S11	S383	NYSPGRFSPDSHCVA	S11(Phospho): 83.3	0.115517	0.137293	0.128881	0.133934
[R].ekNNYSPGRFsPDSHcVANR.[S]_Y5_S6_1	A5D6P2	Par-3 (Partitioning defective 3) homolog (C. elegans) OS=Mus musculus GN=Pard3 PE=1 SV=1	ekNNYSPGRFsPDSHcVANR	N-Term(TMT6plex); K2(TMT6plex); S11(Phospho); C16(Carbamidomethyl)	4	719.095	2.2736	1	Y5.S6	Y377.S378	SQREKNNYSPGRFSP.QREKNNYSPGRFSPD	Y5(Phospho): 46.65; S6(Phospho): 46.65	0.107593	0.130073	0.131905	0.142039
[R].rIsHSLYSGIEGLDESPTR.[N]_S3_1	A5D6P2	Par-3 (Partitioning defective 3) homolog (C. elegans) OS=Mus musculus GN=Pard3 PE=1 SV=1	rIsHSLYSGIEGLDESPTR	N-Term(TMT6plex); S3(Phospho)	3	809.406	3.38024	1	S3	S715	DDRERRISHSLYSGI	S3(Phospho): 91.55	0.161206	0.121686	0.123933	0.136934
[R].rsSDPALTGLSTSVSDNNFSSEEPSR.[K]_S2_S3_1	A5D6P2	Par-3 (Partitioning defective 3) homolog (C. elegans) OS=Mus musculus GN=Pard3 PE=1 SV=1	rsSDPALTGLSTSVSDNNFSSEEPSR	N-Term(TMT6plex); S2(Phospho)	4	763.103	4.82374	1	S2.S3	S143.S144	MPLHVRRSSDPALTG.PLHVRRSSDPALTGL	S2(Phospho): 50; S3(Phospho): 50	0.143163	0.143713	0.118016	0.122081
[R].rsSDPALTGLSTSVSDNNFSSEEPSRk.[N]_S3_1	A5D6P2	Par-3 (Partitioning defective 3) homolog (C. elegans) OS=Mus musculus GN=Pard3 PE=1 SV=1	rsSDPALTGLSTSVSDNNFSSEEPSRk	N-Term(TMT6plex); S2(Phospho); K27(TMT6plex)	4	852.421	4.32652	1	S3	S144	PLHVRRSSDPALTGL	S3(Phospho): 87.71	0.106822	0.14815	0.144733	0.127178
[K].gAGEGRsLEEEPIYHR.[L]_S7_1	A6H644	Protein phosphatase 1 regulatory subunit OS=Mus musculus GN=Ppp1r12b PE=1 SV=1	gAGEGRsLEEEPIYHR	N-Term(TMT6plex); S7(Phospho)	4	528.004	2.54016	1	S7	S705	KGAGEGRSLEEEPIY	S7(Phospho): 100	0.149418	0.120292	0.125996	0.121157
[R].kMsEMEEEMk.[NV]_S3_1	A6H644	Protein phosphatase 1 regulatory subunit OS=Mus musculus GN=Ppp1r12b PE=1 SV=1	kMsEMEEEMk	N-Term(TMT6plex); K1(TMT6plex); S3(Phospho); K10(TMT6plex)	2	1020	2.79024	1	S3	S941	RALERKMSEMEEEMK	S3(Phospho): 100	0.205024	0.13921	0.0894036	0.0842952
[R].ktGSHNmLSEVANSR.[E]_S4_1	A6H644	Protein phosphatase 1 regulatory subunit OS=Mus musculus GN=Ppp1r12b PE=1 SV=1	ktGSHNmLSEVANSR	N-Term(TMT6plex); K1(TMT6plex); S4(Phospho)	3	723.702	2.55992	1	S4	S446	LGLRKTGSHNMLSEV	S4(Phospho): 91.48	0.092763	0.126004	0.139646	0.115393
[R].kTGsHNMLSEVANSR.[E]_T2_S4_1	A6H644	Protein phosphatase 1 regulatory subunit OS=Mus musculus GN=Ppp1r12b PE=1 SV=1	kTGsHNMLSEVANSR	N-Term(TMT6plex); K1(TMT6plex); T2(Phospho)	3	723.702	2.96011	1	T2.S4	T444.S446	WRLGLRKTGSHNMLS.LGLRKTGSHNMLSEV	T2(Phospho): 49.98; S4(Phospho): 49.98	0.100667	0.144268	0.124036	0.103396
[R].lEsGGTNPTSSDSYSDR.[A]_S3_1	A6H644	Protein phosphatase 1 regulatory subunit OS=Mus musculus GN=Ppp1r12b PE=1 SV=1	lEsGGTNPTSSDSYSDR	N-Term(TMT6plex); S3(Phospho)	2	1041.45	3.59501	1	S3	S833	ERLSRLESGGTNPTS	S3(Phospho): 99.43	0.209222	0.118192	0.0791929	0.0899179
[R].rLsSTSDIEEk.[E]_S3_1	A6H644	Protein phosphatase 1 regulatory subunit OS=Mus musculus GN=Ppp1r12b PE=1 SV=1	rLsSTSDIEEk	N-Term(TMT6plex); S3(Phospho); K11(TMT6plex)	3	601.648	2.94454	1	S3	S502	MLVPRRLSSTSDIEE	S3(Phospho): 88.22	0.230609	0.169419	0.0525286	0.0643486
[R].rLsSTSDIEEkENR.[E]_S3_1	A6H644	Protein phosphatase 1 regulatory subunit OS=Mus musculus GN=Ppp1r12b PE=1 SV=1	rLsSTSDIEEkENR	N-Term(TMT6plex); S3(Phospho); K11(TMT6plex)	4	551.286	2.5141	1	S3	S502	MLVPRRLSSTSDIEE	S3(Phospho): 95.52	0.164191	0.177833	0.0622897	0.0625575
[R].rLSSTsDIEEkENR.[E]_S6_1	A6H644	Protein phosphatase 1 regulatory subunit OS=Mus musculus GN=Ppp1r12b PE=1 SV=1	rLSSTsDIEEkENR	N-Term(TMT6plex); S6(Phospho); K11(TMT6plex)	3	734.711	1.93441	1	S6	S505	PRRLSSTSDIEEKEN	S6(Phospho): 98.46	0.18001	0.160922	0.0858691	0.0882573
[R].rsTQGVTLTDLQEAEk.[T]_S2_T3_1	A6H644	Protein phosphatase 1 regulatory subunit OS=Mus musculus GN=Ppp1r12b PE=1 SV=1	rsTQGVTLTDLQEAEk	N-Term(TMT6plex); S2(Phospho); K16(TMT6plex)	3	772.071	4.59698	1	S2.T3	S644.T645	QARQTRRSTQGVTLT.ARQTRRSTQGVTLTD	S2(Phospho): 50; T3(Phospho): 50	0.0803482	0.139775	0.148665	0.153516
[R].wRGsLTEQEPAER.[Q]_S4_1	A6H644	Protein phosphatase 1 regulatory subunit OS=Mus musculus GN=Ppp1r12b PE=1 SV=1	wRGsLTEQEPAER	N-Term(TMT6plex); S4(Phospho)	3	623.301	2.77043	1	S4	S29	QLRRWRGSLTEQEPA	S4(Phospho): 99.95	0.132704	0.144688	0.123242	0.120543
[K].hLQPTPEPQsPTEPPAWGSSIVk.[V]_S10_1	A6H8H2-2	Isoform 2 of DENN domain-containing protein 4C OS=Mus musculus GN=Dennd4c	hLQPTPEPQsPTEPPAWGSSIVk	N-Term(TMT6plex); S10(Phospho); K23(TMT6plex)	3	1007.85	4.5555	1	S10	S1020	QPTPEPQSPTEPPAW	S10(Phospho): 99.1	0.139163	0.132705	0.135132	0.137985
[K].kSsLDLNSSEMAIMMGADAk.[I]_S2_S3_1	A6H8H2-2	Isoform 2 of DENN domain-containing protein 4C OS=Mus musculus GN=Dennd4c	kSsLDLNSSEMAIMMGADAk	N-Term(TMT6plex); K1(TMT6plex); S2(Phospho); K20(TMT6plex)	3	956.155	4.32057	1	S2.S3	S1106.S1107	AGMLLKKSSLDLNSS.GMLLKKSSLDLNSSE	S2(Phospho): 50; S3(Phospho): 50	0.117908	0.125631	0.143385	0.136921
[K].scsMELHGEGNQEPGSPAVFAHPLER.[S]_S1_1	A6H8H2-2	Isoform 2 of DENN domain-containing protein 4C OS=Mus musculus GN=Dennd4c	scsMELHGEGNQEPGSPAVFAHPLER	N-Term(TMT6plex); C2(Carbamidomethyl); S3(Phospho)	3	1049.14	3.50913	1	S1	S1295	KSPLGSKSCSMELHG	S1(Phospho): 87.34	0.127325	0.133985	0.121398	0.131307
[K].scSMELHGEGNQEPGSPAVFAHPLER.[S]_S1_S3_1	A6H8H2-2	Isoform 2 of DENN domain-containing protein 4C OS=Mus musculus GN=Dennd4c	scSMELHGEGNQEPGSPAVFAHPLER	N-Term(TMT6plex); S1(Phospho); C2(Carbamidomethyl)	4	787.108	3.96738	1	S1.S3	S1295.S1297	KSPLGSKSCSMELHG.PLGSKSCSMELHGEG	S1(Phospho): 50; S3(Phospho): 50	0.105419	0.125231	0.110344	0.158078
[K].scSMELHGEGNQEPGSPAVFAHPLER.[S]_S3_1	A6H8H2-2	Isoform 2 of DENN domain-containing protein 4C OS=Mus musculus GN=Dennd4c	scSMELHGEGNQEPGSPAVFAHPLER	N-Term(TMT6plex); S1(Phospho); C2(Carbamidomethyl)	4	787.107	2.34879	1	S3	S1297	PLGSKSCSMELHGEG	S3(Phospho): 86.34	0.104957	0.0774081	0.179816	0.125701
[K].vPsGLFDTNNR.[T]_S3_1	A6H8H2-2	Isoform 2 of DENN domain-containing protein 4C OS=Mus musculus GN=Dennd4c	vPsGLFDTNNR	N-Term(TMT6plex); S3(Phospho)	3	510.249	2.77776	1	S3	S1036	SSIVKVPSGLFDTNN	S3(Phospho): 100	0.134015	0.145385	0.124861	0.126109
[R].nLNSEkkPsLLSEQQQAASALVETIR.[Q]_S9_1	A6H8H2-2	Isoform 2 of DENN domain-containing protein 4C OS=Mus musculus GN=Dennd4c	nLNSEkkPsLLSEQQQAASALVETIR	N-Term(TMT6plex); K6(TMT6plex); K7(TMT6plex); S9(Phospho)	4	906.25	3.95565	1	S9	S1845	LNSEKKPSLLSEQQQ	S9(Phospho): 74.75	0.0946846	0.0911414	0.190932	0.152398
[R].sSSLPSDRGPPAR.[D]_S3_1	A6H8H2-2	Isoform 2 of DENN domain-containing protein 4C OS=Mus musculus GN=Dennd4c	sSSLPSDRGPPAR	N-Term(TMT6plex); S1(Phospho)	2	818.407	1.58695	1	S3	S1323	HPLERSSSLPSDRGP	S3(Phospho): 90.74	0.245691	0.168509	0.0752474	0.0797653
[R].sSsLPSDRGPPARDSTETEk.[S]_T16_1	A6H8H2-2	Isoform 2 of DENN domain-containing protein 4C OS=Mus musculus GN=Dennd4c	sSsLPSDRGPPARDSTETEk	N-Term(TMT6plex); S3(Phospho); K20(TMT6plex)	3	885.772	2.05275	1	T16	T1336	GPPARDSTETEKSSP	T16(Phospho): 84.83	0.0589346	0.138776	0.158974	0.147225
[R].tHsFENVNcHLADSR.[T]_S3_1	A6H8H2-2	Isoform 2 of DENN domain-containing protein 4C OS=Mus musculus GN=Dennd4c	tHsFENVNcHLADSR	N-Term(TMT6plex); S3(Phospho); C9(Carbamidomethyl)	4	524.736	2.80802	1	S3	S1145	PHVTRTHSFENVNCH	S3(Phospho): 97.92	0.110806	0.108607	0.147235	0.148741
[R].tHsFENVNcHLADSR.[T]_T1_1	A6H8H2-2	Isoform 2 of DENN domain-containing protein 4C OS=Mus musculus GN=Dennd4c	tHsFENVNcHLADSR	N-Term(TMT6plex); S3(Phospho); C9(Carbamidomethyl)	3	699.311	4.46468	1	T1	T1143	SPPHVTRTHSFENVN	T1(Phospho): 94.72	0.104825	0.102638	0.148736	0.157396
[K].gILAADESTGsIAk.[R]_S11_1	A6ZI44	Fructose-bisphosphate aldolase OS=Mus musculus GN=Aldoa PE=1 SV=1	gILAADESTGsIAk	N-Term(TMT6plex); S11(Phospho); K14(TMT6plex)	3	624.336	2.32509	1	S11	S93	AADESTGSIAKRLQS	S11(Phospho): 98.77	0.139944	0.128041	0.152792	0.12464
[K].gILAADEsTGSIAk.[R]_S8_1	A6ZI44	Fructose-bisphosphate aldolase OS=Mus musculus GN=Aldoa PE=1 SV=1	gILAADEsTGSIAk	N-Term(TMT6plex); S8(Phospho); K14(TMT6plex)	3	624.336	3.02739	1	S8	S90	GILAADESTGSIAKR	S8(Phospho): 94.55	0.128947	0.131115	0.1465	0.123775
[K].gILAADESTGsIAkR.[L]_S11_1	A6ZI44	Fructose-bisphosphate aldolase OS=Mus musculus GN=Aldoa PE=1 SV=1	gILAADESTGsIAkR	N-Term(TMT6plex); S11(Phospho); K14(TMT6plex)	2	1014.05	1.89483	1	S11	S93	AADESTGSIAKRLQS	S11(Phospho): 84.76	0.102072	0.14025	0.154217	0.120606
[K].gILAADEsTGSIAkR.[L]_S8_T9_1	A6ZI44	Fructose-bisphosphate aldolase OS=Mus musculus GN=Aldoa PE=1 SV=1	gILAADEsTGSIAkR	N-Term(TMT6plex); S8(Phospho); K14(TMT6plex)	4	507.529	3.92638	1	S8.T9	S90.T91	GILAADESTGSIAKR.ILAADESTGSIAKRL	S8(Phospho): 50; T9(Phospho): 50	0.114382	0.140295	0.151504	0.11487
[K].gILAADEsTGSIAkR.[L]_T9_1	A6ZI44	Fructose-bisphosphate aldolase OS=Mus musculus GN=Aldoa PE=1 SV=1	gILAADEsTGSIAkR	N-Term(TMT6plex); S8(Phospho); K14(TMT6plex)	3	676.371	1.22182	1	T9	T91	ILAADESTGSIAKRL	T9(Phospho): 79.73	0.106086	0.139186	0.154488	0.120332
[R].lQsIGTENTEENR.[R]_S3_1	A6ZI44	Fructose-bisphosphate aldolase OS=Mus musculus GN=Aldoa PE=1 SV=1	lQsIGTENTEENR	N-Term(TMT6plex); S3(Phospho)	2	900.425	3.02324	1	S3	S100	SIAKRLQSIGTENTE	S3(Phospho): 99.98	0.269391	0.146046	0.0803109	0.109332
[R].dScSsPPSLNYGk.[A]_S4_1	A7TU71	Protein Shroom2 OS=Mus musculus GN=Shroom2 PE=1 SV=1	dScSsPPSLNYGk	N-Term(TMT6plex); C3(Carbamidomethyl); S5(Phospho); K13(TMT6plex)	2	975.458	2.63654	1	S4	S1170	PPVRDSCSSPPSLNY	S4(Phospho): 74.12	0.160013	0.14622	0.108296	0.158329
[R].dScSsPPSLNYGk.[A]_S8_1	A7TU71	Protein Shroom2 OS=Mus musculus GN=Shroom2 PE=1 SV=1	dScSsPPSLNYGk	N-Term(TMT6plex); C3(Carbamidomethyl); S5(Phospho); K13(TMT6plex)	2	975.455	3.15794	1	S8	S1174	DSCSSPPSLNYGKAK	S8(Phospho): 88.74	0.166916	0.16039	0.099408	0.15533
[K].gTFAsLSELHcDk.[L]_S5_1	A8DUK4	Beta-globin OS=Mus musculus GN=Hbbt1 PE=1 SV=1	gTFAsLSELHcDk	N-Term(TMT6plex); S5(Phospho); C11(Carbamidomethyl); K13(TMT6plex)	2	1001.99	3.5279	1	S5	S88	SLKGTFASLSELHCD	S5(Phospho): 99.95	0.237433	0.145844	0.0761578	0.129361
[K].gTFAsLSELHcDk.[L]_S5_S7_1	A8DUK4	Beta-globin OS=Mus musculus GN=Hbbt1 PE=1 SV=1	gTFAsLSELHcDk	N-Term(TMT6plex); S5(Phospho); C11(Carbamidomethyl); K13(TMT6plex)	2	1001.99	2.36767	1	S5.S7	S88.S90	SLKGTFASLSELHCD.KGTFASLSELHCDKL	S5(Phospho): 50; S7(Phospho): 50	0.244547	0.156569	0.0781484	0.12158
[K].gtFASLSELHcDk.[L]_T2_1	A8DUK4	Beta-globin OS=Mus musculus GN=Hbbt1 PE=1 SV=1	gtFASLSELHcDk	N-Term(TMT6plex); T2(Phospho); C11(Carbamidomethyl); K13(TMT6plex)	3	668.329	1.8341	1	T2	T85	HLDSLKGTFASLSEL	T2(Phospho): 99.58	0.235598	0.147476	0.0810882	0.116244
[K].gtFASLSELHcDkLHVDPENFR.[L]_S5_1	A8DUK4	Beta-globin OS=Mus musculus GN=Hbbt1 PE=1 SV=1	gtFASLSELHcDkLHVDPENFR	N-Term(TMT6plex); T2(Phospho); C11(Carbamidomethyl); K13(TMT6plex)	3	1037.52	1.86556	1	S5	S88	SLKGTFASLSELHCD	S5(Phospho): 96.5	0.186034	0.133069	0.0917338	0.130341
[K].gTFAsLSELHcDkLHVDPENFR.[L]_S5_S7_1	A8DUK4	Beta-globin OS=Mus musculus GN=Hbbt1 PE=1 SV=1	gTFAsLSELHcDkLHVDPENFR	N-Term(TMT6plex); S5(Phospho); C11(Carbamidomethyl); K13(TMT6plex)	5	622.91	1.85258	1	S5.S7	S88.S90	SLKGTFASLSELHCD.KGTFASLSELHCDKL	S5(Phospho): 48.9; S7(Phospho): 48.9	0.177901	0.156188	0.0899185	0.135817
[K].kVITAFNDGLNHLDsLk.[G]_S15_1	A8DUK4	Beta-globin OS=Mus musculus GN=Hbbt1 PE=1 SV=1	kVITAFNDGLNHLDsLk	N-Term(TMT6plex); K1(TMT6plex); S15(Phospho); K17(TMT6plex)	4	663.875	2.13892	1	S15	S81	DGLNHLDSLKGTFAS	S15(Phospho): 100	0.15077	0.127926	0.116389	0.147638
[R].yFDSFGDLSSAsAImGNAk.[V]_S12_1	A8DUK4	Beta-globin OS=Mus musculus GN=Hbbt1 PE=1 SV=1	yFDSFGDLSSAsAImGNAk	N-Term(TMT6plex); S12(Phospho); M15(Oxidation); K19(TMT6plex)	3	845.735	4.97892	1	S12	S53	FGDLSSASAIMGNAK	S12(Phospho): 99.86	0.125161	0.143066	0.106684	0.174402
[R].dQkLsELDDRADALQAGASQFETSAAk.[L]_S5_1	B0QZN5	Vesicle-associated membrane protein 2 OS=Mus musculus GN=Vamp2 PE=1 SV=1	dQkLsELDDRADALQAGASQFETSAAk	N-Term(TMT6plex); K3(TMT6plex); S5(Phospho); K27(TMT6plex)	4	908.969	3.43661	1	S5	S61	LERDQKLSELDDRAD	S5(Phospho): 100	0.118858	0.113293	0.161141	0.146736
[R].sPtLVIAyLmmRQk.[M]_S1_Y8_2	B1AQF4	Dual-specificity protein phosphatase 3 OS=Mus musculus GN=Dusp3 PE=1 SV=1	sPtLVIAyLmmRQk	N-Term(TMT6plex); T3(Phospho); Y8(Phospho); M10(Oxidation); M11(Oxidation); K14(TMT6plex)	3	767.723	2.42184	2	S1.Y8	S156.Y163	CREGYSRSPTLVIAY.SPTLVIAYLMMRQKM	S1(Phospho): 92.24; Y8(Phospho): 100	0.0897862	0.150684	0.103188	0.123246
[K].kHADtVAELGEQIDNLQR.[V]_T5_1	B1AR69	Myosin, heavy polypeptide 13, skeletal muscle OS=Mus musculus GN=Myh13 PE=1 SV=1	kHADtVAELGEQIDNLQR	N-Term(TMT6plex); K1(TMT6plex); T5(Phospho)	3	859.115	3.37907	1	T5	T1203	LRKKHADTVAELGEQ	T5(Phospho): 100	0.133899	0.112671	0.139363	0.13013
[R].kkHADtVAELGEQIDNLQR.[V]_T6_1	B1AR69	Myosin, heavy polypeptide 13, skeletal muscle OS=Mus musculus GN=Myh13 PE=1 SV=1	kkHADtVAELGEQIDNLQR	N-Term(TMT6plex); K1(TMT6plex); K2(TMT6plex); T6(Phospho)	4	733.902	3.89903	1	T6	T1203	LRKKHADTVAELGEQ	T6(Phospho): 100	0.0799447	0.0960961	0.156498	0.145425
[R].sLStEIFk.[ILVM]_S3_T4_1	B1AR69	Myosin, heavy polypeptide 13, skeletal muscle OS=Mus musculus GN=Myh13 PE=1 SV=1	sLStEIFk	N-Term(TMT6plex); T4(Phospho); K8(TMT6plex)	2	731.903	2.19933	1	S3.T4	S1482.T1483	QKESRSLSTEIFKMR.KESRSLSTEIFKMRN	S3(Phospho): 50; T4(Phospho): 50	0.153847	0.16526	0.107704	0.0932657
[K].lTSQDSyNNFTNNNPGNPR.[L]_S6_1	B1AR74	Breast carcinoma-amplified sequence 3 homolog OS=Mus musculus GN=Bcas3 PE=1 SV=1	lTSQDSyNNFTNNNPGNPR	N-Term(TMT6plex); Y7(Phospho)	2	1231.55	3.3484	1	S6	S503	GKLTSQDSYNNFTNN	S6(Phospho): 89.76	0.143239	0.0897535	0.138397	0.139223
[K].sYPQTPPPsPSVDEPNMLVGk.[S]_T5_S9_2	B1ART2	Vacuolar protein sorting 13D OS=Mus musculus GN=Vps13d PE=1 SV=2	sYPQTPPPsPSVDEPNMLVGk	N-Term(TMT6plex); T5(Phospho); S11(Phospho); M17(Oxidation); K21(TMT6plex)	3	958.786	3.05872	2	T5.S9	T1762.S1766	QDKSYPQTPPPSPSV.YPQTPPPSPSVDEPN	T5(Phospho): 99.09; S9(Phospho): 91.22	0.140677	0.118661	0.147875	0.124974
[R].nAsSESAVVPk.[T]_S3_1	B1ART2	Vacuolar protein sorting 13D OS=Mus musculus GN=Vps13d PE=1 SV=2	nAsSESAVVPk	N-Term(TMT6plex); S3(Phospho); K11(TMT6plex)	2	813.93	2.67593	1	S3	S2435	PARHRNASSESAVVP	S3(Phospho): 98.46	0.308734	0.17195	0.0578841	0.0785597
[R].qVNSTSSPsPEHLLAEDR.[V]_S9_1	B1AVZ0	Uracil phosphoribosyltransferase homolog OS=Mus musculus GN=Uprt PE=1 SV=1	qVNSTSSPsPEHLLAEDR	N-Term(TMT6plex); S9(Phospho)	3	759.365	3.05752	1	S9	S25	VNSTSSPSPEHLLAE	S9(Phospho): 99.53	0.185363	0.128497	0.111786	0.116344
[R].nAVASVQNGPGGGTSSSSIGNASksDESGAEETDkSR.[E]_S15_S16_S17_S18_1	B1AZI6	THO complex subunit 2 OS=Mus musculus GN=Thoc2 PE=1 SV=1	nAVASVQNGPGGGTSSSSIGNASksDESGAEETDkSR	N-Term(TMT6plex); K24(TMT6plex); S25(Phospho); K35(TMT6plex)	5	862.025	3.03381	1	S15.S16.S17.S18	S1209.S1210.S1211.S1212	NGPGGGTSSSSIGNA.GPGGGTSSSSIGNAS.PGGGTSSSSIGNASK.GGGTSSSSIGNASKS	S15(Phospho): 18.65; S16(Phospho): 18.65; S17(Phospho): 18.65; S18(Phospho): 18.65	0.0903531	0.0919223	0.162495	0.175614
[R].kSsTGsPTSPINAEk.[L]_S3_S9_2	B1B1A8	Myosin light chain kinase, smooth muscle OS=Mus musculus GN=Mylk PE=1 SV=1	kSsTGsPTSPINAEk	N-Term(TMT6plex); K1(TMT6plex); S3(Phospho); S6(Phospho); K15(TMT6plex)	3	784.401	4.66498	2	S3.S9	S1804.S1810	GLSGRKSSTGSPTSP.SSTGSPTSPINAEKL	S3(Phospho): 92.89; S9(Phospho): 99.46	0.279352	0.128277	0.0526623	0.0655748
[R].rAPAAQPPAAAAPSAVGsPAAAPR.[Q]_S14_S18_1	B2RPU8	MCG130675 OS=Mus musculus GN=Zbed5 PE=2 SV=1	rAPAAQPPAAAAPSAVGsPAAAPR	N-Term(TMT6plex); S18(Phospho)	3	821.434	4.02528	1	S14.S18	S41.S45	PPAAAAPSAVGSPAA.AAPSAVGSPAAAPRQ	S14(Phospho): 50; S18(Phospho): 50	0.142818	0.13248	0.157211	0.109876
[R].rAPAAQPPAAAAPSAVGsPAAAPR.[Q]_S18_1	B2RPU8	MCG130675 OS=Mus musculus GN=Zbed5 PE=2 SV=1	rAPAAQPPAAAAPSAVGsPAAAPR	N-Term(TMT6plex); S18(Phospho)	4	616.328	4.40027	1	S18	S45	AAPSAVGSPAAAPRQ	S18(Phospho): 100	0.151874	0.175643	0.13027	0.0908985
[K].sEGsPVLPHEPSk.[V]_S1_S4_1	B2RQ80	Tnik protein OS=Mus musculus GN=Tnik PE=1 SV=1	sEGsPVLPHEPSk	N-Term(TMT6plex); S4(Phospho); K13(TMT6plex)	3	634.664	2.9329	1	S1.S4	S766.S769	RVRANSKSEGSPVLP.ANSKSEGSPVLPHEP	S1(Phospho): 50; S4(Phospho): 50	0.183655	0.175839	0.122501	0.0919747
[R].aNsksEGSPVLPHEPSk.[V]_S3_S5_S8_2	B2RQ80	Tnik protein OS=Mus musculus GN=Tnik PE=1 SV=1	aNsksEGSPVLPHEPSk	N-Term(TMT6plex); S3(Phospho); K4(TMT6plex); S5(Phospho); K17(TMT6plex)	3	871.109	2.91957	2	S3.S5.S8	S764.S766.S769	RSRVRANSKSEGSPV.RVRANSKSEGSPVLP.ANSKSEGSPVLPHEP	S3(Phospho): 95.16; S5(Phospho): 52.42; S8(Phospho): 52.42	0.16948	0.178875	0.11493	0.0825524
[R].aNSksEGsPVLPHEPSk.[V]_S3_S8_2	B2RQ80	Tnik protein OS=Mus musculus GN=Tnik PE=1 SV=1	aNSksEGsPVLPHEPSk	N-Term(TMT6plex); K4(TMT6plex); S5(Phospho); S8(Phospho); K17(TMT6plex)	4	653.585	2.23829	2	S3.S8	S764.S769	RSRVRANSKSEGSPV.ANSKSEGSPVLPHEP	S3(Phospho): 91.29; S8(Phospho): 99.1	0.157052	0.193875	0.13323	0.0904241
[R].aNSksEGsPVLPHEPSk.[V]_S5_S8_2	B2RQ80	Tnik protein OS=Mus musculus GN=Tnik PE=1 SV=1	aNSksEGsPVLPHEPSk	N-Term(TMT6plex); K4(TMT6plex); S5(Phospho); S8(Phospho); K17(TMT6plex)	4	653.585	2.60767	2	S5.S8	S766.S769	RVRANSKSEGSPVLP.ANSKSEGSPVLPHEP	S5(Phospho): 90.72; S8(Phospho): 90.72	0.148971	0.14161	0.130634	0.114053
[R].qNsDPTSENPPLPTR.[I]_S3_1	B2RQ80	Tnik protein OS=Mus musculus GN=Tnik PE=1 SV=1	qNsDPTSENPPLPTR	N-Term(TMT6plex); S3(Phospho)	2	981.463	3.19453	1	S3	S640	VEMPRQNSDPTSENP	S3(Phospho): 84.89	0.192549	0.165972	0.105029	0.100072
[R].qNsDPTSENPPLPTRIEk.[F]_S3_1	B2RQ80	Tnik protein OS=Mus musculus GN=Tnik PE=1 SV=1	qNsDPTSENPPLPTRIEk	N-Term(TMT6plex); S3(Phospho); K18(TMT6plex)	3	854.44	1.99611	1	S3	S640	VEMPRQNSDPTSENP	S3(Phospho): 89.14	0.0998543	0.180505	0.155741	0.10461
[R].iHRAsDPGLPAEEPk.[E]_S5_1	B2RQC6	CAD protein OS=Mus musculus GN=Cad PE=1 SV=1	iHRAsDPGLPAEEPk	N-Term(TMT6plex); S5(Phospho); K15(TMT6plex)	3	719.05	3.46769	1	S5	S1859	PPRIHRASDPGLPAE	S5(Phospho): 100	0.146534	0.0982114	0.142741	0.129338
[K].lQRAEsLQEk.[S]_S6_1	B2RQK7	Synaptopodin 2-like protein OS=Mus musculus GN=Synpo2l PE=1 SV=1	lQRAEsLQEk	N-Term(TMT6plex); S6(Phospho); K10(TMT6plex)	3	580.653	1.51722	1	S6	S264	AKLQRAESLQEKSVK	S6(Phospho): 100	0.156536	0.230771	0.0659895	0.0967231
[R].aDRYVVEATSGSSLNPGLRPRsPsPTPSLPPSWk.[Y]_S13_S24_2	B2RQK7	Synaptopodin 2-like protein OS=Mus musculus GN=Synpo2l PE=1 SV=1	aDRYVVEATSGSSLNPGLRPRsPsPTPSLPPSWk	N-Term(TMT6plex); S22(Phospho); S24(Phospho); K34(TMT6plex)	5	845.832	2.71532	2	S13.S24	S781.S792	VEATSGSSLNPGLRP.GLRPRSPSPTPSLPP	S13(Phospho): 68.11; S24(Phospho): 63.68	0.0522438	0.106148	0.191379	0.148443
[R].aDRYVVEATSGSSLNPGLRPRsPsPTPSLPPSWk.[Y]_S22_S24_T26_2	B2RQK7	Synaptopodin 2-like protein OS=Mus musculus GN=Synpo2l PE=1 SV=1	aDRYVVEATSGSSLNPGLRPRsPsPTPSLPPSWk	N-Term(TMT6plex); S22(Phospho); S24(Phospho); K34(TMT6plex)	4	1057.04	3.97185	2	S22.S24.T26	S790.S792.T794	NPGLRPRSPSPTPSL.GLRPRSPSPTPSLPP.RPRSPSPTPSLPPSW	S22(Phospho): 99.72; S24(Phospho): 46.46; T26(Phospho): 46.42	0.0573639	0.0927584	0.192672	0.177735
[R].aDRYVVEATSGSSLNPGLRPRsPsPTPSLPPSWk.[Y]_S22_T26_S28_2	B2RQK7	Synaptopodin 2-like protein OS=Mus musculus GN=Synpo2l PE=1 SV=1	aDRYVVEATSGSSLNPGLRPRsPsPTPSLPPSWk	N-Term(TMT6plex); S22(Phospho); S24(Phospho); K34(TMT6plex)	4	1057.04	3.46653	2	S22.T26.S28	S790.T794.S796	NPGLRPRSPSPTPSL.RPRSPSPTPSLPPSW.RSPSPTPSLPPSWKY	S22(Phospho): 82.98; T26(Phospho): 46.07; S28(Phospho): 46.07	0.05924	0.0879267	0.187262	0.178579
[R].aDRYVVEATSGSSLNPGLRPRsPsPTPSLPPSWk.[Y]_S24_T26_2	B2RQK7	Synaptopodin 2-like protein OS=Mus musculus GN=Synpo2l PE=1 SV=1	aDRYVVEATSGSSLNPGLRPRsPsPTPSLPPSWk	N-Term(TMT6plex); S22(Phospho); S24(Phospho); K34(TMT6plex)	4	1057.04	4.31621	2	S24.T26	S792.T794	GLRPRSPSPTPSLPP.RPRSPSPTPSLPPSW	S24(Phospho): 93.47; T26(Phospho): 83.92	0.0627012	0.100478	0.175705	0.167055
[R].aGGAEsGPEEDALSLGAEAcNFmQPLGGR.[S]_S6_1	B2RQK7	Synaptopodin 2-like protein OS=Mus musculus GN=Synpo2l PE=1 SV=1	aGGAEsGPEEDALSLGAEAcNFmQPLGGR	N-Term(TMT6plex); S6(Phospho); C20(Carbamidomethyl); M23(Oxidation)	3	1072.81	6.03051	1	S6	S670	PRAGGAESGPEEDAL	S6(Phospho): 100	0.187888	0.117368	0.102794	0.106469
[R].gPARPSLPGAPPDEVYLsDSPAEPAPVk.[T]_S18_1	B2RQK7	Synaptopodin 2-like protein OS=Mus musculus GN=Synpo2l PE=1 SV=1	gPARPSLPGAPPDEVYLsDSPAEPAPVk	N-Term(TMT6plex); S18(Phospho); K28(TMT6plex)	4	838.936	2.57691	1	S18	S178	PPDEVYLSDSPAEPA	S18(Phospho): 75.92	0.248307	0.196169	0.050983	0.0672192
[R].gPARPSLPGAPPDEVYLsDSPAEPAPVk.[T]_Y16_S18_S20_1	B2RQK7	Synaptopodin 2-like protein OS=Mus musculus GN=Synpo2l PE=1 SV=1	gPARPSLPGAPPDEVYLsDSPAEPAPVk	N-Term(TMT6plex); S18(Phospho); K28(TMT6plex)	3	1118.25	3.49015	1	Y16.S18.S20	Y176.S178.S180	GAPPDEVYLSDSPAE.PPDEVYLSDSPAEPA.DEVYLSDSPAEPAPV	Y16(Phospho): 33.32; S18(Phospho): 33.32; S20(Phospho): 33.32	0.200931	0.18787	0.0736041	0.0935655
[R].gPARPSLPGAPPDEVYLSDSPAEPAPVkTGSPsQGDSR.[V]_S31_S37_1	B2RQK7	Synaptopodin 2-like protein OS=Mus musculus GN=Synpo2l PE=1 SV=1	gPARPSLPGAPPDEVYLSDSPAEPAPVkTGSPsQGDSR	N-Term(TMT6plex); K28(TMT6plex); S33(Phospho)	4	1082.04	5.42611	1	S31.S37	S191.S197	PAPVKTGSPSQGDSR.GSPSQGDSRVSSPSW	S31(Phospho): 42.99; S37(Phospho): 42.99	0.133839	0.165779	0.099861	0.0960829
[R].gPARPSLPGAPPDEVYLSDSPAEPAPVkTGsPSQGDSR.[V]_T29_S31_1	B2RQK7	Synaptopodin 2-like protein OS=Mus musculus GN=Synpo2l PE=1 SV=1	gPARPSLPGAPPDEVYLSDSPAEPAPVkTGsPSQGDSR	N-Term(TMT6plex); K28(TMT6plex); S31(Phospho)	5	865.834	3.12641	1	T29.S31	T189.S191	AEPAPVKTGSPSQGD.PAPVKTGSPSQGDSR	T29(Phospho): 47.8; S31(Phospho): 47.8	0.143468	0.182493	0.0884979	0.103134
[R].rFsTPAPQPTAEPLAPTVLVPR.[A]_S3_1	B2RQK7	Synaptopodin 2-like protein OS=Mus musculus GN=Synpo2l PE=1 SV=1	rFsTPAPQPTAEPLAPTVLVPR	N-Term(TMT6plex); S3(Phospho)	3	885.485	4.68632	1	S3	S893	VQEIRRFSTPAPQPT	S3(Phospho): 99.08	0.171601	0.177924	0.0718133	0.108317
[R].rFstPAPQPTAEPLAPTVLVPR.[A]_S3_T4_2	B2RQK7	Synaptopodin 2-like protein OS=Mus musculus GN=Synpo2l PE=1 SV=1	rFstPAPQPTAEPLAPTVLVPR	N-Term(TMT6plex); S3(Phospho); T4(Phospho)	3	912.137	4.58998	2	S3.T4	S893.T894	VQEIRRFSTPAPQPT.QEIRRFSTPAPQPTA	S3(Phospho): 100; T4(Phospho): 100	0.122883	0.144681	0.135784	0.116379
[R].rGPARPSLPGAPPDEVYLsDSPAEPAPVk.[T]_S19_1	B2RQK7	Synaptopodin 2-like protein OS=Mus musculus GN=Synpo2l PE=1 SV=1	rGPARPSLPGAPPDEVYLsDSPAEPAPVk	N-Term(TMT6plex); S19(Phospho); K29(TMT6plex)	3	1170.28	2.36038	1	S19	S178	PPDEVYLSDSPAEPA	S19(Phospho): 84.79	0.19328	0.180291	0.0774848	0.0988586
[R].rGPARPSLPGAPPDEVYLsDsPAEPAPVk.[T]_S19_S21_2	B2RQK7	Synaptopodin 2-like protein OS=Mus musculus GN=Synpo2l PE=1 SV=1	rGPARPSLPGAPPDEVYLsDsPAEPAPVk	N-Term(TMT6plex); S19(Phospho); S21(Phospho); K29(TMT6plex)	4	897.955	3.89692	2	S19.S21	S178.S180	PPDEVYLSDSPAEPA.DEVYLSDSPAEPAPV	S19(Phospho): 99.7; S21(Phospho): 99.95	0.116134	0.114023	0.131728	0.129641
[R].rGPARPSLPGAPPDEVYLSDsPAEPAPVk.[T]_S21_1	B2RQK7	Synaptopodin 2-like protein OS=Mus musculus GN=Synpo2l PE=1 SV=1	rGPARPSLPGAPPDEVYLSDsPAEPAPVk	N-Term(TMT6plex); S21(Phospho); K29(TMT6plex)	4	877.961	2.80257	1	S21	S180	DEVYLSDSPAEPAPV	S21(Phospho): 95.14	0.147151	0.116015	0.136871	0.151141
[R].rGPARPSLPGAPPDEVYLSDSPAEPAPVkTGSPsQGDSR.[V]_S38_1	B2RQK7	Synaptopodin 2-like protein OS=Mus musculus GN=Synpo2l PE=1 SV=1	rGPARPSLPGAPPDEVYLSDSPAEPAPVkTGSPsQGDSR	N-Term(TMT6plex); K29(TMT6plex); S34(Phospho)	5	897.053	3.12083	1	S38	S197	GSPSQGDSRVSSPSW	S38(Phospho): 74.08	0.110321	0.151261	0.12316	0.124495
[R].rRGPARPSLPGAPPDEVyLSDSPAEPAPVk.[T]_S20_1	B2RQK7	Synaptopodin 2-like protein OS=Mus musculus GN=Synpo2l PE=1 SV=1	rRGPARPSLPGAPPDEVyLSDSPAEPAPVk	N-Term(TMT6plex); S20(Phospho); K30(TMT6plex)	4	916.986	3.67787	1	S20	S178	PPDEVYLSDSPAEPA	S20(Phospho): 73.13	0.0789992	0.11747	0.152882	0.159593
[R].rRGPARPSLPGAPPDEVYLsDSPAEPAPVk.[T]_S8_1	B2RQK7	Synaptopodin 2-like protein OS=Mus musculus GN=Synpo2l PE=1 SV=1	rRGPARPSLPGAPPDEVYLsDSPAEPAPVk	N-Term(TMT6plex); S20(Phospho); K30(TMT6plex)	5	733.792	2.47769	1	S8	S166	RRGPARPSLPGAPPD	S8(Phospho): 96.8	0.112146	0.112424	0.136379	0.136066
[R].rRGPARPSLPGAPPDEVYLsDSPAEPAPVk.[T]_Y18_S20_1	B2RQK7	Synaptopodin 2-like protein OS=Mus musculus GN=Synpo2l PE=1 SV=1	rRGPARPSLPGAPPDEVYLsDSPAEPAPVk	N-Term(TMT6plex); S20(Phospho); K30(TMT6plex)	4	916.985	4.14125	1	Y18.S20	Y176.S178	GAPPDEVYLSDSPAE.PPDEVYLSDSPAEPA	Y18(Phospho): 49.5; S20(Phospho): 49.5	0.0853296	0.112824	0.15255	0.157259
[R].rRGPARPSLPGAPPDEVYLsDsPAEPAPVk.[T]_Y18_S22_2	B2RQK7	Synaptopodin 2-like protein OS=Mus musculus GN=Synpo2l PE=1 SV=1	rRGPARPSLPGAPPDEVYLsDsPAEPAPVk	N-Term(TMT6plex); S20(Phospho); S22(Phospho); K30(TMT6plex)	4	936.976	4.49546	2	Y18.S22	Y176.S180	GAPPDEVYLSDSPAE.DEVYLSDSPAEPAPV	Y18(Phospho): 83.11; S22(Phospho): 97.26	0.0851421	0.0892051	0.157275	0.196817
[R].sPPDSEAYYGETDsDVDGPATQEkPR.[R]_S14_1	B2RQK7	Synaptopodin 2-like protein OS=Mus musculus GN=Synpo2l PE=1 SV=1	sPPDSEAYYGETDsDVDGPATQEkPR	N-Term(TMT6plex); S14(Phospho); K24(TMT6plex)	3	1117.18	4.05291	1	S14	S143	AYYGETDSDVDGPAT	S14(Phospho): 99.91	0.166416	0.134608	0.0999287	0.113423
[R].sPPDSEAYYGEtDSDVDGPATQEkPR.[R]_T12_1	B2RQK7	Synaptopodin 2-like protein OS=Mus musculus GN=Synpo2l PE=1 SV=1	sPPDSEAYYGEtDSDVDGPATQEkPR	N-Term(TMT6plex); T12(Phospho); K24(TMT6plex)	4	838.137	4.56075	1	T12	T141	SEAYYGETDSDVDGP	T12(Phospho): 86.45	0.15716	0.147889	0.100622	0.115117
[R].sPPDSEAYYGEtDsDVDGPATQEkPR.[R]_T12_S14_2	B2RQK7	Synaptopodin 2-like protein OS=Mus musculus GN=Synpo2l PE=1 SV=1	sPPDSEAYYGEtDsDVDGPATQEkPR	N-Term(TMT6plex); T12(Phospho); S14(Phospho); K24(TMT6plex)	4	858.126	3.35752	2	T12.S14	T141.S143	SEAYYGETDSDVDGP.AYYGETDSDVDGPAT	T12(Phospho): 99.98; S14(Phospho): 99.83	0.143024	0.133467	0.113266	0.113299
[R].sPPDSEAYYGEtDsDVDGPATQEkPR.[R]_Y8_S14_2	B2RQK7	Synaptopodin 2-like protein OS=Mus musculus GN=Synpo2l PE=1 SV=1	sPPDSEAYYGEtDsDVDGPATQEkPR	N-Term(TMT6plex); T12(Phospho); S14(Phospho); K24(TMT6plex)	3	1143.84	3.21854	2	Y8.S14	Y137.S143	SPPDSEAYYGETDSD.AYYGETDSDVDGPAT	Y8(Phospho): 64.16; S14(Phospho): 99.8	0.143372	0.182443	0.0711422	0.104562
[R].sPPDSEAYYGEtDSDVDGPATQEkPR.[R]_Y8_T12_1	B2RQK7	Synaptopodin 2-like protein OS=Mus musculus GN=Synpo2l PE=1 SV=1	sPPDSEAYYGEtDSDVDGPATQEkPR	N-Term(TMT6plex); T12(Phospho); K24(TMT6plex)	3	1117.18	5.41454	1	Y8.T12	Y137.T141	SPPDSEAYYGETDSD.SEAYYGETDSDVDGP	Y8(Phospho): 47.69; T12(Phospho): 47.69	0.198736	0.140993	0.0922222	0.106966
[R].sPPDSEAYYGEtDsDVDGPATQEkPR.[R]_Y8_T12_S14_2	B2RQK7	Synaptopodin 2-like protein OS=Mus musculus GN=Synpo2l PE=1 SV=1	sPPDSEAYYGEtDsDVDGPATQEkPR	N-Term(TMT6plex); T12(Phospho); S14(Phospho); K24(TMT6plex)	3	1143.83	3.99828	2	Y8.T12.S14	Y137.T141.S143	SPPDSEAYYGETDSD.SEAYYGETDSDVDGP.AYYGETDSDVDGPAT	Y8(Phospho): 49.69; T12(Phospho): 42.51; S14(Phospho): 90.31	0.162895	0.153091	0.116753	0.0848783
[R].sPPDSEAYYGETDsDVDGPATQEkPRR.[T]_S14_1	B2RQK7	Synaptopodin 2-like protein OS=Mus musculus GN=Synpo2l PE=1 SV=1	sPPDSEAYYGETDsDVDGPATQEkPRR	N-Term(TMT6plex); S14(Phospho); K24(TMT6plex)	4	877.159	4.78936	1	S14	S143	AYYGETDSDVDGPAT	S14(Phospho): 87.83	0.0994799	0.149601	0.112171	0.127716
[R].sPPDSEAYYGEtDSDVDGPATQEkPRR.[T]_T12_1	B2RQK7	Synaptopodin 2-like protein OS=Mus musculus GN=Synpo2l PE=1 SV=1	sPPDSEAYYGEtDSDVDGPATQEkPRR	N-Term(TMT6plex); T12(Phospho); K24(TMT6plex)	4	877.161	5.63091	1	T12	T141	SEAYYGETDSDVDGP	T12(Phospho): 88.66	0.099935	0.169611	0.145765	0.0976197
[R].sPPDSEAYYGEtDsDVDGPATQEkPRR.[T]_T12_S14_2	B2RQK7	Synaptopodin 2-like protein OS=Mus musculus GN=Synpo2l PE=1 SV=1	sPPDSEAYYGEtDsDVDGPATQEkPRR	N-Term(TMT6plex); T12(Phospho); S14(Phospho); K24(TMT6plex)	4	897.149	5.05427	2	T12.S14	T141.S143	SEAYYGETDSDVDGP.AYYGETDSDVDGPAT	T12(Phospho): 99.97; S14(Phospho): 100	0.120495	0.134008	0.114253	0.12689
[R].sPSPTPSLPPSWk.[Y]_S1_1	B2RQK7	Synaptopodin 2-like protein OS=Mus musculus GN=Synpo2l PE=1 SV=1	sPSPTPSLPPSWk	N-Term(TMT6plex); S1(Phospho); K13(TMT6plex)	3	640.341	2.10202	1	S1	S790	NPGLRPRSPSPTPSL	S1(Phospho): 97.79	0.160646	0.177104	0.063411	0.109048
[R].sPsPTPSLPPSWk.[Y]_S1_S3_2	B2RQK7	Synaptopodin 2-like protein OS=Mus musculus GN=Synpo2l PE=1 SV=1	sPsPTPSLPPSWk	N-Term(TMT6plex); S1(Phospho); S3(Phospho); K13(TMT6plex)	2	999.991	2.76076	2	S1.S3	S790.S792	NPGLRPRSPSPTPSL.GLRPRSPSPTPSLPP	S1(Phospho): 99.85; S3(Phospho): 85.41	0.15188	0.101021	0.149463	0.152975
[R].sPsPTPSLPPSWk.[Y]_S1_S3_T5_2	B2RQK7	Synaptopodin 2-like protein OS=Mus musculus GN=Synpo2l PE=1 SV=1	sPsPTPSLPPSWk	N-Term(TMT6plex); S1(Phospho); S3(Phospho); K13(TMT6plex)	3	666.999	1.74723	2	S1.S3.T5	S790.S792.T794	NPGLRPRSPSPTPSL.GLRPRSPSPTPSLPP.RPRSPSPTPSLPPSW	S1(Phospho): 95.68; S3(Phospho): 52.16; T5(Phospho): 52.16	0.128748	0.0960495	0.157867	0.166769
[R].sPsPTPSLPPSWk.[Y]_S3_1	B2RQK7	Synaptopodin 2-like protein OS=Mus musculus GN=Synpo2l PE=1 SV=1	sPsPTPSLPPSWk	N-Term(TMT6plex); S3(Phospho); K13(TMT6plex)	2	960.008	2.62351	1	S3	S792	GLRPRSPSPTPSLPP	S3(Phospho): 73.76	0.168683	0.165941	0.0831367	0.0992313
[R].sPsPTPSLPPSWk.[Y]_S3_T5_2	B2RQK7	Synaptopodin 2-like protein OS=Mus musculus GN=Synpo2l PE=1 SV=1	sPsPTPSLPPSWk	N-Term(TMT6plex); S1(Phospho); S3(Phospho); K13(TMT6plex)	3	666.997	2.27302	2	S3.T5	S792.T794	GLRPRSPSPTPSLPP.RPRSPSPTPSLPPSW	S3(Phospho): 94.69; T5(Phospho): 94.69	0.154051	0.0849494	0.151249	0.152186
[R].yVVEATSGSSLNPGLRPRsPsPTPSLPPSWk.[Y]_S19_S21_2	B2RQK7	Synaptopodin 2-like protein OS=Mus musculus GN=Synpo2l PE=1 SV=1	yVVEATSGSSLNPGLRPRsPsPTPSLPPSWk	N-Term(TMT6plex); S19(Phospho); S21(Phospho); K31(TMT6plex)	4	971.497	4.5775	2	S19.S21	S790.S792	NPGLRPRSPSPTPSL.GLRPRSPSPTPSLPP	S19(Phospho): 91.01; S21(Phospho): 91.02	0.10985	0.119979	0.142759	0.156001
[R].yVVEAtSGSSLNPGLRPRSPSPtPSLPPSWk.[Y]_S19_S21_S25_2	B2RQK7	Synaptopodin 2-like protein OS=Mus musculus GN=Synpo2l PE=1 SV=1	yVVEAtSGSSLNPGLRPRSPSPtPSLPPSWk	N-Term(TMT6plex); T6(Phospho); T23(Phospho); K31(TMT6plex)	5	777.398	2.32518	2	S19.S21.S25	S790.S792.S796	NPGLRPRSPSPTPSL.GLRPRSPSPTPSLPP.RSPSPTPSLPPSWKY	S19(Phospho): 45.41; S21(Phospho): 45.41; S25(Phospho): 77.27	0.104282	0.127113	0.135281	0.163754
[R].yVVEATSGSSLNPGLRPRsPsPTPSLPPSWk.[Y]_S19_S21_T23_2	B2RQK7	Synaptopodin 2-like protein OS=Mus musculus GN=Synpo2l PE=1 SV=1	yVVEATSGSSLNPGLRPRsPsPTPSLPPSWk	N-Term(TMT6plex); S19(Phospho); S21(Phospho); K31(TMT6plex)	4	971.496	4.55383	2	S19.S21.T23	S790.S792.T794	NPGLRPRSPSPTPSL.GLRPRSPSPTPSLPP.RPRSPSPTPSLPPSW	S19(Phospho): 98.88; S21(Phospho): 45.34; T23(Phospho): 45.7	0.119864	0.116051	0.144467	0.162943
[R].yVVEATSGSSLNPGLRPRsPsPTPSLPPSWk.[Y]_S19_S21_T23_S25_2	B2RQK7	Synaptopodin 2-like protein OS=Mus musculus GN=Synpo2l PE=1 SV=1	yVVEATSGSSLNPGLRPRsPsPTPSLPPSWk	N-Term(TMT6plex); S19(Phospho); S21(Phospho); K31(TMT6plex)	4	971.495	3.21047	2	S19.S21.T23.S25	S790.S792.T794.S796	NPGLRPRSPSPTPSL.GLRPRSPSPTPSLPP.RPRSPSPTPSLPPSW.RSPSPTPSLPPSWKY	S19(Phospho): 99.21; S21(Phospho): 33.75; T23(Phospho): 33.5; S25(Phospho): 33.5	0.123347	0.118772	0.139469	0.168788
[R].aRsIQEFSLTAPLVAESAR.[G]_S3_1	B2RR03	Glycoprotein Ib, beta polypeptide OS=Mus musculus GN=Gp1bb PE=1 SV=1	aRsIQEFSLTAPLVAESAR	N-Term(TMT6plex); S3(Phospho)	4	589.562	3.42622	1	S3	S194	RARARARSIQEFSLT	S3(Phospho): 100	0.172048	0.120179	0.0941124	0.200179
[R].aRsIQEFsLTAPLVAESAR.[G]_S3_S8_2	B2RR03	Glycoprotein Ib, beta polypeptide OS=Mus musculus GN=Gp1bb PE=1 SV=1	aRsIQEFsLTAPLVAESAR	N-Term(TMT6plex); S3(Phospho); S8(Phospho)	3	812.402	2.76468	2	S3.S8	S194.S199	RARARARSIQEFSLT.ARSIQEFSLTAPLVA	S3(Phospho): 99.99; S8(Phospho): 84.07	0.186019	0.0843032	0.0933305	0.2092
[R].sIQEFSLTAPLVAESAR.[G]_S1_1	B2RR03	Glycoprotein Ib, beta polypeptide OS=Mus musculus GN=Gp1bb PE=1 SV=1	sIQEFSLTAPLVAESAR	N-Term(TMT6plex); S1(Phospho)	2	1064.55	4.27821	1	S1	S194	RARARARSIQEFSLT	S1(Phospho): 99.97	0.18798	0.105586	0.087501	0.210705
[R].sIQEFSLTAPLVAEsARGGAS.[-]_S15_1	B2RR03	Glycoprotein Ib, beta polypeptide OS=Mus musculus GN=Gp1bb PE=1 SV=1	sIQEFSLTAPLVAEsARGGAS	N-Term(TMT6plex); S15(Phospho)	3	800.738	3.45951	1	S15	S208	TAPLVAESARGGAS	S15(Phospho): 99.97	0.14743	0.139781	0.10489	0.208683
[R].lQRPkEEsSEDENEVSNILR.[S]_S8_1	B2RRE7	OTU domain-containing protein 4 OS=Mus musculus GN=Otud4 PE=1 SV=1	lQRPkEEsSEDENEVSNILR	N-Term(TMT6plex); K5(TMT6plex); S8(Phospho)	4	728.369	3.71501	1	S8	S1016	LQRPKEESSEDENEV	S8(Phospho): 89.43	0.103735	0.0982695	0.189053	0.14405
[R].lQRPkEEssEDENEVSNILR.[S]_S8_S9_2	B2RRE7	OTU domain-containing protein 4 OS=Mus musculus GN=Otud4 PE=1 SV=1	lQRPkEEssEDENEVSNILR	N-Term(TMT6plex); K5(TMT6plex); S8(Phospho); S9(Phospho)	4	748.361	4.00811	2	S8.S9	S1016.S1017	LQRPKEESSEDENEV.QRPKEESSEDENEVS	S8(Phospho): 100; S9(Phospho): 100	0.103485	0.113395	0.167692	0.136679
[K].dkEGVAPLLGPAsPTR.[L]_S13_1	B2RXC2	Kinase OS=Mus musculus GN=Itpkb PE=1 SV=1	dkEGVAPLLGPAsPTR	N-Term(TMT6plex); K2(TMT6plex); S13(Phospho)	3	716.061	2.33536	1	S13	S247	APLLGPASPTRLGTQ	S13(Phospho): 92.52	0.194566	0.120736	0.138821	0.117166
[K].sWGEQcTETPDTNSGRR.[S]_S1_1	B2RXC2	Kinase OS=Mus musculus GN=Itpkb PE=1 SV=1	sWGEQcTETPDTNSGRR	N-Term(TMT6plex); S1(Phospho); C6(Carbamidomethyl)	3	763.997	2.82669	1	S1	S209	SEERRTKSWGEQCTE	S1(Phospho): 100	0.177262	0.126233	0.125079	0.116808
[R].rLNsSSGSGGGSSSSNSSSSSGVGSPSWAGR.[L]_S8_1	B2RXC2	Kinase OS=Mus musculus GN=Itpkb PE=1 SV=1	rLNsSSGSGGGSSSSNSSSSSGVGSPSWAGR	N-Term(TMT6plex); S4(Phospho)	3	1047.13	3.8997	1	S8	S87	RLNSSSGSGGGSSSS	S8(Phospho): 63.24	0.14849	0.0699836	0.165503	0.146437
[R].tksWGEQcTETPDTNSGR.[R]_S3_1	B2RXC2	Kinase OS=Mus musculus GN=Itpkb PE=1 SV=1	tksWGEQcTETPDTNSGR	N-Term(TMT6plex); K2(TMT6plex); S3(Phospho); C8(Carbamidomethyl)	3	864.734	4.40059	1	S3	S209	SEERRTKSWGEQCTE	S3(Phospho): 99.92	0.212904	0.126293	0.106704	0.116973
[R].dREPsVPHFkPEVQVYENIHLAR.[L]_S5_1	B2RXM6	Ly6g6f protein OS=Mus musculus GN=Ly6g6f PE=1 SV=1	dREPsVPHFkPEVQVYENIHLAR	N-Term(TMT6plex); S5(Phospho); K10(TMT6plex)	4	825.433	2.7229	1	S5	S273	GSRDREPSVPHFKPE	S5(Phospho): 100	0.144258	0.0300879	0.124915	0.183908
[K].gAPHTVsHEDIRDLR.[N]_S7_1	B2RXQ2	Ppfia1 protein OS=Mus musculus GN=Ppfia1 PE=1 SV=1	gAPHTVsHEDIRDLR	N-Term(TMT6plex); S7(Phospho)	4	503.754	2.32379	1	S7	S797	KGAPHTVSHEDIRDL	S7(Phospho): 99.96	0.087569	0.106746	0.164588	0.141
[K].rSsDGsLSHEDLAk.[V]_S6_S8_2	B2RXQ2	Ppfia1 protein OS=Mus musculus GN=Ppfia1 PE=1 SV=1	rSsDGsLSHEDLAk	N-Term(TMT6plex); S3(Phospho); S6(Phospho); K14(TMT6plex)	3	707.332	1.35681	2	S6.S8	S242.S244	GKRSSDGSLSHEDLA.RSSDGSLSHEDLAKV	S6(Phospho): 99.53; S8(Phospho): 98.99	0.210653	0.162835	0.0911574	0.117786
[-].mkVPVSGDVkEEtEEENVEQEENQEAk.[V]_T13_1	B7ZCI2	Nebulette OS=Mus musculus GN=Nebl PE=1 SV=1	mkVPVSGDVkEEtEEENVEQEENQEAk	N-Term(TMT6plex); K2(TMT6plex); K10(TMT6plex); T13(Phospho); K27(TMT6plex)	4	1026.02	6.78113	1	T13	T13	SGDVKEETEEENVEQ	T13(Phospho): 99.99	0.125741	0.144036	0.13243	0.118732
[K].gRsSLDLDkTPAFLHVk.[H]_S3_1	B7ZCI2	Nebulette OS=Mus musculus GN=Nebl PE=1 SV=1	gRsSLDLDkTPAFLHVk	N-Term(TMT6plex); S3(Phospho); K9(TMT6plex); K17(TMT6plex)	4	663.627	2.92761	1	S3	S387	EKEIKGRSSLDLDKT	S3(Phospho): 84.42	0.106136	0.115617	0.165528	0.140015
[K].gRsSLDLDkTPAFLHVk.[H]_S3_S4_1	B7ZCI2	Nebulette OS=Mus musculus GN=Nebl PE=1 SV=1	gRsSLDLDkTPAFLHVk	N-Term(TMT6plex); S4(Phospho); K9(TMT6plex); K17(TMT6plex)	4	663.63	3.03959	1	S3.S4	S387.S388	EKEIKGRSSLDLDKT.KEIKGRSSLDLDKTP	S3(Phospho): 49.94; S4(Phospho): 49.94	0.122415	0.120494	0.153264	0.128235
[R].sHsGSTFGTGLGDDk.[S]_S1_S5_2	B7ZCI2	Nebulette OS=Mus musculus GN=Nebl PE=1 SV=1	sHsGSTFGTGLGDDk	N-Term(TMT6plex); S1(Phospho); S3(Phospho); K15(TMT6plex)	3	695.309	4.0451	2	S1.S5	S883.S887	YRRRLSRSHSGSTFG.LSRSHSGSTFGTGLG	S1(Phospho): 94.02; S5(Phospho): 88.5	0.226303	0.103159	0.113703	0.114045
[R].sHsGSTFGTGLGDDk.[S]_S3_1	B7ZCI2	Nebulette OS=Mus musculus GN=Nebl PE=1 SV=1	sHsGSTFGTGLGDDk	N-Term(TMT6plex); S3(Phospho); K15(TMT6plex)	2	1002.48	3.66622	1	S3	S885	RRLSRSHSGSTFGTG	S3(Phospho): 85	0.236803	0.128872	0.0984957	0.107349
[R].sHsGSTFGTGLGDDk.[S]_S3_T6_1	B7ZCI2	Nebulette OS=Mus musculus GN=Nebl PE=1 SV=1	sHsGSTFGTGLGDDk	N-Term(TMT6plex); S3(Phospho); K15(TMT6plex)	3	668.655	3.99418	1	S3.T6	S885.T888	RRLSRSHSGSTFGTG.SRSHSGSTFGTGLGD	S3(Phospho): 46.24; T6(Phospho): 46.24	0.236684	0.157865	0.0815881	0.0961523
[K].nkDGkDQGEPVsPSEDEPFSWPGPk.[T]_S12_1	B7ZCJ1	Rho GTPase-activating protein 21 OS=Mus musculus GN=Arhgap21 PE=1 SV=1	nkDGkDQGEPVsPSEDEPFSWPGPk	N-Term(TMT6plex); K2(TMT6plex); K5(TMT6plex); S12(Phospho); K25(TMT6plex)	4	931.723	3.95925	1	S12	S42	KDQGEPVSPSEDEPF	S12(Phospho): 83.74	0.0838885	0.0868163	0.217592	0.148123
[K].sSEDSGSRkGssSEVFSDAAR.[E]_S12_S13_S17_2	B7ZCJ1	Rho GTPase-activating protein 21 OS=Mus musculus GN=Arhgap21 PE=1 SV=1	sSEDSGSRkGssSEVFSDAAR	N-Term(TMT6plex); K9(TMT6plex); S11(Phospho); S12(Phospho)	3	922.078	2.42298	2	S12.S13.S17	S929.S930.S934	SGSRKGSSSEVFSDA.GSRKGSSSEVFSDAA.GSSSEVFSDAAREGW	S12(Phospho): 52.68; S13(Phospho): 86.93; S17(Phospho): 50.24	0.122269	0.0982459	0.173012	0.140655
[K].sSEDSGsRkGsSSEVFSDAAR.[E]_S7_S11_2	B7ZCJ1	Rho GTPase-activating protein 21 OS=Mus musculus GN=Arhgap21 PE=1 SV=1	sSEDSGsRkGsSSEVFSDAAR	N-Term(TMT6plex); S7(Phospho); K9(TMT6plex); S11(Phospho)	4	691.81	3.24212	2	S7.S11	S924.S928	KSSEDSGSRKGSSSE.DSGSRKGSSSEVFSD	S7(Phospho): 83.53; S11(Phospho): 83.64	0.125054	0.10778	0.159484	0.13658
[R].rNsEGSEAScTEGSLTPSLDSR.[R]_S3_1	B7ZCJ1	Rho GTPase-activating protein 21 OS=Mus musculus GN=Arhgap21 PE=1 SV=1	rNsEGSEAScTEGSLTPSLDSR	N-Term(TMT6plex); S3(Phospho); C10(Carbamidomethyl)	3	883.726	3.41011	1	S3	S1666	ARVSRRNSEGSEASC	S3(Phospho): 85.84	0.136999	0.102473	0.171705	0.118425
[R].rNsEGSEAScTEGSLTPSLDSR.[R]_S6_1	B7ZCJ1	Rho GTPase-activating protein 21 OS=Mus musculus GN=Arhgap21 PE=1 SV=1	rNsEGSEAScTEGSLTPSLDSR	N-Term(TMT6plex); S3(Phospho); C10(Carbamidomethyl)	2	1325.09	1.88486	1	S6	S1669	SRRNSEGSEASCTEG	S6(Phospho): 87.46	0.12276	0.110856	0.155667	0.134254
[R].rNSEGSEAscTEGSLTPSLDSRR.[Q]_S3_1	B7ZCJ1	Rho GTPase-activating protein 21 OS=Mus musculus GN=Arhgap21 PE=1 SV=1	rNSEGSEAscTEGSLTPSLDSRR	N-Term(TMT6plex); S9(Phospho); C10(Carbamidomethyl)	3	935.762	2.28832	1	S3	S1666	ARVSRRNSEGSEASC	S3(Phospho): 95.86	0.0726506	0.103223	0.204707	0.147072
[R].rQLsHDQESVGPPSLDGQHSSk.[T]_S4_1	B7ZCJ1	Rho GTPase-activating protein 21 OS=Mus musculus GN=Arhgap21 PE=1 SV=1	rQLsHDQESVGPPSLDGQHSSk	N-Term(TMT6plex); S4(Phospho); K22(TMT6plex)	4	732.616	3.00154	1	S4	S861	PLIRRQLSHDQESVG	S4(Phospho): 99.44	0.14181	0.133822	0.125621	0.0900965
[R].skSyDEGLDDYREDAk.[L]_S1_S3_Y4_1	B7ZCJ1	Rho GTPase-activating protein 21 OS=Mus musculus GN=Arhgap21 PE=1 SV=1	skSyDEGLDDYREDAk	N-Term(TMT6plex); K2(TMT6plex); Y4(Phospho); K16(TMT6plex)	3	886.767	1.85656	1	S1.S3.Y4	S883.S885.Y886	HSSKTERSKSYDEGL.SKTERSKSYDEGLDD.KTERSKSYDEGLDDY	S1(Phospho): 33.33; S3(Phospho): 33.33; Y4(Phospho): 33.33	0.118385	0.101693	0.184669	0.128953
[R].sksYDEGLDDYREDAk.[L]_S3_1	B7ZCJ1	Rho GTPase-activating protein 21 OS=Mus musculus GN=Arhgap21 PE=1 SV=1	sksYDEGLDDYREDAk	N-Term(TMT6plex); K2(TMT6plex); S3(Phospho); K16(TMT6plex)	4	665.328	1.72467	1	S3	S885	SKTERSKSYDEGLDD	S3(Phospho): 90.22	0.119189	0.0992327	0.16931	0.134319
[R].sTSHDRVPQSVQIR.[Q]_S1_1	B7ZCJ1	Rho GTPase-activating protein 21 OS=Mus musculus GN=Arhgap21 PE=1 SV=1	sTSHDRVPQSVQIR	N-Term(TMT6plex); S1(Phospho)	3	640.328	2.41373	1	S1	S446	TLQVRRRSTSHDRVP	S1(Phospho): 93.35	0.13337	0.103216	0.148823	0.130808
[R].eFITGDVEPTDAESAWHsENEEEDk.[L]_S18_1	B7ZNL2	Nap1l4 protein OS=Mus musculus GN=Nap1l4 PE=1 SV=1	eFITGDVEPTDAESAWHsENEEEDk	N-Term(TMT6plex); S18(Phospho); K25(TMT6plex)	3	1134.84	3.04154	1	S18	S125	DAESAWHSENEEEDK	S18(Phospho): 80.03	0.244793	0.149005	0.0888269	0.078142
[R].eFITGDVEPTDAEsAWHSENEEEDkLAGDmk.[N]_S14_S18_1	B7ZNL2	Nap1l4 protein OS=Mus musculus GN=Nap1l4 PE=1 SV=1	eFITGDVEPTDAEsAWHSENEEEDkLAGDmk	N-Term(TMT6plex); S14(Phospho); K25(TMT6plex); M30(Oxidation); K31(TMT6plex)	5	853.398	4.49081	1	S14.S18	S121.S125	VEPTDAESAWHSENE.DAESAWHSENEEEDK	S14(Phospho): 46.05; S18(Phospho): 46.05	0.167278	0.143107	0.106117	0.113122
[R].eFITGDVEPTDAESAWHsENEEEDkLAGDMk.[N]_S18_1	B7ZNL2	Nap1l4 protein OS=Mus musculus GN=Nap1l4 PE=1 SV=1	eFITGDVEPTDAESAWHsENEEEDkLAGDMk	N-Term(TMT6plex); S18(Phospho); K25(TMT6plex); K31(TMT6plex)	4	1062.5	6.41197	1	S18	S125	DAESAWHSENEEEDK	S18(Phospho): 84.65	0.153204	0.147132	0.114923	0.106521
[K].aVPVsPSAVEEDEDEDGHTVVATAR.[G]_S7_1	B9EHJ3	Tight junction protein ZO-1 OS=Mus musculus GN=Tjp1 PE=1 SV=1	aVPVsPSAVEEDEDEDGHTVVATAR	N-Term(TMT6plex); S5(Phospho)	3	963.783	3.38382	1	S7	S1536	KAVPVSPSAVEEDED	S7(Phospho): 82.83	0.108533	0.115572	0.205762	0.125182
[K].kVQIPVSHPDPEPVsDNEDDSYDEEVHDPR.[A]_S15_1	B9EHJ3	Tight junction protein ZO-1 OS=Mus musculus GN=Tjp1 PE=1 SV=1	kVQIPVSHPDPEPVsDNEDDSYDEEVHDPR	N-Term(TMT6plex); K1(TMT6plex); S15(Phospho)	4	996.464	2.99458	1	S15	S125	HPDPEPVSDNEDDSY	S15(Phospho): 100	0.113079	0.123665	0.177751	0.126884
[K].kVQIPVSHPDPEPVsDNEDDsYDEEVHDPR.[A]_S15_S21_Y22_2	B9EHJ3	Tight junction protein ZO-1 OS=Mus musculus GN=Tjp1 PE=1 SV=1	kVQIPVSHPDPEPVsDNEDDsYDEEVHDPR	N-Term(TMT6plex); K1(TMT6plex); S15(Phospho); S21(Phospho)	4	1016.46	4.3771	2	S15.S21.Y22	S125.S131.Y132	HPDPEPVSDNEDDSY.VSDNEDDSYDEEVHD.SDNEDDSYDEEVHDP	S15(Phospho): 99.97; S21(Phospho): 50.01; Y22(Phospho): 50.01	0.120963	0.117256	0.153131	0.112927
[K].sREDLSAQPVQTk.[F]_S1_1	B9EHJ3	Tight junction protein ZO-1 OS=Mus musculus GN=Tjp1 PE=1 SV=1	sREDLSAQPVQTk	N-Term(TMT6plex); S1(Phospho); K13(TMT6plex)	3	666.354	2.99752	1	S1	S617	SKRNLRKSREDLSAQ	S1(Phospho): 100	0.204761	0.120753	0.101898	0.0915512
[K].sREDLSAQPVQTkFPAYER.[V]_S1_1	B9EHJ3	Tight junction protein ZO-1 OS=Mus musculus GN=Tjp1 PE=1 SV=1	sREDLSAQPVQTkFPAYER	N-Term(TMT6plex); S1(Phospho); K13(TMT6plex)	4	690.858	1.88676	1	S1	S617	SKRNLRKSREDLSAQ	S1(Phospho): 100	0.0498582	0.0842318	0.251061	0.169306
[K].vQIPVSHPDPEPVsDNEDDsYDEEVHDPR.[A]_S14_S20_2	B9EHJ3	Tight junction protein ZO-1 OS=Mus musculus GN=Tjp1 PE=1 SV=1	vQIPVSHPDPEPVsDNEDDsYDEEVHDPR	N-Term(TMT6plex); S14(Phospho); S20(Phospho)	4	927.144	4.94889	2	S14.S20	S125.S131	HPDPEPVSDNEDDSY.VSDNEDDSYDEEVHD	S14(Phospho): 99.49; S20(Phospho): 85.32	0.109371	0.126616	0.167172	0.112062
[K].vQIPVSHPDPEPVsDNEDDsYDEEVHDPR.[A]_S14_S20_Y21_2	B9EHJ3	Tight junction protein ZO-1 OS=Mus musculus GN=Tjp1 PE=1 SV=1	vQIPVSHPDPEPVsDNEDDsYDEEVHDPR	N-Term(TMT6plex); S14(Phospho); S20(Phospho)	3	1235.85	3.2403	2	S14.S20.Y21	S125.S131.Y132	HPDPEPVSDNEDDSY.VSDNEDDSYDEEVHD.SDNEDDSYDEEVHDP	S14(Phospho): 99.27; S20(Phospho): 50.36; Y21(Phospho): 50.36	0.114977	0.105612	0.147792	0.092475
[K].vQIPVSHPDPEPVsDNEDDsYDEEVHDPR.[A]_S14_Y21_2	B9EHJ3	Tight junction protein ZO-1 OS=Mus musculus GN=Tjp1 PE=1 SV=1	vQIPVSHPDPEPVsDNEDDsYDEEVHDPR	N-Term(TMT6plex); S14(Phospho); S20(Phospho)	4	927.143	4.07991	2	S14.Y21	S125.Y132	HPDPEPVSDNEDDSY.SDNEDDSYDEEVHDP	S14(Phospho): 99.33; Y21(Phospho): 84.19	0.130876	0.0983996	0.17161	0.113502
[K].vQIPVSHPDPEPVSDNEDDsYDEEVHDPR.[A]_S20_Y21_1	B9EHJ3	Tight junction protein ZO-1 OS=Mus musculus GN=Tjp1 PE=1 SV=1	vQIPVSHPDPEPVSDNEDDsYDEEVHDPR	N-Term(TMT6plex); S20(Phospho)	4	907.151	5.20264	1	S20.Y21	S131.Y132	VSDNEDDSYDEEVHD.SDNEDDSYDEEVHDP	S20(Phospho): 50; Y21(Phospho): 50	0.131495	0.137564	0.147502	0.104649
[R].iDsPGLkPASQQVYR.[K]_S3_1	B9EHJ3	Tight junction protein ZO-1 OS=Mus musculus GN=Tjp1 PE=1 SV=1	iDsPGLkPASQQVYR	N-Term(TMT6plex); S3(Phospho); K7(TMT6plex)	3	733.064	2.15439	1	S3	S912	QAIHRIDSPGLKPAS	S3(Phospho): 100	0.119015	0.155752	0.126071	0.11566
[R].sQSRsPDQRsEPSDHSTQSPQQPSNGSLR.[S]_S16_T17_2	B9EHJ3	Tight junction protein ZO-1 OS=Mus musculus GN=Tjp1 PE=1 SV=1	sQSRsPDQRsEPSDHSTQSPQQPSNGSLR	N-Term(TMT6plex); S5(Phospho); S10(Phospho)	4	893.146	2.50051	2	S16.T17	S326.T327	RSEPSDHSTQSPQQP.SEPSDHSTQSPQQPS	S16(Phospho): 69.55; T17(Phospho): 87.01	0.10336	0.147911	0.14442	0.0703342
[R].sSEPVREDsSGMHHENQTYPPYSPQAQPQAIHR.[I]_Y19_1	B9EHJ3	Tight junction protein ZO-1 OS=Mus musculus GN=Tjp1 PE=1 SV=1	sSEPVREDsSGMHHENQTYPPYSPQAQPQAIHR	N-Term(TMT6plex); S9(Phospho)	5	814.776	3.52433	1	Y19	Y895	MHHENQTYPPYSPQA	Y19(Phospho): 80.6	0.140981	0.113617	0.142448	0.126795
[R].sSEPVREDSSGmHHENQTYPPySPQAQPQAIHR.[I]_Y22_S23_1	B9EHJ3	Tight junction protein ZO-1 OS=Mus musculus GN=Tjp1 PE=1 SV=1	sSEPVREDSSGmHHENQTYPPySPQAQPQAIHR	N-Term(TMT6plex); M12(Oxidation); Y22(Phospho)	5	817.975	2.66512	1	Y22.S23	Y898.S899	ENQTYPPYSPQAQPQ.NQTYPPYSPQAQPQA	Y22(Phospho): 48.44; S23(Phospho): 48.44	0.048985	0.192861	0.116291	0.0866407
[K].gYSSPEPDIQDssGSEAQSVkPSTR.[R]_S12_S13_2	B9EJ86	Oxysterol-binding protein-related protein 8 OS=Mus musculus GN=Osbpl8 PE=1 SV=1	gYSSPEPDIQDssGSEAQSVkPSTR	N-Term(TMT6plex); S12(Phospho); S13(Phospho); K21(TMT6plex)	3	1076.49	3.68549	2	S12.S13	S807.S808	PEPDIQDSSGSEAQS.EPDIQDSSGSEAQSV	S12(Phospho): 99.89; S13(Phospho): 99.48	0.115478	0.103106	0.163122	0.146434
[R].aNNLHSGDNFQLNDsEIER.[Q]_S15_1	B9EJ86	Oxysterol-binding protein-related protein 8 OS=Mus musculus GN=Osbpl8 PE=1 SV=1	aNNLHSGDNFQLNDsEIER	N-Term(TMT6plex); S15(Phospho)	3	828.048	4.58789	1	S15	S314	DNFQLNDSEIERQHF	S15(Phospho): 100	0.144509	0.12136	0.1301	0.136478
[R].aNNLHsGDNFQLNDSEIER.[Q]_S6_1	B9EJ86	Oxysterol-binding protein-related protein 8 OS=Mus musculus GN=Osbpl8 PE=1 SV=1	aNNLHsGDNFQLNDSEIER	N-Term(TMT6plex); S6(Phospho)	3	828.046	3.35896	1	S6	S305	LRANNLHSGDNFQLN	S6(Phospho): 100	0.135789	0.127877	0.123461	0.154339
[K].kkGQDELSsSESLFINk.[E]_S8_S9_S10_1	D0QMC3	Myeloid cell nuclear differentiation antigen-like protein OS=Mus musculus GN=Mndal PE=1 SV=1	kkGQDELSsSESLFINk	N-Term(TMT6plex); K1(TMT6plex); K2(TMT6plex); S9(Phospho); K17(TMT6plex)	4	727.406	3.30818	1	S8.S9.S10	S109.S110.S111	KKGQDELSSSESLFI.KGQDELSSSESLFIN.GQDELSSSESLFINK	S8(Phospho): 33.32; S9(Phospho): 33.32; S10(Phospho): 33.32	0.122936	0.120976	0.127902	0.135815
[R].aGSDGEANkAEEREsPTVSPR.[G]_S15_1	D3YUT2	Alpha-protein kinase 3 OS=Mus musculus GN=Alpk3 PE=1 SV=1	aGSDGEANkAEEREsPTVSPR	N-Term(TMT6plex); K9(TMT6plex); S15(Phospho)	4	682.085	1.43473	1	S15	S1165	NKAEERESPTVSPRG	S15(Phospho): 81.67	0.190541	0.173734	0.104549	0.102575
[R].rLsGVEEAVLSTPVR.[E]_S3_1	D3YUT2	Alpha-protein kinase 3 OS=Mus musculus GN=Alpk3 PE=1 SV=1	rLsGVEEAVLSTPVR	N-Term(TMT6plex); S3(Phospho)	3	641.349	4.50024	1	S3	S229	FQRKRRLSGVEEAVL	S3(Phospho): 100	0.164326	0.170759	0.102576	0.093652
[R].nksEVDLYNSDPLVcR.[A]_S3_1	D3YYS6	Monoglyceride lipase OS=Mus musculus GN=Mgll PE=1 SV=1	nksEVDLYNSDPLVcR	N-Term(TMT6plex); K2(TMT6plex); S3(Phospho); C15(Carbamidomethyl)	3	816.406	3.14812	1	S3	S217	SVLSRNKSEVDLYNS	S3(Phospho): 100	0.132313	0.150914	0.136994	0.111338
[R].hSQAsSDDDSSRNTGDRSDQMLGTR.[R]_S6_1	D3YZV8	Coiled-coil domain-containing protein 8 homolog OS=Mus musculus GN=Ccdc8 PE=1 SV=2	hSQAsSDDDSSRNTGDRSDQMLGTR	N-Term(TMT6plex); S5(Phospho)	4	758.833	2.37615	1	S6	S243	MRHSQASSDDDSSRN	S6(Phospho): 73.26	0.0741263	0.0921768	0.183512	0.225485
[R].kEsFDSQSLINNQSk.[G]_S3_1	D3Z0N2	Sorbin and SH3 domain-containing protein 2 (Fragment) OS=Mus musculus GN=Sorbs2 PE=1 SV=1	kEsFDSQSLINNQSk	N-Term(TMT6plex); K1(TMT6plex); S3(Phospho); K15(TMT6plex)	3	831.44	3.12989	1	S3	S41	PPPARKESFDSQSLI	S3(Phospho): 98.99	0.172558	0.162925	0.108584	0.101418
[R].kEsFDsQSLINNQSk.[G]_S3_S6_2	D3Z0N2	Sorbin and SH3 domain-containing protein 2 (Fragment) OS=Mus musculus GN=Sorbs2 PE=1 SV=1	kEsFDsQSLINNQSk	N-Term(TMT6plex); K1(TMT6plex); S3(Phospho); S6(Phospho); K15(TMT6plex)	3	858.091	3.11884	2	S3.S6	S41.S44	PPPARKESFDSQSLI.ARKESFDSQSLINNQ	S3(Phospho): 100; S6(Phospho): 100	0.140322	0.116188	0.142001	0.132588
[R].kEsFDSQSLINNQSk.[G]_S6_S8_1	D3Z0N2	Sorbin and SH3 domain-containing protein 2 (Fragment) OS=Mus musculus GN=Sorbs2 PE=1 SV=1	kEsFDSQSLINNQSk	N-Term(TMT6plex); K1(TMT6plex); S3(Phospho); K15(TMT6plex)	4	623.831	2.97395	1	S6.S8	S44.S46	ARKESFDSQSLINNQ.KESFDSQSLINNQSK	S6(Phospho): 46.92; S8(Phospho): 46.92	0.170626	0.166869	0.104016	0.10075
[R].kEsFDsQSLINNQSk.[G]_S6_S8_2	D3Z0N2	Sorbin and SH3 domain-containing protein 2 (Fragment) OS=Mus musculus GN=Sorbs2 PE=1 SV=1	kEsFDsQSLINNQSk	N-Term(TMT6plex); K1(TMT6plex); S3(Phospho); S6(Phospho); K15(TMT6plex)	4	643.822	3.62316	2	S6.S8	S44.S46	ARKESFDSQSLINNQ.KESFDSQSLINNQSK	S6(Phospho): 97.41; S8(Phospho): 86.01	0.126278	0.116334	0.143638	0.146435
[R].kEsFDSQSLINNQSk.[G]_S8_1	D3Z0N2	Sorbin and SH3 domain-containing protein 2 (Fragment) OS=Mus musculus GN=Sorbs2 PE=1 SV=1	kEsFDSQSLINNQSk	N-Term(TMT6plex); K1(TMT6plex); S3(Phospho); K15(TMT6plex)	4	623.831	2.38847	1	S8	S46	KESFDSQSLINNQSK	S8(Phospho): 86.19	0.126547	0.196484	0.101421	0.129648
[R].sPTQAPPPPARkEsFDSQSLINNQSk.[G]_S1_S14_2	D3Z0N2	Sorbin and SH3 domain-containing protein 2 (Fragment) OS=Mus musculus GN=Sorbs2 PE=1 SV=1	sPTQAPPPPARkEsFDSQSLINNQSk	N-Term(TMT6plex); S1(Phospho); K12(TMT6plex); S14(Phospho); K26(TMT6plex)	4	918.718	4.58636	2	S1.S14	S28.S41	PNLQDKRSPTQAPPP.PPPARKESFDSQSLI	S1(Phospho): 87.33; S14(Phospho): 99.27	0.0499433	0.0888656	0.195827	0.182352
[R].sPTQAPPPPARkEsFDsQSLINNQSk.[G]_S14_S19_2	D3Z0N2	Sorbin and SH3 domain-containing protein 2 (Fragment) OS=Mus musculus GN=Sorbs2 PE=1 SV=1	sPTQAPPPPARkEsFDsQSLINNQSk	N-Term(TMT6plex); K12(TMT6plex); S17(Phospho); S19(Phospho); K26(TMT6plex)	4	918.716	5.29296	2	S14.S19	S41.S46	PPPARKESFDSQSLI.KESFDSQSLINNQSK	S14(Phospho): 97.53; S19(Phospho): 84.77	0.0405032	0.139197	0.166834	0.129564
[R].sPTQAPPPPARkEsFDSQSLINNQSk.[G]_T3_S19_2	D3Z0N2	Sorbin and SH3 domain-containing protein 2 (Fragment) OS=Mus musculus GN=Sorbs2 PE=1 SV=1	sPTQAPPPPARkEsFDSQSLINNQSk	N-Term(TMT6plex); S1(Phospho); K12(TMT6plex); S14(Phospho); K26(TMT6plex)	4	918.718	4.10809	2	T3.S19	T30.S46	LQDKRSPTQAPPPPA.KESFDSQSLINNQSK	T3(Phospho): 84.35; S19(Phospho): 81.89	0.0457715	0.0874233	0.224925	0.161178
[R].sVRPNLQDkRSPTQAPPPPAR.[K]_S11_1	D3Z0N2	Sorbin and SH3 domain-containing protein 2 (Fragment) OS=Mus musculus GN=Sorbs2 PE=1 SV=1	sVRPNLQDkRSPTQAPPPPAR	N-Term(TMT6plex); K9(TMT6plex); S11(Phospho)	5	570.915	3.14976	1	S11	S28	PNLQDKRSPTQAPPP	S11(Phospho): 89.94	0.0878572	0.0948968	0.194869	0.155353
[K].nSITEIsDNEDELLEYHR.[R]_S7_1	D3Z0X5	Pleckstrin homology-like domain family B member 1 OS=Mus musculus GN=Phldb1 PE=1 SV=1	nSITEIsDNEDELLEYHR	N-Term(TMT6plex); S7(Phospho)	3	829.379	2.8718	1	S7	S585	KNSITEISDNEDELL	S7(Phospho): 99.83	0.178866	0.193013	0.0887091	0.0818236
[R].eRkNSItEIsDNEDELLEYHR.[R]_T7_S10_2	D3Z0X5	Pleckstrin homology-like domain family B member 1 OS=Mus musculus GN=Phldb1 PE=1 SV=1	eRkNSItEIsDNEDELLEYHR	N-Term(TMT6plex); K3(TMT6plex); T7(Phospho); S10(Phospho)	4	802.88	3.05255	2	T7.S10	T582.S585	RERKNSITEISDNED.KNSITEISDNEDELL	T7(Phospho): 86.33; S10(Phospho): 97.6	0.1136	0.164267	0.113368	0.109181
[R].kNsITEISDNEDELLEYHR.[R]_S3_1	D3Z0X5	Pleckstrin homology-like domain family B member 1 OS=Mus musculus GN=Phldb1 PE=1 SV=1	kNsITEISDNEDELLEYHR	N-Term(TMT6plex); K1(TMT6plex); S3(Phospho)	4	711.603	2.4771	1	S3	S580	IPRERKNSITEISDN	S3(Phospho): 87.51	0.115126	0.140879	0.0843643	0.157648
[R].kNSITEIsDNEDELLEYHR.[R]_S3_T5_S8_1	D3Z0X5	Pleckstrin homology-like domain family B member 1 OS=Mus musculus GN=Phldb1 PE=1 SV=1	kNSITEIsDNEDELLEYHR	N-Term(TMT6plex); K1(TMT6plex); S8(Phospho)	4	711.603	4.16512	1	S3.T5.S8	S580.T582.S585	IPRERKNSITEISDN.RERKNSITEISDNED.KNSITEISDNEDELL	S3(Phospho): 33.33; T5(Phospho): 33.33; S8(Phospho): 33.33	0.141092	0.224063	0.0919623	0.0873184
[R].kNSITEIsDNEDELLEYHR.[R]_S8_1	D3Z0X5	Pleckstrin homology-like domain family B member 1 OS=Mus musculus GN=Phldb1 PE=1 SV=1	kNSITEIsDNEDELLEYHR	N-Term(TMT6plex); K1(TMT6plex); S8(Phospho)	3	948.467	3.87463	1	S8	S585	KNSITEISDNEDELL	S8(Phospho): 99.99	0.148675	0.207322	0.0873602	0.0939012
[R].kNsITEISDNEDELLEYHRR.[Q]_S3_1	D3Z0X5	Pleckstrin homology-like domain family B member 1 OS=Mus musculus GN=Phldb1 PE=1 SV=1	kNsITEISDNEDELLEYHRR	N-Term(TMT6plex); K1(TMT6plex); T5(Phospho)	5	600.703	3.10779	1	S3	S580	IPRERKNSITEISDN	S3(Phospho): 85.71	0.116769	0.132275	0.128178	0.119347
[R].kNsITEIsDNEDELLEYHRR.[Q]_S3_S8_2	D3Z0X5	Pleckstrin homology-like domain family B member 1 OS=Mus musculus GN=Phldb1 PE=1 SV=1	kNsITEIsDNEDELLEYHRR	N-Term(TMT6plex); K1(TMT6plex); S3(Phospho); S8(Phospho)	3	1027.15	2.42647	2	S3.S8	S580.S585	IPRERKNSITEISDN.KNSITEISDNEDELL	S3(Phospho): 86.52; S8(Phospho): 86.39	0.14362	0.139813	0.114727	0.0972382
[R].rTRsPsPTLGESLAPR.[K]_S4_S6_2	D3Z0X5	Pleckstrin homology-like domain family B member 1 OS=Mus musculus GN=Phldb1 PE=1 SV=1	rTRsPsPTLGESLAPR	N-Term(TMT6plex); S4(Phospho); S6(Phospho)	3	705.349	2.30709	2	S4.S6	S520.S522	ARGRRTRSPSPTLGE.GRRTRSPSPTLGESL	S4(Phospho): 91.43; S6(Phospho): 92.13	0.109552	0.13273	0.141784	0.12024
[R].tRsPsPTLGESLAPR.[K]_S3_S5_T7_2	D3Z0X5	Pleckstrin homology-like domain family B member 1 OS=Mus musculus GN=Phldb1 PE=1 SV=1	tRsPsPTLGESLAPR	N-Term(TMT6plex); S3(Phospho); S5(Phospho)	2	979.469	2.74985	2	S3.S5.T7	S520.S522.T524	ARGRRTRSPSPTLGE.GRRTRSPSPTLGESL.RTRSPSPTLGESLAP	S3(Phospho): 53.35; S5(Phospho): 91.41; T7(Phospho): 52.4	0.137254	0.115148	0.1413	0.115079
[R].tRsPsPTLGESLAPR.[K]_S5_T7_2	D3Z0X5	Pleckstrin homology-like domain family B member 1 OS=Mus musculus GN=Phldb1 PE=1 SV=1	tRsPsPTLGESLAPR	N-Term(TMT6plex); S3(Phospho); S5(Phospho)	2	979.472	3.29717	2	S5.T7	S522.T524	GRRTRSPSPTLGESL.RTRSPSPTLGESLAP	S5(Phospho): 88.88; T7(Phospho): 98.43	0.114316	0.100802	0.144954	0.109307
[R].tRsPsPTLGESLAPR.[K]_T1_S5_2	D3Z0X5	Pleckstrin homology-like domain family B member 1 OS=Mus musculus GN=Phldb1 PE=1 SV=1	tRsPsPTLGESLAPR	N-Term(TMT6plex); S3(Phospho); S5(Phospho)	3	653.316	3.09119	2	T1.S5	T518.S522	LGARGRRTRSPSPTL.GRRTRSPSPTLGESL	T1(Phospho): 91.59; S5(Phospho): 99.89	0.106361	0.112163	0.142036	0.129351
[R].aSEIQPLQGTSENREAsPAGGAQR.[A]_S17_1	D3Z183	Major facilitator superfamily domain-containing protein 6 OS=Mus musculus GN=Mfsd6 PE=1 SV=1	aSEIQPLQGTSENREAsPAGGAQR	N-Term(TMT6plex); S17(Phospho)	3	921.784	1.74682	1	S17	S736	TSENREASPAGGAQR	S17(Phospho): 99.33	0.0858154	0.123508	0.190478	0.163584
[K].akFStSSSDQSFASFEDQQk.[V]_S4_1	D3Z1D3	RIKEN cDNA 3425401B19 gene OS=Mus musculus GN=3425401B19Rik PE=1 SV=1	akFStSSSDQSFASFEDQQk	N-Term(TMT6plex); K2(TMT6plex); T5(Phospho); K20(TMT6plex)	3	998.156	4.35361	1	S4	S729	RQTKAKFSTSSSDQS	S4(Phospho): 88.94	0.119326	0.0984883	0.189296	0.146824
[K].akFSTssSDQSFASFEDQQk.[V]_T5_S6_2	D3Z1D3	RIKEN cDNA 3425401B19 gene OS=Mus musculus GN=3425401B19Rik PE=1 SV=1	akFSTssSDQSFASFEDQQk	N-Term(TMT6plex); K2(TMT6plex); S6(Phospho); S7(Phospho); K20(TMT6plex)	3	1024.81	5.97827	2	T5.S6	T730.S731	QTKAKFSTSSSDQSF.TKAKFSTSSSDQSFA	T5(Phospho): 90.95; S6(Phospho): 90.32	0.110717	0.0842502	0.197496	0.149939
[K].hVLETSDTQPVEISPsPPGQLNGYQEk.[E]_S16_1	D3Z1D3	RIKEN cDNA 3425401B19 gene OS=Mus musculus GN=3425401B19Rik PE=1 SV=1	hVLETSDTQPVEISPsPPGQLNGYQEk	N-Term(TMT6plex); S16(Phospho); K27(TMT6plex)	4	872.938	5.45856	1	S16	S473	QPVEISPSPPGQLNG	S16(Phospho): 98.48	0.143847	0.148149	0.140783	0.12255
[K].hYEDMPLLkEPYPAESkGSPyQAR.[A]_S16_S19_1	D3Z1D3	RIKEN cDNA 3425401B19 gene OS=Mus musculus GN=3425401B19Rik PE=1 SV=1	hYEDMPLLkEPYPAESkGSPyQAR	N-Term(TMT6plex); K9(TMT6plex); K17(TMT6plex); Y21(Phospho)	5	715.569	3.62026	1	S16.S19	S325.S328	KEPYPAESKGSPYQA.YPAESKGSPYQARAN	S16(Phospho): 47.14; S19(Phospho): 47.14	0.0634795	0.072313	0.263618	0.180305
[K].hYEDMPLLkEPYPAESkGsPYQAR.[A]_S19_1	D3Z1D3	RIKEN cDNA 3425401B19 gene OS=Mus musculus GN=3425401B19Rik PE=1 SV=1	hYEDMPLLkEPYPAESkGsPYQAR	N-Term(TMT6plex); K9(TMT6plex); K17(TMT6plex); S19(Phospho)	4	894.207	3.14689	1	S19	S328	YPAESKGSPYQARAN	S19(Phospho): 80.91	0.0633982	0.0709643	0.270101	0.179067
[R].aNcAQEENRSPsGSQSTSGAWGAR.[D]_S10_1	D3Z1D3	RIKEN cDNA 3425401B19 gene OS=Mus musculus GN=3425401B19Rik PE=1 SV=1	aNcAQEENRSPsGSQSTSGAWGAR	N-Term(TMT6plex); C3(Carbamidomethyl); S10(Phospho)	3	939.742	2.645	1	S10	S343	CAQEENRSPSGSQST	S10(Phospho): 82.17	0.175362	0.127218	0.149955	0.118649
[R].aPGEQEsPkNPEIASHSSDSLLR.[T]_S7_1	D3Z1D3	RIKEN cDNA 3425401B19 gene OS=Mus musculus GN=3425401B19Rik PE=1 SV=1	aPGEQEsPkNPEIASHSSDSLLR	N-Term(TMT6plex); S7(Phospho); K9(TMT6plex)	4	747.628	3.00511	1	S7	S221	RAPGEQESPKNPEIA	S7(Phospho): 100	0.196898	0.153628	0.119864	0.069501
[R].kGsFSFLPPVEEENR.[M]_S3_1	D3Z1D3	RIKEN cDNA 3425401B19 gene OS=Mus musculus GN=3425401B19Rik PE=1 SV=1	kGsFSFLPPVEEENR	N-Term(TMT6plex); K1(TMT6plex); S3(Phospho)	3	758.725	3.50021	1	S3	S954	SQQTRKGSFSFLPPV	S3(Phospho): 99.94	0.172276	0.160167	0.0952635	0.106377
[R].rEDMTHGLTWEAEGSDPSDFRALsPR.[G]_S24_1	D3Z1D3	RIKEN cDNA 3425401B19 gene OS=Mus musculus GN=3425401B19Rik PE=1 SV=1	rEDMTHGLTWEAEGSDPSDFRALsPR	N-Term(TMT6plex); S24(Phospho)	4	818.127	2.62428	1	S24	S1126	PSDFRALSPRGILLA	S24(Phospho): 99.98	0.0673978	0.104752	0.181299	0.131172
[R].sVsQETETERETGFQSLPLNQk.[F]_S3_1	D3Z1D3	RIKEN cDNA 3425401B19 gene OS=Mus musculus GN=3425401B19Rik PE=1 SV=1	sVsQETETERETGFQSLPLNQk	N-Term(TMT6plex); S3(Phospho); K22(TMT6plex)	3	1016.18	2.76011	1	S3	S677	NGLSRSVSQETETER	S3(Phospho): 99.82	0.167295	0.145037	0.115654	0.103588
[R].sVSQETETEREtGFQSLPLNQk.[F]_T6_1	D3Z1D3	RIKEN cDNA 3425401B19 gene OS=Mus musculus GN=3425401B19Rik PE=1 SV=1	sVSQETETEREtGFQSLPLNQk	N-Term(TMT6plex); S1(Phospho); K22(TMT6plex)	3	1016.18	1.49688	1	T6	T680	SRSVSQETETERETG	T6(Phospho): 83.54	0.156549	0.143801	0.116925	0.101386
[K].kTLQkEADEEDsDEETSYPER.[S]_S12_1	D3Z316	Protein 1700021F05Rik OS=Mus musculus GN=1700021F05Rik PE=1 SV=2	kTLQkEADEEDsDEETSYPER	N-Term(TMT6plex); K1(TMT6plex); K5(TMT6plex); S12(Phospho)	4	817.396	3.50562	1	S12	S106	KEADEEDSDEETSYP	S12(Phospho): 86.6	0.0669566	0.121867	0.187092	0.140183
[K].kTLQkEADEEDsDEETSYPER.[S]_T2_S12_1	D3Z316	Protein 1700021F05Rik OS=Mus musculus GN=1700021F05Rik PE=1 SV=2	kTLQkEADEEDsDEETSYPER	N-Term(TMT6plex); K1(TMT6plex); K5(TMT6plex); S12(Phospho)	4	817.395	3.24028	1	T2.S12	T96.S106	SKKSTKKTLQKEADE.KEADEEDSDEETSYP	T2(Phospho): 49.81; S12(Phospho): 49.81	0.0502188	0.115671	0.202499	0.157111
[K].tLQkEADEEDsDEETSYPER.[S]_S11_1	D3Z316	Protein 1700021F05Rik OS=Mus musculus GN=1700021F05Rik PE=1 SV=2	tLQkEADEEDsDEETSYPER	N-Term(TMT6plex); K4(TMT6plex); S11(Phospho)	4	728.076	2.5798	1	S11	S106	KEADEEDSDEETSYP	S11(Phospho): 100	0.143004	0.117382	0.141477	0.121623
[K].tLQkEADEEDSDEEtSYPERSEQEEELESEPGVAk.[D]_S11_1	D3Z316	Protein 1700021F05Rik OS=Mus musculus GN=1700021F05Rik PE=1 SV=2	tLQkEADEEDSDEEtSYPERSEQEEELESEPGVAk	N-Term(TMT6plex); K4(TMT6plex); T15(Phospho); K35(TMT6plex)	4	1195.8	5.91363	1	S11	S106	KEADEEDSDEETSYP	S11(Phospho): 99.78	0.106574	0.1395	0.147311	0.119333
[K].tLQkEADEEDsDEETSYPERSEQEEELESEPGVAk.[D]_T1_1	D3Z316	Protein 1700021F05Rik OS=Mus musculus GN=1700021F05Rik PE=1 SV=2	tLQkEADEEDsDEETSYPERSEQEEELESEPGVAk	N-Term(TMT6plex); K4(TMT6plex); S11(Phospho); K35(TMT6plex)	5	956.844	2.92475	1	T1	T96	SKKSTKKTLQKEADE	T1(Phospho): 72.44	0.108324	0.133412	0.142645	0.133878
[R].sTSFGVPNANSIk.[Q]_S1_1	D3Z3Q3	Smoothelin OS=Mus musculus GN=Smtn PE=1 SV=1	sTSFGVPNANSIk	N-Term(TMT6plex); S1(Phospho); K13(TMT6plex)	3	620.66	2.66264	1	S1	S796	PRTAVQRSTSFGVPN	S1(Phospho): 93.67	0.1078	0.123799	0.104693	0.205698
[R].sTsFGVPNANSIk.[Q]_S3_1	D3Z3Q3	Smoothelin OS=Mus musculus GN=Smtn PE=1 SV=1	sTsFGVPNANSIk	N-Term(TMT6plex); S3(Phospho); K13(TMT6plex)	2	930.485	3.54595	1	S3	S798	TAVQRSTSFGVPNAN	S3(Phospho): 99.73	0.117072	0.123424	0.118794	0.176947
[K].dSEsPRHFIPADYLESTEEFIR.[R]_S2_1	D3Z5J3	Sorbin and SH3 domain-containing protein 1 OS=Mus musculus GN=Sorbs1 PE=1 SV=1	dSEsPRHFIPADYLESTEEFIR	N-Term(TMT6plex); S4(Phospho)	3	983.126	3.3556	1	S2	S671	SSASTKDSESPRHFI	S2(Phospho): 85.07	0.111952	0.143335	0.132561	0.115034
[K].dSEsPRHFIPADYLESTEEFIR.[R]_S4_1	D3Z5J3	Sorbin and SH3 domain-containing protein 1 OS=Mus musculus GN=Sorbs1 PE=1 SV=1	dSEsPRHFIPADYLESTEEFIR	N-Term(TMT6plex); S4(Phospho)	3	983.127	3.27801	1	S4	S673	ASTKDSESPRHFIPA	S4(Phospho): 89.5	0.107478	0.143594	0.142675	0.127994
[K].dSEsPRHFIPADYLESTEEFIRR.[R]_S4_1	D3Z5J3	Sorbin and SH3 domain-containing protein 1 OS=Mus musculus GN=Sorbs1 PE=1 SV=1	dSEsPRHFIPADYLESTEEFIRR	N-Term(TMT6plex); S4(Phospho)	4	776.622	2.49727	1	S4	S673	ASTKDSESPRHFIPA	S4(Phospho): 74.29	0.105772	0.136332	0.151465	0.132308
[K].rEsDGTPGGLASLENER.[Q]_S3_1	D3Z5J3	Sorbin and SH3 domain-containing protein 1 OS=Mus musculus GN=Sorbs1 PE=1 SV=1	rEsDGTPGGLASLENER	N-Term(TMT6plex); S3(Phospho)	2	1049	3.6403	1	S3	S625	FHAVKRESDGTPGGL	S3(Phospho): 100	0.184482	0.111747	0.128495	0.132931
[K].rEsDGTPGGLASLENER.[Q]_S3_T6_1	D3Z5J3	Sorbin and SH3 domain-containing protein 1 OS=Mus musculus GN=Sorbs1 PE=1 SV=1	rEsDGTPGGLASLENER	N-Term(TMT6plex); S3(Phospho)	3	699.665	3.5653	1	S3.T6	S625.T628	FHAVKRESDGTPGGL.VKRESDGTPGGLASL	S3(Phospho): 50; T6(Phospho): 50	0.197908	0.117165	0.129168	0.112348
[K].rLSsLSDPASER.[R]_S4_1	D3Z5J3	Sorbin and SH3 domain-containing protein 1 OS=Mus musculus GN=Sorbs1 PE=1 SV=1	rLSsLSDPASER	N-Term(TMT6plex); S4(Phospho)	3	542.94	1.9739	1	S4	S286	EQQKRLSSLSDPASE	S4(Phospho): 92.48	0.155348	0.10009	0.16863	0.131446
[K].rPSSSASTkDSEsPRHFIPADYLESTEEFIR.[R]_S13_1	D3Z5J3	Sorbin and SH3 domain-containing protein 1 OS=Mus musculus GN=Sorbs1 PE=1 SV=1	rPSSSASTkDSEsPRHFIPADYLESTEEFIR	N-Term(TMT6plex); K9(TMT6plex); S13(Phospho)	5	816.409	3.96039	1	S13	S673	ASTKDSESPRHFIPA	S13(Phospho): 77.91	0.0688057	0.121149	0.157543	0.132998
[K].rPSSSASTkDsEsPRHFIPADYLESTEEFIR.[R]_S3_S4_S5_S7_T8_S11_S13_2	D3Z5J3	Sorbin and SH3 domain-containing protein 1 OS=Mus musculus GN=Sorbs1 PE=1 SV=1	rPSSSASTkDsEsPRHFIPADYLESTEEFIR	N-Term(TMT6plex); K9(TMT6plex); S11(Phospho); S13(Phospho)	5	832.402	3.84974	2	S3.S4.S5.S7.T8.S11.S13	S663.S664.S665.S667.T668.S671.S673	LSGLKRPSSSASTKD.SGLKRPSSSASTKDS.GLKRPSSSASTKDSE.KRPSSSASTKDSESP.RPSSSASTKDSESPR.SSASTKDSESPRHFI.ASTKDSESPRHFIPA	S3(Phospho): 19.17; S4(Phospho): 19.17; S5(Phospho): 19.17; S7(Phospho): 19.17; T8(Phospho): 19.17; S11(Phospho): 19.17; S13(Phospho): 84.73	0.0844832	0.147498	0.186071	0.133749
[K].sPSANSPQSSAVsPTPDITSEPPGYIYSSNFHAVkR.[E]_S13_1	D3Z5J3	Sorbin and SH3 domain-containing protein 1 OS=Mus musculus GN=Sorbs1 PE=1 SV=1	sPSANSPQSSAVsPTPDITSEPPGYIYSSNFHAVkR	N-Term(TMT6plex); S13(Phospho); K35(TMT6plex)	4	1079.28	4.31296	1	S13	S600	SPQSSAVSPTPDITS	S13(Phospho): 95.48	0.142362	0.176638	0.118552	0.0852517
[K].sPSANsPQSSAVSPTPDITSEPPGYIYSSNFHAVkR.[E]_S6_1	D3Z5J3	Sorbin and SH3 domain-containing protein 1 OS=Mus musculus GN=Sorbs1 PE=1 SV=1	sPSANsPQSSAVSPTPDITSEPPGYIYSSNFHAVkR	N-Term(TMT6plex); S6(Phospho); K35(TMT6plex)	4	1079.28	4.71954	1	S6	S593	NKSPSANSPQSSAVS	S6(Phospho): 95.32	0.171276	0.190728	0.0633182	0.067962
[K].sVLEGGDIPLQGLSGLkRPSSsAsTkDSESPR.[H]_S20_S21_S22_2	D3Z5J3	Sorbin and SH3 domain-containing protein 1 OS=Mus musculus GN=Sorbs1 PE=1 SV=1	sVLEGGDIPLQGLSGLkRPSSsAsTkDSESPR	N-Term(TMT6plex); K17(TMT6plex); S22(Phospho); S24(Phospho); K26(TMT6plex)	5	821.428	2.47834	2	S20.S21.S22	S663.S664.S665	LSGLKRPSSSASTKD.SGLKRPSSSASTKDS.GLKRPSSSASTKDSE	S20(Phospho): 47.86; S21(Phospho): 47.86; S22(Phospho): 73.13	0.0374794	0.0811207	0.234578	0.176465
[K].sVLEGGDIPLQGLSGLkRPSSSAsTkDsESPR.[H]_S20_S21_S24_2	D3Z5J3	Sorbin and SH3 domain-containing protein 1 OS=Mus musculus GN=Sorbs1 PE=1 SV=1	sVLEGGDIPLQGLSGLkRPSSSAsTkDsESPR	N-Term(TMT6plex); K17(TMT6plex); S24(Phospho); K26(TMT6plex); S28(Phospho)	5	821.426	2.98763	2	S20.S21.S24	S663.S664.S667	LSGLKRPSSSASTKD.SGLKRPSSSASTKDS.KRPSSSASTKDSESP	S20(Phospho): 45.93; S21(Phospho): 45.93; S24(Phospho): 93.44	0.0774912	0.129029	0.174192	0.104641
[K].sVLEGGDIPLQGLSGLkRPSssASTkDSESPR.[H]_S20_S24_T25_S28_2	D3Z5J3	Sorbin and SH3 domain-containing protein 1 OS=Mus musculus GN=Sorbs1 PE=1 SV=1	sVLEGGDIPLQGLSGLkRPSssASTkDSESPR	N-Term(TMT6plex); K17(TMT6plex); S21(Phospho); S22(Phospho); K26(TMT6plex)	4	1026.53	3.01886	2	S20.S24.T25.S28	S663.S667.T668.S671	LSGLKRPSSSASTKD.KRPSSSASTKDSESP.RPSSSASTKDSESPR.SSASTKDSESPRHFI	S20(Phospho): 55.25; S24(Phospho): 34.92; T25(Phospho): 34.92; S28(Phospho): 34.92	0.0440304	0.0711201	0.229279	0.166108
[K].sVLEGGDIPLQGLSGLkRPSsSASTkDSESPR.[H]_S21_1	D3Z5J3	Sorbin and SH3 domain-containing protein 1 OS=Mus musculus GN=Sorbs1 PE=1 SV=1	sVLEGGDIPLQGLSGLkRPSsSASTkDSESPR	N-Term(TMT6plex); K17(TMT6plex); S21(Phospho); K26(TMT6plex)	4	1006.54	3.69516	1	S21	S664	SGLKRPSSSASTKDS	S21(Phospho): 65.75	0.0738252	0.105767	0.187586	0.146277
[K].sVLEGGDIPLQGLSGLkRPssSASTkDSESPR.[H]_S22_S24_2	D3Z5J3	Sorbin and SH3 domain-containing protein 1 OS=Mus musculus GN=Sorbs1 PE=1 SV=1	sVLEGGDIPLQGLSGLkRPssSASTkDSESPR	N-Term(TMT6plex); K17(TMT6plex); S24(Phospho); K26(TMT6plex); S28(Phospho)	5	821.428	3.14042	2	S22.S24	S665.S667	GLKRPSSSASTKDSE.KRPSSSASTKDSESP	S22(Phospho): 66.32; S24(Phospho): 81.38	0.0409447	0.0785868	0.232326	0.18262
[K].sVLEGGDIPLQGLSGLkRPssSASTkDSESPR.[H]_T25_S28_2	D3Z5J3	Sorbin and SH3 domain-containing protein 1 OS=Mus musculus GN=Sorbs1 PE=1 SV=1	sVLEGGDIPLQGLSGLkRPssSASTkDSESPR	N-Term(TMT6plex); K17(TMT6plex); S20(Phospho); S21(Phospho); K26(TMT6plex)	3	1368.38	2.53049	2	T25.S28	T668.S671	RPSSSASTKDSESPR.SSASTKDSESPRHFI	T25(Phospho): 44.05; S28(Phospho): 58.47	0.0295481	0.0663967	0.219208	0.20021
[K].tPVDYIDLPYSSsPSR.[S]_S11_S12_1	D3Z5J3	Sorbin and SH3 domain-containing protein 1 OS=Mus musculus GN=Sorbs1 PE=1 SV=1	tPVDYIDLPYSSsPSR	N-Term(TMT6plex); S13(Phospho)	2	1053.51	3.47321	1	S11.S12	S847.S848	DYIDLPYSSSPSRSA.YIDLPYSSSPSRSAT	S11(Phospho): 46.29; S12(Phospho): 46.29	0.154949	0.130045	0.129748	0.115349
[K].tPVDYIDLPYSsSPSR.[S]_S12_1	D3Z5J3	Sorbin and SH3 domain-containing protein 1 OS=Mus musculus GN=Sorbs1 PE=1 SV=1	tPVDYIDLPYSsSPSR	N-Term(TMT6plex); S12(Phospho)	2	1053.51	3.65	1	S12	S848	YIDLPYSSSPSRSAT	S12(Phospho): 87.21	0.156371	0.12618	0.141117	0.10453
[K].tPVDYIDLPYSsSPSR.[S]_S13_1	D3Z5J3	Sorbin and SH3 domain-containing protein 1 OS=Mus musculus GN=Sorbs1 PE=1 SV=1	tPVDYIDLPYSsSPSR	N-Term(TMT6plex); S13(Phospho)	3	702.674	4.59442	1	S13	S849	IDLPYSSSPSRSATV	S13(Phospho): 90.88	0.156526	0.125615	0.135219	0.11418
[K].tPVDYIDLPYSSSPSRsATVsPQQPQAQQR.[R]_S15_S17_T19_S21_2	D3Z5J3	Sorbin and SH3 domain-containing protein 1 OS=Mus musculus GN=Sorbs1 PE=1 SV=1	tPVDYIDLPYSSSPSRsATVsPQQPQAQQR	N-Term(TMT6plex); S17(Phospho); S21(Phospho)	4	923.938	4.381	2	S15.S17.T19.S21	S851.S853.T855.S857	LPYSSSPSRSATVSP.YSSSPSRSATVSPQQ.SSPSRSATVSPQQPQ.PSRSATVSPQQPQAQ	S15(Phospho): 32.78; S17(Phospho): 32.78; T19(Phospho): 32.78; S21(Phospho): 99.85	0.101556	0.107549	0.182826	0.12916
[R].aGEQDPVPTPAELTsPGR.[A]_S15_1	D3Z5J3	Sorbin and SH3 domain-containing protein 1 OS=Mus musculus GN=Sorbs1 PE=1 SV=1	aGEQDPVPTPAELTsPGR	N-Term(TMT6plex); S15(Phospho)	3	711.015	3.26306	1	S15	S310	PTPAELTSPGRASER	S15(Phospho): 89.37	0.198173	0.189263	0.0909752	0.0926698
[R].aGEQDPVPTPAELTsPGRASER.[R]_T14_S15_1	D3Z5J3	Sorbin and SH3 domain-containing protein 1 OS=Mus musculus GN=Sorbs1 PE=1 SV=1	aGEQDPVPTPAELTsPGRASER	N-Term(TMT6plex); S15(Phospho)	3	858.755	4.28274	1	T14.S15	T309.S310	VPTPAELTSPGRASE.PTPAELTSPGRASER	T14(Phospho): 49.25; S15(Phospho): 49.25	0.100104	0.175297	0.119223	0.136186
[R].aSsSYRGTPSSSPVSPQESPk.[H]_S3_S4_1	D3Z5J3	Sorbin and SH3 domain-containing protein 1 OS=Mus musculus GN=Sorbs1 PE=1 SV=1	aSsSYRGTPSSSPVSPQESPk	N-Term(TMT6plex); S3(Phospho); K21(TMT6plex)	3	892.112	4.97998	1	S3.S4	S46.S47	TVTLRASSSYRGTPS.VTLRASSSYRGTPSS	S3(Phospho): 45.16; S4(Phospho): 45.16	0.253554	0.179361	0.0533885	0.0584751
[R].aSSSYRGTPSssPVSPQESPk.[H]_S4_Y5_S10_S11_2	D3Z5J3	Sorbin and SH3 domain-containing protein 1 OS=Mus musculus GN=Sorbs1 PE=1 SV=1	aSSSYRGTPSssPVSPQESPk	N-Term(TMT6plex); S11(Phospho); S12(Phospho); K21(TMT6plex)	4	689.325	2.82778	2	S4.Y5.S10.S11	S47.Y48.S53.S54	VTLRASSSYRGTPSS.TLRASSSYRGTPSSS.SSYRGTPSSSPVSPQ.SYRGTPSSSPVSPQE	S4(Phospho): 42.79; Y5(Phospho): 42.79; S10(Phospho): 46.77; S11(Phospho): 46.77	0.227349	0.130071	0.110284	0.10489
[R].aSSsYRGTPsSSPVSPQESPk.[H]_T8_S12_2	D3Z5J3	Sorbin and SH3 domain-containing protein 1 OS=Mus musculus GN=Sorbs1 PE=1 SV=1	aSSsYRGTPsSSPVSPQESPk	N-Term(TMT6plex); S4(Phospho); S10(Phospho); K21(TMT6plex)	3	918.762	4.13194	2	T8.S12	T51.S55	ASSSYRGTPSSSPVS.YRGTPSSSPVSPQES	T8(Phospho): 99.47; S12(Phospho): 80.31	0.208032	0.119439	0.106705	0.131039
[R].dIsPEEIDLk.[N]_S3_1	D3Z5J3	Sorbin and SH3 domain-containing protein 1 OS=Mus musculus GN=Sorbs1 PE=1 SV=1	dIsPEEIDLk	N-Term(TMT6plex); S3(Phospho); K10(TMT6plex)	3	566.298	4.07441	1	S3	S516	EKMSRDISPEEIDLK	S3(Phospho): 100	0.191392	0.111695	0.144419	0.136418
[R].dIsPEEIDLkNEPWYk.[F]_S3_1	D3Z5J3	Sorbin and SH3 domain-containing protein 1 OS=Mus musculus GN=Sorbs1 PE=1 SV=1	dIsPEEIDLkNEPWYk	N-Term(TMT6plex); S3(Phospho); K10(TMT6plex); K16(TMT6plex)	2	1372.21	2.74298	1	S3	S516	EKMSRDISPEEIDLK	S3(Phospho): 100	0.105476	0.101934	0.186449	0.155394
[R].gTPSSSPVsPQESPk.[H]_S9_1	D3Z5J3	Sorbin and SH3 domain-containing protein 1 OS=Mus musculus GN=Sorbs1 PE=1 SV=1	gTPSSSPVsPQESPk	N-Term(TMT6plex); S9(Phospho); K15(TMT6plex)	3	675.009	3.13623	1	S9	S58	TPSSSPVSPQESPKH	S9(Phospho): 99.99	0.314765	0.147776	0.076682	0.0655331
[R].gTPSSSPVSPQEsPkHESk.[S]_S13_1	D3Z5J3	Sorbin and SH3 domain-containing protein 1 OS=Mus musculus GN=Sorbs1 PE=1 SV=1	gTPSSSPVSPQEsPkHESk	N-Term(TMT6plex); S13(Phospho); K15(TMT6plex); K19(TMT6plex)	4	684.108	4.60343	1	S13	S62	SPVSPQESPKHESKS	S13(Phospho): 99.02	0.321529	0.199801	0.043564	0.0453297
[R].gTPSsSPVSPQESPkHESk.[S]_S4_S6_1	D3Z5J3	Sorbin and SH3 domain-containing protein 1 OS=Mus musculus GN=Sorbs1 PE=1 SV=1	gTPSsSPVSPQESPkHESk	N-Term(TMT6plex); S5(Phospho); K15(TMT6plex); K19(TMT6plex)	4	684.107	2.66993	1	S4.S6	S53.S55	SSYRGTPSSSPVSPQ.YRGTPSSSPVSPQES	S4(Phospho): 45.2; S6(Phospho): 45.2	0.263782	0.22761	0.0528082	0.0584668
[R].gTPSSSPVsPQEsPkHESk.[S]_S9_S13_2	D3Z5J3	Sorbin and SH3 domain-containing protein 1 OS=Mus musculus GN=Sorbs1 PE=1 SV=1	gTPSSSPVsPQEsPkHESk	N-Term(TMT6plex); S9(Phospho); S13(Phospho); K15(TMT6plex); K19(TMT6plex)	4	704.099	2.88656	2	S9.S13	S58.S62	TPSSSPVSPQESPKH.SPVSPQESPKHESKS	S9(Phospho): 99.94; S13(Phospho): 99.99	0.317305	0.194482	0.0546381	0.0510232
[R].rAGEQDPVPTPAELTsPGR.[A]_S16_1	D3Z5J3	Sorbin and SH3 domain-containing protein 1 OS=Mus musculus GN=Sorbs1 PE=1 SV=1	rAGEQDPVPTPAELTsPGR	N-Term(TMT6plex); S16(Phospho)	3	763.048	3.66138	1	S16	S310	PTPAELTSPGRASER	S16(Phospho): 92.51	0.166213	0.161189	0.120386	0.10494
[R].rAGEQDPVPTPAELtSPGR.[A]_T15_S16_1	D3Z5J3	Sorbin and SH3 domain-containing protein 1 OS=Mus musculus GN=Sorbs1 PE=1 SV=1	rAGEQDPVPTPAELtSPGR	N-Term(TMT6plex); T15(Phospho)	3	763.048	2.67637	1	T15.S16	T309.S310	VPTPAELTSPGRASE.PTPAELTSPGRASER	T15(Phospho): 49.99; S16(Phospho): 49.99	0.119826	0.141147	0.0972337	0.088001
[R].rAGEQDPVPTPAELTsPGRASER.[R]_S21_1	D3Z5J3	Sorbin and SH3 domain-containing protein 1 OS=Mus musculus GN=Sorbs1 PE=1 SV=1	rAGEQDPVPTPAELTsPGRASER	N-Term(TMT6plex); S16(Phospho)	3	910.786	2.20619	1	S21	S315	LTSPGRASERRAKDA	S21(Phospho): 66.87	0.10137	0.150574	0.14222	0.135746
[R].rAGEQDPVPTPAELtSPGRASER.[R]_T10_1	D3Z5J3	Sorbin and SH3 domain-containing protein 1 OS=Mus musculus GN=Sorbs1 PE=1 SV=1	rAGEQDPVPTPAELtSPGRASER	N-Term(TMT6plex); T15(Phospho)	4	683.34	2.72691	1	T10	T304	GEQDPVPTPAELTSP	T10(Phospho): 80	0.0951429	0.173428	0.15055	0.118994
[R].sATVsPQQPQAQQR.[R]_S5_1	D3Z5J3	Sorbin and SH3 domain-containing protein 1 OS=Mus musculus GN=Sorbs1 PE=1 SV=1	sATVsPQQPQAQQR	N-Term(TMT6plex); S5(Phospho)	2	917.954	3.28878	1	S5	S857	PSRSATVSPQQPQAQ	S5(Phospho): 99.94	0.432334	0.164772	0.0256484	0.0430342
[R].skSEMNYIEGEk.[V]_S1_1	D3Z5J3	Sorbin and SH3 domain-containing protein 1 OS=Mus musculus GN=Sorbs1 PE=1 SV=1	skSEMNYIEGEk	N-Term(TMT6plex); S1(Phospho); K2(TMT6plex); K12(TMT6plex)	3	728.038	1.84394	1	S1	S439	SPLSVPRSKSEMNYI	S1(Phospho): 99.96	0.146054	0.120725	0.146163	0.129958
[R].skSEMNYIEGEk.[V]_S1_S3_1	D3Z5J3	Sorbin and SH3 domain-containing protein 1 OS=Mus musculus GN=Sorbs1 PE=1 SV=1	skSEMNYIEGEk	N-Term(TMT6plex); S1(Phospho); K2(TMT6plex); K12(TMT6plex)	3	728.041	1.63392	1	S1.S3	S439.S441	SPLSVPRSKSEMNYI.LSVPRSKSEMNYIEG	S1(Phospho): 50; S3(Phospho): 50	0.144401	0.122619	0.158972	0.12402
[R].sksEmNYIEGEk.[V]_S3_1	D3Z5J3	Sorbin and SH3 domain-containing protein 1 OS=Mus musculus GN=Sorbs1 PE=1 SV=1	sksEmNYIEGEk	N-Term(TMT6plex); K2(TMT6plex); S3(Phospho); K12(TMT6plex)	3	728.039	2.52885	1	S3	S441	LSVPRSKSEMNYIEG	S3(Phospho): 99.34	0.151047	0.115086	0.14668	0.125556
[R].ssSLkSSPERNDWEPPDk.[K]_S2_S3_1	D3Z5J3	Sorbin and SH3 domain-containing protein 1 OS=Mus musculus GN=Sorbs1 PE=1 SV=1	ssSLkSSPERNDWEPPDk	N-Term(TMT6plex); S2(Phospho); K5(TMT6plex); K18(TMT6plex)	3	942.812	1.85302	1	S2.S3	S465.S466	LPLPARSSSLKSSPE.PLPARSSSLKSSPER	S2(Phospho): 49.02; S3(Phospho): 49.02	0.127953	0.100132	0.19699	0.155503
[R].sSsLkSSPERNDWEPPDk.[K]_S3_1	D3Z5J3	Sorbin and SH3 domain-containing protein 1 OS=Mus musculus GN=Sorbs1 PE=1 SV=1	sSsLkSSPERNDWEPPDk	N-Term(TMT6plex); S3(Phospho); K5(TMT6plex); K18(TMT6plex)	3	942.813	1.83417	1	S3	S466	PLPARSSSLKSSPER	S3(Phospho): 80.01	0.101975	0.112051	0.172939	0.138325
[R].sTQDLSDVSTDEVGIPLR.[N]_S1_T2_1	D3Z5J3	Sorbin and SH3 domain-containing protein 1 OS=Mus musculus GN=Sorbs1 PE=1 SV=1	sTQDLSDVSTDEVGIPLR	N-Term(TMT6plex); S1(Phospho)	3	747.698	2.95758	1	S1.T2	S329.T330	ASRRVVRSTQDLSDV.SRRVVRSTQDLSDVS	S1(Phospho): 50; T2(Phospho): 50	0.148203	0.116656	0.144467	0.132623
[R].nQPsPQAGLAGPGPAGYGAARPTIPAR.[A]_S4_1	D3Z656	Synaptojanin-1 OS=Mus musculus GN=Synj1 PE=1 SV=1	nQPsPQAGLAGPGPAGYGAARPTIPAR	N-Term(TMT6plex); S4(Phospho)	3	961.159	1.77894	1	S4	S1215	NIGRNQPSPQAGLAG	S4(Phospho): 96.64	0.116026	0.0697174	0.160517	0.16024
[R].sRSSQSLPSDSSPQLQVk.[I]_S3_S4_1	D3Z656	Synaptojanin-1 OS=Mus musculus GN=Synj1 PE=1 SV=1	sRSSQSLPSDSSPQLQVk	N-Term(TMT6plex); S1(Phospho); K18(TMT6plex)	3	823.767	3.54469	1	S3.S4	S1330.S1331	QPPPRSRSSQSLPSD.PPPRSRSSQSLPSDS	S3(Phospho): 47.77; S4(Phospho): 47.77	0.105259	0.127372	0.130431	0.146232
[R].sSQSLPSDSsPQLQVk.[I]_S10_1	D3Z656	Synaptojanin-1 OS=Mus musculus GN=Synj1 PE=1 SV=1	sSQSLPSDSsPQLQVk	N-Term(TMT6plex); S10(Phospho); K16(TMT6plex)	3	742.719	3.27262	1	S10	S1339	QSLPSDSSPQLQVKI	S10(Phospho): 99.96	0.122823	0.146466	0.134502	0.12967
[R].sSQSLPSDsSPQLQVk.[I]_S9_S10_1	D3Z656	Synaptojanin-1 OS=Mus musculus GN=Synj1 PE=1 SV=1	sSQSLPSDsSPQLQVk	N-Term(TMT6plex); S9(Phospho); K16(TMT6plex)	2	1113.57	4.22952	1	S9.S10	S1338.S1339	SQSLPSDSSPQLQVK.QSLPSDSSPQLQVKI	S9(Phospho): 49.91; S10(Phospho): 49.91	0.108295	0.10774	0.139515	0.155247
[R].tPGPPSSQGsPVDTQPAAQk.[D]_S10_1	D3Z656	Synaptojanin-1 OS=Mus musculus GN=Synj1 PE=1 SV=1	tPGPPSSQGsPVDTQPAAQk	N-Term(TMT6plex); S10(Phospho); K20(TMT6plex)	3	830.088	4.66605	1	S10	S1124	GPPSSQGSPVDTQPA	S10(Phospho): 100	0.203932	0.13013	0.110315	0.114945
[R].tsPcQsPTVPEYSAPSLPIRPSR.[A]_S2_S6_2	D3Z656	Synaptojanin-1 OS=Mus musculus GN=Synj1 PE=1 SV=1	tsPcQsPTVPEYSAPSLPIRPSR	N-Term(TMT6plex); S2(Phospho); C4(Carbamidomethyl); S6(Phospho)	3	972.787	2.90283	2	S2.S6	S1089.S1093	PSSSPRTSPCQSPTV.PRTSPCQSPTVPEYS	S2(Phospho): 88.35; S6(Phospho): 97.93	0.126003	0.126756	0.146533	0.130755
[K].aNSTQEPSQQPASSGASPLSAsEGPESPGSSRPSVAGLR.[S]_S30_1	D9J2Z9	ENH isoform 1b OS=Mus musculus GN=Pdlim5 PE=1 SV=1	aNSTQEPSQQPASSGASPLSAsEGPESPGSSRPSVAGLR	N-Term(TMT6plex); S22(Phospho)	4	1019.49	3.55794	1	S30	S226	EGPESPGSSRPSVAG	S30(Phospho): 57.73	0.127272	0.10704	0.168717	0.147947
[K].kANSTQEPSQQPASsGASPLSASEGPESPGSSRPSVAGLR.[S]_S18_1	D9J2Z9	ENH isoform 1b OS=Mus musculus GN=Pdlim5 PE=1 SV=1	kANSTQEPSQQPASsGASPLSASEGPESPGSSRPSVAGLR	N-Term(TMT6plex); K1(TMT6plex); S15(Phospho)	4	1108.8	4.53664	1	S18	S213	QPASSGASPLSASEG	S18(Phospho): 95.8	0.110808	0.0728146	0.20363	0.171045
[K].kANSTQEPSQQPASSGASPLSASEGPESPGSSRPsVAGLR.[S]_S28_1	D9J2Z9	ENH isoform 1b OS=Mus musculus GN=Pdlim5 PE=1 SV=1	kANSTQEPSQQPASSGASPLSASEGPESPGSSRPsVAGLR	N-Term(TMT6plex); K1(TMT6plex); S28(Phospho)	4	1108.8	5.21887	1	S28	S223	SASEGPESPGSSRPS	S28(Phospho): 56.52	0.109839	0.0840438	0.182824	0.169189
[K].kSSSTQEPSQQPASSGAsPLSASEGPESPGSSRPSVAGLR.[S]_S18_1	D9J302	ENH isoform 1e OS=Mus musculus GN=Pdlim5 PE=1 SV=1	kSSSTQEPSQQPASSGAsPLSASEGPESPGSSRPSVAGLR	N-Term(TMT6plex); K1(TMT6plex); S18(Phospho)	4	1106.05	4.62727	1	S18	S345	QPASSGASPLSASEG	S18(Phospho): 75.74	0.134203	0.100477	0.162277	0.159368
[K].kSSSTQEPSQQPASSGASPLSASEGPEsPGSSRPSVAGLR.[S]_S28_1	D9J302	ENH isoform 1e OS=Mus musculus GN=Pdlim5 PE=1 SV=1	kSSSTQEPSQQPASSGASPLSASEGPEsPGSSRPSVAGLR	N-Term(TMT6plex); K1(TMT6plex); S28(Phospho)	4	1106.05	6.36433	1	S28	S355	SASEGPESPGSSRPS	S28(Phospho): 99.98	0.0845089	0.0904924	0.205642	0.177047
[K].sEPVSVQkPTVTsVcSESAQELAEGQR.[R]_S13_1	D9J302	ENH isoform 1e OS=Mus musculus GN=Pdlim5 PE=1 SV=1	sEPVSVQkPTVTsVcSESAQELAEGQR	N-Term(TMT6plex); K8(TMT6plex); S13(Phospho); C15(Carbamidomethyl)	3	1147.9	5.4331	1	S13	S102	VQKPTVTSVCSESAQ	S13(Phospho): 90.03	0.13641	0.151557	0.140285	0.108864
[K].sEPVSVQkPTVTsVcsESAQELAEGQR.[R]_S13_S16_2	D9J302	ENH isoform 1e OS=Mus musculus GN=Pdlim5 PE=1 SV=1	sEPVSVQkPTVTsVcsESAQELAEGQR	N-Term(TMT6plex); K8(TMT6plex); S13(Phospho); C15(Carbamidomethyl); S16(Phospho)	3	1174.56	4.44982	2	S13.S16	S102.S105	VQKPTVTSVCSESAQ.PTVTSVCSESAQELA	S13(Phospho): 88.07; S16(Phospho): 97.45	0.100209	0.100535	0.192247	0.144295
[K].sEPVSVQkPTVTsVcsESAQELAEGQR.[R]_S13_S18_2	D9J302	ENH isoform 1e OS=Mus musculus GN=Pdlim5 PE=1 SV=1	sEPVSVQkPTVTsVcsESAQELAEGQR	N-Term(TMT6plex); K8(TMT6plex); S13(Phospho); C15(Carbamidomethyl); S16(Phospho)	3	1174.56	4.48924	2	S13.S18	S102.S107	VQKPTVTSVCSESAQ.VTSVCSESAQELAEG	S13(Phospho): 75.01; S18(Phospho): 85.96	0.10456	0.0990214	0.161287	0.161742
[K].sEPVSVQkPTVTSVcsESAQELAEGQR.[R]_S16_1	D9J302	ENH isoform 1e OS=Mus musculus GN=Pdlim5 PE=1 SV=1	sEPVSVQkPTVTSVcsESAQELAEGQR	N-Term(TMT6plex); K8(TMT6plex); C15(Carbamidomethyl); S16(Phospho)	3	1147.91	5.62394	1	S16	S105	PTVTSVCSESAQELA	S16(Phospho): 96.95	0.138319	0.135798	0.140437	0.132028
[K].sEPVSVQkPTVTSVcSEsAQELAEGQR.[R]_S18_1	D9J302	ENH isoform 1e OS=Mus musculus GN=Pdlim5 PE=1 SV=1	sEPVSVQkPTVTSVcSEsAQELAEGQR	N-Term(TMT6plex); K8(TMT6plex); C15(Carbamidomethyl); S18(Phospho)	4	861.179	5.15682	1	S18	S107	VTSVCSESAQELAEG	S18(Phospho): 97.78	0.135538	0.135655	0.148311	0.120214
[K].sEPVSVQkPTVTsVcsESAQELAEGQR.[R]_T10_T12_2	D9J302	ENH isoform 1e OS=Mus musculus GN=Pdlim5 PE=1 SV=1	sEPVSVQkPTVTsVcsESAQELAEGQR	N-Term(TMT6plex); K8(TMT6plex); S13(Phospho); C15(Carbamidomethyl); S16(Phospho)	4	881.172	4.59692	2	T10.T12	T99.T101	PVSVQKPTVTSVCSE.SVQKPTVTSVCSESA	T10(Phospho): 76.45; T12(Phospho): 76.45	0.119877	0.0805366	0.173033	0.152139
[K].sEPVSVQkPTVTsVcSESAQELAEGQR.[R]_T12_1	D9J302	ENH isoform 1e OS=Mus musculus GN=Pdlim5 PE=1 SV=1	sEPVSVQkPTVTsVcSESAQELAEGQR	N-Term(TMT6plex); K8(TMT6plex); S13(Phospho); C15(Carbamidomethyl)	3	1147.9	3.58224	1	T12	T101	SVQKPTVTSVCSESA	T12(Phospho): 57.08	0.107631	0.137357	0.125907	0.13363
[K].sEPVSVQkPTVTsVcSESAQELAEGQR.[R]_T12_S13_1	D9J302	ENH isoform 1e OS=Mus musculus GN=Pdlim5 PE=1 SV=1	sEPVSVQkPTVTsVcSESAQELAEGQR	N-Term(TMT6plex); K8(TMT6plex); S13(Phospho); C15(Carbamidomethyl)	4	861.177	3.59231	1	T12.S13	T101.S102	SVQKPTVTSVCSESA.VQKPTVTSVCSESAQ	T12(Phospho): 46.18; S13(Phospho): 46.18	0.148825	0.142974	0.100644	0.127589
[K].sEPVSVQkPTVTsVcsESAQELAEGQR.[R]_T12_S13_2	D9J302	ENH isoform 1e OS=Mus musculus GN=Pdlim5 PE=1 SV=1	sEPVSVQkPTVTsVcsESAQELAEGQR	N-Term(TMT6plex); K8(TMT6plex); S13(Phospho); C15(Carbamidomethyl); S16(Phospho)	3	1174.55	5.76388	2	T12.S13	T101.S102	SVQKPTVTSVCSESA.VQKPTVTSVCSESAQ	T12(Phospho): 99.47; S13(Phospho): 95.34	0.0995509	0.111386	0.182439	0.13156
[K].sEPVSVQkPTVTSVcSESAQELAEGQRRGsQGDIk.[Q]_S30_1	D9J302	ENH isoform 1e OS=Mus musculus GN=Pdlim5 PE=1 SV=1	sEPVSVQkPTVTSVcSESAQELAEGQRRGsQGDIk	N-Term(TMT6plex); K8(TMT6plex); C15(Carbamidomethyl); S30(Phospho); K35(TMT6plex)	5	903.266	2.27145	1	S30	S119	AEGQRRGSQGDIKQQ	S30(Phospho): 97.55	0.0189846	0.0775336	0.229436	0.158876
[K].sSSTQEPSQQPASSGASPLSASEGPEsPGSSRPSVAGLR.[S]_S27_1	D9J302	ENH isoform 1e OS=Mus musculus GN=Pdlim5 PE=1 SV=1	sSSTQEPSQQPASSGASPLSASEGPEsPGSSRPSVAGLR	N-Term(TMT6plex); S27(Phospho)	3	1355.31	3.85359	1	S27	S355	SASEGPESPGSSRPS	S27(Phospho): 93.88	0.0984135	0.0905733	0.198511	0.171335
[R].rGsQGDIkQQNGPPR.[K]_S3_1	D9J302	ENH isoform 1e OS=Mus musculus GN=Pdlim5 PE=1 SV=1	rGsQGDIkQQNGPPR	N-Term(TMT6plex); S3(Phospho); K8(TMT6plex)	4	544.791	2.50373	1	S3	S119	AEGQRRGSQGDIKQQ	S3(Phospho): 100	0.0879483	0.156494	0.133101	0.130813
[R].sAAAFkPVGSTSVkSPsWQRPNQAAPSTGR.[I]_S15_1	D9J302	ENH isoform 1e OS=Mus musculus GN=Pdlim5 PE=1 SV=1	sAAAFkPVGSTSVkSPsWQRPNQAAPSTGR	N-Term(TMT6plex); K6(TMT6plex); K14(TMT6plex); S17(Phospho)	4	960.264	1.9153	1	S15	S382	VGSTSVKSPSWQRPN	S15(Phospho): 59.16	0.0764178	0.0623493	0.211387	0.19878
[K].gPGSVYTDDGsETSESSkPASR.[S]_S11_1	E0CYV9	RIKEN cDNA 1110002E22 gene OS=Mus musculus GN=1110002E22Rik PE=1 SV=1	gPGSVYTDDGsETSESSkPASR	N-Term(TMT6plex); S11(Phospho); K18(TMT6plex)	3	918.097	2.50718	1	S11	S776	SVYTDDGSETSESSK	S11(Phospho): 99.96	0.266937	0.159422	0.0781481	0.0987083
[K].sNsDcENYLTIPLk.[G]_Y8_1	E0CYV9	RIKEN cDNA 1110002E22 gene OS=Mus musculus GN=1110002E22Rik PE=1 SV=1	sNsDcENYLTIPLk	N-Term(TMT6plex); S3(Phospho); C5(Carbamidomethyl); K14(TMT6plex)	3	731.362	2.84116	1	Y8	Y1463	SNSDCENYLTIPLKG	Y8(Phospho): 93.07	0.0927571	0.0806366	0.191645	0.174117
[R].rEsPQTLkLPPEQQASR.[S]_S3_1	E0CYV9	RIKEN cDNA 1110002E22 gene OS=Mus musculus GN=1110002E22Rik PE=1 SV=1	rEsPQTLkLPPEQQASR	N-Term(TMT6plex); S3(Phospho); K8(TMT6plex)	3	835.119	1.9367	1	S3	S206	SAGLRRESPQTLKLP	S3(Phospho): 97.98	0.0655884	0.0747224	0.202962	0.163112
[R].rNsNPSTESVSAR.[A]_S3_1	E0CYV9	RIKEN cDNA 1110002E22 gene OS=Mus musculus GN=1110002E22Rik PE=1 SV=1	rNsNPSTESVSAR	N-Term(TMT6plex); S3(Phospho)	3	571.943	2.51952	1	S3	S1338	ERLQRRNSNPSTESV	S3(Phospho): 99.99	0.388256	0.209501	0.0340086	0.0544507
[R].gQLQSkDPQDPSQEPGPDSPGGsSPPRR.[Q]_S23_S24_1	E2JF22	Piezo-type mechanosensitive ion channel component 1 OS=Mus musculus GN=Piezo1 PE=1 SV=1	gQLQSkDPQDPSQEPGPDSPGGsSPPRR	N-Term(TMT6plex); K6(TMT6plex); S23(Phospho)	4	860.671	3.14729	1	S23.S24	S1389.S1390	GPDSPGGSSPPRRQW.PDSPGGSSPPRRQWW	S23(Phospho): 46.58; S24(Phospho): 46.58	0.115089	0.106365	0.167394	0.135909
[R].hSSDINHLVTQGRESPEGsYTDDANQEVR.[G]_S19_1	E9PUI5	Formin-binding protein 1-like OS=Mus musculus GN=Fnbp1l PE=1 SV=1	hSSDINHLVTQGRESPEGsYTDDANQEVR	N-Term(TMT6plex); S19(Phospho)	5	710.93	4.4212	1	S19	S505	GRESPEGSYTDDANQ	S19(Phospho): 71.77	0.164476	0.205339	0.063626	0.0429459
[R].rHSsDINHLVTQGREsPEGSYTDDANQEVR.[G]_S3_S4_S16_2	E9PUI5	Formin-binding protein 1-like OS=Mus musculus GN=Fnbp1l PE=1 SV=1	rHSsDINHLVTQGREsPEGSYTDDANQEVR	N-Term(TMT6plex); S4(Phospho); S16(Phospho)	4	947.42	5.04822	2	S3.S4.S16	S488.S489.S501	IRGDRRHSSDINHLV.RGDRRHSSDINHLVT.LVTQGRESPEGSYTD	S3(Phospho): 49.99; S4(Phospho): 49.99; S16(Phospho): 83.15	0.134908	0.125422	0.13147	0.120469
[R].rHSsDINHLVTQGREsPEGSYTDDANQEVR.[G]_S4_S16_2	E9PUI5	Formin-binding protein 1-like OS=Mus musculus GN=Fnbp1l PE=1 SV=1	rHSsDINHLVTQGREsPEGSYTDDANQEVR	N-Term(TMT6plex); S4(Phospho); S16(Phospho)	4	947.424	4.10557	2	S4.S16	S489.S501	RGDRRHSSDINHLVT.LVTQGRESPEGSYTD	S4(Phospho): 83.04; S16(Phospho): 79.44	0.136831	0.108482	0.157035	0.139992
[K].ikNGHsPERPTASDcQSPENIkDILk.[V]_S6_1	E9PUQ5	Golgin subfamily A member 2 OS=Mus musculus GN=Golga2 PE=1 SV=1	ikNGHsPERPTASDcQSPENIkDILk	N-Term(TMT6plex); K2(TMT6plex); S6(Phospho); C15(Carbamidomethyl); K22(TMT6plex); K26(TMT6plex)	5	787.026	2.32897	1	S6	S55	KKIKNGHSPERPTAS	S6(Phospho): 99.29	0.0698181	0.0956356	0.200644	0.155054
[K].nGHSPERPTAsDcQSPENIk.[D]_S11_1	E9PUQ5	Golgin subfamily A member 2 OS=Mus musculus GN=Golga2 PE=1 SV=1	nGHSPERPTAsDcQSPENIk	N-Term(TMT6plex); S11(Phospho); C13(Carbamidomethyl); K20(TMT6plex)	4	691.331	2.48536	1	S11	S62	SPERPTASDCQSPEN	S11(Phospho): 97.83	0.199333	0.16301	0.0866013	0.109757
[K].nGHsPERPTASDcQSPENIkDILk.[V]_S4_1	E9PUQ5	Golgin subfamily A member 2 OS=Mus musculus GN=Golga2 PE=1 SV=1	nGHsPERPTASDcQSPENIkDILk	N-Term(TMT6plex); S4(Phospho); C13(Carbamidomethyl); K20(TMT6plex); K24(TMT6plex)	4	865.943	2.43187	1	S4	S55	KKIKNGHSPERPTAS	S4(Phospho): 99.62	0.107815	0.128527	0.166372	0.132764
[K].dGSAPPRsPQPATsPVPSETSQTAk.[S]_S3_T13_S14_2	E9PUR2	Unconventional myosin-XVIIIa (Fragment) OS=Mus musculus GN=Myo18a PE=4 SV=2	dGSAPPRsPQPATsPVPSETSQTAk	N-Term(TMT6plex); S8(Phospho); S14(Phospho); K25(TMT6plex)	4	778.626	2.99583	2	S3.T13.S14	S41.T51.S52	EASSKDGSAPPRSPQ.PRSPQPATSPVPSET.RSPQPATSPVPSETS	S3(Phospho): 84.56; T13(Phospho): 48.04; S14(Phospho): 48.05	0.0839309	0.0484662	0.229739	0.228362
[K].dGSAPPRsPQPATSPVPSETSQTAk.[S]_S8_1	E9PUR2	Unconventional myosin-XVIIIa (Fragment) OS=Mus musculus GN=Myo18a PE=4 SV=2	dGSAPPRsPQPATSPVPSETSQTAk	N-Term(TMT6plex); S8(Phospho); K25(TMT6plex)	3	1011.17	4.97	1	S8	S46	DGSAPPRSPQPATSP	S8(Phospho): 99.92	0.0746809	0.0713186	0.228487	0.20566
[K].dGSAPPRSPQPATSPVPsETSQTAk.[S]_T13_1	E9PUR2	Unconventional myosin-XVIIIa (Fragment) OS=Mus musculus GN=Myo18a PE=4 SV=2	dGSAPPRSPQPATSPVPsETSQTAk	N-Term(TMT6plex); S18(Phospho); K25(TMT6plex)	4	758.635	3.69199	1	T13	T51	PRSPQPATSPVPSET	T13(Phospho): 72.87	0.0905698	0.0650052	0.235277	0.184138
[K].qQAksPASDVQQETGADPEVR.[L]_S5_1	E9PUR2	Unconventional myosin-XVIIIa (Fragment) OS=Mus musculus GN=Myo18a PE=4 SV=2	qQAksPASDVQQETGADPEVR	N-Term(TMT6plex); K4(TMT6plex); S5(Phospho)	3	927.127	4.22329	1	S5	S261	SGKQQAKSPASDVQQ	S5(Phospho): 99.95	0.0931961	0.0682616	0.220342	0.191528
[K].rcsPAPAQELADPNLAGPk.[L]_S3_1	E9PUR2	Unconventional myosin-XVIIIa (Fragment) OS=Mus musculus GN=Myo18a PE=4 SV=2	rcsPAPAQELADPNLAGPk	N-Term(TMT6plex); C2(Carbamidomethyl); S3(Phospho); K19(TMT6plex)	3	844.101	5.24389	1	S3	S234	ETPNKRCSPAPAQEL	S3(Phospho): 100	0.133431	0.110804	0.158129	0.151124
[K].sPASDVQQETGADPEVRLsPAEEAHQR.[L]_S19_1	E9PUR2	Unconventional myosin-XVIIIa (Fragment) OS=Mus musculus GN=Myo18a PE=4 SV=2	sPASDVQQETGADPEVRLsPAEEAHQR	N-Term(TMT6plex); S19(Phospho)	4	804.131	4.39152	1	S19	S279	ADPEVRLSPAEEAHQ	S19(Phospho): 100	0.128309	0.0847151	0.159059	0.177252
[K].sPASDVQQETGADPEVRLsPAEEAHQRLER.[I]_S19_1	E9PUR2	Unconventional myosin-XVIIIa (Fragment) OS=Mus musculus GN=Myo18a PE=4 SV=2	sPASDVQQETGADPEVRLsPAEEAHQRLER	N-Term(TMT6plex); S19(Phospho)	5	723.15	2.62956	1	S19	S279	ADPEVRLSPAEEAHQ	S19(Phospho): 100	0.0764798	0.0907469	0.238454	0.142497
[R].csPAPAQELADPNLAGPk.[L]_S2_1	E9PUR2	Unconventional myosin-XVIIIa (Fragment) OS=Mus musculus GN=Myo18a PE=4 SV=2	csPAPAQELADPNLAGPk	N-Term(TMT6plex); C1(Carbamidomethyl); S2(Phospho); K18(TMT6plex)	3	792.068	3.96169	1	S2	S234	ETPNKRCSPAPAQEL	S2(Phospho): 100	0.104573	0.137966	0.171568	0.142122
[K].sTSENkEEDMLsGTEADAGcGLSDPNLTLSSGk.[D]_S12_T14_1	E9PV22	Leucine-rich repeat-containing protein 47 OS=Mus musculus GN=Lrrc47 PE=1 SV=1	sTSENkEEDMLsGTEADAGcGLSDPNLTLSSGk	N-Term(TMT6plex); K6(TMT6plex); S12(Phospho); C20(Carbamidomethyl); K33(TMT6plex)	4	1042.74	4.39681	1	S12.T14	S541.T543	NKEEDMLSGTEADAG.EEDMLSGTEADAGCG	S12(Phospho): 48.53; T14(Phospho): 48.53	0.177493	0.160534	0.104903	0.1435
[R].kQHREsGEGEEEVADSAR.[L]_S6_1	E9PV22	Leucine-rich repeat-containing protein 47 OS=Mus musculus GN=Lrrc47 PE=1 SV=1	kQHREsGEGEEEVADSAR	N-Term(TMT6plex); K1(TMT6plex); S6(Phospho)	4	638.809	4.66578	1	S6	S315	ERKQHRESGEGEEEV	S6(Phospho): 100	0.200369	0.159713	0.0868687	0.114682
[K].aENPTNPGPGGsGYWRPGNSGSGSDGNR.[N]_S12_1	E9PV24	Fibrinogen alpha chain OS=Mus musculus GN=Fga PE=1 SV=1	aENPTNPGPGGsGYWRPGNSGSGSDGNR	N-Term(TMT6plex); S12(Phospho)	3	1018.78	2.79121	1	S12	S307	TNPGPGGSGYWRPGN	S12(Phospho): 98.9	0.432764	0.0175869	0.134067	0.0918014
[K].tLLSETSSQSSksPSLSSk.[Q]_S11_1	E9PV45	Ubiquitin carboxyl-terminal hydrolase 24 OS=Mus musculus GN=Usp24 PE=1 SV=1	tLLSETSSQSSksPSLSSk	N-Term(TMT6plex); S11(Phospho); K12(TMT6plex); K19(TMT6plex)	3	907.82	2.85746	1	S11	S1137	SETSSQSSKSPSLSS	S11(Phospho): 83.11	0.0906195	0.0960955	0.210615	0.16313
[K].tLLSETSSQSSksPSLSSk.[Q]_S13_1	E9PV45	Ubiquitin carboxyl-terminal hydrolase 24 OS=Mus musculus GN=Usp24 PE=1 SV=1	tLLSETSSQSSksPSLSSk	N-Term(TMT6plex); K12(TMT6plex); S13(Phospho); K19(TMT6plex)	4	681.119	3.76494	1	S13	S1139	TSSQSSKSPSLSSKQ	S13(Phospho): 99.17	0.0922602	0.103482	0.211334	0.153983
[R].qEAEDLSLSAPSSPEISPQSsPRPHRPNNDR.[L]_S20_S21_1	E9PV45	Ubiquitin carboxyl-terminal hydrolase 24 OS=Mus musculus GN=Usp24 PE=1 SV=1	qEAEDLSLSAPSSPEISPQSsPRPHRPNNDR	N-Term(TMT6plex); S21(Phospho)	4	927.694	3.56583	1	S20.S21	S2078.S2079	SPEISPQSSPRPHRP.PEISPQSSPRPHRPN	S20(Phospho): 46.71; S21(Phospho): 46.71	0.112848	0.0882948	0.133221	0.150433
[R].vSDQNsPVLPk.[K]_S6_1	E9PV45	Ubiquitin carboxyl-terminal hydrolase 24 OS=Mus musculus GN=Usp24 PE=1 SV=1	vSDQNsPVLPk	N-Term(TMT6plex); S6(Phospho); K11(TMT6plex)	2	861.468	2.12824	1	S6	S2045	QRVSDQNSPVLPKKS	S6(Phospho): 99.92	0.164488	0.123897	0.117768	0.119248
[R].aSsDEGDLSLk.[T]_S2_S3_1	E9PV66	Myosin XVIIIb OS=Mus musculus GN=Myo18b PE=1 SV=1	aSsDEGDLSLk	N-Term(TMT6plex); S3(Phospho); K11(TMT6plex)	2	830.421	2.1001	1	S2.S3	S2335.S2336	SLRRGRASSDEGDLS.LRRGRASSDEGDLSL	S2(Phospho): 50; S3(Phospho): 50	0.206484	0.17169	0.088508	0.105013
[R].gRASsDEGDLSLk.[T]_S5_1	E9PV66	Myosin XVIIIb OS=Mus musculus GN=Myo18b PE=1 SV=1	gRASsDEGDLSLk	N-Term(TMT6plex); S5(Phospho); K13(TMT6plex)	3	624.987	3.49774	1	S5	S2336	LRRGRASSDEGDLSL	S5(Phospho): 99.43	0.112919	0.135313	0.142196	0.150818
[R].sGPLSsSPPSQR.[T]_S5_S7_1	E9PV66	Myosin XVIIIb OS=Mus musculus GN=Myo18b PE=1 SV=1	sGPLSsSPPSQR	N-Term(TMT6plex); S6(Phospho)	2	754.869	2.18897	1	S5.S7	S2265.S2267	LERSGPLSSSPPSQR.RSGPLSSSPPSQRTA	S5(Phospho): 48.08; S7(Phospho): 48.08	0.247663	0.171666	0.0596412	0.0956588
[R].stSLkcISSEGPEDITLLPDk.[Q]_S1_T2_S3_1	E9PV66	Myosin XVIIIb OS=Mus musculus GN=Myo18b PE=1 SV=1	stSLkcISSEGPEDITLLPDk	N-Term(TMT6plex); T2(Phospho); K5(TMT6plex); C6(Carbamidomethyl); K21(TMT6plex)	4	765.158	2.95601	1	S1.T2.S3	S2366.T2367.S2368	ATAGLSRSTSLKCIS.TAGLSRSTSLKCISS.AGLSRSTSLKCISSE	S1(Phospho): 33.31; T2(Phospho): 33.31; S3(Phospho): 33.31	0.0531573	0.122823	0.167382	0.138938
[R].stSLkcISSEGPEDITLLPDk.[Q]_T2_S3_1	E9PV66	Myosin XVIIIb OS=Mus musculus GN=Myo18b PE=1 SV=1	stSLkcISSEGPEDITLLPDk	N-Term(TMT6plex); T2(Phospho); K5(TMT6plex); C6(Carbamidomethyl); K21(TMT6plex)	3	1019.87	4.54333	1	T2.S3	T2367.S2368	TAGLSRSTSLKCISS.AGLSRSTSLKCISSE	T2(Phospho): 49.76; S3(Phospho): 49.76	0.0438287	0.138071	0.184074	0.128899
[R].tPsPSQPSGDQGVANEPTALDIPALR.[V]_S3_1	E9PV66	Myosin XVIIIb OS=Mus musculus GN=Myo18b PE=1 SV=1	tPsPSQPSGDQGVANEPTALDIPALR	N-Term(TMT6plex); S3(Phospho)	3	976.485	3.77021	1	S3	S1258	KAGQRTPSPSQPSGD	S3(Phospho): 89.62	0.0963319	0.0979444	0.153561	0.157976
[R].vksPLGAEGIPGATAGLSR.[S]_S3_1	E9PV66	Myosin XVIIIb OS=Mus musculus GN=Myo18b PE=1 SV=1	vksPLGAEGIPGATAGLSR	N-Term(TMT6plex); K2(TMT6plex); S3(Phospho)	3	773.764	4.22459	1	S3	S2349	SLKTRVKSPLGAEGI	S3(Phospho): 100	0.126798	0.106935	0.156725	0.137976
[R].vksPLGAEGIPGATAGLsR.[S]_S3_T14_S18_2	E9PV66	Myosin XVIIIb OS=Mus musculus GN=Myo18b PE=1 SV=1	vksPLGAEGIPGATAGLsR	N-Term(TMT6plex); K2(TMT6plex); S3(Phospho); S18(Phospho)	3	800.421	3.11832	2	S3.T14.S18	S2349.T2360.S2364	SLKTRVKSPLGAEGI.AEGIPGATAGLSRST.PGATAGLSRSTSLKC	S3(Phospho): 100; T14(Phospho): 50; S18(Phospho): 50	0.136702	0.113011	0.130232	0.112404
[R].vQGSSDsTVLER.[L]_S7_1	E9PV66	Myosin XVIIIb OS=Mus musculus GN=Myo18b PE=1 SV=1	vQGSSDsTVLER	N-Term(TMT6plex); S7(Phospho)	3	529.59	3.34991	1	S7	S1091	RVQGSSDSTVLERLR	S7(Phospho): 98.82	0.133545	0.271531	0.0736349	0.075902
[R].lEkQNStPESDYDNTAcDPEPDDTGSTR.[K]_S6_T7_1	E9PVA6	ARF GTPase-activating protein GIT2 OS=Mus musculus GN=Git2 PE=1 SV=1	lEkQNStPESDYDNTAcDPEPDDTGSTR	N-Term(TMT6plex); K3(TMT6plex); T7(Phospho); C17(Carbamidomethyl)	4	920.903	4.92898	1	S6.T7	S586.T587	SRLEKQNSTPESDYD.RLEKQNSTPESDYDN	S6(Phospho): 44.35; T7(Phospho): 44.35	0.086577	0.118985	0.151995	0.159335
[R].lEkQNsTPESDYDNTAcDPEPDDTGSTR.[K]_S6_T7_S10_1	E9PVA6	ARF GTPase-activating protein GIT2 OS=Mus musculus GN=Git2 PE=1 SV=1	lEkQNsTPESDYDNTAcDPEPDDTGSTR	N-Term(TMT6plex); K3(TMT6plex); S6(Phospho); C17(Carbamidomethyl)	3	1227.54	4.53583	1	S6.T7.S10	S586.T587.S590	SRLEKQNSTPESDYD.RLEKQNSTPESDYDN.KQNSTPESDYDNTAC	S6(Phospho): 33.3; T7(Phospho): 33.3; S10(Phospho): 33.3	0.102141	0.114495	0.145694	0.136194
[R].aGGAGGEGsDDDTSLT.[-]_S9_1	E9PVP0	PCTP-like protein OS=Mus musculus GN=Stard10 PE=1 SV=1	aGGAGGEGsDDDTSLT	N-Term(TMT6plex); S9(Phospho)	2	859.853	3.15085	1	S9	S357	GGAGGEGSDDDTSLT	S9(Phospho): 100	0.237262	0.167868	0.046589	0.0732756
[K].hGHkLsEGEkEQISEQLR.[V]_S6_1	E9PVY8	Microtubule-actin cross-linking factor 1 OS=Mus musculus GN=Macf1 PE=1 SV=2	hGHkLsEGEkEQISEQLR	N-Term(TMT6plex); K4(TMT6plex); S6(Phospho); K10(TMT6plex)	5	575.31	4.278	1	S6	S1500	AKHGHKLSEGEKEQI	S6(Phospho): 100	0.121571	0.124321	0.125147	0.143598
[K].ncDVQGLEHDMDEINTRWNtLNkk.[V]_T20_1	E9PVY8	Microtubule-actin cross-linking factor 1 OS=Mus musculus GN=Macf1 PE=1 SV=2	ncDVQGLEHDMDEINTRWNtLNkk	N-Term(TMT6plex); C2(Carbamidomethyl); T20(Phospho); K23(TMT6plex); K24(TMT6plex)	5	740.367	3.30723	1	T20	T5287	EINTRWNTLNKKVAQ	T20(Phospho): 97.02	0.105952	0.115068	0.142096	0.143333
[K].rQGsFSEDVISHk.[G]_S4_1	E9PVY8	Microtubule-actin cross-linking factor 1 OS=Mus musculus GN=Macf1 PE=1 SV=2	rQGsFSEDVISHk	N-Term(TMT6plex); S4(Phospho); K13(TMT6plex)	3	676.682	2.53654	1	S4	S3887	SLLKRQGSFSEDVIS	S4(Phospho): 95.41	0.238368	0.137552	0.0906689	0.116468
[K].rQGsFSEDVISHk.[G]_S4_S6_1	E9PVY8	Microtubule-actin cross-linking factor 1 OS=Mus musculus GN=Macf1 PE=1 SV=2	rQGsFSEDVISHk	N-Term(TMT6plex); S4(Phospho); K13(TMT6plex)	4	507.763	2.65878	1	S4.S6	S3887.S3889	SLLKRQGSFSEDVIS.LKRQGSFSEDVISHK	S4(Phospho): 50; S6(Phospho): 50	0.239294	0.140816	0.0884444	0.118421
[R].qGsFSEDVISHkGDLR.[F]_S3_1	E9PVY8	Microtubule-actin cross-linking factor 1 OS=Mus musculus GN=Macf1 PE=1 SV=2	qGsFSEDVISHkGDLR	N-Term(TMT6plex); S3(Phospho); K12(TMT6plex)	3	771.725	2.04829	1	S3	S3887	SLLKRQGSFSEDVIS	S3(Phospho): 87.61	0.0580067	0.101918	0.151175	0.166612
[R].qGsFSEDVISHkGDLR.[F]_S3_S5_1	E9PVY8	Microtubule-actin cross-linking factor 1 OS=Mus musculus GN=Macf1 PE=1 SV=2	qGsFSEDVISHkGDLR	N-Term(TMT6plex); S3(Phospho); K12(TMT6plex)	4	579.045	3.00756	1	S3.S5	S3887.S3889	SLLKRQGSFSEDVIS.LKRQGSFSEDVISHK	S3(Phospho): 50; S5(Phospho): 50	0.0707405	0.107612	0.148295	0.162947
[R].qGSFsEDVISHkGDLR.[F]_S5_1	E9PVY8	Microtubule-actin cross-linking factor 1 OS=Mus musculus GN=Macf1 PE=1 SV=2	qGSFsEDVISHkGDLR	N-Term(TMT6plex); S5(Phospho); K12(TMT6plex)	4	579.046	3.78717	1	S5	S3889	LKRQGSFSEDVISHK	S5(Phospho): 88.53	0.0741226	0.124286	0.13664	0.137348
[R].rGsDASDFDLLETQSAcSDTSESSAAGGQGSSR.[R]_S3_1	E9PVY8	Microtubule-actin cross-linking factor 1 OS=Mus musculus GN=Macf1 PE=1 SV=2	rGsDASDFDLLETQSAcSDTSESSAAGGQGSSR	N-Term(TMT6plex); S3(Phospho); C17(Carbamidomethyl)	3	1215.85	7.20536	1	S3	S7297	RASSRRGSDASDFDL	S3(Phospho): 99.66	0.148427	0.11587	0.137256	0.143119
[R].hRAsEAGPLNDAGMELSSPk.[L]_S4_1	E9PVZ8	Golgi autoantigen, golgin subfamily b, macrogolgin 1 OS=Mus musculus GN=Golgb1 PE=1 SV=1	hRAsEAGPLNDAGMELSSPk	N-Term(TMT6plex); S4(Phospho); K20(TMT6plex)	3	869.1	2.53632	1	S4	S650	MKDRHRASEAGPLND	S4(Phospho): 95.15	0.113211	0.141465	0.135995	0.136227
[R].kLsFHNLQEEMHQLQGQLER.[A]_S3_1	E9PVZ8	Golgi autoantigen, golgin subfamily b, macrogolgin 1 OS=Mus musculus GN=Golgb1 PE=1 SV=1	kLsFHNLQEEMHQLQGQLER	N-Term(TMT6plex); K1(TMT6plex); S3(Phospho)	4	751.639	3.14398	1	S3	S342	EVAERKLSFHNLQEE	S3(Phospho): 100	0.104498	0.137897	0.141459	0.142768
[R].kVsEIEDQLkk.[E]_S3_1	E9PVZ8	Golgi autoantigen, golgin subfamily b, macrogolgin 1 OS=Mus musculus GN=Golgb1 PE=1 SV=1	kVsEIEDQLkk	N-Term(TMT6plex); K1(TMT6plex); S3(Phospho); K10(TMT6plex); K11(TMT6plex)	4	579.095	1.84465	1	S3	S2655	KEATRKVSEIEDQLK	S3(Phospho): 100	0.132568	0.129314	0.123419	0.145715
[R].sDsSPEENGQAVLENTFSQk.[H]_S1_S3_1	E9PVZ8	Golgi autoantigen, golgin subfamily b, macrogolgin 1 OS=Mus musculus GN=Golgb1 PE=1 SV=1	sDsSPEENGQAVLENTFSQk	N-Term(TMT6plex); S3(Phospho); K20(TMT6plex)	4	677.072	3.73596	1	S1.S3	S546.S548	GTTLLNRSDSSPEEN.TLLNRSDSSPEENGQ	S1(Phospho): 47.42; S3(Phospho): 47.42	0.140761	0.206665	0.108092	0.122251
[R].sDsSPEENGQAVLENTFSQk.[H]_S3_1	E9PVZ8	Golgi autoantigen, golgin subfamily b, macrogolgin 1 OS=Mus musculus GN=Golgb1 PE=1 SV=1	sDsSPEENGQAVLENTFSQk	N-Term(TMT6plex); S3(Phospho); K20(TMT6plex)	3	902.43	4.79357	1	S3	S548	TLLNRSDSSPEENGQ	S3(Phospho): 91.68	0.140652	0.14094	0.123843	0.131295
[K].gGTPAGSTRGsPTRPNPPVR.[N]_S11_T13_1	E9PWE8	Dihydropyrimidinase-related protein 3 OS=Mus musculus GN=Dpysl3 PE=1 SV=1	gGTPAGSTRGsPTRPNPPVR	N-Term(TMT6plex); S11(Phospho)	4	568.545	3.35581	1	S11.T13	S635.T637	PAGSTRGSPTRPNPP.GSTRGSPTRPNPPVR	S11(Phospho): 45.82; T13(Phospho): 45.82	0.143916	0.19188	0.110072	0.118989
[K].gGtPAGStRGSPTRPNPPVR.[N]_T3_S11_2	E9PWE8	Dihydropyrimidinase-related protein 3 OS=Mus musculus GN=Dpysl3 PE=1 SV=1	gGtPAGStRGSPTRPNPPVR	N-Term(TMT6plex); T3(Phospho); T8(Phospho)	4	588.536	1.95093	2	T3.S11	T627.S635	TTTPKGGTPAGSTRG.PAGSTRGSPTRPNPP	T3(Phospho): 100; S11(Phospho): 77.91	0.123864	0.111544	0.140358	0.149913
[K].gGtPAGStRGSPTRPNPPVR.[N]_T3_S7_T8_2	E9PWE8	Dihydropyrimidinase-related protein 3 OS=Mus musculus GN=Dpysl3 PE=1 SV=1	gGtPAGStRGSPTRPNPPVR	N-Term(TMT6plex); T3(Phospho); T8(Phospho)	4	588.537	2.19316	2	T3.S7.T8	T627.S631.T632	TTTPKGGTPAGSTRG.KGGTPAGSTRGSPTR.GGTPAGSTRGSPTRP	T3(Phospho): 100; S7(Phospho): 45.4; T8(Phospho): 45.4	0.112827	0.101938	0.120775	0.173982
[K].gGtPAGSTRGsPTRPNPPVR.[N]_T3_T8_S11_2	E9PWE8	Dihydropyrimidinase-related protein 3 OS=Mus musculus GN=Dpysl3 PE=1 SV=1	gGtPAGSTRGsPTRPNPPVR	N-Term(TMT6plex); T3(Phospho); S11(Phospho)	3	784.38	1.94219	2	T3.T8.S11	T627.T632.S635	TTTPKGGTPAGSTRG.GGTPAGSTRGSPTRP.PAGSTRGSPTRPNPP	T3(Phospho): 99.72; T8(Phospho): 49.51; S11(Phospho): 49.51	0.125268	0.120906	0.134352	0.140443
[K].gGTPAGSTRGsPTRPNPPVR.[N]_T8_1	E9PWE8	Dihydropyrimidinase-related protein 3 OS=Mus musculus GN=Dpysl3 PE=1 SV=1	gGTPAGSTRGsPTRPNPPVR	N-Term(TMT6plex); S11(Phospho)	4	568.544	2.47328	1	T8	T632	GGTPAGSTRGSPTRP	T8(Phospho): 75.57	0.148385	0.208426	0.113633	0.113104
[K].gNVVFGEPITASLGIDGTHYWsk.[N]_S22_1	E9PWE8	Dihydropyrimidinase-related protein 3 OS=Mus musculus GN=Dpysl3 PE=1 SV=1	gNVVFGEPITASLGIDGTHYWsk	N-Term(TMT6plex); S22(Phospho); K23(TMT6plex)	3	996.174	3.22384	1	S22	S405	IDGTHYWSKNWAKAA	S22(Phospho): 97.93	0.155376	0.15653	0.0875306	0.122738
[R].eESREPAPEsPkPAGVEIR.[S]_S10_1	E9PWE8	Dihydropyrimidinase-related protein 3 OS=Mus musculus GN=Dpysl3 PE=1 SV=1	eESREPAPEsPkPAGVEIR	N-Term(TMT6plex); S10(Phospho); K12(TMT6plex)	3	872.784	2.82264	1	S10	S101	SREPAPESPKPAGVE	S10(Phospho): 100	0.161158	0.147376	0.106481	0.141955
[R].gMYDGPVFDLTTtPkGGtPAGSTRGSPTRPNPPVR.[N]_S22_T23_T28_2	E9PWE8	Dihydropyrimidinase-related protein 3 OS=Mus musculus GN=Dpysl3 PE=1 SV=1	gMYDGPVFDLTTtPkGGtPAGSTRGSPTRPNPPVR	N-Term(TMT6plex); T13(Phospho); K15(TMT6plex); T18(Phospho)	4	1051.52	2.96986	2	S22.T23.T28	S631.T632.T637	KGGTPAGSTRGSPTR.GGTPAGSTRGSPTRP.GSTRGSPTRPNPPVR	S22(Phospho): 41.33; T23(Phospho): 41.33; T28(Phospho): 75.55	0.0581482	0.0885855	0.172605	0.169208
[R].gMYDGPVFDLTTtPkGGtPAGStRGSPTRPNPPVR.[N]_T13_T18_S22_3	E9PWE8	Dihydropyrimidinase-related protein 3 OS=Mus musculus GN=Dpysl3 PE=1 SV=1	gMYDGPVFDLTTtPkGGtPAGStRGSPTRPNPPVR	N-Term(TMT6plex); T13(Phospho); K15(TMT6plex); T18(Phospho); T23(Phospho)	5	857.408	3.56929	3	T13.T18.S22	T622.T627.S631	PVFDLTTTPKGGTPA.TTTPKGGTPAGSTRG.KGGTPAGSTRGSPTR	T13(Phospho): 76.1; T18(Phospho): 88.58; S22(Phospho): 71.2	0.101775	0.150177	0.0990117	0.150117
[R].gPGREESREPAPEsPkPAGVEIR.[S]_S14_1	E9PWE8	Dihydropyrimidinase-related protein 3 OS=Mus musculus GN=Dpysl3 PE=1 SV=1	gPGREESREPAPEsPkPAGVEIR	N-Term(TMT6plex); S14(Phospho); K16(TMT6plex)	5	597.514	2.43284	1	S14	S101	SREPAPESPKPAGVE	S14(Phospho): 99.27	0.0898867	0.109356	0.152912	0.154903
[R].nIDsEEVGkIASNSATAFR.[V]_S4_1	E9PWQ3	Collagen, type VI, alpha 3 OS=Mus musculus GN=Col6a3 PE=1 SV=2	nIDsEEVGkIASNSATAFR	N-Term(TMT6plex); S4(Phospho); K9(TMT6plex)	3	849.764	2.20184	1	S4	S1780	VGVRNIDSEEVGKIA	S4(Phospho): 100	0.0748245	0.109432	0.194006	0.142885
[K].lPQPPEGQcYsN.[-]_S11_1	E9PY39	Uncharacterized protein OS=Mus musculus GN=Gm20431 PE=3 SV=1	lPQPPEGQcYsN	N-Term(TMT6plex); C9(Carbamidomethyl); S11(Phospho)	2	849.874	2.97492	1	S11	S370	PPEGQCYSN	S11(Phospho): 99.19	0.134105	0.11016	0.144485	0.149473
[R].dmsPTSTDTEVHR.[T]_S3_1	E9PYB0	AHNAK nucleoprotein 2 (Fragment) OS=Mus musculus GN=Ahnak2 PE=1 SV=8	dmsPTSTDTEVHR	N-Term(TMT6plex); M2(Oxidation); S3(Phospho)	3	600.928	3.66549	1	S3	S286	HRETRDMSPTSTDTE	S3(Phospho): 99.8	0.219366	0.122601	0.119572	0.106423
[R].dMsPTSTDTEVHR.[T]_S3_S6_T7_T9_1	E9PYB0	AHNAK nucleoprotein 2 (Fragment) OS=Mus musculus GN=Ahnak2 PE=1 SV=8	dMsPTSTDTEVHR	N-Term(TMT6plex); S3(Phospho)	2	892.89	2.58554	1	S3.S6.T7.T9	S286.S289.T290.T292	HRETRDMSPTSTDTE.TRDMSPTSTDTEVHR.RDMSPTSTDTEVHRT.MSPTSTDTEVHRTAD	S3(Phospho): 24.12; S6(Phospho): 24.12; T7(Phospho): 24.12; T9(Phospho): 24.12	0.195966	0.162237	0.12513	0.0999529
[R].dMsPTSTDTEVHR.[T]_S3_T5_1	E9PYB0	AHNAK nucleoprotein 2 (Fragment) OS=Mus musculus GN=Ahnak2 PE=1 SV=8	dMsPTSTDTEVHR	N-Term(TMT6plex); S3(Phospho)	3	595.596	4.81665	1	S3.T5	S286.T288	HRETRDMSPTSTDTE.ETRDMSPTSTDTEVH	S3(Phospho): 50; T5(Phospho): 50	0.220783	0.154665	0.111321	0.10991
[R].dMsPTSTDTEVHR.[T]_T5_1	E9PYB0	AHNAK nucleoprotein 2 (Fragment) OS=Mus musculus GN=Ahnak2 PE=1 SV=8	dMsPTSTDTEVHR	N-Term(TMT6plex); S3(Phospho)	3	595.596	4.92914	1	T5	T288	ETRDMSPTSTDTEVH	T5(Phospho): 94.46	0.216612	0.139886	0.104154	0.102634
[K].iYGENGSksMSDVSAEDVQNLR.[Q]_S9_1	E9PYF4	LIM domain only 7 OS=Mus musculus GN=Lmo7 PE=1 SV=1	iYGENGSksMSDVSAEDVQNLR	N-Term(TMT6plex); K8(TMT6plex); S9(Phospho)	3	979.805	4.15609	1	S9	S652	YGENGSKSMSDVSAE	S9(Phospho): 97.85	0.0986559	0.108754	0.17622	0.137675
[R].rRSSSDTAAyPAGTTVGGTPGNGTPcSQDTNFSSSR.[Q]_S5_1	E9PYH6	SET domain-containing 1A OS=Mus musculus GN=Setd1a PE=1 SV=1	rRSSSDTAAyPAGTTVGGTPGNGTPcSQDTNFSSSR	N-Term(TMT6plex); Y10(Phospho); C26(Carbamidomethyl)	4	989.948	5.03818	1	S5	S222	EARRRSSSDTAAYPA	S5(Phospho): 71.92	0.0707358	0.136067	0.191441	0.153533
[K].sSTPAAGcAtPTEkEFPQTHSDPSSEQQNR.[K]_T10_1	E9PYV1	Glucocorticoid receptor OS=Mus musculus GN=Nr3c1 PE=1 SV=1	sSTPAAGcAtPTEkEFPQTHSDPSSEQQNR	N-Term(TMT6plex); C8(Carbamidomethyl); T10(Phospho); K14(TMT6plex)	4	946.688	3.69144	1	T10	T168	TPAAGCATPTEKEFP	T10(Phospho): 81.03	0.0732711	0.120722	0.174898	0.138469
[K].sSTPAAGcAtPTEkEFPQTHSDPSSEQQNRk.[S]_T10_1	E9PYV1	Glucocorticoid receptor OS=Mus musculus GN=Nr3c1 PE=1 SV=1	sSTPAAGcAtPTEkEFPQTHSDPSSEQQNRk	N-Term(TMT6plex); C8(Carbamidomethyl); T10(Phospho); K14(TMT6plex); K31(TMT6plex)	5	829.004	4.30989	1	T10	T168	TPAAGCATPTEKEFP	T10(Phospho): 73.36	0.0792619	0.140337	0.145532	0.128596
[R].sVFSNGYSSPGMRPDVSsPPSSSSTATGPPPk.[L]_S9_1	E9PYV1	Glucocorticoid receptor OS=Mus musculus GN=Nr3c1 PE=1 SV=1	sVFSNGYSSPGMRPDVSsPPSSSSTATGPPPk	N-Term(TMT6plex); S18(Phospho); K32(TMT6plex)	4	926.699	4.02867	1	S9	S412	VFSNGYSSPGMRPDV	S9(Phospho): 89.18	0.145769	0.118944	0.163207	0.0944204
[R].lHQVSPVDsGEYVcR.[V]_S9_1	E9PZ16	Basement membrane-specific heparan sulfate proteoglycan core protein OS=Mus musculus GN=Hspg2 PE=1 SV=1	lHQVSPVDsGEYVcR	N-Term(TMT6plex); S9(Phospho); C14(Carbamidomethyl)	3	685.656	4.49779	1	S9	S2402	HQVSPVDSGEYVCRV	S9(Phospho): 99.74	0.176132	0.200607	0.0517516	0.113841
[R].aEtVSQSQkSPVSNYSEcDAPGNSNSSVSISPPAEsEk.[Q]_T3_S31_2	E9PZM7	SR-related CTD-associated factor 11 OS=Mus musculus GN=Scaf11 PE=1 SV=1	aEtVSQSQkSPVSNYSEcDAPGNSNSSVSISPPAEsEk	N-Term(TMT6plex); T3(Phospho); K9(TMT6plex); C18(Carbamidomethyl); S36(Phospho); K38(TMT6plex)	5	961.244	3.89234	2	T3.S31	T329.S357	TRNTRAETVSQSQKS.SNSSVSISPPAESEK	T3(Phospho): 58.3; S31(Phospho): 64.6	0.164978	0.12963	0.105859	0.174575
[R].fHSPsTTWSPNk.[D]_S3_S5_1	E9PZM7	SR-related CTD-associated factor 11 OS=Mus musculus GN=Scaf11 PE=1 SV=1	fHSPsTTWSPNk	N-Term(TMT6plex); S5(Phospho); K12(TMT6plex)	3	642.989	3.18375	1	S3.S5	S821.S823	TRRSRFHSPSTTWSP.RSRFHSPSTTWSPNK	S3(Phospho): 49.56; S5(Phospho): 49.56	0.289304	0.1809	0.0814866	0.118718
[R].fHsPSTTWSPNkDAAQEk.[R]_S3_1	E9PZM7	SR-related CTD-associated factor 11 OS=Mus musculus GN=Scaf11 PE=1 SV=1	fHsPSTTWSPNkDAAQEk	N-Term(TMT6plex); S3(Phospho); K12(TMT6plex); K18(TMT6plex)	4	700.359	3.61969	1	S3	S821	TRRSRFHSPSTTWSP	S3(Phospho): 99.06	0.149277	0.165201	0.0939007	0.160202
[R].sRFHsPSTTWSPNk.[D]_S5_1	E9PZM7	SR-related CTD-associated factor 11 OS=Mus musculus GN=Scaf11 PE=1 SV=1	sRFHsPSTTWSPNk	N-Term(TMT6plex); S5(Phospho); K14(TMT6plex)	3	724.033	2.65722	1	S5	S821	TRRSRFHSPSTTWSP	S5(Phospho): 88.48	0.232537	0.191543	0.0763568	0.118191
[K].sRsESDLSQPESDEEGYALSGR.[R]_S1_S3_1	E9PZP8	HECT and RLD domain-containing E3 ubiquitin protein ligase family member 1 OS=Mus musculus GN=Herc1 PE=1 SV=1	sRsESDLSQPESDEEGYALSGR	N-Term(TMT6plex); S3(Phospho)	3	903.401	6.53219	1	S1.S3	S1510.S1512	PSYRLIKSRSESDLS.YRLIKSRSESDLSQP	S1(Phospho): 49.87; S3(Phospho): 49.87	0.109917	0.132491	0.173135	0.137762
[K].sRSESDLsQPESDEEGYALSGRR.[N]_S1_S3_S5_1	E9PZP8	HECT and RLD domain-containing E3 ubiquitin protein ligase family member 1 OS=Mus musculus GN=Herc1 PE=1 SV=1	sRSESDLsQPESDEEGYALSGRR	N-Term(TMT6plex); S8(Phospho)	3	955.437	3.95151	1	S1.S3.S5	S1510.S1512.S1514	PSYRLIKSRSESDLS.YRLIKSRSESDLSQP.LIKSRSESDLSQPES	S1(Phospho): 33.3; S3(Phospho): 33.3; S5(Phospho): 33.3	0.0515405	0.0989959	0.222766	0.17259
[R].rQsLTSPDSQSTRPANR.[T]_S3_1	E9PZP8	HECT and RLD domain-containing E3 ubiquitin protein ligase family member 1 OS=Mus musculus GN=Herc1 PE=1 SV=1	rQsLTSPDSQSTRPANR	N-Term(TMT6plex); S3(Phospho)	4	553.278	1.88663	1	S3	S2718	DEVGRRQSLTSPDSQ	S3(Phospho): 98.05	0.127281	0.210671	0.0928986	0.089484
[R].rVStDLPEGQDVYTAAcNSVIHR.[C]_S3_T4_1	E9PZP8	HECT and RLD domain-containing E3 ubiquitin protein ligase family member 1 OS=Mus musculus GN=Herc1 PE=1 SV=1	rVStDLPEGQDVYTAAcNSVIHR	N-Term(TMT6plex); T4(Phospho); C17(Carbamidomethyl)	3	966.468	5.50264	1	S3.T4	S1428.T1429	SQQERRVSTDLPEGQ.QQERRVSTDLPEGQD	S3(Phospho): 50; T4(Phospho): 50	0.0832748	0.148915	0.186717	0.105333
[R].rkGsQMSTDTMVSNPVFDASEFPDNYEAGR.[A]_S4_1	E9Q0J2	Ral GTPase-activating protein subunit beta OS=Mus musculus GN=Ralgapb PE=1 SV=1	rkGsQMSTDTMVSNPVFDASEFPDNYEAGR	N-Term(TMT6plex); K2(TMT6plex); S4(Phospho)	4	969.453	4.95517	1	S4	S499	MEFRRKGSQMSTDTM	S4(Phospho): 80.17	0.115224	0.217832	0.107522	0.102432
[R].sDsAPPTPVNR.[L]_S3_1	E9Q0J2	Ral GTPase-activating protein subunit beta OS=Mus musculus GN=Ralgapb PE=1 SV=1	sDsAPPTPVNR	N-Term(TMT6plex); S3(Phospho)	2	725.351	2.53843	1	S3	S359	ISRPRSDSAPPTPVN	S3(Phospho): 99.88	0.241502	0.268036	0.0402633	0.0590872
[R].tNsGISSASGGSTEPTTPDSERPAQALLR.[D]_S3_1	E9Q0J2	Ral GTPase-activating protein subunit beta OS=Mus musculus GN=Ralgapb PE=1 SV=1	tNsGISSASGGSTEPTTPDSERPAQALLR	N-Term(TMT6plex); S3(Phospho)	3	1066.18	3.60138	1	S3	S732	KSHSRTNSGISSASG	S3(Phospho): 98.82	0.116256	0.174731	0.121841	0.104174
[R].kLsSSESPAPDTGSSAASGEADTSRPGTQQk.[M]_S3_1	E9Q0J5	Kinesin-like protein KIF21A OS=Mus musculus GN=Kif21a PE=1 SV=2	kLsSSESPAPDTGSSAASGEADTSRPGTQQk	N-Term(TMT6plex); K1(TMT6plex); S3(Phospho); K31(TMT6plex)	3	1267.96	2.65992	1	S3	S855	GKVTRKLSSSESPAP	S3(Phospho): 81.32	0.148492	0.108261	0.146358	0.125525
[R].kLSSSEsPAPDTGSSAASGEADTSRPGTQQk.[M]_S3_S4_1	E9Q0J5	Kinesin-like protein KIF21A OS=Mus musculus GN=Kif21a PE=1 SV=2	kLSSSEsPAPDTGSSAASGEADTSRPGTQQk	N-Term(TMT6plex); K1(TMT6plex); S7(Phospho); K31(TMT6plex)	5	761.18	3.16986	1	S3.S4	S855.S856	GKVTRKLSSSESPAP.KVTRKLSSSESPAPD	S3(Phospho): 46.22; S4(Phospho): 46.22	0.133411	0.130117	0.141893	0.112444
[R].kLsSSESPAPDTGSSAASGEADTSRPGTQQk.[M]_S5_1	E9Q0J5	Kinesin-like protein KIF21A OS=Mus musculus GN=Kif21a PE=1 SV=2	kLsSSESPAPDTGSSAASGEADTSRPGTQQk	N-Term(TMT6plex); K1(TMT6plex); S3(Phospho); K31(TMT6plex)	4	951.224	4.31019	1	S5	S857	VTRKLSSSESPAPDT	S5(Phospho): 62.4	0.144238	0.116528	0.146142	0.118675
[K].qVQQNSLHRDsLLTLk.[R]_S11_1	E9Q0N0	Intersectin-1 OS=Mus musculus GN=Itsn1 PE=1 SV=1	qVQQNSLHRDsLLTLk	N-Term(TMT6plex); S11(Phospho); K16(TMT6plex)	4	605.337	2.83556	1	S11	S563	QNSLHRDSLLTLKRA	S11(Phospho): 88.29	0.15425	0.149547	0.110383	0.129725
[K].sTsIDTGPTEsPASLk.[R]_S1_T2_S3_S11_2	E9Q0N0	Intersectin-1 OS=Mus musculus GN=Itsn1 PE=1 SV=1	sTsIDTGPTEsPASLk	N-Term(TMT6plex); S3(Phospho); S11(Phospho); K16(TMT6plex)	3	737.018	3.59463	2	S1.T2.S3.S11	S974.T975.S976.S984	ISGPVRKSTSIDTGP.SGPVRKSTSIDTGPT.GPVRKSTSIDTGPTE.IDTGPTESPASLKRV	S1(Phospho): 33.33; T2(Phospho): 33.33; S3(Phospho): 33.33; S11(Phospho): 99.15	0.154907	0.102363	0.121856	0.134773
[K].sTsIDTGPTEsPASLk.[R]_S3_S11_2	E9Q0N0	Intersectin-1 OS=Mus musculus GN=Itsn1 PE=1 SV=1	sTsIDTGPTEsPASLk	N-Term(TMT6plex); S3(Phospho); S11(Phospho); K16(TMT6plex)	2	1105.03	3.72142	2	S3.S11	S976.S984	GPVRKSTSIDTGPTE.IDTGPTESPASLKRV	S3(Phospho): 86.75; S11(Phospho): 94.47	0.179015	0.0979754	0.106732	0.14181
[K].sTsIDTGPTESPASLkR.[V]_S3_1	E9Q0N0	Intersectin-1 OS=Mus musculus GN=Itsn1 PE=1 SV=1	sTsIDTGPTESPASLkR	N-Term(TMT6plex); S3(Phospho); K16(TMT6plex)	3	762.399	2.17307	1	S3	S976	GPVRKSTSIDTGPTE	S3(Phospho): 77.56	0.116306	0.149743	0.121349	0.127743
[R].sGSGMSVISSSSVDQRLPEEPSSEDEQQPEk.[K]_S1_S3_1	E9Q0N0	Intersectin-1 OS=Mus musculus GN=Itsn1 PE=1 SV=1	sGSGMSVISSSSVDQRLPEEPSSEDEQQPEk	N-Term(TMT6plex); S1(Phospho); K31(TMT6plex)	4	961.953	4.02035	1	S1.S3	S313.S315	PSFRRVRSGSGMSVI.FRRVRSGSGMSVISS	S1(Phospho): 49.96; S3(Phospho): 49.96	0.10089	0.103212	0.161282	0.141741
[R].sGSGMSVISSSsVDQRLPEEPsSEDEQQPEk.[K]_S1_S3_S22_S23_2	E9Q0N0	Intersectin-1 OS=Mus musculus GN=Itsn1 PE=1 SV=1	sGSGMSVISSSsVDQRLPEEPsSEDEQQPEk	N-Term(TMT6plex); S12(Phospho); S22(Phospho); K31(TMT6plex)	4	981.942	4.25752	2	S1.S3.S22.S23	S313.S315.S334.S335	PSFRRVRSGSGMSVI.FRRVRSGSGMSVISS.QRLPEEPSSEDEQQP.RLPEEPSSEDEQQPE	S1(Phospho): 49.51; S3(Phospho): 49.51; S22(Phospho): 50; S23(Phospho): 50	0.0887622	0.109779	0.166355	0.127892
[R].sGSGMSVISSSSVDQRLPEEPSsEDEQQPEk.[K]_S22_S23_1	E9Q0N0	Intersectin-1 OS=Mus musculus GN=Itsn1 PE=1 SV=1	sGSGMSVISSSSVDQRLPEEPSsEDEQQPEk	N-Term(TMT6plex); S23(Phospho); K31(TMT6plex)	4	961.953	5.17956	1	S22.S23	S334.S335	QRLPEEPSSEDEQQP.RLPEEPSSEDEQQPE	S22(Phospho): 50; S23(Phospho): 50	0.116347	0.143988	0.12436	0.135205
[K].ePHLHSYkEAFEEMEGTSPSsPPHSVAR.[S]_S20_S21_1	E9Q0S6	Tensin 1 OS=Mus musculus GN=Tns1 PE=1 SV=1	ePHLHSYkEAFEEMEGTSPSsPPHSVAR	N-Term(TMT6plex); K8(TMT6plex); S21(Phospho)	5	735.753	3.84299	1	S20.S21	S1117.S1118	EMEGTSPSSPPHSVA.MEGTSPSSPPHSVAR	S20(Phospho): 48.88; S21(Phospho): 48.88	0.120439	0.137236	0.159523	0.102387
[K].ePHLHSykEAFEEMEGTSPSSPPHSVAR.[S]_S6_Y7_1	E9Q0S6	Tensin 1 OS=Mus musculus GN=Tns1 PE=1 SV=1	ePHLHSykEAFEEMEGTSPSSPPHSVAR	N-Term(TMT6plex); Y7(Phospho); K8(TMT6plex)	5	735.752	4.56016	1	S6.Y7	S1103.Y1104	PKEPHLHSYKEAFEE.KEPHLHSYKEAFEEM	S6(Phospho): 50; Y7(Phospho): 50	0.141756	0.108201	0.149491	0.132796
[K].eTTSDPsRTPEEEPLNLEGLVAHR.[V]_T9_1	E9Q0S6	Tensin 1 OS=Mus musculus GN=Tns1 PE=1 SV=1	eTTSDPsRTPEEEPLNLEGLVAHR	N-Term(TMT6plex); S7(Phospho)	3	996.151	2.2782	1	T9	T1015	TTSDPSRTPEEEPLN	T9(Phospho): 92.74	0.210316	0.133838	0.120575	0.114066
[K].nLEEGGSMRVsPSIQPQPQSQPTSLSR.[N]_S11_1	E9Q0S6	Tensin 1 OS=Mus musculus GN=Tns1 PE=1 SV=1	nLEEGGSMRVsPSIQPQPQSQPTSLSR	N-Term(TMT6plex); S11(Phospho)	3	1073.86	4.11595	1	S11	S154	EGGSMRVSPSIQPQP	S11(Phospho): 98.94	0.117147	0.0845595	0.186121	0.14679
[K].nLEEGGsMRVsPSIQPQPQSQPTSLSR.[N]_S7_S11_2	E9Q0S6	Tensin 1 OS=Mus musculus GN=Tns1 PE=1 SV=1	nLEEGGsMRVsPSIQPQPQSQPTSLSR	N-Term(TMT6plex); S7(Phospho); S11(Phospho)	3	1100.52	4.89837	2	S7.S11	S150.S154	KNLEEGGSMRVSPSI.EGGSMRVSPSIQPQP	S7(Phospho): 100; S11(Phospho): 96.59	0.0819734	0.0671802	0.224028	0.160788
[K].sQSVPGAWPGASPLSSQPLLGSSR.[Q]_S1_S3_1	E9Q0S6	Tensin 1 OS=Mus musculus GN=Tns1 PE=1 SV=1	sQSVPGAWPGASPLSSQPLLGSSR	N-Term(TMT6plex); S1(Phospho)	3	892.451	4.97112	1	S1.S3	S897.S899	AAAPLHKSQSVPGAW.APLHKSQSVPGAWPG	S1(Phospho): 50; S3(Phospho): 50	0.113571	0.117905	0.159196	0.121125
[K].sQsVPGAWPGASPLSSQPLLGSSR.[Q]_S3_1	E9Q0S6	Tensin 1 OS=Mus musculus GN=Tns1 PE=1 SV=1	sQsVPGAWPGASPLSSQPLLGSSR	N-Term(TMT6plex); S3(Phospho)	2	1338.17	3.84143	1	S3	S899	APLHKSQSVPGAWPG	S3(Phospho): 87.34	0.138251	0.137899	0.154628	0.111871
[K].sQsVPGAWPGASPLSSQPLLGSSR.[Q]_S3_S16_1	E9Q0S6	Tensin 1 OS=Mus musculus GN=Tns1 PE=1 SV=1	sQsVPGAWPGASPLSSQPLLGSSR	N-Term(TMT6plex); S3(Phospho)	2	1338.18	3.23975	1	S3.S16	S899.S912	APLHKSQSVPGAWPG.PGASPLSSQPLLGSS	S3(Phospho): 43.78; S16(Phospho): 43.78	0.141967	0.140831	0.161137	0.116851
[K].sQsVPGAWPGAsPLSSQPLLGSSRQSHPLTQSR.[S]_S3_S22_S23_S26_2	E9Q0S6	Tensin 1 OS=Mus musculus GN=Tns1 PE=1 SV=1	sQsVPGAWPGAsPLSSQPLLGSSRQSHPLTQSR	N-Term(TMT6plex); S3(Phospho); S12(Phospho)	4	948.211	2.86826	2	S3.S22.S23.S26	S899.S918.S919.S922	APLHKSQSVPGAWPG.SSQPLLGSSRQSHPL.SQPLLGSSRQSHPLT.LLGSSRQSHPLTQSR	S3(Phospho): 82.18; S22(Phospho): 32.5; S23(Phospho): 32.5; S26(Phospho): 32.5	0.0886656	0.12481	0.155193	0.133597
[K].sQsVPGAWPGAsPLSSQPLLGSSRQSHPLTQSR.[S]_S3_S26_2	E9Q0S6	Tensin 1 OS=Mus musculus GN=Tns1 PE=1 SV=1	sQsVPGAWPGAsPLSSQPLLGSSRQSHPLTQSR	N-Term(TMT6plex); S3(Phospho); S12(Phospho)	3	1263.95	4.13847	2	S3.S26	S899.S922	APLHKSQSVPGAWPG.LLGSSRQSHPLTQSR	S3(Phospho): 96.3; S26(Phospho): 72.4	0.0964309	0.117937	0.172082	0.134903
[K].ySMPDNsPETR.[A]_S7_1	E9Q0S6	Tensin 1 OS=Mus musculus GN=Tns1 PE=1 SV=1	ySMPDNsPETR	N-Term(TMT6plex); S7(Phospho)	2	803.344	2.83144	1	S7	S1599	KYSMPDNSPETRAKV	S7(Phospho): 99.99	0.207848	0.156072	0.107611	0.109607
[R].aASDGQYENQsPEATSPR.[S]_S11_1	E9Q0S6	Tensin 1 OS=Mus musculus GN=Tns1 PE=1 SV=1	aASDGQYENQsPEATSPR	N-Term(TMT6plex); S11(Phospho)	3	739.662	5.49051	1	S11	S1062	DGQYENQSPEATSPR	S11(Phospho): 100	0.233163	0.179524	0.0747703	0.0991324
[R].aAsDGQYENQSPEATSPR.[S]_S3_1	E9Q0S6	Tensin 1 OS=Mus musculus GN=Tns1 PE=1 SV=1	aAsDGQYENQSPEATSPR	N-Term(TMT6plex); S3(Phospho)	3	739.66	6.82233	1	S3	S1054	PLRRRAASDGQYENQ	S3(Phospho): 94.16	0.177687	0.16752	0.0946004	0.111163
[R].aAsDGQYENQsPEATSPR.[S]_Y7_S11_2	E9Q0S6	Tensin 1 OS=Mus musculus GN=Tns1 PE=1 SV=1	aAsDGQYENQsPEATSPR	N-Term(TMT6plex); S3(Phospho); S11(Phospho)	3	766.317	3.98155	2	Y7.S11	Y1058.S1062	RAASDGQYENQSPEA.DGQYENQSPEATSPR	Y7(Phospho): 93.64; S11(Phospho): 100	0.152855	0.123192	0.12475	0.121044
[R].aASDGQYENQsPEATsPRSPGVR.[S]_S11_S19_2	E9Q0S6	Tensin 1 OS=Mus musculus GN=Tns1 PE=1 SV=1	aASDGQYENQsPEATsPRSPGVR	N-Term(TMT6plex); S11(Phospho); S16(Phospho)	3	931.742	4.16818	2	S11.S19	S1062.S1070	DGQYENQSPEATSPR.PEATSPRSPGVRSPV	S11(Phospho): 99.98; S19(Phospho): 100	0.0932025	0.0755742	0.196573	0.176824
[R].aASDGQYENQSPEATSPRsPGVR.[S]_S19_1	E9Q0S6	Tensin 1 OS=Mus musculus GN=Tns1 PE=1 SV=1	aASDGQYENQSPEATSPRsPGVR	N-Term(TMT6plex); S19(Phospho)	3	905.084	3.92284	1	S19	S1070	PEATSPRSPGVRSPV	S19(Phospho): 97.42	0.121529	0.138117	0.155108	0.134422
[R].aASDGQyENQSPEAtSPRSPGVR.[S]_S3_S16_2	E9Q0S6	Tensin 1 OS=Mus musculus GN=Tns1 PE=1 SV=1	aASDGQyENQSPEAtSPRSPGVR	N-Term(TMT6plex); Y7(Phospho); T15(Phospho)	3	931.74	3.83924	2	S3.S16	S1054.S1067	PLRRRAASDGQYENQ.NQSPEATSPRSPGVR	S3(Phospho): 99.78; S16(Phospho): 88.86	0.0966539	0.0835213	0.185741	0.141083
[R].aASDGQyENQSPEAtSPRSPGVR.[S]_S3_S19_2	E9Q0S6	Tensin 1 OS=Mus musculus GN=Tns1 PE=1 SV=1	aASDGQyENQSPEAtSPRSPGVR	N-Term(TMT6plex); Y7(Phospho); T15(Phospho)	3	931.74	3.40825	2	S3.S19	S1054.S1070	PLRRRAASDGQYENQ.PEATSPRSPGVRSPV	S3(Phospho): 100; S19(Phospho): 99.99	0.0919342	0.0886331	0.195538	0.156306
[R].aASDGQYENQSPEAtSPRSPGVR.[S]_T15_S16_1	E9Q0S6	Tensin 1 OS=Mus musculus GN=Tns1 PE=1 SV=1	aASDGQYENQSPEAtSPRSPGVR	N-Term(TMT6plex); T15(Phospho)	3	905.085	3.65917	1	T15.S16	T1066.S1067	ENQSPEATSPRSPGV.NQSPEATSPRSPGVR	T15(Phospho): 49.96; S16(Phospho): 49.96	0.126763	0.143958	0.136964	0.126396
[R].aGSLPNyATINGk.[V]_S3_1	E9Q0S6	Tensin 1 OS=Mus musculus GN=Tns1 PE=1 SV=1	aGSLPNyATINGk	N-Term(TMT6plex); Y7(Phospho); K13(TMT6plex)	3	615.332	2.88429	1	S3	S1554	SVGDRAGSLPNYATI	S3(Phospho): 99.96	0.129721	0.158766	0.130533	0.112842
[R].aQQLRsHPGGGPTVPSPGR.[H]_S6_1	E9Q0S6	Tensin 1 OS=Mus musculus GN=Tns1 PE=1 SV=1	aQQLRsHPGGGPTVPSPGR	N-Term(TMT6plex); S6(Phospho)	3	736.713	2.19088	1	S6	S636	YRAQQLRSHPGGGPT	S6(Phospho): 99.91	0.0920521	0.135051	0.138512	0.113687
[R].eQAIALLkDQEPGAFIIRDsHSFR.[G]_S22_1	E9Q0S6	Tensin 1 OS=Mus musculus GN=Tns1 PE=1 SV=1	eQAIALLkDQEPGAFIIRDsHSFR	N-Term(TMT6plex); K8(TMT6plex); S20(Phospho)	5	656.75	3.9822	1	S22	S1645	FIIRDSHSFRGAYGL	S22(Phospho): 88.45	0.115446	0.135145	0.140327	0.107217
[R].gLNSWQQQQPHPPPRQQERsPLQSLAR.[S]_S20_S24_1	E9Q0S6	Tensin 1 OS=Mus musculus GN=Tns1 PE=1 SV=1	gLNSWQQQQPHPPPRQQERsPLQSLAR	N-Term(TMT6plex); S20(Phospho)	4	868.946	2.33702	1	S20.S24	S836.S840	PPRQQERSPLQSLAR.QERSPLQSLARSKPS	S20(Phospho): 49.99; S24(Phospho): 49.99	0.0388983	0.0568485	0.247035	0.141588
[R].hAAYGGYStPEDR.[R]_S8_T9_1	E9Q0S6	Tensin 1 OS=Mus musculus GN=Tns1 PE=1 SV=1	hAAYGGYStPEDR	N-Term(TMT6plex); T9(Phospho)	3	578.258	3.28257	1	S8.T9	S1481.T1482	HAAYGGYSTPEDRRP.AAYGGYSTPEDRRPT	S8(Phospho): 49.98; T9(Phospho): 49.98	0.210998	0.12442	0.0799468	0.0975821
[R].hAAYGGYStPEDR.[R]_T9_1	E9Q0S6	Tensin 1 OS=Mus musculus GN=Tns1 PE=1 SV=1	hAAYGGYStPEDR	N-Term(TMT6plex); T9(Phospho)	3	578.257	6.11391	1	T9	T1482	AAYGGYSTPEDRRPT	T9(Phospho): 95.44	0.204065	0.158249	0.0904413	0.0914692
[R].hAAYGGYStPEDR.[R]_Y4_Y7_S8_T9_1	E9Q0S6	Tensin 1 OS=Mus musculus GN=Tns1 PE=1 SV=1	hAAYGGYStPEDR	N-Term(TMT6plex); T9(Phospho)	2	866.881	2.10382	1	Y4.Y7.S8.T9	Y1477.Y1480.S1481.T1482	SLDRHAAYGGYSTPE.RHAAYGGYSTPEDRR.HAAYGGYSTPEDRRP.AAYGGYSTPEDRRPT	Y4(Phospho): 25; Y7(Phospho): 25; S8(Phospho): 25; T9(Phospho): 25	0.231745	0.160546	0.0760236	0.104137
[R].hAAYGGYStPEDR.[R]_Y7_S8_T9_1	E9Q0S6	Tensin 1 OS=Mus musculus GN=Tns1 PE=1 SV=1	hAAYGGYStPEDR	N-Term(TMT6plex); T9(Phospho)	2	866.882	3.60924	1	Y7.S8.T9	Y1480.S1481.T1482	RHAAYGGYSTPEDRR.HAAYGGYSTPEDRRP.AAYGGYSTPEDRRPT	Y7(Phospho): 33.33; S8(Phospho): 33.33; T9(Phospho): 33.33	0.249254	0.16335	0.0790828	0.10515
[R].hAAYGGYSTPEDRRPTLsR.[Q]_S18_1	E9Q0S6	Tensin 1 OS=Mus musculus GN=Tns1 PE=1 SV=1	hAAYGGYSTPEDRRPTLsR	N-Term(TMT6plex); S18(Phospho)	4	611.548	2.02141	1	S18	S1491	EDRRPTLSRQSSASG	S18(Phospho): 98.68	0.102556	0.151618	0.135943	0.125193
[R].hAAYGGYStPEDRRPTLSR.[Q]_S8_T9_1	E9Q0S6	Tensin 1 OS=Mus musculus GN=Tns1 PE=1 SV=1	hAAYGGYStPEDRRPTLSR	N-Term(TMT6plex); T9(Phospho)	4	611.549	4.0862	1	S8.T9	S1481.T1482	HAAYGGYSTPEDRRP.AAYGGYSTPEDRRPT	S8(Phospho): 49.81; T9(Phospho): 49.81	0.0981323	0.106026	0.1821	0.144791
[R].hAAYGGYSTPEDRRPTLsR.[Q]_T16_S18_1	E9Q0S6	Tensin 1 OS=Mus musculus GN=Tns1 PE=1 SV=1	hAAYGGYSTPEDRRPTLsR	N-Term(TMT6plex); T16(Phospho)	4	611.549	1.95307	1	T16.S18	T1489.S1491	TPEDRRPTLSRQSSA.EDRRPTLSRQSSASG	T16(Phospho): 49.99; S18(Phospho): 49.99	0.085382	0.139478	0.131429	0.128504
[R].hAAYGGYStPEDRRPTLSR.[Q]_T9_1	E9Q0S6	Tensin 1 OS=Mus musculus GN=Tns1 PE=1 SV=1	hAAYGGYStPEDRRPTLSR	N-Term(TMT6plex); T9(Phospho)	4	611.549	3.71992	1	T9	T1482	AAYGGYSTPEDRRPT	T9(Phospho): 93.12	0.0963471	0.119097	0.175936	0.150445
[R].hLGGSGSVVPGsPSLDR.[H]_S12_1	E9Q0S6	Tensin 1 OS=Mus musculus GN=Tns1 PE=1 SV=1	hLGGSGSVVPGsPSLDR	N-Term(TMT6plex); S12(Phospho)	3	644.326	2.45888	1	S12	S1468	SGSVVPGSPSLDRHA	S12(Phospho): 98.32	0.141867	0.179944	0.120283	0.0865393
[R].hLGGSGSVVPGsPSLDR.[H]_S14_1	E9Q0S6	Tensin 1 OS=Mus musculus GN=Tns1 PE=1 SV=1	hLGGSGSVVPGsPSLDR	N-Term(TMT6plex); S12(Phospho)	2	965.982	3.29887	1	S14	S1470	SVVPGSPSLDRHAAY	S14(Phospho): 90.55	0.142696	0.15659	0.121743	0.10858
[R].hLGGSGsVVPGsPSLDR.[H]_S5_S12_2	E9Q0S6	Tensin 1 OS=Mus musculus GN=Tns1 PE=1 SV=1	hLGGSGsVVPGsPSLDR	N-Term(TMT6plex); S7(Phospho); S12(Phospho)	3	670.979	3.05711	2	S5.S12	S1461.S1468	LGRHLGGSGSVVPGS.SGSVVPGSPSLDRHA	S5(Phospho): 87.73; S12(Phospho): 97.91	0.0921225	0.109788	0.149163	0.157013
[R].hLGGSGsVVPGsPSLDR.[H]_S5_S7_S12_2	E9Q0S6	Tensin 1 OS=Mus musculus GN=Tns1 PE=1 SV=1	hLGGSGsVVPGsPSLDR	N-Term(TMT6plex); S7(Phospho); S12(Phospho)	2	1005.97	2.37085	2	S5.S7.S12	S1461.S1463.S1468	LGRHLGGSGSVVPGS.RHLGGSGSVVPGSPS.SGSVVPGSPSLDRHA	S5(Phospho): 50; S7(Phospho): 50; S12(Phospho): 98.71	0.0787843	0.090087	0.203909	0.164271
[R].hLGGsGSVVPGSPSLDR.[H]_S7_1	E9Q0S6	Tensin 1 OS=Mus musculus GN=Tns1 PE=1 SV=1	hLGGsGSVVPGSPSLDR	N-Term(TMT6plex); S5(Phospho)	2	965.985	3.58866	1	S7	S1463	RHLGGSGSVVPGSPS	S7(Phospho): 91.84	0.119849	0.136688	0.145024	0.119126
[R].hPGAHQGNLASSLHSNAVISPGsPSLGR.[H]_S23_1	E9Q0S6	Tensin 1 OS=Mus musculus GN=Tns1 PE=1 SV=1	hPGAHQGNLASSLHSNAVISPGsPSLGR	N-Term(TMT6plex); S23(Phospho)	5	612.31	2.65359	1	S23	S1451	NAVISPGSPSLGRHL	S23(Phospho): 80.7	0.169045	0.159462	0.103	0.080681
[R].hRTVGTNTPPsPGFGR.[R]_S11_1	E9Q0S6	Tensin 1 OS=Mus musculus GN=Tns1 PE=1 SV=1	hRTVGTNTPPsPGFGR	N-Term(TMT6plex); S11(Phospho)	3	664	2.19603	1	S11	S1346	VGTNTPPSPGFGRRA	S11(Phospho): 83.01	0.0476949	0.0808711	0.183976	0.167731
[R].qGSPtPALPEk.[R]_T5_1	E9Q0S6	Tensin 1 OS=Mus musculus GN=Tns1 PE=1 SV=1	qGSPtPALPEk	N-Term(TMT6plex); T5(Phospho); K11(TMT6plex)	3	554.968	3.00872	1	T5	T1537	AFRQGSPTPALPEKR	T5(Phospho): 99.77	0.222114	0.152421	0.103693	0.107588
[R].qGsPTPALPEkR.[R]_S3_1	E9Q0S6	Tensin 1 OS=Mus musculus GN=Tns1 PE=1 SV=1	qGsPTPALPEkR	N-Term(TMT6plex); S3(Phospho); K11(TMT6plex)	3	607.001	2.01295	1	S3	S1535	SAAFRQGSPTPALPE	S3(Phospho): 99.17	0.152383	0.174754	0.103624	0.117524
[R].qQERsPLQSLAR.[S]_S5_1	E9Q0S6	Tensin 1 OS=Mus musculus GN=Tns1 PE=1 SV=1	qQERsPLQSLAR	N-Term(TMT6plex); S5(Phospho)	2	861.448	1.98492	1	S5	S836	PPRQQERSPLQSLAR	S5(Phospho): 100	0.148943	0.118269	0.144828	0.139996
[R].qSSASGYQAPSTPSFPVSPAYYPGLSSPATsPSPDSAAFR.[Q]_S33_1	E9Q0S6	Tensin 1 OS=Mus musculus GN=Tns1 PE=1 SV=1	qSSASGYQAPSTPSFPVSPAYYPGLSSPATsPSPDSAAFR	N-Term(TMT6plex); S31(Phospho)	4	1082.51	4.2091	1	S33	S1525	SSPATSPSPDSAAFR	S33(Phospho): 77.49	0.127972	0.13308	0.155139	0.152144
[R].qVMGPSGPGFHGNVVSGHPASAATTPGsPSLGR.[H]_S28_1	E9Q0S6	Tensin 1 OS=Mus musculus GN=Tns1 PE=1 SV=1	qVMGPSGPGFHGNVVSGHPASAATTPGsPSLGR	N-Term(TMT6plex); S28(Phospho)	4	856.668	5.27504	1	S28	S1397	SAATTPGSPSLGRHP	S28(Phospho): 77.78	0.141825	0.133153	0.140752	0.115702
[R].rAASDGQYENQsPEATSPR.[S]_S12_1	E9Q0S6	Tensin 1 OS=Mus musculus GN=Tns1 PE=1 SV=1	rAASDGQYENQsPEATSPR	N-Term(TMT6plex); S12(Phospho)	3	791.695	2.29503	1	S12	S1062	DGQYENQSPEATSPR	S12(Phospho): 99.94	0.197217	0.167304	0.098336	0.113167
[R].rAAsDGQYENQSPEATSPR.[S]_S4_1	E9Q0S6	Tensin 1 OS=Mus musculus GN=Tns1 PE=1 SV=1	rAAsDGQYENQSPEATSPR	N-Term(TMT6plex); S4(Phospho)	3	791.695	3.62257	1	S4	S1054	PLRRRAASDGQYENQ	S4(Phospho): 99.98	0.215972	0.169326	0.093716	0.0929063
[R].rAAsDGQYENQsPEATSPR.[S]_S4_S12_2	E9Q0S6	Tensin 1 OS=Mus musculus GN=Tns1 PE=1 SV=1	rAAsDGQYENQsPEATSPR	N-Term(TMT6plex); S4(Phospho); S12(Phospho)	3	818.35	4.65114	2	S4.S12	S1054.S1062	PLRRRAASDGQYENQ.DGQYENQSPEATSPR	S4(Phospho): 100; S12(Phospho): 100	0.160375	0.124953	0.135253	0.123374
[R].rAASDGQYENQSPEAtSPRSPGVR.[S]_S12_1	E9Q0S6	Tensin 1 OS=Mus musculus GN=Tns1 PE=1 SV=1	rAASDGQYENQSPEAtSPRSPGVR	N-Term(TMT6plex); T16(Phospho)	3	957.121	2.81429	1	S12	S1062	DGQYENQSPEATSPR	S12(Phospho): 91.57	0.106518	0.104097	0.173662	0.153951
[R].rAASDGQYENQsPEATsPRSPGVR.[S]_S12_S20_2	E9Q0S6	Tensin 1 OS=Mus musculus GN=Tns1 PE=1 SV=1	rAASDGQYENQsPEATsPRSPGVR	N-Term(TMT6plex); S12(Phospho); S17(Phospho)	3	983.775	4.07709	2	S12.S20	S1062.S1070	DGQYENQSPEATSPR.PEATSPRSPGVRSPV	S12(Phospho): 99.47; S20(Phospho): 96.83	0.0658723	0.0750934	0.217139	0.17883
[R].rAASDGQYENQSPEATSPRsPGVR.[S]_S20_1	E9Q0S6	Tensin 1 OS=Mus musculus GN=Tns1 PE=1 SV=1	rAASDGQYENQSPEATSPRsPGVR	N-Term(TMT6plex); S20(Phospho)	4	718.09	2.90037	1	S20	S1070	PEATSPRSPGVRSPV	S20(Phospho): 73.26	0.116425	0.116647	0.159857	0.156989
[R].rAASDGQyENQSPEAtSPRSPGVR.[S]_S4_S20_2	E9Q0S6	Tensin 1 OS=Mus musculus GN=Tns1 PE=1 SV=1	rAASDGQyENQSPEAtSPRSPGVR	N-Term(TMT6plex); Y8(Phospho); T16(Phospho)	3	983.774	2.56419	2	S4.S20	S1054.S1070	PLRRRAASDGQYENQ.PEATSPRSPGVRSPV	S4(Phospho): 97.39; S20(Phospho): 99.4	0.0871275	0.0850598	0.199596	0.152286
[R].rAASDGQYENQSPEATsPRSPGVR.[S]_T16_S17_1	E9Q0S6	Tensin 1 OS=Mus musculus GN=Tns1 PE=1 SV=1	rAASDGQYENQSPEATsPRSPGVR	N-Term(TMT6plex); S17(Phospho)	4	718.09	2.82325	1	T16.S17	T1066.S1067	ENQSPEATSPRSPGV.NQSPEATSPRSPGVR	T16(Phospho): 49.84; S17(Phospho): 49.84	0.0941572	0.113346	0.153835	0.167685
[R].rAVNPTMAAPGsPSLSHR.[Q]_S12_1	E9Q0S6	Tensin 1 OS=Mus musculus GN=Tns1 PE=1 SV=1	rAVNPTMAAPGsPSLSHR	N-Term(TMT6plex); S14(Phospho)	3	720.034	4.39894	1	S12	S1363	PTMAAPGSPSLSHRQ	S12(Phospho): 98.94	0.106168	0.139028	0.137587	0.122467
[R].rMsVGDRAGsLPNYATINGk.[V]_S3_S10_2	E9Q0S6	Tensin 1 OS=Mus musculus GN=Tns1 PE=1 SV=1	rMsVGDRAGsLPNYATINGk	N-Term(TMT6plex); S3(Phospho); S10(Phospho); K20(TMT6plex)	4	682.086	3.08454	2	S3.S10	S1547.S1554	LPEKRRMSVGDRAGS.SVGDRAGSLPNYATI	S3(Phospho): 99.31; S10(Phospho): 96.74	0.0166993	0.078118	0.226938	0.131549
[R].sHPGGGPTVPSPGR.[H]_S1_1	E9Q0S6	Tensin 1 OS=Mus musculus GN=Tns1 PE=1 SV=1	sHPGGGPTVPSPGR	N-Term(TMT6plex); S1(Phospho)	3	537.932	4.02703	1	S1	S636	YRAQQLRSHPGGGPT	S1(Phospho): 100	0.231062	0.155352	0.0881895	0.089467
[R].sHPGGGPTVPsPGR.[H]_S1_S11_2	E9Q0S6	Tensin 1 OS=Mus musculus GN=Tns1 PE=1 SV=1	sHPGGGPTVPsPGR	N-Term(TMT6plex); S1(Phospho); S11(Phospho)	3	564.587	2.25806	2	S1.S11	S636.S646	YRAQQLRSHPGGGPT.GGGPTVPSPGRHIVP	S1(Phospho): 100; S11(Phospho): 99.99	0.24473	0.160377	0.0881922	0.0692265
[R].sHPGGGPTVPsPGR.[H]_S11_1	E9Q0S6	Tensin 1 OS=Mus musculus GN=Tns1 PE=1 SV=1	sHPGGGPTVPsPGR	N-Term(TMT6plex); S11(Phospho)	2	806.397	2.38132	1	S11	S646	GGGPTVPSPGRHIVP	S11(Phospho): 99.78	0.238524	0.164844	0.0806163	0.0946658
[R].skPsPQLSAETPVAALPEFPR.[A]_S1_1	E9Q0S6	Tensin 1 OS=Mus musculus GN=Tns1 PE=1 SV=1	skPsPQLSAETPVAALPEFPR	N-Term(TMT6plex); K2(TMT6plex); S4(Phospho)	4	690.874	4.04546	1	S1	S844	PLQSLARSKPSPQLS	S1(Phospho): 83.97	0.133721	0.152508	0.135738	0.110896
[R].skPsPQLSAETPVAALPEFPR.[A]_S4_1	E9Q0S6	Tensin 1 OS=Mus musculus GN=Tns1 PE=1 SV=1	skPsPQLSAETPVAALPEFPR	N-Term(TMT6plex); K2(TMT6plex); S4(Phospho)	3	920.83	3.89465	1	S4	S847	SLARSKPSPQLSAET	S4(Phospho): 98.49	0.130626	0.162962	0.128925	0.116315
[R].skPSPQLsAETPVAALPEFPR.[A]_S8_1	E9Q0S6	Tensin 1 OS=Mus musculus GN=Tns1 PE=1 SV=1	skPSPQLsAETPVAALPEFPR	N-Term(TMT6plex); K2(TMT6plex); S8(Phospho)	3	920.83	4.42587	1	S8	S851	SKPSPQLSAETPVAA	S8(Phospho): 99.86	0.122057	0.141825	0.140543	0.120576
[R].sQsFPDVEPQLPQAPTR.[G]_S3_1	E9Q0S6	Tensin 1 OS=Mus musculus GN=Tns1 PE=1 SV=1	sQsFPDVEPQLPQAPTR	N-Term(TMT6plex); S3(Phospho)	2	1103.54	4.1949	1	S3	S792	SGLFRSQSFPDVEPQ	S3(Phospho): 87.44	0.118186	0.131444	0.149125	0.13132
[R].sQsFPDVEPQLPQAPTRGGsSR.[E]_S3_T16_S20_S21_2	E9Q0S6	Tensin 1 OS=Mus musculus GN=Tns1 PE=1 SV=1	sQsFPDVEPQLPQAPTRGGsSR	N-Term(TMT6plex); S3(Phospho); S20(Phospho)	3	910.754	3.53842	2	S3.T16.S20.S21	S792.T805.S809.S810	SGLFRSQSFPDVEPQ.PQLPQAPTRGGSSRE.QAPTRGGSSREAVQR.APTRGGSSREAVQRG	S3(Phospho): 84.34; T16(Phospho): 33.33; S20(Phospho): 33.33; S21(Phospho): 33.33	0.00989024	0.0508147	0.266782	0.188267
[R].tVGtNtPPSPGFGR.[R]_T6_S9_2	E9Q0S6	Tensin 1 OS=Mus musculus GN=Tns1 PE=1 SV=1	tVGtNtPPSPGFGR	N-Term(TMT6plex); T4(Phospho); T6(Phospho)	2	888.901	3.64086	2	T6.S9	T1343.S1346	HRTVGTNTPPSPGFG.VGTNTPPSPGFGRRA	T6(Phospho): 99.99; S9(Phospho): 100	0.138334	0.112588	0.144	0.138439
[R].tVGTNTPPsPGFGRR.[A]_S9_1	E9Q0S6	Tensin 1 OS=Mus musculus GN=Tns1 PE=1 SV=1	tVGTNTPPsPGFGRR	N-Term(TMT6plex); S9(Phospho)	3	618.314	1.9461	1	S9	S1346	VGTNTPPSPGFGRRA	S9(Phospho): 100	0.118652	0.139103	0.136412	0.121247
[R].tVGTNTPPsPGFGRR.[A]_T1_T4_T6_S9_2	E9Q0S6	Tensin 1 OS=Mus musculus GN=Tns1 PE=1 SV=1	tVGTNTPPsPGFGRR	N-Term(TMT6plex); T1(Phospho); S9(Phospho)	3	644.969	2.7883	2	T1.T4.T6.S9	T1338.T1341.T1343.S1346	SPQARHRTVGTNTPP.ARHRTVGTNTPPSPG.HRTVGTNTPPSPGFG.VGTNTPPSPGFGRRA	T1(Phospho): 33.35; T4(Phospho): 33.35; T6(Phospho): 33.37; S9(Phospho): 99.94	0.087435	0.108095	0.179935	0.151969
[R].vIPVHSSHSAPIRPSYsAQEGLAGYQR.[E]_S17_1	E9Q0S6	Tensin 1 OS=Mus musculus GN=Tns1 PE=1 SV=1	vIPVHSSHSAPIRPSYsAQEGLAGYQR	N-Term(TMT6plex); S17(Phospho)	4	804.912	4.74288	1	S17	S754	APIRPSYSAQEGLAG	S17(Phospho): 78.63	0.131728	0.241566	0.0807068	0.0512295
[R].vSPSIQPQPQSQPTSLsR.[N]_S15_S17_1	E9Q0S6	Tensin 1 OS=Mus musculus GN=Tns1 PE=1 SV=1	vSPSIQPQPQSQPTSLsR	N-Term(TMT6plex); S17(Phospho)	2	1123.57	3.11942	1	S15.S17	S167.S169	QPQSQPTSLSRNTSV.QSQPTSLSRNTSVSR	S15(Phospho): 46.4; S17(Phospho): 46.4	0.190715	0.0918322	0.149144	0.124393
[R].vSPSIQPQPQSQPTSLsR.[N]_S17_1	E9Q0S6	Tensin 1 OS=Mus musculus GN=Tns1 PE=1 SV=1	vSPSIQPQPQSQPTSLsR	N-Term(TMT6plex); S17(Phospho)	3	749.385	4.49432	1	S17	S169	QSQPTSLSRNTSVSR	S17(Phospho): 92.9	0.19051	0.150166	0.115483	0.102557
[R].vsPSIQPQPQSQPTSLSR.[N]_S2_1	E9Q0S6	Tensin 1 OS=Mus musculus GN=Tns1 PE=1 SV=1	vsPSIQPQPQSQPTSLSR	N-Term(TMT6plex); S2(Phospho)	2	1123.57	2.64171	1	S2	S154	EGGSMRVSPSIQPQP	S2(Phospho): 97.7	0.147581	0.0949167	0.15247	0.161434
[R].vSPSIQPQPQSQPTSLsRNTsVSR.[A]_T20_S21_2	E9Q0S6	Tensin 1 OS=Mus musculus GN=Tns1 PE=1 SV=1	vSPSIQPQPQSQPTSLsRNTsVSR	N-Term(TMT6plex); S17(Phospho); S21(Phospho)	3	990.814	3.6938	2	T20.S21	T172.S173	PTSLSRNTSVSRAME.TSLSRNTSVSRAMED	T20(Phospho): 88.74; S21(Phospho): 98.12	0.116882	0.109717	0.151185	0.148173
[R].wDsYDNFSGHREDGMEEVVGHTQGPLDGSLYAk.[V]_S3_1	E9Q0S6	Tensin 1 OS=Mus musculus GN=Tns1 PE=1 SV=1	wDsYDNFSGHREDGMEEVVGHTQGPLDGSLYAk	N-Term(TMT6plex); S3(Phospho); K33(TMT6plex)	4	1059.49	4.04413	1	S3	S509	DPLIRWDSYDNFSGH	S3(Phospho): 72.05	0.180424	0.144227	0.1131	0.110718
[R].wDsYDNFSGHREDGMEEVVGHTQGPLDGSLYAk.[V]_S3_Y4_1	E9Q0S6	Tensin 1 OS=Mus musculus GN=Tns1 PE=1 SV=1	wDsYDNFSGHREDGMEEVVGHTQGPLDGSLYAk	N-Term(TMT6plex); S3(Phospho); K33(TMT6plex)	4	1059.49	3.55146	1	S3.Y4	S509.Y510	DPLIRWDSYDNFSGH.PLIRWDSYDNFSGHR	S3(Phospho): 45.8; Y4(Phospho): 45.8	0.167289	0.140265	0.126353	0.113498
[R].wDsYDNFSGHREDGmEEVVGHTQGPLDGSLYAk.[V]_S8_1	E9Q0S6	Tensin 1 OS=Mus musculus GN=Tns1 PE=1 SV=1	wDsYDNFSGHREDGmEEVVGHTQGPLDGSLYAk	N-Term(TMT6plex); S3(Phospho); M15(Oxidation); K33(TMT6plex)	4	1063.48	4.47118	1	S8	S514	WDSYDNFSGHREDGM	S8(Phospho): 69.69	0.1744	0.13129	0.124546	0.114666
[R].sLsVPTDSGVTSVDYDEEQkTSETR.[I]_S3_1	E9Q0V6	NHS-like protein 2 OS=Mus musculus GN=Nhsl2 PE=1 SV=1	sLsVPTDSGVTSVDYDEEQkTSETR	N-Term(TMT6plex); S1(Phospho); K20(TMT6plex)	4	817.894	3.81999	1	S3	S499	RFRERSLSVPTDSGV	S3(Phospho): 97.67	0.125074	0.132768	0.14833	0.116747
[R].sGsDAGEVRPPTPASPR.[A]_S1_S3_1	E9Q0Y4	Signal-induced proliferation-associated protein 1 OS=Mus musculus GN=Sipa1 PE=1 SV=1	sGsDAGEVRPPTPASPR	N-Term(TMT6plex); S3(Phospho)	3	663.991	1.72115	1	S1.S3	S51.S53	ARGPLLRSGSDAGEV.GPLLRSGSDAGEVRP	S1(Phospho): 50; S3(Phospho): 50	0.142464	0.100131	0.152363	0.149012
[R].eTsATTLSPGAGNR.[G]_S3_T5_T6_1	E9Q137	Testis-expressed gene 264 OS=Mus musculus GN=Tex264 PE=1 SV=1	eTsATTLSPGAGNR	N-Term(TMT6plex); S3(Phospho)	2	835.901	2.3008	1	S3.T5.T6	S238.T240.T241	RPGSRETSATTLSPG.GSRETSATTLSPGAG.SRETSATTLSPGAGN	S3(Phospho): 31.53; T5(Phospho): 31.53; T6(Phospho): 31.53	0.111656	0.170256	0.114629	0.129182
[R].sSSPsFNSSGGAPAGGGQDEGGSASLGR.[K]_S3_1	E9Q1M1	PDZ domain-containing 2 OS=Mus musculus GN=Pdzd2 PE=1 SV=1	sSSPsFNSSGGAPAGGGQDEGGSASLGR	N-Term(TMT6plex); S5(Phospho)	3	930.744	7.12401	1	S3	S694	THMSRSSSPSFNSSG	S3(Phospho): 90.09	0.0600799	0.0770018	0.378985	0.208465
[K].hFsTENVPDEEGRR.[S]_S3_1	E9Q1Q1	Microtubule-associated serine/threonine-protein kinase 2 OS=Mus musculus GN=Mast2 PE=1 SV=1	hFsTENVPDEEGRR	N-Term(TMT6plex); S3(Phospho)	3	661.303	1.42947	1	S3	S286	HFLTKHFSTENVPDE	S3(Phospho): 91.94	0.194823	0.18601	0.0927798	0.0914928
[K].hFSTENVPDEEGRRsPAMRPR.[S]_S15_1	E9Q1Q1	Microtubule-associated serine/threonine-protein kinase 2 OS=Mus musculus GN=Mast2 PE=1 SV=1	hFSTENVPDEEGRRsPAMRPR	N-Term(TMT6plex); S15(Phospho)	5	556.268	3.64308	1	S15	S298	PDEEGRRSPAMRPRS	S15(Phospho): 100	0.127593	0.177959	0.121047	0.0665722
[K].hFsTENVPDEEGRRsPAmRPR.[S]_S3_S15_2	E9Q1Q1	Microtubule-associated serine/threonine-protein kinase 2 OS=Mus musculus GN=Mast2 PE=1 SV=1	hFsTENVPDEEGRRsPAmRPR	N-Term(TMT6plex); S3(Phospho); S15(Phospho); M18(Oxidation)	5	575.46	3.3509	2	S3.S15	S286.S298	HFLTKHFSTENVPDE.PDEEGRRSPAMRPRS	S3(Phospho): 81.16; S15(Phospho): 99.56	0.122969	0.118736	0.145879	0.127979
[K].rSLsEEkEDHSDGLAGLk.[G]_S2_S4_1	E9Q1Q1	Microtubule-associated serine/threonine-protein kinase 2 OS=Mus musculus GN=Mast2 PE=1 SV=1	rSLsEEkEDHSDGLAGLk	N-Term(TMT6plex); S4(Phospho); K7(TMT6plex); K18(TMT6plex)	4	685.363	3.56732	1	S2.S4	S882.S884	TPPPTKRSLSEEKED.PPTKRSLSEEKEDHS	S2(Phospho): 50; S4(Phospho): 50	0.193876	0.130824	0.106687	0.13244
[K].rSLsEEkEDHSDGLAGLk.[G]_S4_1	E9Q1Q1	Microtubule-associated serine/threonine-protein kinase 2 OS=Mus musculus GN=Mast2 PE=1 SV=1	rSLsEEkEDHSDGLAGLk	N-Term(TMT6plex); S4(Phospho); K7(TMT6plex); K18(TMT6plex)	4	685.362	2.92565	1	S4	S884	PPTKRSLSEEKEDHS	S4(Phospho): 98.76	0.203387	0.148515	0.0987655	0.120103
[K].rVQsAEkLAAALAAAEk.[K]_S4_1	E9Q1Q1	Microtubule-associated serine/threonine-protein kinase 2 OS=Mus musculus GN=Mast2 PE=1 SV=1	rVQsAEkLAAALAAAEk	N-Term(TMT6plex); S4(Phospho); K7(TMT6plex); K17(TMT6plex)	4	624.366	2.58955	1	S4	S1411	PLLKRVQSAEKLAAA	S4(Phospho): 100	0.0653484	0.107015	0.178206	0.131286
[R].rWsLASLPSSGYGTNTPSSTVSSScSSQEk.[L]_S6_1	E9Q1Q1	Microtubule-associated serine/threonine-protein kinase 2 OS=Mus musculus GN=Mast2 PE=1 SV=1	rWsLASLPSSGYGTNTPSSTVSSScSSQEk	N-Term(TMT6plex); S3(Phospho); C25(Carbamidomethyl); K30(TMT6plex)	3	1229.59	2.83379	1	S6	S241	GRRWSLASLPSSGYG	S6(Phospho): 74.02	0.157426	0.156543	0.121136	0.0961406
[R].sLSEEkEDHsDGLAGLk.[G]_S10_1	E9Q1Q1	Microtubule-associated serine/threonine-protein kinase 2 OS=Mus musculus GN=Mast2 PE=1 SV=1	sLSEEkEDHsDGLAGLk	N-Term(TMT6plex); K6(TMT6plex); S10(Phospho); K17(TMT6plex)	4	646.338	2.69289	1	S10	S891	SEEKEDHSDGLAGLK	S10(Phospho): 95.21	0.120729	0.147882	0.135554	0.118425
[R].sLsEEkEDHSDGLAGLk.[G]_S3_1	E9Q1Q1	Microtubule-associated serine/threonine-protein kinase 2 OS=Mus musculus GN=Mast2 PE=1 SV=1	sLsEEkEDHSDGLAGLk	N-Term(TMT6plex); S3(Phospho); K6(TMT6plex); K17(TMT6plex)	4	646.34	3.2281	1	S3	S884	PPTKRSLSEEKEDHS	S3(Phospho): 90.16	0.128206	0.133098	0.13805	0.119342
[R].sLsSGESGPGSPTHSHSLSPR.[S]_S3_1	E9Q1Q1	Microtubule-associated serine/threonine-protein kinase 2 OS=Mus musculus GN=Mast2 PE=1 SV=1	sLsSGESGPGSPTHSHSLSPR	N-Term(TMT6plex); S3(Phospho)	3	791.706	3.37994	1	S3	S1261	SSLNRSLSSGESGPG	S3(Phospho): 88.72	0.185701	0.221622	0.0763525	0.0490511
[R].yHHVDsEDEEEVSEDGcLEIR.[Q]_S6_1	E9Q1Q1	Microtubule-associated serine/threonine-protein kinase 2 OS=Mus musculus GN=Mast2 PE=1 SV=1	yHHVDsEDEEEVSEDGcLEIR	N-Term(TMT6plex); S6(Phospho); C17(Carbamidomethyl)	3	952.735	6.99999	1	S6	S833	ERYHHVDSEDEEEVS	S6(Phospho): 100	0.137605	0.112216	0.148359	0.123262
[K].kENEEAEPSTAPGTPtLR.[K]_T14_T16_1	E9Q236	ATP-binding cassette, sub-family C (CFTR/MRP), member 4 OS=Mus musculus GN=Abcc4 PE=1 SV=1	kENEEAEPSTAPGTPtLR	N-Term(TMT6plex); K1(TMT6plex); T16(Phospho)	3	822.416	3.33253	1	T14.T16	T646.T648	EPSTAPGTPTLRKRT.STAPGTPTLRKRTFS	T14(Phospho): 49.82; T16(Phospho): 49.82	0.20303	0.138507	0.0894975	0.102438
[K].eAAAAAAHQQALREEsGEGEkG.[-]_S16_1	E9Q2I4	ELM2 and Myb/SANT-like domain-containing 1 OS=Mus musculus GN=Elmsan1 PE=1 SV=1	eAAAAAAHQQALREEsGEGEkG	N-Term(TMT6plex); S16(Phospho); K21(TMT6plex)	4	687.84	2.81257	1	S16	S1083	QQALREESGEGEKG	S16(Phospho): 100	0.0734572	0.117507	0.209995	0.14826
[R].rVsQEANLLTLAQk.[A]_S3_1	E9Q2I4	ELM2 and Myb/SANT-like domain-containing 1 OS=Mus musculus GN=Elmsan1 PE=1 SV=1	rVsQEANLLTLAQk	N-Term(TMT6plex); S3(Phospho); K14(TMT6plex)	3	703.733	4.95424	1	S3	S456	TKRRRRVSQEANLLT	S3(Phospho): 100	0.0820778	0.117414	0.190871	0.151205
[R].sHEPNAPGsAGIQTSEkPR.[E]_S9_1	E9Q2I4	ELM2 and Myb/SANT-like domain-containing 1 OS=Mus musculus GN=Elmsan1 PE=1 SV=1	sHEPNAPGsAGIQTSEkPR	N-Term(TMT6plex); S9(Phospho); K17(TMT6plex)	4	626.07	2.48628	1	S9	S988	HEPNAPGSAGIQTSE	S9(Phospho): 99.7	0.123276	0.137756	0.158713	0.120483
[K].aAQQAASsSGQGQQAQTPTGF.[-]_S7_S8_S9_1	E9Q2U6	Casein kinase I isoform alpha OS=Mus musculus GN=Csnk1a1 PE=1 SV=1	aAQQAASsSGQGQQAQTPTGF	N-Term(TMT6plex); S7(Phospho)	3	777.36	2.58039	1	S7.S8.S9	S339.S340.S341	KAAQQAASSSGQGQQ.AAQQAASSSGQGQQA.AQQAASSSGQGQQAQ	S7(Phospho): 33.33; S8(Phospho): 33.33; S9(Phospho): 33.33	0.147232	0.0863598	0.158902	0.12491
[K].tSsVsSISQVSPER.[G]_S3_S5_S6_2	E9Q3L2	Phosphatidylinositol 4-kinase alpha OS=Mus musculus GN=Pi4ka PE=1 SV=2	tSsVsSISQVSPER	N-Term(TMT6plex); S3(Phospho); S5(Phospho)	2	926.917	2.39157	2	S3.S5.S6	S260.S262.S263	TLKRKTSSVSSISQV.KRKTSSVSSISQVSP.RKTSSVSSISQVSPE	S3(Phospho): 85.59; S5(Phospho): 51.97; S6(Phospho): 51.97	0.0933629	0.089709	0.158242	0.148892
[K].tSSVssISQVSPER.[G]_S3_S6_2	E9Q3L2	Phosphatidylinositol 4-kinase alpha OS=Mus musculus GN=Pi4ka PE=1 SV=2	tSSVssISQVSPER	N-Term(TMT6plex); S5(Phospho); S6(Phospho)	2	926.918	3.03409	2	S3.S6	S260.S263	TLKRKTSSVSSISQV.RKTSSVSSISQVSPE	S3(Phospho): 88.17; S6(Phospho): 89.56	0.106056	0.0965131	0.139611	0.148857
[R].kTssVSSISQVSPER.[G]_S3_S4_2	E9Q3L2	Phosphatidylinositol 4-kinase alpha OS=Mus musculus GN=Pi4ka PE=1 SV=2	kTssVSSISQVSPER	N-Term(TMT6plex); K1(TMT6plex); S3(Phospho); S4(Phospho)	3	737.37	3.4357	2	S3.S4	S259.S260	GTLKRKTSSVSSISQ.TLKRKTSSVSSISQV	S3(Phospho): 99.76; S4(Phospho): 100	0.101668	0.107791	0.162387	0.145319
[R].kTSsVSSISQVSPER.[G]_S4_1	E9Q3L2	Phosphatidylinositol 4-kinase alpha OS=Mus musculus GN=Pi4ka PE=1 SV=2	kTSsVSSISQVSPER	N-Term(TMT6plex); K1(TMT6plex); S4(Phospho)	3	710.712	2.00061	1	S4	S260	TLKRKTSSVSSISQV	S4(Phospho): 98.49	0.143263	0.152402	0.118319	0.128835
[R].kTSsVsSISQVSPER.[G]_S4_S6_S7_2	E9Q3L2	Phosphatidylinositol 4-kinase alpha OS=Mus musculus GN=Pi4ka PE=1 SV=2	kTSsVsSISQVSPER	N-Term(TMT6plex); K1(TMT6plex); S4(Phospho); S6(Phospho)	3	737.369	3.17399	2	S4.S6.S7	S260.S262.S263	TLKRKTSSVSSISQV.KRKTSSVSSISQVSP.RKTSSVSSISQVSPE	S4(Phospho): 99.05; S6(Phospho): 50.02; S7(Phospho): 50.02	0.105633	0.115983	0.135151	0.136911
[R].ktSSVSSISQVSPER.[G]_T2_1	E9Q3L2	Phosphatidylinositol 4-kinase alpha OS=Mus musculus GN=Pi4ka PE=1 SV=2	ktSSVSSISQVSPER	N-Term(TMT6plex); K1(TMT6plex); T2(Phospho)	3	710.714	3.29784	1	T2	T258	EGTLKRKTSSVSSIS	T2(Phospho): 90.91	0.154798	0.143462	0.114098	0.111869
[K].iAEDPSRDGPSPTSGsSk.[T]_S16_1	E9Q401	Ryanodine receptor 2 OS=Mus musculus GN=Ryr2 PE=1 SV=1	iAEDPSRDGPSPTSGsSk	N-Term(TMT6plex); S16(Phospho); K18(TMT6plex)	4	582.289	3.62797	1	S16	S2367	GPSPTSGSSKTLDIE	S16(Phospho): 98.26	0.222121	0.181126	0.0563664	0.0678218
[K].iAEDPSRDGPSPTSGsSk.[T]_S17_1	E9Q401	Ryanodine receptor 2 OS=Mus musculus GN=Ryr2 PE=1 SV=1	iAEDPSRDGPSPTSGsSk	N-Term(TMT6plex); T13(Phospho); K18(TMT6plex)	3	776.049	1.84176	1	S17	S2368	PSPTSGSSKTLDIEE	S17(Phospho): 89.84	0.21593	0.185022	0.0593384	0.0712514
[K].qSsmDSEGNFNPQPVDTSNITIPEk.[L]_S2_S3_1	E9Q401	Ryanodine receptor 2 OS=Mus musculus GN=Ryr2 PE=1 SV=1	qSsmDSEGNFNPQPVDTSNITIPEk	N-Term(TMT6plex); S3(Phospho); K25(TMT6plex)	3	1091.85	4.97786	1	S2.S3	S2692.S2693	VSMMEKQSSMDSEGN.SMMEKQSSMDSEGNF	S2(Phospho): 46.61; S3(Phospho): 46.61	0.216295	0.151176	0.0856302	0.0609736
[K].qSSmDsEGNFNPQPVDTSNITIPEk.[L]_S6_1	E9Q401	Ryanodine receptor 2 OS=Mus musculus GN=Ryr2 PE=1 SV=1	qSSmDsEGNFNPQPVDTSNITIPEk	N-Term(TMT6plex); S2(Phospho); M4(Oxidation); K25(TMT6plex)	4	823.137	3.21814	1	S6	S2696	EKQSSMDSEGNFNPQ	S6(Phospho): 79.82	0.2291	0.129336	0.111904	0.0862361
[K].rSNcYMVcAGESMsPGQGR.[N]_S14_1	E9Q401	Ryanodine receptor 2 OS=Mus musculus GN=Ryr2 PE=1 SV=1	rSNcYMVcAGESMsPGQGR	N-Term(TMT6plex); C4(Carbamidomethyl); C8(Carbamidomethyl); S14(Phospho)	3	819.344	2.36625	1	S14	S1495	VCAGESMSPGQGRNN	S14(Phospho): 99.54	0.119158	0.108418	0.174013	0.164033
[K].sVAGGLPGAGFYGPk.[N]_S1_1	E9Q401	Ryanodine receptor 2 OS=Mus musculus GN=Ryr2 PE=1 SV=1	sVAGGLPGAGFYGPk	N-Term(TMT6plex); S1(Phospho); K15(TMT6plex)	3	639.343	4.27218	1	S1	S1317	CAEVFSKSVAGGLPG	S1(Phospho): 100	0.15025	0.12846	0.129353	0.124523
[R].eGDsMALYNR.[T]_S4_1	E9Q401	Ryanodine receptor 2 OS=Mus musculus GN=Ryr2 PE=1 SV=1	eGDsMALYNR	N-Term(TMT6plex); S4(Phospho)	2	732.823	2.1202	1	S4	S2796	ERTREGDSMALYNRT	S4(Phospho): 100	0.138207	0.124444	0.143036	0.151433
[R].gyFSLVEHPQR.[S]_S4_1	E9Q401	Ryanodine receptor 2 OS=Mus musculus GN=Ryr2 PE=1 SV=1	gyFSLVEHPQR	N-Term(TMT6plex); Y2(Phospho)	3	547.938	2.16235	1	S4	S3573	YTGRGYFSLVEHPQR	S4(Phospho): 93.08	0.102128	0.134985	0.156775	0.119585
[R].isQTsQVSIDAAHGYSPR.[A]_S2_T4_2	E9Q401	Ryanodine receptor 2 OS=Mus musculus GN=Ryr2 PE=1 SV=1	isQTsQVSIDAAHGYSPR	N-Term(TMT6plex); S2(Phospho); S5(Phospho)	2	1153.53	3.08412	2	S2.T4	S2807.T2809	YNRTRRISQTSQVSI.RTRRISQTSQVSIDA	S2(Phospho): 97.79; T4(Phospho): 92.61	0.0920563	0.108134	0.214007	0.153073
[R].iSQTsQVsIDAAHGYSPR.[A]_S5_S8_2	E9Q401	Ryanodine receptor 2 OS=Mus musculus GN=Ryr2 PE=1 SV=1	iSQTsQVsIDAAHGYSPR	N-Term(TMT6plex); S5(Phospho); S8(Phospho)	2	1153.52	4.74653	2	S5.S8	S2810.S2813	TRRISQTSQVSIDAA.ISQTSQVSIDAAHGY	S5(Phospho): 90.76; S8(Phospho): 99	0.126376	0.0986252	0.156765	0.152667
[R].iSQTsQVsIDAAHGYSPR.[A]_T4_S5_S8_2	E9Q401	Ryanodine receptor 2 OS=Mus musculus GN=Ryr2 PE=1 SV=1	iSQTsQVsIDAAHGYSPR	N-Term(TMT6plex); S5(Phospho); S8(Phospho)	3	769.352	3.52484	2	T4.S5.S8	T2809.S2810.S2813	RTRRISQTSQVSIDA.TRRISQTSQVSIDAA.ISQTSQVSIDAAHGY	T4(Phospho): 49.87; S5(Phospho): 49.87; S8(Phospho): 100	0.122442	0.0958218	0.154651	0.149265
[R].rIsQTSQVSIDAAHGYSPR.[A]_S3_1	E9Q401	Ryanodine receptor 2 OS=Mus musculus GN=Ryr2 PE=1 SV=1	rIsQTSQVSIDAAHGYSPR	N-Term(TMT6plex); S3(Phospho)	3	794.73	3.55493	1	S3	S2807	YNRTRRISQTSQVSI	S3(Phospho): 92.67	0.137869	0.157505	0.117371	0.0942571
[R].rIsQTsQVSIDAAHGYSPR.[A]_S3_S6_2	E9Q401	Ryanodine receptor 2 OS=Mus musculus GN=Ryr2 PE=1 SV=1	rIsQTsQVSIDAAHGYSPR	N-Term(TMT6plex); S3(Phospho); S6(Phospho)	4	616.291	2.33544	2	S3.S6	S2807.S2810	YNRTRRISQTSQVSI.TRRISQTSQVSIDAA	S3(Phospho): 99.68; S6(Phospho): 78.14	0.133643	0.127956	0.129829	0.10696
[R].rIsQTsQVsIDAAHGYSPR.[A]_S3_S6_S9_3	E9Q401	Ryanodine receptor 2 OS=Mus musculus GN=Ryr2 PE=1 SV=1	rIsQTsQVsIDAAHGYSPR	N-Term(TMT6plex); S3(Phospho); S6(Phospho); S9(Phospho)	4	636.285	2.65313	3	S3.S6.S9	S2807.S2810.S2813	YNRTRRISQTSQVSI.TRRISQTSQVSIDAA.ISQTSQVSIDAAHGY	S3(Phospho): 98.44; S6(Phospho): 89.44; S9(Phospho): 89.44	0.0980567	0.122152	0.154232	0.12744
[R].rISQTsQVSIDAAHGYSPR.[A]_S3_T5_1	E9Q401	Ryanodine receptor 2 OS=Mus musculus GN=Ryr2 PE=1 SV=1	rISQTsQVSIDAAHGYSPR	N-Term(TMT6plex); S3(Phospho)	4	596.299	3.71495	1	S3.T5	S2807.T2809	YNRTRRISQTSQVSI.RTRRISQTSQVSIDA	S3(Phospho): 45.6; T5(Phospho): 45.6	0.124353	0.174073	0.105954	0.0901756
[R].rIsQTsQVsIDAAHGYSPR.[A]_S3_T5_S6_3	E9Q401	Ryanodine receptor 2 OS=Mus musculus GN=Ryr2 PE=1 SV=1	rIsQTsQVsIDAAHGYSPR	N-Term(TMT6plex); S3(Phospho); S6(Phospho); S9(Phospho)	3	848.041	3.68323	3	S3.T5.S6	S2807.T2809.S2810	YNRTRRISQTSQVSI.RTRRISQTSQVSIDA.TRRISQTSQVSIDAA	S3(Phospho): 99.95; T5(Phospho): 99.69; S6(Phospho): 99.69	0.0819013	0.0949714	0.160858	0.147764
[R].rIsQTsQVsIDAAHGYSPR.[A]_S3_T5_S6_S9_3	E9Q401	Ryanodine receptor 2 OS=Mus musculus GN=Ryr2 PE=1 SV=1	rIsQTsQVsIDAAHGYSPR	N-Term(TMT6plex); S3(Phospho); S6(Phospho); S9(Phospho)	4	636.282	2.46553	3	S3.T5.S6.S9	S2807.T2809.S2810.S2813	YNRTRRISQTSQVSI.RTRRISQTSQVSIDA.TRRISQTSQVSIDAA.ISQTSQVSIDAAHGY	S3(Phospho): 68.66; T5(Phospho): 68.66; S6(Phospho): 68.7; S9(Phospho): 93.66	0.0994391	0.118541	0.170848	0.12081
[R].rIsQTSQVSIDAAHGYSPR.[A]_S6_1	E9Q401	Ryanodine receptor 2 OS=Mus musculus GN=Ryr2 PE=1 SV=1	rIsQTSQVSIDAAHGYSPR	N-Term(TMT6plex); S3(Phospho)	3	794.728	3.82174	1	S6	S2810	TRRISQTSQVSIDAA	S6(Phospho): 72.52	0.0820158	0.119737	0.155109	0.141484
[R].rISQTsQVsIDAAHGYSPR.[A]_S6_S9_2	E9Q401	Ryanodine receptor 2 OS=Mus musculus GN=Ryr2 PE=1 SV=1	rISQTsQVsIDAAHGYSPR	N-Term(TMT6plex); S6(Phospho); S9(Phospho)	3	821.385	3.5129	2	S6.S9	S2810.S2813	TRRISQTSQVSIDAA.ISQTSQVSIDAAHGY	S6(Phospho): 88.15; S9(Phospho): 98.32	0.0809075	0.0987148	0.20645	0.155532
[R].rISQTSQVsIDAAHGYSPR.[A]_S9_1	E9Q401	Ryanodine receptor 2 OS=Mus musculus GN=Ryr2 PE=1 SV=1	rISQTSQVsIDAAHGYSPR	N-Term(TMT6plex); S9(Phospho)	3	794.732	2.24066	1	S9	S2813	ISQTSQVSIDAAHGY	S9(Phospho): 96.29	0.109022	0.133838	0.150385	0.139548
[R].rIsQTSQVSIDAAHGYSPR.[A]_T5_1	E9Q401	Ryanodine receptor 2 OS=Mus musculus GN=Ryr2 PE=1 SV=1	rIsQTSQVSIDAAHGYSPR	N-Term(TMT6plex); S3(Phospho)	3	794.73	3.97559	1	T5	T2809	RTRRISQTSQVSIDA	T5(Phospho): 90.39	0.14247	0.10568	0.119935	0.146991
[R].rIsQTsQVSIDAAHGYSPR.[A]_T5_S6_2	E9Q401	Ryanodine receptor 2 OS=Mus musculus GN=Ryr2 PE=1 SV=1	rIsQTsQVSIDAAHGYSPR	N-Term(TMT6plex); S3(Phospho); S6(Phospho)	2	1231.58	3.00216	2	T5.S6	T2809.S2810	RTRRISQTSQVSIDA.TRRISQTSQVSIDAA	T5(Phospho): 91.75; S6(Phospho): 91.75	0.116431	0.140064	0.135593	0.119529
[R].rISQTsQVsIDAAHGYSPR.[A]_T5_S6_S9_2	E9Q401	Ryanodine receptor 2 OS=Mus musculus GN=Ryr2 PE=1 SV=1	rISQTsQVsIDAAHGYSPR	N-Term(TMT6plex); S6(Phospho); S9(Phospho)	3	821.386	2.96614	2	T5.S6.S9	T2809.S2810.S2813	RTRRISQTSQVSIDA.TRRISQTSQVSIDAA.ISQTSQVSIDAAHGY	T5(Phospho): 50.66; S6(Phospho): 49.33; S9(Phospho): 97.17	0.099685	0.0979593	0.184334	0.153129
[R].rIsQTsQVsIDAAHGYSPR.[A]_T5_S6_S9_3	E9Q401	Ryanodine receptor 2 OS=Mus musculus GN=Ryr2 PE=1 SV=1	rIsQTsQVsIDAAHGYSPR	N-Term(TMT6plex); S3(Phospho); S6(Phospho); S9(Phospho)	3	848.047	3.57602	3	T5.S6.S9	T2809.S2810.S2813	RTRRISQTSQVSIDA.TRRISQTSQVSIDAA.ISQTSQVSIDAAHGY	T5(Phospho): 89.02; S6(Phospho): 98.52; S9(Phospho): 99.99	0.095438	0.13186	0.16256	0.112182
[R].rISQTsQVsIDAAHGYSPR.[A]_T5_S9_2	E9Q401	Ryanodine receptor 2 OS=Mus musculus GN=Ryr2 PE=1 SV=1	rISQTsQVsIDAAHGYSPR	N-Term(TMT6plex); S6(Phospho); S9(Phospho)	3	821.386	3.21278	2	T5.S9	T2809.S2813	RTRRISQTSQVSIDA.ISQTSQVSIDAAHGY	T5(Phospho): 88.92; S9(Phospho): 100	0.112336	0.137158	0.153932	0.109777
[R].sNcYmVcAGESMsPGQGR.[N]_S11_S13_1	E9Q401	Ryanodine receptor 2 OS=Mus musculus GN=Ryr2 PE=1 SV=1	sNcYmVcAGESMsPGQGR	N-Term(TMT6plex); C3(Carbamidomethyl); M5(Oxidation); C7(Carbamidomethyl); S13(Phospho)	3	772.642	3.71742	1	S11.S13	S1493.S1495	YMVCAGESMSPGQGR.VCAGESMSPGQGRNN	S11(Phospho): 50; S13(Phospho): 50	0.105197	0.119833	0.185376	0.149037
[R].sNcYMVcAGESMsPGQGR.[N]_S13_1	E9Q401	Ryanodine receptor 2 OS=Mus musculus GN=Ryr2 PE=1 SV=1	sNcYMVcAGESMsPGQGR	N-Term(TMT6plex); C3(Carbamidomethyl); C7(Carbamidomethyl); S13(Phospho)	3	767.31	3.30662	1	S13	S1495	VCAGESMSPGQGRNN	S13(Phospho): 98.79	0.112355	0.129701	0.218173	0.137342
[R].tREGDsmALYNR.[T]_S6_1	E9Q401	Ryanodine receptor 2 OS=Mus musculus GN=Ryr2 PE=1 SV=1	tREGDsmALYNR	N-Term(TMT6plex); S6(Phospho)	2	861.398	1.25769	1	S6	S2796	ERTREGDSMALYNRT	S6(Phospho): 87.38	0.123014	0.11455	0.167538	0.162665
[R].tRRIsQTsQVsIDAAHGYSPR.[A]_S5_T7_S8_S11_3	E9Q401	Ryanodine receptor 2 OS=Mus musculus GN=Ryr2 PE=1 SV=1	tRRIsQTsQVsIDAAHGYSPR	N-Term(TMT6plex); S5(Phospho); S8(Phospho); S11(Phospho)	4	700.569	2.42852	3	S5.T7.S8.S11	S2807.T2809.S2810.S2813	YNRTRRISQTSQVSI.RTRRISQTSQVSIDA.TRRISQTSQVSIDAA.ISQTSQVSIDAAHGY	S5(Phospho): 53.44; T7(Phospho): 53.44; S8(Phospho): 92.87; S11(Phospho): 99.95	0.0412273	0.0639839	0.288565	0.188745
[K].gSRPADERQsASELDLVLQR.[H]_S2_1	E9Q496	Vesicle transport protein USE1 OS=Mus musculus GN=Use1 PE=1 SV=1	gSRPADERQsASELDLVLQR	N-Term(TMT6plex); S10(Phospho)	4	634.824	2.53122	1	S2	S171	RKRAAKGSRPADERQ	S2(Phospho): 81.56	0.115845	0.137349	0.131538	0.127413
[K].gSRPADERQsASELDLVLQR.[H]_S2_S10_1	E9Q496	Vesicle transport protein USE1 OS=Mus musculus GN=Use1 PE=1 SV=1	gSRPADERQsASELDLVLQR	N-Term(TMT6plex); S10(Phospho)	4	634.824	2.50034	1	S2.S10	S171.S179	RKRAAKGSRPADERQ.RPADERQSASELDLV	S2(Phospho): 48.47; S10(Phospho): 48.47	0.111332	0.146944	0.139993	0.147322
[R].rRsSGLQPQGAPEVR.[R]_S3_S4_1	E9Q4K7	Kinesin family member 13B OS=Mus musculus GN=Kif13b PE=1 SV=1	rRsSGLQPQGAPEVR	N-Term(TMT6plex); S3(Phospho)	3	649.675	3.00005	1	S3.S4	S1794.S1795	VGTGRRRSSGLQPQG.GTGRRRSSGLQPQGA	S3(Phospho): 50; S4(Phospho): 50	0.175604	0.140739	0.13762	0.107996
[R].rRssGLQPQGAPEVR.[R]_S3_S4_2	E9Q4K7	Kinesin family member 13B OS=Mus musculus GN=Kif13b PE=1 SV=1	rRssGLQPQGAPEVR	N-Term(TMT6plex); S3(Phospho); S4(Phospho)	3	676.329	3.79891	2	S3.S4	S1794.S1795	VGTGRRRSSGLQPQG.GTGRRRSSGLQPQGA	S3(Phospho): 100; S4(Phospho): 100	0.141801	0.199567	0.0943426	0.107503
[R].rsSGLQPQGAPEVR.[R]_S2_S3_1	E9Q4K7	Kinesin family member 13B OS=Mus musculus GN=Kif13b PE=1 SV=1	rsSGLQPQGAPEVR	N-Term(TMT6plex); S2(Phospho)	3	597.642	3.15187	1	S2.S3	S1794.S1795	VGTGRRRSSGLQPQG.GTGRRRSSGLQPQGA	S2(Phospho): 50; S3(Phospho): 50	0.197321	0.130577	0.100515	0.121526
[R].sSGLQPQGAPEVR.[R]_S1_1	E9Q4K7	Kinesin family member 13B OS=Mus musculus GN=Kif13b PE=1 SV=1	sSGLQPQGAPEVR	N-Term(TMT6plex); S1(Phospho)	2	817.91	4.01396	1	S1	S1794	VGTGRRRSSGLQPQG	S1(Phospho): 99.7	0.176507	0.139805	0.120769	0.123432
[R].rsSQGVLHMPLYTSPIVk.[N]_S2_S3_1	E9Q4M2	Hormone-sensitive lipase OS=Mus musculus GN=Lipe PE=1 SV=1	rsSQGVLHMPLYTSPIVk	N-Term(TMT6plex); S2(Phospho); K18(TMT6plex)	3	851.134	3.68622	1	S2.S3	S963.S964	EGFHPRRSSQGVLHM.GFHPRRSSQGVLHMP	S2(Phospho): 50; S3(Phospho): 50	0.0868399	0.163426	0.136534	0.204194
[R].rSVsEAALAQPEGLLGTDTLk.[K]_S2_S4_1	E9Q4M2	Hormone-sensitive lipase OS=Mus musculus GN=Lipe PE=1 SV=1	rSVsEAALAQPEGLLGTDTLk	N-Term(TMT6plex); S4(Phospho); K21(TMT6plex)	3	898.822	6.77781	1	S2.S4	S870.S872	PTESMRRSVSEAALA.ESMRRSVSEAALAQP	S2(Phospho): 50; S4(Phospho): 50	0.178414	0.112525	0.0677801	0.109028
[R].rsVSEAALAQPEGLLGTDTLkk.[L]_S2_S4_1	E9Q4M2	Hormone-sensitive lipase OS=Mus musculus GN=Lipe PE=1 SV=1	rsVSEAALAQPEGLLGTDTLkk	N-Term(TMT6plex); S2(Phospho); K21(TMT6plex); K22(TMT6plex)	4	763.678	2.49989	1	S2.S4	S870.S872	PTESMRRSVSEAALA.ESMRRSVSEAALAQP	S2(Phospho): 50; S4(Phospho): 50	0.110054	0.115767	0.0951854	0.136023
[R].sVSEAALAQPEGLLGTDTLkk.[L]_S1_1	E9Q4M2	Hormone-sensitive lipase OS=Mus musculus GN=Lipe PE=1 SV=1	sVSEAALAQPEGLLGTDTLkk	N-Term(TMT6plex); S1(Phospho); K20(TMT6plex); K21(TMT6plex)	3	965.872	4.78506	1	S1	S870	PTESMRRSVSEAALA	S1(Phospho): 88.27	0.109204	0.120227	0.0872723	0.144993
[R].sVSEAALAQPEGLLGTDTLkk.[L]_S1_S3_1	E9Q4M2	Hormone-sensitive lipase OS=Mus musculus GN=Lipe PE=1 SV=1	sVSEAALAQPEGLLGTDTLkk	N-Term(TMT6plex); S1(Phospho); K20(TMT6plex); K21(TMT6plex)	4	724.659	3.69962	1	S1.S3	S870.S872	PTESMRRSVSEAALA.ESMRRSVSEAALAQP	S1(Phospho): 49.99; S3(Phospho): 49.99	0.112698	0.12984	0.0858533	0.102245
[R].sVsEAALAQPEGLLGTDTLkk.[L]_S3_1	E9Q4M2	Hormone-sensitive lipase OS=Mus musculus GN=Lipe PE=1 SV=1	sVsEAALAQPEGLLGTDTLkk	N-Term(TMT6plex); S3(Phospho); K20(TMT6plex); K21(TMT6plex)	4	724.658	4.55457	1	S3	S872	ESMRRSVSEAALAQP	S3(Phospho): 85.8	0.116835	0.129289	0.0938044	0.131669
[K].nNEVsFSQIkPk.[K]_S5_1	E9Q4S7	Receptor-type tyrosine-protein phosphatase eta OS=Mus musculus GN=Ptprj PE=1 SV=2	nNEVsFSQIkPk	N-Term(TMT6plex); S5(Phospho); K10(TMT6plex); K12(TMT6plex)	4	540.302	2.90452	1	S5	S1022	DAKNNEVSFSQIKPK	S5(Phospho): 99.98	0.171498	0.0226188	0.161897	0.119945
[R].aSLGTLSQEAALNTSDPESHAPtMRPSMSGLHLVk.[R]_S15_1	E9Q4Z2	Acetyl-CoA carboxylase 2 OS=Mus musculus GN=Acacb PE=1 SV=1	aSLGTLSQEAALNTSDPESHAPtMRPSMSGLHLVk	N-Term(TMT6plex); T23(Phospho); K35(TMT6plex)	6	696.19	3.70522	1	S15	S198	QEAALNTSDPESHAP	S15(Phospho): 43.39	0.13677	0.173578	0.0640449	0.0797607
[R].aSLGTLSQEAALNTSDPESHAPtMRPSMSGLHLVk.[R]_S27_S29_1	E9Q4Z2	Acetyl-CoA carboxylase 2 OS=Mus musculus GN=Acacb PE=1 SV=1	aSLGTLSQEAALNTSDPESHAPtMRPSMSGLHLVk	N-Term(TMT6plex); T23(Phospho); K35(TMT6plex)	4	1043.78	5.04422	1	S27.S29	S210.S212	HAPTMRPSMSGLHLV.PTMRPSMSGLHLVKR	S27(Phospho): 48.65; S29(Phospho): 48.65	0.15042	0.196779	0.0843879	0.0754981
[R].aSLGTLSQEAALNtSDPESHAPtMRPSMSGLHLVk.[R]_T23_S29_2	E9Q4Z2	Acetyl-CoA carboxylase 2 OS=Mus musculus GN=Acacb PE=1 SV=1	aSLGTLSQEAALNtSDPESHAPtMRPSMSGLHLVk	N-Term(TMT6plex); T14(Phospho); T23(Phospho); K35(TMT6plex)	6	709.516	3.72361	2	T23.S29	T206.S212	DPESHAPTMRPSMSG.PTMRPSMSGLHLVKR	T23(Phospho): 69.09; S29(Phospho): 84.11	0.121029	0.146569	0.0980356	0.13019
[R].aSLGtLSQEAALNTSDPESHAPTMRPSMsGLHLVkR.[G]_S2_T5_S29_2	E9Q4Z2	Acetyl-CoA carboxylase 2 OS=Mus musculus GN=Acacb PE=1 SV=1	aSLGtLSQEAALNTSDPESHAPTMRPSMsGLHLVkR	N-Term(TMT6plex); T5(Phospho); S29(Phospho); K35(TMT6plex)	5	882.438	4.23167	2	S2.T5.S29	S185.T188.S212	SRKSSRASLGTLSQE.SSRASLGTLSQEAAL.PTMRPSMSGLHLVKR	S2(Phospho): 43.83; T5(Phospho): 43.83; S29(Phospho): 46.19	0.0732907	0.164209	0.10694	0.162016
[K].aQLHEERQDsQTENSDIFQETk.[V]_S10_T12_S15_1	E9Q512	Thyroid hormone receptor interactor 11 OS=Mus musculus GN=Trip11 PE=1 SV=1	aQLHEERQDsQTENSDIFQETk	N-Term(TMT6plex); S10(Phospho); K22(TMT6plex)	4	793.633	2.81425	1	S10.T12.S15	S983.T985.S988	LHEERQDSQTENSDI.EERQDSQTENSDIFQ.QDSQTENSDIFQETK	S10(Phospho): 33.33; T12(Phospho): 33.33; S15(Phospho): 33.33	0.103896	0.162219	0.148393	0.117948
[K].lSVHGLkPLDsPGRR.[K]_S11_1	E9Q512	Thyroid hormone receptor interactor 11 OS=Mus musculus GN=Trip11 PE=1 SV=1	lSVHGLkPLDsPGRR	N-Term(TMT6plex); K7(TMT6plex); S11(Phospho)	4	543.312	1.97315	1	S11	S1888	HGLKPLDSPGRRKAD	S11(Phospho): 100	0.167748	0.141251	0.109984	0.109802
[K].gkksVEEVASEIQPFLR.[G]_S4_1	E9Q557	Desmoplakin OS=Mus musculus GN=Dsp PE=1 SV=1	gkksVEEVASEIQPFLR	N-Term(TMT6plex); K2(TMT6plex); K3(TMT6plex); S4(Phospho)	4	671.881	4.2936	1	S4	S2012	KLLKGKKSVEEVASE	S4(Phospho): 100	0.0668889	0.0975295	0.19032	0.165225
[K].gLPSPYNMSAPGsR.[S]_S13_1	E9Q557	Desmoplakin OS=Mus musculus GN=Dsp PE=1 SV=1	gLPSPYNMSAPGsR	N-Term(TMT6plex); S13(Phospho)	2	871.91	2.32175	1	S13	S2836	YNMSAPGSRSGSRSG	S13(Phospho): 100	0.152295	0.105095	0.154336	0.13724
[K].gLPsPYNMSAPGSR.[S]_S4_1	E9Q557	Desmoplakin OS=Mus musculus GN=Dsp PE=1 SV=1	gLPsPYNMSAPGSR	N-Term(TMT6plex); S4(Phospho)	3	581.61	2.74788	1	S4	S2827	VSSKGLPSPYNMSAP	S4(Phospho): 100	0.10153	0.124343	0.202513	0.157481
[K].gLPSPyNMSAPGsR.[S]_S4_S13_2	E9Q557	Desmoplakin OS=Mus musculus GN=Dsp PE=1 SV=1	gLPSPyNMSAPGsR	N-Term(TMT6plex); Y6(Phospho); S13(Phospho)	3	608.264	2.47968	2	S4.S13	S2827.S2836	VSSKGLPSPYNMSAP.YNMSAPGSRSGSRSG	S4(Phospho): 99.98; S13(Phospho): 99.69	0.100138	0.0908772	0.230615	0.153565
[K].gLPsPYNMsAPGSR.[S]_S4_S9_2	E9Q557	Desmoplakin OS=Mus musculus GN=Dsp PE=1 SV=1	gLPsPYNMsAPGSR	N-Term(TMT6plex); S4(Phospho); S9(Phospho)	3	608.265	2.52234	2	S4.S9	S2827.S2832	VSSKGLPSPYNMSAP.LPSPYNMSAPGSRSG	S4(Phospho): 99.97; S9(Phospho): 94.36	0.0929055	0.0875881	0.218721	0.175209
[K].gLPSPyNMSAPGsR.[S]_S4_Y6_S13_2	E9Q557	Desmoplakin OS=Mus musculus GN=Dsp PE=1 SV=1	gLPSPyNMSAPGsR	N-Term(TMT6plex); Y6(Phospho); S13(Phospho)	3	608.265	2.91472	2	S4.Y6.S13	S2827.Y2829.S2836	VSSKGLPSPYNMSAP.SKGLPSPYNMSAPGS.YNMSAPGSRSGSRSG	S4(Phospho): 50; Y6(Phospho): 50; S13(Phospho): 100	0.115281	0.103418	0.197763	0.154868
[K].gLPSPYNMsAPGSR.[S]_S9_1	E9Q557	Desmoplakin OS=Mus musculus GN=Dsp PE=1 SV=1	gLPSPYNMsAPGSR	N-Term(TMT6plex); S9(Phospho)	3	581.61	4.4254	1	S9	S2832	LPSPYNMSAPGSRSG	S9(Phospho): 100	0.144902	0.109195	0.168822	0.116604
[K].gLPSPYNMsAPGsR.[S]_S9_S13_2	E9Q557	Desmoplakin OS=Mus musculus GN=Dsp PE=1 SV=1	gLPSPYNMsAPGsR	N-Term(TMT6plex); M8(Oxidation); S9(Phospho); S13(Phospho)	2	919.89	2.49213	2	S9.S13	S2832.S2836	LPSPYNMSAPGSRSG.YNMSAPGSRSGSRSG	S9(Phospho): 100; S13(Phospho): 100	0.134984	0.0884157	0.180742	0.140284
[K].nGVGNSSGLGGSVNDDVFSsSRHDSVSk.[I]_S19_1	E9Q557	Desmoplakin OS=Mus musculus GN=Dsp PE=1 SV=1	nGVGNSSGLGGSVNDDVFSsSRHDSVSk	N-Term(TMT6plex); S20(Phospho); K28(TMT6plex)	4	826.646	6.29788	1	S19	S2595	SVNDDVFSSSRHDSV	S19(Phospho): 87.5	0.0953455	0.151771	0.148812	0.121935
[R].aESGPDLRyEMTYSGGGGGGGGGGGGGTSR.[T]_S3_1	E9Q557	Desmoplakin OS=Mus musculus GN=Dsp PE=1 SV=1	aESGPDLRyEMTYSGGGGGGGGGGGGGTSR	N-Term(TMT6plex); S3(Phospho); M11(Oxidation)	3	1010.44	2.35414	1	S3	S22	GRMTRAESGPDLRYE	S3(Phospho): 81.99	0.0840597	0.11951	0.173861	0.13942
[R].aEsGPDLRYEmTYsGGGGGGGGGGGGGTSR.[T]_S3_Y13_S14_2	E9Q557	Desmoplakin OS=Mus musculus GN=Dsp PE=1 SV=1	aEsGPDLRYEmTYsGGGGGGGGGGGGGTSR	N-Term(TMT6plex); S3(Phospho); M11(Oxidation); S14(Phospho)	3	1037.09	1.5986	2	S3.Y13.S14	S22.Y32.S33	GRMTRAESGPDLRYE.DLRYEMTYSGGGGGG.LRYEMTYSGGGGGGG	S3(Phospho): 98.32; Y13(Phospho): 32.63; S14(Phospho): 32.65	0.0755365	0.107625	0.238743	0.135527
[R].aEsGPDLRYEMTYSGGGGGGGGGGGGGTSR.[T]_T28_S29_1	E9Q557	Desmoplakin OS=Mus musculus GN=Dsp PE=1 SV=1	aEsGPDLRYEMTYSGGGGGGGGGGGGGTSR	N-Term(TMT6plex); S3(Phospho)	3	1005.1	2.32521	1	T28.S29	T47.S48	GGGGGGGTSRTFYSH.GGGGGGTSRTFYSHS	T28(Phospho): 41.31; S29(Phospho): 41.31	0.0835626	0.0978361	0.213758	0.126711
[R].aESGPDLRYEMtYSGGGGGGGGGGGGGTsR.[T]_Y13_S14_S29_2	E9Q557	Desmoplakin OS=Mus musculus GN=Dsp PE=1 SV=1	aESGPDLRYEMtYSGGGGGGGGGGGGGTsR	N-Term(TMT6plex); T12(Phospho); S29(Phospho)	4	774.072	3.54309	2	Y13.S14.S29	Y32.S33.S48	DLRYEMTYSGGGGGG.LRYEMTYSGGGGGGG.GGGGGGTSRTFYSHS	Y13(Phospho): 40.28; S14(Phospho): 40.28; S29(Phospho): 81.05	0.0855239	0.110014	0.214908	0.147347
[R].asSkGAGGYTcQSGSGWDEFTk.[R]_S3_1	E9Q557	Desmoplakin OS=Mus musculus GN=Dsp PE=1 SV=1	asSkGAGGYTcQSGSGWDEFTk	N-Term(TMT6plex); S2(Phospho); K4(TMT6plex); C11(Carbamidomethyl); K22(TMT6plex)	3	1016.82	2.60777	1	S3	S178	PRVRRASSKGAGGYT	S3(Phospho): 88.67	0.0949508	0.111546	0.18258	0.145289
[R].cTVNDQNsDGYcQTGTMSR.[H]_S8_1	E9Q557	Desmoplakin OS=Mus musculus GN=Dsp PE=1 SV=1	cTVNDQNsDGYcQTGTMSR	N-Term(TMT6plex); C1(Carbamidomethyl); S8(Phospho); C12(Carbamidomethyl); M17(Oxidation)	3	840.334	4.68163	1	S8	S65	CTVNDQNSDGYCQTG	S8(Phospho): 99.91	0.160149	0.148582	0.116169	0.120097
[R].cTVNDQNSDGYcQTGtMSR.[H]_T16_1	E9Q557	Desmoplakin OS=Mus musculus GN=Dsp PE=1 SV=1	cTVNDQNSDGYcQTGtMSR	N-Term(TMT6plex); C1(Carbamidomethyl); C12(Carbamidomethyl); T16(Phospho)	3	835	5.71482	1	T16	T73	DGYCQTGTMSRHQNQ	T16(Phospho): 70.93	0.143514	0.114707	0.156533	0.13582
[R].hDsVSkISTISSVR.[N]_S3_1	E9Q557	Desmoplakin OS=Mus musculus GN=Dsp PE=1 SV=1	hDsVSkISTISSVR	N-Term(TMT6plex); S3(Phospho); K6(TMT6plex)	4	514.283	3.68008	1	S3	S2601	FSSSRHDSVSKISTI	S3(Phospho): 99.81	0.0468077	0.0873952	0.183857	0.156212
[R].mTRAEsGPDLRYEMTYSGGGGGGGGGGGGGTSR.[T]_S6_1	E9Q557	Desmoplakin OS=Mus musculus GN=Dsp PE=1 SV=1	mTRAEsGPDLRYEMTYSGGGGGGGGGGGGGTSR	N-Term(TMT6plex); M1(Oxidation); S6(Phospho)	4	855.125	4.11015	1	S6	S22	GRMTRAESGPDLRYE	S6(Phospho): 99.99	0.0312858	0.080312	0.248942	0.156754
[R].mTRAEsGPDLRYEMTYSGGGGGGGGGGGGGTSR.[T]_T15_1	E9Q557	Desmoplakin OS=Mus musculus GN=Dsp PE=1 SV=1	mTRAEsGPDLRYEMTYSGGGGGGGGGGGGGTSR	N-Term(TMT6plex); S6(Phospho); M14(Oxidation)	5	684.297	3.41003	1	T15	T31	PDLRYEMTYSGGGGG	T15(Phospho): 38.31	0.0258066	0.0857898	0.23516	0.161566
[R].qRPYGsHRETQTEYEWTVDSSk.[L]_Y4_1	E9Q557	Desmoplakin OS=Mus musculus GN=Dsp PE=1 SV=1	qRPYGsHRETQTEYEWTVDSSk	N-Term(TMT6plex); S6(Phospho); K22(TMT6plex)	4	806.385	2.71158	1	Y4	Y1959	EKLRQRPYGSHRETQ	Y4(Phospho): 96.03	0.110871	0.131292	0.166598	0.111149
[R].rAsskGAGGYTcQSGSGWDEFTk.[R]_S3_S4_2	E9Q557	Desmoplakin OS=Mus musculus GN=Dsp PE=1 SV=1	rAsskGAGGYTcQSGSGWDEFTk	N-Term(TMT6plex); S3(Phospho); S4(Phospho); K5(TMT6plex); C12(Carbamidomethyl); K23(TMT6plex)	4	821.881	3.46511	2	S3.S4	S177.S178	VPRVRRASSKGAGGY.PRVRRASSKGAGGYT	S3(Phospho): 99.97; S4(Phospho): 99.02	0.0775812	0.0795336	0.218164	0.161401
[R].rcTVNDQNsDGYcQTGTmSR.[H]_S9_1	E9Q557	Desmoplakin OS=Mus musculus GN=Dsp PE=1 SV=1	rcTVNDQNsDGYcQTGTmSR	N-Term(TMT6plex); C2(Carbamidomethyl); S9(Phospho); C13(Carbamidomethyl); M18(Oxidation)	3	892.366	3.73115	1	S9	S65	CTVNDQNSDGYCQTG	S9(Phospho): 83.18	0.11359	0.151628	0.131082	0.127775
[R].rcTVNDQNSDGYcQTGtmSR.[H]_T15_T17_1	E9Q557	Desmoplakin OS=Mus musculus GN=Dsp PE=1 SV=1	rcTVNDQNSDGYcQTGtmSR	N-Term(TMT6plex); C2(Carbamidomethyl); C13(Carbamidomethyl); T17(Phospho); M18(Oxidation)	3	892.369	2.95653	1	T15.T17	T71.T73	NSDGYCQTGTMSRHQ.DGYCQTGTMSRHQNQ	T15(Phospho): 47.14; T17(Phospho): 47.14	0.109329	0.116104	0.206754	0.138748
[R].rcTVNDQNSDGYcQTGtMSR.[H]_T17_S19_1	E9Q557	Desmoplakin OS=Mus musculus GN=Dsp PE=1 SV=1	rcTVNDQNSDGYcQTGtMSR	N-Term(TMT6plex); C2(Carbamidomethyl); C13(Carbamidomethyl); T17(Phospho)	3	887.036	2.73391	1	T17.S19	T73.S75	DGYCQTGTMSRHQNQ.YCQTGTMSRHQNQNT	T17(Phospho): 49.66; S19(Phospho): 49.66	0.120572	0.104786	0.171165	0.148116
[R].rctVNDQNSDGYcQTGTMSR.[H]_T3_1	E9Q557	Desmoplakin OS=Mus musculus GN=Dsp PE=1 SV=1	rctVNDQNSDGYcQTGTMSR	N-Term(TMT6plex); C2(Carbamidomethyl); T3(Phospho); C13(Carbamidomethyl); M18(Oxidation)	4	669.527	3.29119	1	T3	T59	YSHSRRCTVNDQNSD	T3(Phospho): 100	0.159394	0.13554	0.136632	0.125619
[R].rctVNDQNSDGYcQtGTMSR.[H]_T3_S9_2	E9Q557	Desmoplakin OS=Mus musculus GN=Dsp PE=1 SV=1	rctVNDQNSDGYcQtGTMSR	N-Term(TMT6plex); C2(Carbamidomethyl); T3(Phospho); C13(Carbamidomethyl); T15(Phospho)	3	913.69	4.25293	2	T3.S9	T59.S65	YSHSRRCTVNDQNSD.CTVNDQNSDGYCQTG	T3(Phospho): 100; S9(Phospho): 99.23	0.146835	0.113828	0.136928	0.137933
[R].sSSLsDPLEESSPIAAIFDTENLEk.[I]_S1_S2_S3_1	E9Q557	Desmoplakin OS=Mus musculus GN=Dsp PE=1 SV=1	sSSLsDPLEESSPIAAIFDTENLEk	N-Term(TMT6plex); S5(Phospho); K25(TMT6plex)	3	1073.2	4.29376	1	S1.S2.S3	S2618.S2619.S2620	VRNLTIRSSSLSDPL.RNLTIRSSSLSDPLE.NLTIRSSSLSDPLEE	S1(Phospho): 31.72; S2(Phospho): 31.72; S3(Phospho): 31.72	0.130683	0.12671	0.145633	0.110808
[R].tFYSHSRRctVNDQNSDGYcQTGTMSR.[H]_T1_Y3_S4_2	E9Q557	Desmoplakin OS=Mus musculus GN=Dsp PE=1 SV=1	tFYSHSRRctVNDQNSDGYcQTGTMSR	N-Term(TMT6plex); T1(Phospho); C9(Carbamidomethyl); T10(Phospho); C20(Carbamidomethyl)	4	905.121	3.33914	2	T1.Y3.S4	T50.Y52.S53	GGGGTSRTFYSHSRR.GGTSRTFYSHSRRCT.GTSRTFYSHSRRCTV	T1(Phospho): 84.77; Y3(Phospho): 48.52; S4(Phospho): 48.52	0.0681209	0.0773956	0.235766	0.177317
[R].yEmTYSGGGGGGGGGGGGGtSR.[T]_S21_1	E9Q557	Desmoplakin OS=Mus musculus GN=Dsp PE=1 SV=1	yEmTYSGGGGGGGGGGGGGtSR	N-Term(TMT6plex); M3(Oxidation); T20(Phospho)	3	735.3	6.94911	1	S21	S48	GGGGGGTSRTFYSHS	S21(Phospho): 99.62	0.148459	0.156193	0.1367	0.113604
[R].yEmTYSGGGGGGGGGGGGGTSR.[T]_S6_1	E9Q557	Desmoplakin OS=Mus musculus GN=Dsp PE=1 SV=1	yEmTYSGGGGGGGGGGGGGTSR	N-Term(TMT6plex); S6(Phospho)	2	1094.45	2.00588	1	S6	S33	LRYEMTYSGGGGGGG	S6(Phospho): 100	0.180299	0.13074	0.142602	0.123342
[R].yEMTYSGGGGGGGGGGGGGtSR.[T]_T20_S21_1	E9Q557	Desmoplakin OS=Mus musculus GN=Dsp PE=1 SV=1	yEMTYSGGGGGGGGGGGGGtSR	N-Term(TMT6plex); T20(Phospho)	3	729.97	7.02161	1	T20.S21	T47.S48	GGGGGGGTSRTFYSH.GGGGGGTSRTFYSHS	T20(Phospho): 50; S21(Phospho): 50	0.14873	0.128319	0.145579	0.125676
[K].aPDVDVSVAGPDAALkAEVksPk.[V]_S21_1	E9Q616	AHNAK nucleoprotein (desmoyokin) OS=Mus musculus GN=Ahnak PE=1 SV=1	aPDVDVSVAGPDAALkAEVksPk	N-Term(TMT6plex); K16(TMT6plex); K20(TMT6plex); S21(Phospho); K23(TMT6plex)	4	815.964	3.46328	1	S21	S4857	ALKAEVKSPKVKKTM	S21(Phospho): 99.99	0.167441	0.0773952	0.138804	0.145764
[K].aPkIsMPDLHLk.[G]_S5_1	E9Q616	AHNAK nucleoprotein (desmoyokin) OS=Mus musculus GN=Ahnak PE=1 SV=1	aPkIsMPDLHLk	N-Term(TMT6plex); K3(TMT6plex); S5(Phospho); K12(TMT6plex)	4	530.059	1.47028	1	S5	S1321	NIKAPKISMPDLHLK	S5(Phospho): 100	0.0889819	0.138766	0.143354	0.120127
[K].asLGSLEGEVEAEASSPk.[G]_S2_1	E9Q616	AHNAK nucleoprotein (desmoyokin) OS=Mus musculus GN=Ahnak PE=1 SV=1	asLGSLEGEVEAEASSPk	N-Term(TMT6plex); S2(Phospho); K18(TMT6plex)	3	767.054	2.37179	1	S2	S5522	DLKSSKASLGSLEGE	S2(Phospho): 91.69	0.137031	0.164884	0.137456	0.115627
[K].aSLGsLEGEVEAEASSPk.[G]_S5_1	E9Q616	AHNAK nucleoprotein (desmoyokin) OS=Mus musculus GN=Ahnak PE=1 SV=1	aSLGsLEGEVEAEASSPk	N-Term(TMT6plex); S5(Phospho); K18(TMT6plex)	2	1150.08	4.30588	1	S5	S5525	SSKASLGSLEGEVEA	S5(Phospho): 89.15	0.138104	0.155654	0.126472	0.127141
[K].aSLGSLEGEVEAEASsPkGk.[F]_S15_S16_1	E9Q616	AHNAK nucleoprotein (desmoyokin) OS=Mus musculus GN=Ahnak PE=1 SV=1	aSLGSLEGEVEAEASsPkGk	N-Term(TMT6plex); S16(Phospho); K18(TMT6plex); K20(TMT6plex)	3	905.145	4.33466	1	S15.S16	S5535.S5536	GEVEAEASSPKGKFS.EVEAEASSPKGKFSL	S15(Phospho): 50; S16(Phospho): 50	0.143354	0.139699	0.136755	0.125378
[K].aSLGSLEGEVEAEASsPkGk.[F]_S16_1	E9Q616	AHNAK nucleoprotein (desmoyokin) OS=Mus musculus GN=Ahnak PE=1 SV=1	aSLGSLEGEVEAEASsPkGk	N-Term(TMT6plex); S16(Phospho); K18(TMT6plex); K20(TMT6plex)	4	679.112	4.31323	1	S16	S5536	EVEAEASSPKGKFSL	S16(Phospho): 99.57	0.141814	0.141891	0.130904	0.121158
[K].gDINIEGPSMNIEGPELNVEcPEGsLkGPk.[F]_S25_1	E9Q616	AHNAK nucleoprotein (desmoyokin) OS=Mus musculus GN=Ahnak PE=1 SV=1	gDINIEGPSMNIEGPELNVEcPEGsLkGPk	N-Term(TMT6plex); C21(Carbamidomethyl); S25(Phospho); K27(TMT6plex); K30(TMT6plex)	4	987.75	4.76102	1	S25	S3253	NVECPEGSLKGPKFK	S25(Phospho): 100	0.143163	0.11478	0.118436	0.130536
[K].gDLGASsPSMk.[L]_S6_S7_1	E9Q616	AHNAK nucleoprotein (desmoyokin) OS=Mus musculus GN=Ahnak PE=1 SV=1	gDLGASsPSMk	N-Term(TMT6plex); S7(Phospho); K11(TMT6plex)	2	794.398	2.9704	1	S6.S7	S5098.S5099	LKGDLGASSPSMKLH.KGDLGASSPSMKLHA	S6(Phospho): 49.81; S7(Phospho): 49.81	0.195434	0.148009	0.105506	0.100963
[K].gDLkGsGLGLHGAVPDIGVk.[G]_S6_1	E9Q616	AHNAK nucleoprotein (desmoyokin) OS=Mus musculus GN=Ahnak PE=1 SV=1	gDLkGsGLGLHGAVPDIGVk	N-Term(TMT6plex); K4(TMT6plex); S6(Phospho); K20(TMT6plex)	4	665.13	3.58148	1	S6	S5303	IKGDLKGSGLGLHGA	S6(Phospho): 100	0.134159	0.136989	0.134338	0.11723
[K].gDRsPEPGQTWTHEVFSSR.[S]_S4_1	E9Q616	AHNAK nucleoprotein (desmoyokin) OS=Mus musculus GN=Ahnak PE=1 SV=1	gDRsPEPGQTWTHEVFSSR	N-Term(TMT6plex); S4(Phospho)	3	828.048	3.02494	1	S4	S94	LHRKGDRSPEPGQTW	S4(Phospho): 100	0.120838	0.109767	0.140692	0.138185
[K].gGVTGsPEASISGSk.[G]_S6_1	E9Q616	AHNAK nucleoprotein (desmoyokin) OS=Mus musculus GN=Ahnak PE=1 SV=1	gGVTGsPEASISGSk	N-Term(TMT6plex); S6(Phospho); K15(TMT6plex)	2	936.483	3.66269	1	S6	S5504	GKGGVTGSPEASISG	S6(Phospho): 91.43	0.263928	0.191273	0.0809601	0.0902787
[K].gGVTGsPEASISGSk.[G]_S6_S10_S12_1	E9Q616	AHNAK nucleoprotein (desmoyokin) OS=Mus musculus GN=Ahnak PE=1 SV=1	gGVTGsPEASISGSk	N-Term(TMT6plex); S6(Phospho); K15(TMT6plex)	2	936.481	3.22372	1	S6.S10.S12	S5504.S5508.S5510	GKGGVTGSPEASISG.VTGSPEASISGSKGD.GSPEASISGSKGDLK	S6(Phospho): 33.32; S10(Phospho): 33.32; S12(Phospho): 33.32	0.258182	0.204634	0.0862463	0.0853777
[K].gGVTGsPEASISGSk.[G]_T4_S6_1	E9Q616	AHNAK nucleoprotein (desmoyokin) OS=Mus musculus GN=Ahnak PE=1 SV=1	gGVTGsPEASISGSk	N-Term(TMT6plex); S6(Phospho); K15(TMT6plex)	3	624.656	3.41454	1	T4.S6	T5502.S5504	SKGKGGVTGSPEASI.GKGGVTGSPEASISG	T4(Phospho): 50; S6(Phospho): 50	0.236265	0.201973	0.0874019	0.088449
[K].gGVTGsPEASISGSkGDLk.[S]_S6_1	E9Q616	AHNAK nucleoprotein (desmoyokin) OS=Mus musculus GN=Ahnak PE=1 SV=1	gGVTGsPEASISGSkGDLk	N-Term(TMT6plex); S6(Phospho); K15(TMT6plex); K19(TMT6plex)	3	838.786	2.52582	1	S6	S5504	GKGGVTGSPEASISG	S6(Phospho): 99.89	0.108736	0.151474	0.149716	0.111022
[K].gGVTGsPEAsISGSkGDLk.[S]_S6_S10_2	E9Q616	AHNAK nucleoprotein (desmoyokin) OS=Mus musculus GN=Ahnak PE=1 SV=1	gGVTGsPEAsISGSkGDLk	N-Term(TMT6plex); S6(Phospho); S10(Phospho); K15(TMT6plex); K19(TMT6plex)	2	1297.65	2.92838	2	S6.S10	S5504.S5508	GKGGVTGSPEASISG.VTGSPEASISGSKGD	S6(Phospho): 99.42; S10(Phospho): 95.65	0.0830365	0.090257	0.15615	0.153131
[K].gGVTGsPEASISGSkGDLk.[S]_T4_1	E9Q616	AHNAK nucleoprotein (desmoyokin) OS=Mus musculus GN=Ahnak PE=1 SV=1	gGVTGsPEASISGSkGDLk	N-Term(TMT6plex); S6(Phospho); K15(TMT6plex); K19(TMT6plex)	3	838.783	2.53563	1	T4	T5502	SKGKGGVTGSPEASI	T4(Phospho): 89.56	0.104365	0.156685	0.125709	0.1361
[K].gGVtGSPEASISGskGDLk.[S]_T4_S14_2	E9Q616	AHNAK nucleoprotein (desmoyokin) OS=Mus musculus GN=Ahnak PE=1 SV=1	gGVtGSPEASISGskGDLk	N-Term(TMT6plex); T4(Phospho); S14(Phospho); K15(TMT6plex); K19(TMT6plex)	4	649.331	3.74202	2	T4.S14	T5502.S5512	SKGKGGVTGSPEASI.PEASISGSKGDLKSS	T4(Phospho): 90.37; S14(Phospho): 99.85	0.093924	0.0971505	0.157557	0.139021
[K].gGVtGSPEASISGSkGDLk.[S]_T4_S6_1	E9Q616	AHNAK nucleoprotein (desmoyokin) OS=Mus musculus GN=Ahnak PE=1 SV=1	gGVtGSPEASISGSkGDLk	N-Term(TMT6plex); T4(Phospho); K15(TMT6plex); K19(TMT6plex)	4	629.341	3.51704	1	T4.S6	T5502.S5504	SKGKGGVTGSPEASI.GKGGVTGSPEASISG	T4(Phospho): 50; S6(Phospho): 50	0.107224	0.157129	0.136317	0.117738
[K].gHYEVTGsDDEAGk.[L]_S8_1	E9Q616	AHNAK nucleoprotein (desmoyokin) OS=Mus musculus GN=Ahnak PE=1 SV=1	gHYEVTGsDDEAGk	N-Term(TMT6plex); S8(Phospho); K14(TMT6plex)	3	668.311	4.53711	1	S8	S5607	GHYEVTGSDDEAGKL	S8(Phospho): 99.99	0.287039	0.20597	0.062633	0.100695
[K].gHYEVTGsDDEAGk.[L]_T6_S8_1	E9Q616	AHNAK nucleoprotein (desmoyokin) OS=Mus musculus GN=Ahnak PE=1 SV=1	gHYEVTGsDDEAGk	N-Term(TMT6plex); S8(Phospho); K14(TMT6plex)	2	1001.96	2.21797	1	T6.S8	T5605.S5607	SKGHYEVTGSDDEAG.GHYEVTGSDDEAGKL	T6(Phospho): 50; S8(Phospho): 50	0.280573	0.226464	0.0585064	0.106646
[K].gHYEVTGsDDEAGkLQGSGVSLASk.[K]_S8_1	E9Q616	AHNAK nucleoprotein (desmoyokin) OS=Mus musculus GN=Ahnak PE=1 SV=1	gHYEVTGsDDEAGkLQGSGVSLASk	N-Term(TMT6plex); S8(Phospho); K14(TMT6plex); K25(TMT6plex)	4	815.667	2.73943	1	S8	S5607	GHYEVTGSDDEAGKL	S8(Phospho): 86.42	0.130557	0.128786	0.128835	0.132319
[K].gHYEVtGSDDEAGkLQGSGVSLASk.[K]_T6_1	E9Q616	AHNAK nucleoprotein (desmoyokin) OS=Mus musculus GN=Ahnak PE=1 SV=1	gHYEVtGSDDEAGkLQGSGVSLASk	N-Term(TMT6plex); S8(Phospho); K14(TMT6plex); K25(TMT6plex)	4	815.673	4.44502	1	T6	T5605	SKGHYEVTGSDDEAG	T6(Phospho): 82.73	0.14811	0.123019	0.122746	0.133158
[K].gHYEVTGsDDEAGkLQGSGVSLASk.[K]_T6_S8_1	E9Q616	AHNAK nucleoprotein (desmoyokin) OS=Mus musculus GN=Ahnak PE=1 SV=1	gHYEVTGsDDEAGkLQGSGVSLASk	N-Term(TMT6plex); S8(Phospho); K14(TMT6plex); K25(TMT6plex)	3	1087.22	3.46399	1	T6.S8	T5605.S5607	SKGHYEVTGSDDEAG.GHYEVTGSDDEAGKL	T6(Phospho): 45.57; S8(Phospho): 45.57	0.157997	0.130753	0.134024	0.120973
[K].gHYEVtGSDDEAGkLQGSGVSLAskk.[S]_S18_S24_2	E9Q616	AHNAK nucleoprotein (desmoyokin) OS=Mus musculus GN=Ahnak PE=1 SV=1	gHYEVtGSDDEAGkLQGSGVSLAskk	N-Term(TMT6plex); T6(Phospho); K14(TMT6plex); S24(Phospho); K25(TMT6plex); K26(TMT6plex)	4	924.974	3.30963	2	S18.S24	S5617.S5623	EAGKLQGSGVSLASK.GSGVSLASKKSRLSS	S18(Phospho): 92.31; S24(Phospho): 78.47	0.133615	0.134589	0.127228	0.126163
[K].gHYEVTGsDDEAGkLQGSGVSLASkk.[S]_S8_1	E9Q616	AHNAK nucleoprotein (desmoyokin) OS=Mus musculus GN=Ahnak PE=1 SV=1	gHYEVTGsDDEAGkLQGSGVSLASkk	N-Term(TMT6plex); S8(Phospho); K14(TMT6plex); K25(TMT6plex); K26(TMT6plex)	5	724.185	3.59999	1	S8	S5607	GHYEVTGSDDEAGKL	S8(Phospho): 87.35	0.0772317	0.113559	0.16313	0.132114
[K].gHYEVTGsDDEAGkLQGsGVSLASkk.[S]_S8_S18_2	E9Q616	AHNAK nucleoprotein (desmoyokin) OS=Mus musculus GN=Ahnak PE=1 SV=1	gHYEVTGsDDEAGkLQGsGVSLASkk	N-Term(TMT6plex); S8(Phospho); K14(TMT6plex); S18(Phospho); K25(TMT6plex); K26(TMT6plex)	5	740.179	4.62997	2	S8.S18	S5607.S5617	GHYEVTGSDDEAGKL.EAGKLQGSGVSLASK	S8(Phospho): 76.66; S18(Phospho): 92.14	0.110732	0.135985	0.149212	0.118016
[K].gHYEVtGSDDEAGkLQGSGVSLAskk.[S]_S8_S24_2	E9Q616	AHNAK nucleoprotein (desmoyokin) OS=Mus musculus GN=Ahnak PE=1 SV=1	gHYEVtGSDDEAGkLQGSGVSLAskk	N-Term(TMT6plex); T6(Phospho); K14(TMT6plex); S24(Phospho); K25(TMT6plex); K26(TMT6plex)	5	740.181	4.32419	2	S8.S24	S5607.S5623	GHYEVTGSDDEAGKL.GSGVSLASKKSRLSS	S8(Phospho): 97; S24(Phospho): 99.87	0.125796	0.13704	0.123033	0.119487
[K].gkGGVTGsPEASISGSk.[G]_S8_1	E9Q616	AHNAK nucleoprotein (desmoyokin) OS=Mus musculus GN=Ahnak PE=1 SV=1	gkGGVTGsPEASISGSk	N-Term(TMT6plex); K2(TMT6plex); S8(Phospho); K17(TMT6plex)	3	762.749	1.67244	1	S8	S5504	GKGGVTGSPEASISG	S8(Phospho): 96.5	0.283854	0.191502	0.0733078	0.083018
[K].gkGGVTGSPEASISGskGDLk.[S]_S16_1	E9Q616	AHNAK nucleoprotein (desmoyokin) OS=Mus musculus GN=Ahnak PE=1 SV=1	gkGGVTGSPEASISGskGDLk	N-Term(TMT6plex); K2(TMT6plex); S14(Phospho); K17(TMT6plex); K21(TMT6plex)	3	976.876	2.82509	1	S16	S5512	PEASISGSKGDLKSS	S16(Phospho): 82.56	0.128405	0.120367	0.135246	0.12794
[K].gkGGVTGsPEASISGSkGDLk.[S]_S8_1	E9Q616	AHNAK nucleoprotein (desmoyokin) OS=Mus musculus GN=Ahnak PE=1 SV=1	gkGGVTGsPEASISGSkGDLk	N-Term(TMT6plex); K2(TMT6plex); S8(Phospho); K17(TMT6plex); K21(TMT6plex)	3	976.874	3.33929	1	S8	S5504	GKGGVTGSPEASISG	S8(Phospho): 87.83	0.105712	0.138813	0.152156	0.127533
[K].gkGGVTGsPEAsISGSkGDLk.[S]_S8_S14_S16_2	E9Q616	AHNAK nucleoprotein (desmoyokin) OS=Mus musculus GN=Ahnak PE=1 SV=1	gkGGVTGsPEAsISGSkGDLk	N-Term(TMT6plex); K2(TMT6plex); S8(Phospho); S12(Phospho); K17(TMT6plex); K21(TMT6plex)	4	752.903	1.57462	2	S8.S14.S16	S5504.S5510.S5512	GKGGVTGSPEASISG.GSPEASISGSKGDLK.PEASISGSKGDLKSS	S8(Phospho): 84.91; S14(Phospho): 49.48; S16(Phospho): 49.48	0.0918004	0.0978963	0.158012	0.151397
[K].gkGGVTGsPEAsISGSkGDLk.[S]_T6_S8_S14_2	E9Q616	AHNAK nucleoprotein (desmoyokin) OS=Mus musculus GN=Ahnak PE=1 SV=1	gkGGVTGsPEAsISGSkGDLk	N-Term(TMT6plex); K2(TMT6plex); S8(Phospho); S12(Phospho); K17(TMT6plex); K21(TMT6plex)	3	1003.53	2.97374	2	T6.S8.S14	T5502.S5504.S5510	SKGKGGVTGSPEASI.GKGGVTGSPEASISG.GSPEASISGSKGDLK	T6(Phospho): 50; S8(Phospho): 50; S14(Phospho): 77.06	0.0888718	0.0844509	0.167526	0.1469
[K].gPkLDIDtPDIDIHGPEGk.[L]_T8_1	E9Q616	AHNAK nucleoprotein (desmoyokin) OS=Mus musculus GN=Ahnak PE=1 SV=1	gPkLDIDtPDIDIHGPEGk	N-Term(TMT6plex); K3(TMT6plex); T8(Phospho); K19(TMT6plex)	4	696.874	2.85679	1	T8	T4342	GPKLDIDTPDIDIHG	T8(Phospho): 100	0.115631	0.142308	0.13007	0.103372
[K].gPSLkGDLGAsSPSMk.[L]_S11_S12_1	E9Q616	AHNAK nucleoprotein (desmoyokin) OS=Mus musculus GN=Ahnak PE=1 SV=1	gPSLkGDLGAsSPSMk	N-Term(TMT6plex); K5(TMT6plex); S11(Phospho); K16(TMT6plex)	3	767.082	2.49137	1	S11.S12	S5098.S5099	LKGDLGASSPSMKLH.KGDLGASSPSMKLHA	S11(Phospho): 47.93; S12(Phospho): 47.93	0.0872767	0.14468	0.150354	0.125407
[K].iSMPDIDLHLksPk.[I]_S12_1	E9Q616	AHNAK nucleoprotein (desmoyokin) OS=Mus musculus GN=Ahnak PE=1 SV=1	iSMPDIDLHLksPk	N-Term(TMT6plex); K11(TMT6plex); S12(Phospho); K14(TMT6plex)	4	591.086	3.47267	1	S12	S2381	DIDLHLKSPKIKGEV	S12(Phospho): 100	0.18162	0.100933	0.123774	0.131862
[K].ismPDIDLNLk.[G]_S2_1	E9Q616	AHNAK nucleoprotein (desmoyokin) OS=Mus musculus GN=Ahnak PE=1 SV=1	ismPDIDLNLk	N-Term(TMT6plex); S2(Phospho); M3(Oxidation); K11(TMT6plex)	3	604.991	3.47282	1	S2	S2566	NIKAPKISMPDIDLN	S2(Phospho): 100	0.202429	0.134813	0.0951915	0.121668
[K].isMPDLHLk.[G]_S2_1	E9Q616	AHNAK nucleoprotein (desmoyokin) OS=Mus musculus GN=Ahnak PE=1 SV=1	isMPDLHLk	N-Term(TMT6plex); S2(Phospho); K9(TMT6plex)	3	531.294	2.42497	1	S2	S1321	NIKAPKISMPDLHLK	S2(Phospho): 100	0.153501	0.136155	0.116266	0.118998
[K].isMPDVDLHIk.[G]_S2_1	E9Q616	AHNAK nucleoprotein (desmoyokin) OS=Mus musculus GN=Ahnak PE=1 SV=1	isMPDVDLHIk	N-Term(TMT6plex); S2(Phospho); K11(TMT6plex)	3	602.661	3.31479	1	S2	S699	SVKTPKISMPDVDLH	S2(Phospho): 100	0.189776	0.149681	0.108375	0.11154
[K].isMPDVDLHLk.[G]_S2_1	E9Q616	AHNAK nucleoprotein (desmoyokin) OS=Mus musculus GN=Ahnak PE=1 SV=1	isMPDVDLHLk	N-Term(TMT6plex); S2(Phospho); K11(TMT6plex)	3	602.661	3.31479	1	S2	S818	NIRAPKISMPDVDLH	S2(Phospho): 100	0.189776	0.149681	0.108375	0.11154
[K].skGHYEVTGsDDEAGkLQGSGVSLASk.[K]_S1_T8_S10_1	E9Q616	AHNAK nucleoprotein (desmoyokin) OS=Mus musculus GN=Ahnak PE=1 SV=1	skGHYEVTGsDDEAGkLQGSGVSLASk	N-Term(TMT6plex); K2(TMT6plex); S10(Phospho); K16(TMT6plex); K27(TMT6plex)	5	741.59	1.62946	1	S1.T8.S10	S5598.T5605.S5607	FGGLGSKSKGHYEVT.SKGHYEVTGSDDEAG.GHYEVTGSDDEAGKL	S1(Phospho): 32.32; T8(Phospho): 32.32; S10(Phospho): 32.32	0.120222	0.14638	0.13595	0.112332
[K].skGHYEVtGSDDEAGkLQGSGVSLASk.[K]_S10_1	E9Q616	AHNAK nucleoprotein (desmoyokin) OS=Mus musculus GN=Ahnak PE=1 SV=1	skGHYEVtGSDDEAGkLQGSGVSLASk	N-Term(TMT6plex); K2(TMT6plex); S10(Phospho); K16(TMT6plex); K27(TMT6plex)	4	926.738	3.13137	1	S10	S5607	GHYEVTGSDDEAGKL	S10(Phospho): 83.91	0.110991	0.145163	0.14313	0.120482
[K].sSkAsLGsLEGEVEAEASSPk.[G]_S1_S2_S5_2	E9Q616	AHNAK nucleoprotein (desmoyokin) OS=Mus musculus GN=Ahnak PE=1 SV=1	sSkAsLGsLEGEVEAEASSPk	N-Term(TMT6plex); K3(TMT6plex); S5(Phospho); S8(Phospho); K21(TMT6plex)	4	728.365	2.27251	2	S1.S2.S5	S5518.S5519.S5522	GSKGDLKSSKASLGS.SKGDLKSSKASLGSL.DLKSSKASLGSLEGE	S1(Phospho): 52.54; S2(Phospho): 52.54; S5(Phospho): 81.74	0.0834008	0.13102	0.163285	0.103507
[K].sskAsLGSLEGEVEAEASSPk.[G]_S1_S2_S8_2	E9Q616	AHNAK nucleoprotein (desmoyokin) OS=Mus musculus GN=Ahnak PE=1 SV=1	sskAsLGSLEGEVEAEASSPk	N-Term(TMT6plex); S2(Phospho); K3(TMT6plex); S5(Phospho); K21(TMT6plex)	4	728.366	2.60199	2	S1.S2.S8	S5518.S5519.S5525	GSKGDLKSSKASLGS.SKGDLKSSKASLGSL.SSKASLGSLEGEVEA	S1(Phospho): 47.74; S2(Phospho): 47.74; S8(Phospho): 88.86	0.103802	0.125351	0.127543	0.14989
[K].sskASLGSLEGEVEAEASSPk.[G]_S5_1	E9Q616	AHNAK nucleoprotein (desmoyokin) OS=Mus musculus GN=Ahnak PE=1 SV=1	sskASLGSLEGEVEAEASSPk	N-Term(TMT6plex); S2(Phospho); K3(TMT6plex); K21(TMT6plex)	4	708.372	3.42557	1	S5	S5522	DLKSSKASLGSLEGE	S5(Phospho): 72.99	0.149963	0.153711	0.12669	0.121005
[K].sSkASLGSLEGEVEAEASSPk.[G]_S5_S8_1	E9Q616	AHNAK nucleoprotein (desmoyokin) OS=Mus musculus GN=Ahnak PE=1 SV=1	sSkASLGSLEGEVEAEASSPk	N-Term(TMT6plex); S1(Phospho); K3(TMT6plex); K21(TMT6plex)	4	708.373	2.86697	1	S5.S8	S5522.S5525	DLKSSKASLGSLEGE.SSKASLGSLEGEVEA	S5(Phospho): 44.2; S8(Phospho): 44.2	0.128546	0.167253	0.11663	0.122061
[K].sskAsLGSLEGEVEAEASSPk.[G]_S5_S8_2	E9Q616	AHNAK nucleoprotein (desmoyokin) OS=Mus musculus GN=Ahnak PE=1 SV=1	sskAsLGSLEGEVEAEASSPk	N-Term(TMT6plex); K3(TMT6plex); S5(Phospho); S8(Phospho); K21(TMT6plex)	3	970.822	3.29	2	S5.S8	S5522.S5525	DLKSSKASLGSLEGE.SSKASLGSLEGEVEA	S5(Phospho): 75.68; S8(Phospho): 94.28	0.0994314	0.124228	0.143063	0.135388
[K].vkGGVDVSGGVSVPDINLGEGHMsVk.[G]_S24_1	E9Q616	AHNAK nucleoprotein (desmoyokin) OS=Mus musculus GN=Ahnak PE=1 SV=1	vkGGVDVSGGVSVPDINLGEGHMsVk	N-Term(TMT6plex); K2(TMT6plex); S24(Phospho); K26(TMT6plex)	4	826.946	4.25461	1	S24	S5362	NLGEGHMSVKGSGVE	S24(Phospho): 100	0.125434	0.138881	0.135642	0.114237
[R].hRsNsFSDEREFSAPSTPTGTLEFAGGDAk.[G]_S13_S16_T17_T19_2	E9Q616	AHNAK nucleoprotein (desmoyokin) OS=Mus musculus GN=Ahnak PE=1 SV=1	hRsNsFSDEREFSAPSTPTGTLEFAGGDAk	N-Term(TMT6plex); S3(Phospho); S5(Phospho); K30(TMT6plex)	5	764.152	3.32668	2	S13.S16.T17.T19	S5563.S5566.T5567.T5569	FSDEREFSAPSTPTG.EREFSAPSTPTGTLE.REFSAPSTPTGTLEF.FSAPSTPTGTLEFAG	S13(Phospho): 43.19; S16(Phospho): 43.19; T17(Phospho): 43.19; T19(Phospho): 40.96	0.125025	0.11602	0.152632	0.124303
[R].hRsNSFSDEREFSAPSTPTGTLEFAGGDAk.[G]_S3_S5_1	E9Q616	AHNAK nucleoprotein (desmoyokin) OS=Mus musculus GN=Ahnak PE=1 SV=1	hRsNSFSDEREFSAPSTPTGTLEFAGGDAk	N-Term(TMT6plex); S5(Phospho); K30(TMT6plex)	4	934.948	3.17136	1	S3.S5	S5553.S5555	SKKPRHRSNSFSDER.KPRHRSNSFSDEREF	S3(Phospho): 36.91; S5(Phospho): 36.91	0.112704	0.162039	0.130897	0.112769
[R].hRsNsFSDEREFSAPSTPTGTLEFAGGDAk.[G]_S3_S5_2	E9Q616	AHNAK nucleoprotein (desmoyokin) OS=Mus musculus GN=Ahnak PE=1 SV=1	hRsNsFSDEREFSAPSTPTGTLEFAGGDAk	N-Term(TMT6plex); S3(Phospho); S5(Phospho); K30(TMT6plex)	3	1272.92	4.32893	2	S3.S5	S5553.S5555	SKKPRHRSNSFSDER.KPRHRSNSFSDEREF	S3(Phospho): 99.93; S5(Phospho): 99.62	0.103839	0.129151	0.135214	0.141777
[R].hRSNsFsDEREFSAPSTPTGTLEFAGGDAk.[G]_S3_S5_S13_2	E9Q616	AHNAK nucleoprotein (desmoyokin) OS=Mus musculus GN=Ahnak PE=1 SV=1	hRSNsFsDEREFSAPSTPTGTLEFAGGDAk	N-Term(TMT6plex); S5(Phospho); S7(Phospho); K30(TMT6plex)	4	954.939	4.27343	2	S3.S5.S13	S5553.S5555.S5563	SKKPRHRSNSFSDER.KPRHRSNSFSDEREF.FSDEREFSAPSTPTG	S3(Phospho): 49.59; S5(Phospho): 49.59; S13(Phospho): 70.41	0.0831202	0.109936	0.158053	0.136005
[R].hRSNSFsDEREFsAPSTPTGTLEFAGGDAk.[G]_S3_S5_S7_2	E9Q616	AHNAK nucleoprotein (desmoyokin) OS=Mus musculus GN=Ahnak PE=1 SV=1	hRSNSFsDEREFsAPSTPTGTLEFAGGDAk	N-Term(TMT6plex); S3(Phospho); S5(Phospho); K30(TMT6plex)	4	954.939	3.62815	2	S3.S5.S7	S5553.S5555.S5557	SKKPRHRSNSFSDER.KPRHRSNSFSDEREF.RHRSNSFSDEREFSA	S3(Phospho): 50.68; S5(Phospho): 50.68; S7(Phospho): 98.24	0.115282	0.108731	0.146869	0.12661
[R].hRsNsFSDEREFSAPSTPTGTLEFAGGDAk.[G]_S3_S5_T19_2	E9Q616	AHNAK nucleoprotein (desmoyokin) OS=Mus musculus GN=Ahnak PE=1 SV=1	hRsNsFSDEREFSAPSTPTGTLEFAGGDAk	N-Term(TMT6plex); S3(Phospho); S5(Phospho); K30(TMT6plex)	4	954.942	2.81677	2	S3.S5.T19	S5553.S5555.T5569	SKKPRHRSNSFSDER.KPRHRSNSFSDEREF.FSAPSTPTGTLEFAG	S3(Phospho): 48.85; S5(Phospho): 48.85; T19(Phospho): 63.76	0.111067	0.0847576	0.150872	0.114624
[R].hRSNsFSDEREFSAPSTPTGTLEFAGGDAk.[G]_S5_1	E9Q616	AHNAK nucleoprotein (desmoyokin) OS=Mus musculus GN=Ahnak PE=1 SV=1	hRSNsFSDEREFSAPSTPTGTLEFAGGDAk	N-Term(TMT6plex); S5(Phospho); K30(TMT6plex)	4	934.945	3.94737	1	S5	S5555	KPRHRSNSFSDEREF	S5(Phospho): 83.51	0.163901	0.135666	0.132421	0.101495
[R].hRSNSFSDEREFsAPstPTGTLEFAGGDAk.[G]_S5_S13_T17_3	E9Q616	AHNAK nucleoprotein (desmoyokin) OS=Mus musculus GN=Ahnak PE=1 SV=1	hRSNSFSDEREFsAPstPTGTLEFAGGDAk	N-Term(TMT6plex); S13(Phospho); S16(Phospho); T17(Phospho); K30(TMT6plex)	4	974.93	4.11154	3	S5.S13.T17	S5555.S5563.T5567	KPRHRSNSFSDEREF.FSDEREFSAPSTPTG.REFSAPSTPTGTLEF	S5(Phospho): 85.95; S13(Phospho): 99.34; T17(Phospho): 84.44	0.11143	0.128275	0.145751	0.127049
[R].hRSNsFsDEREFSAPSTPTGTLEFAGGDAk.[G]_S5_S7_2	E9Q616	AHNAK nucleoprotein (desmoyokin) OS=Mus musculus GN=Ahnak PE=1 SV=1	hRSNsFsDEREFSAPSTPTGTLEFAGGDAk	N-Term(TMT6plex); S5(Phospho); S7(Phospho); K30(TMT6plex)	4	954.936	3.27831	2	S5.S7	S5555.S5557	KPRHRSNSFSDEREF.RHRSNSFSDEREFSA	S5(Phospho): 82.24; S7(Phospho): 82.24	0.0929902	0.10924	0.146234	0.14303
[R].kGDRsPEPGQTWTHEVFSSR.[S]_S5_1	E9Q616	AHNAK nucleoprotein (desmoyokin) OS=Mus musculus GN=Ahnak PE=1 SV=1	kGDRsPEPGQTWTHEVFSSR	N-Term(TMT6plex); K1(TMT6plex); S5(Phospho)	4	710.603	2.01356	1	S5	S94	LHRKGDRSPEPGQTW	S5(Phospho): 94.36	0.119553	0.123493	0.153482	0.13741
[R].kGDRSPEPGQtWTHEVFSSR.[S]_T11_1	E9Q616	AHNAK nucleoprotein (desmoyokin) OS=Mus musculus GN=Ahnak PE=1 SV=1	kGDRSPEPGQtWTHEVFSSR	N-Term(TMT6plex); K1(TMT6plex); T11(Phospho)	5	568.684	1.92269	1	T11	T100	RSPEPGQTWTHEVFS	T11(Phospho): 86.98	0.112727	0.0949718	0.164556	0.153047
[R].lPSGsGPAsPTTGSAVDIR.[A]_S3_S5_2	E9Q616	AHNAK nucleoprotein (desmoyokin) OS=Mus musculus GN=Ahnak PE=1 SV=1	lPSGsGPAsPTTGSAVDIR	N-Term(TMT6plex); S5(Phospho); S9(Phospho)	2	1080	2.5677	2	S3.S5	S211.S213	KTVIRLPSGSGPASP.VIRLPSGSGPASPTT	S3(Phospho): 98.4; S5(Phospho): 96.99	0.148387	0.109015	0.164215	0.110542
[R].lPSGSGPAsPTTGsAVDIR.[A]_S3_S5_S14_2	E9Q616	AHNAK nucleoprotein (desmoyokin) OS=Mus musculus GN=Ahnak PE=1 SV=1	lPSGSGPAsPTTGsAVDIR	N-Term(TMT6plex); S9(Phospho); S14(Phospho)	3	720.337	2.98822	2	S3.S5.S14	S211.S213.S222	KTVIRLPSGSGPASP.VIRLPSGSGPASPTT.PASPTTGSAVDIRAG	S3(Phospho): 47.57; S5(Phospho): 47.57; S14(Phospho): 98.75	0.120055	0.149957	0.104826	0.145664
[R].lPSGsGPAsPTTGSAVDIR.[A]_S3_S9_2	E9Q616	AHNAK nucleoprotein (desmoyokin) OS=Mus musculus GN=Ahnak PE=1 SV=1	lPSGsGPAsPTTGSAVDIR	N-Term(TMT6plex); S5(Phospho); S9(Phospho)	2	1080	3.62364	2	S3.S9	S211.S217	KTVIRLPSGSGPASP.PSGSGPASPTTGSAV	S3(Phospho): 99.99; S9(Phospho): 90	0.220028	0.108481	0.121015	0.0988749
[R].lPsGSGPASPTTGSAVDIR.[A]_S5_1	E9Q616	AHNAK nucleoprotein (desmoyokin) OS=Mus musculus GN=Ahnak PE=1 SV=1	lPsGSGPASPTTGSAVDIR	N-Term(TMT6plex); S5(Phospho)	2	1040.01	2.56653	1	S5	S213	VIRLPSGSGPASPTT	S5(Phospho): 88.95	0.171974	0.131084	0.104673	0.115611
[R].lPSGsGPAsPTTGSAVDIR.[A]_S5_S9_2	E9Q616	AHNAK nucleoprotein (desmoyokin) OS=Mus musculus GN=Ahnak PE=1 SV=1	lPSGsGPAsPTTGSAVDIR	N-Term(TMT6plex); S5(Phospho); S9(Phospho)	3	720.339	4.78449	2	S5.S9	S213.S217	VIRLPSGSGPASPTT.PSGSGPASPTTGSAV	S5(Phospho): 86.24; S9(Phospho): 82.26	0.155706	0.0912702	0.136874	0.1468
[R].lPSGsGPAsPTTGSAVDIR.[A]_S5_S9_T11_2	E9Q616	AHNAK nucleoprotein (desmoyokin) OS=Mus musculus GN=Ahnak PE=1 SV=1	lPSGsGPAsPTTGSAVDIR	N-Term(TMT6plex); S5(Phospho); S9(Phospho)	2	1080	3.78472	2	S5.S9.T11	S213.S217.T219	VIRLPSGSGPASPTT.PSGSGPASPTTGSAV.GSGPASPTTGSAVDI	S5(Phospho): 94.35; S9(Phospho): 48.19; T11(Phospho): 47.34	0.125863	0.0960495	0.150097	0.140882
[R].lPSGSGPAsPTTGSAVDIR.[A]_S9_1	E9Q616	AHNAK nucleoprotein (desmoyokin) OS=Mus musculus GN=Ahnak PE=1 SV=1	lPSGSGPAsPTTGSAVDIR	N-Term(TMT6plex); S9(Phospho)	2	1040.02	3.88087	1	S9	S217	PSGSGPASPTTGSAV	S9(Phospho): 89.26	0.188186	0.120371	0.117147	0.122268
[R].lPSGSGPAsPTTGsAVDIR.[A]_S9_S14_2	E9Q616	AHNAK nucleoprotein (desmoyokin) OS=Mus musculus GN=Ahnak PE=1 SV=1	lPSGSGPAsPTTGsAVDIR	N-Term(TMT6plex); S9(Phospho); S14(Phospho)	3	720.338	2.96399	2	S9.S14	S217.S222	PSGSGPASPTTGSAV.PASPTTGSAVDIRAG	S9(Phospho): 77.77; S14(Phospho): 99.53	0.137108	0.147514	0.121882	0.138936
[R].lPSGSGPAsPTTGsAVDIR.[A]_S9_T11_2	E9Q616	AHNAK nucleoprotein (desmoyokin) OS=Mus musculus GN=Ahnak PE=1 SV=1	lPSGSGPAsPTTGsAVDIR	N-Term(TMT6plex); S9(Phospho); S14(Phospho)	2	1080	3.91874	2	S9.T11	S217.T219	PSGSGPASPTTGSAV.GSGPASPTTGSAVDI	S9(Phospho): 98.4; T11(Phospho): 98.4	0.127032	0.121712	0.135667	0.117616
[R].lPSGSGPAsPTTGsAVDIR.[A]_S9_T12_S14_2	E9Q616	AHNAK nucleoprotein (desmoyokin) OS=Mus musculus GN=Ahnak PE=1 SV=1	lPSGSGPAsPTTGsAVDIR	N-Term(TMT6plex); S9(Phospho); S14(Phospho)	2	1080	3.92083	2	S9.T12.S14	S217.T220.S222	PSGSGPASPTTGSAV.SGPASPTTGSAVDIR.PASPTTGSAVDIRAG	S9(Phospho): 46.93; T12(Phospho): 46.8; S14(Phospho): 99.83	0.130358	0.110413	0.141026	0.111709
[R].lRsEDGVEGDLGETQSR.[T]_S3_1	E9Q616	AHNAK nucleoprotein (desmoyokin) OS=Mus musculus GN=Ahnak PE=1 SV=1	lRsEDGVEGDLGETQSR	N-Term(TMT6plex); S3(Phospho)	2	1079.01	1.91831	1	S3	S136	KIKPRLRSEDGVEGD	S3(Phospho): 100	0.178907	0.090815	0.1262	0.129731
[R].sNsFSDEREFSAPSTPTGTLEFAGGDAk.[G]_S1_1	E9Q616	AHNAK nucleoprotein (desmoyokin) OS=Mus musculus GN=Ahnak PE=1 SV=1	sNsFSDEREFSAPSTPTGTLEFAGGDAk	N-Term(TMT6plex); S3(Phospho); K28(TMT6plex)	3	1148.53	5.27222	1	S1	S5553	SKKPRHRSNSFSDER	S1(Phospho): 88.14	0.429435	0.037654	0.0377937	0.0914848
[R].sNSFSDEREFSAPSTPTGTLEFAGGDAk.[G]_S1_S3_1	E9Q616	AHNAK nucleoprotein (desmoyokin) OS=Mus musculus GN=Ahnak PE=1 SV=1	sNSFSDEREFSAPSTPTGTLEFAGGDAk	N-Term(TMT6plex); S1(Phospho); K28(TMT6plex)	3	1148.54	5.66147	1	S1.S3	S5553.S5555	SKKPRHRSNSFSDER.KPRHRSNSFSDEREF	S1(Phospho): 48.93; S3(Phospho): 48.93	0.121623	0.131294	0.134025	0.137938
[R].sNsFSDEREFSAPSTPTGTLEFAGGDAk.[G]_S3_1	E9Q616	AHNAK nucleoprotein (desmoyokin) OS=Mus musculus GN=Ahnak PE=1 SV=1	sNsFSDEREFSAPSTPTGTLEFAGGDAk	N-Term(TMT6plex); S3(Phospho); K28(TMT6plex)	3	1148.54	6.19364	1	S3	S5555	KPRHRSNSFSDEREF	S3(Phospho): 89.64	0.111451	0.12465	0.148406	0.13799
[R].sNSFSDEREFsAPsTPTGTLEFAGGDAk.[G]_S3_S14_T15_2	E9Q616	AHNAK nucleoprotein (desmoyokin) OS=Mus musculus GN=Ahnak PE=1 SV=1	sNSFSDEREFsAPsTPTGTLEFAGGDAk	N-Term(TMT6plex); S11(Phospho); S14(Phospho); K28(TMT6plex)	3	1175.2	3.95689	2	S3.S14.T15	S5555.S5566.T5567	KPRHRSNSFSDEREF.EREFSAPSTPTGTLE.REFSAPSTPTGTLEF	S3(Phospho): 74.86; S14(Phospho): 49.22; T15(Phospho): 49.22	0.129235	0.120975	0.133189	0.127078
[RK].aPkIsMPDVDLHLk.[G]_S5_1	E9Q616	AHNAK nucleoprotein (desmoyokin) OS=Mus musculus GN=Ahnak PE=1 SV=1	aPkIsMPDVDLHLk	N-Term(TMT6plex); K3(TMT6plex); S5(Phospho); K14(TMT6plex)	4	583.583	2.26019	1	S5	S818	NIRAPKISMPDVDLH	S5(Phospho): 100	0.129197	0.151525	0.122327	0.128451
[K].lNRDDDSDVHsPRYsFSDDTk.[S]_S11_Y14_2	E9Q6A3	Sorbin and SH3 domain-containing protein 1 OS=Mus musculus GN=Sorbs1 PE=1 SV=1	lNRDDDSDVHsPRYsFSDDTk	N-Term(TMT6plex); S11(Phospho); S15(Phospho); K21(TMT6plex)	4	772.593	3.71255	2	S11.Y14	S281.Y284	DDDSDVHSPRYSFSD.SDVHSPRYSFSDDTK	S11(Phospho): 99.96; Y14(Phospho): 87.87	0.179236	0.104998	0.135526	0.120071
[K].lNRDDDSDVHSPRYsFSDDTk.[S]_Y14_S15_1	E9Q6A3	Sorbin and SH3 domain-containing protein 1 OS=Mus musculus GN=Sorbs1 PE=1 SV=1	lNRDDDSDVHSPRYsFSDDTk	N-Term(TMT6plex); S15(Phospho); K21(TMT6plex)	4	752.601	3.56121	1	Y14.S15	Y284.S285	SDVHSPRYSFSDDTK.DVHSPRYSFSDDTKS	Y14(Phospho): 49.96; S15(Phospho): 49.96	0.212209	0.138787	0.103281	0.104592
[K].qIHkLNRDDDsDVHSPR.[Y]_S11_1	E9Q6A3	Sorbin and SH3 domain-containing protein 1 OS=Mus musculus GN=Sorbs1 PE=1 SV=1	qIHkLNRDDDsDVHSPR	N-Term(TMT6plex); K4(TMT6plex); S11(Phospho)	5	514.864	1.69323	1	S11	S277	KLNRDDDSDVHSPRY	S11(Phospho): 97.47	0.0358365	0.11197	0.167654	0.146292
[K].sPSGLVLPPDMDPTk.[I]_S1_1	E9Q6A3	Sorbin and SH3 domain-containing protein 1 OS=Mus musculus GN=Sorbs1 PE=1 SV=1	sPSGLVLPPDMDPTk	N-Term(TMT6plex); S1(Phospho); K15(TMT6plex)	2	1046.54	3.8773	1	S1	S48	IPVKTVKSPSGLVLP	S1(Phospho): 99.28	0.159363	0.10243	0.175084	0.122516
[K].sPSGLVLPPDMDPTk.[I]_S1_S3_1	E9Q6A3	Sorbin and SH3 domain-containing protein 1 OS=Mus musculus GN=Sorbs1 PE=1 SV=1	sPSGLVLPPDMDPTk	N-Term(TMT6plex); S1(Phospho); K15(TMT6plex)	3	698.032	3.08325	1	S1.S3	S48.S50	IPVKTVKSPSGLVLP.VKTVKSPSGLVLPPD	S1(Phospho): 50; S3(Phospho): 50	0.149371	0.123733	0.159128	0.124556
[R].dDDSDVHSPRYsFSDDTk.[S]_S12_1	E9Q6A3	Sorbin and SH3 domain-containing protein 1 OS=Mus musculus GN=Sorbs1 PE=1 SV=1	dDDSDVHSPRYsFSDDTk	N-Term(TMT6plex); S12(Phospho); K18(TMT6plex)	3	875.389	2.19045	1	S12	S285	DVHSPRYSFSDDTKS	S12(Phospho): 82.05	0.183088	0.126542	0.119321	0.108743
[R].dDDSDVHSPRYsFSDDTk.[S]_S14_1	E9Q6A3	Sorbin and SH3 domain-containing protein 1 OS=Mus musculus GN=Sorbs1 PE=1 SV=1	dDDSDVHSPRYsFSDDTk	N-Term(TMT6plex); S12(Phospho); K18(TMT6plex)	4	656.792	3.95178	1	S14	S287	HSPRYSFSDDTKSPL	S14(Phospho): 92.42	0.184064	0.12887	0.122347	0.0993349
[R].dDDSDVHSPRYSFsDDTkSPLSVPR.[S]_S12_1	E9Q6A3	Sorbin and SH3 domain-containing protein 1 OS=Mus musculus GN=Sorbs1 PE=1 SV=1	dDDSDVHSPRYSFsDDTkSPLSVPR	N-Term(TMT6plex); S14(Phospho); K18(TMT6plex)	3	1120.86	2.29231	1	S12	S285	DVHSPRYSFSDDTKS	S12(Phospho): 64.72	0.0906105	0.122372	0.137604	0.141235
[R].dDDSDVHSPRYsFSDDTkSPLSVPR.[S]_T17_S22_1	E9Q6A3	Sorbin and SH3 domain-containing protein 1 OS=Mus musculus GN=Sorbs1 PE=1 SV=1	dDDSDVHSPRYsFSDDTkSPLSVPR	N-Term(TMT6plex); S12(Phospho); K18(TMT6plex)	5	672.923	2.21602	1	T17.S22	T290.S295	RYSFSDDTKSPLSVP.DDTKSPLSVPRSKSE	T17(Phospho): 31.02; S22(Phospho): 31.02	0.0941282	0.125313	0.146552	0.157193
[R].dDDSDVHSPRYsFSDDTkSPLSVPR.[S]_Y11_S12_1	E9Q6A3	Sorbin and SH3 domain-containing protein 1 OS=Mus musculus GN=Sorbs1 PE=1 SV=1	dDDSDVHSPRYsFSDDTkSPLSVPR	N-Term(TMT6plex); S12(Phospho); K18(TMT6plex)	5	672.921	2.83395	1	Y11.S12	Y284.S285	SDVHSPRYSFSDDTK.DVHSPRYSFSDDTKS	Y11(Phospho): 42.51; S12(Phospho): 42.51	0.118049	0.10828	0.141295	0.137451
[R].dDDSDVHSPRYsFSDDTkSPLSVPR.[S]_Y11_S12_S14_1	E9Q6A3	Sorbin and SH3 domain-containing protein 1 OS=Mus musculus GN=Sorbs1 PE=1 SV=1	dDDSDVHSPRYsFSDDTkSPLSVPR	N-Term(TMT6plex); S14(Phospho); K18(TMT6plex)	4	840.9	2.49518	1	Y11.S12.S14	Y284.S285.S287	SDVHSPRYSFSDDTK.DVHSPRYSFSDDTKS.HSPRYSFSDDTKSPL	Y11(Phospho): 27.25; S12(Phospho): 27.25; S14(Phospho): 27.25	0.0939221	0.125797	0.157009	0.113466
[K].iNsVkLNSLLSEYESGPDcPPQNVHYRPINVNSSDGk.[A]_S3_1	E9Q6H8	Pleckstrin homology domain-containing, family A member 5 OS=Mus musculus GN=Plekha5 PE=1 SV=1	iNsVkLNSLLSEYESGPDcPPQNVHYRPINVNSSDGk	N-Term(TMT6plex); S3(Phospho); K5(TMT6plex); C19(Carbamidomethyl); K37(TMT6plex)	5	979.901	3.81926	1	S3	S350	RPLTKINSVKLNSLL	S3(Phospho): 99.71	0.0623653	0.124703	0.234477	0.131858
[R].rQsTDLPTGWEEAYTFEGAR.[Y]_S3_1	E9Q6H8	Pleckstrin homology domain-containing, family A member 5 OS=Mus musculus GN=Plekha5 PE=1 SV=1	rQsTDLPTGWEEAYTFEGAR	N-Term(TMT6plex); S3(Phospho)	3	875.073	3.60586	1	S3	S56	VTGHRRQSTDLPTGW	S3(Phospho): 87.68	0.0612549	0.0778271	0.251939	0.182235
[R].sLSPSPDSStAADPPtPPQLR.[E]_S3_S8_T16_2	E9Q6H8	Pleckstrin homology domain-containing, family A member 5 OS=Mus musculus GN=Plekha5 PE=1 SV=1	sLSPSPDSStAADPPtPPQLR	N-Term(TMT6plex); T10(Phospho); T16(Phospho)	3	837.385	4.57619	2	S3.S8.T16	S1243.S1248.T1256	QTTVRSLSPSPDSST.SLSPSPDSSTAADPP.STAADPPTPPQLREG	S3(Phospho): 46.89; S8(Phospho): 46.89; T16(Phospho): 100	0.0795509	0.183823	0.157713	0.0775099
[K].scYNLTNPSDSGRGssLLDR.[T]_S15_S16_2	E9Q6P5	Tetratricopeptide repeat protein 7B OS=Mus musculus GN=Ttc7b PE=1 SV=1	scYNLTNPSDSGRGssLLDR	N-Term(TMT6plex); C2(Carbamidomethyl); S15(Phospho); S16(Phospho)	3	863.374	3.95333	2	S15.S16	S629.S630	PSDSGRGSSLLDRTI.SDSGRGSSLLDRTIA	S15(Phospho): 99.96; S16(Phospho): 99.99	0.152379	0.0881319	0.13785	0.135676
[R].vEQALSEVASsLQSSAPk.[Q]_S11_1	E9Q6P5	Tetratricopeptide repeat protein 7B OS=Mus musculus GN=Ttc7b PE=1 SV=1	vEQALSEVASsLQSSAPk	N-Term(TMT6plex); S11(Phospho); K18(TMT6plex)	4	593.065	4.24223	1	S11	S678	ALSEVASSLQSSAPK	S11(Phospho): 99.11	0.13692	0.169404	0.121378	0.112503
[K].aAQAsLNALNDPIAVEQALQEkk.[A]_S5_1	E9Q6R7	Utrophin OS=Mus musculus GN=Utrn PE=1 SV=1	aAQAsLNALNDPIAVEQALQEkk	N-Term(TMT6plex); S5(Phospho); K22(TMT6plex); K23(TMT6plex)	3	1063.93	3.85366	1	S5	S933	SEKAAQASLNALNDP	S5(Phospho): 100	0.0958659	0.127879	0.140527	0.144214
[R].tQPDGTSVPGEPAsPISQR.[L]_S14_1	E9Q7G0	Nuclear mitotic apparatus protein 1 OS=Mus musculus GN=Numa1 PE=1 SV=1	tQPDGTSVPGEPAsPISQR	N-Term(TMT6plex); S14(Phospho)	2	1117.04	4.32982	1	S14	S1739	SVPGEPASPISQRLP	S14(Phospho): 99.88	0.214874	0.137691	0.0944459	0.122355
[K].nIYSHsGEDIEFEck.[Y]_S6_1	E9Q8B5	Uncharacterized protein OS=Mus musculus GN=Gm4788 PE=1 SV=1	nIYSHsGEDIEFEck	N-Term(TMT6plex); S6(Phospho); C14(Carbamidomethyl); K15(TMT6plex)	3	789.363	4.01985	1	S6	S843	TKNIYSHSGEDIEFE	S6(Phospho): 99.43	0.115007	0.128875	0.160563	0.133605
[K].nIYsHSGEDIEFEck.[Y]_Y3_S4_S6_1	E9Q8B5	Uncharacterized protein OS=Mus musculus GN=Gm4788 PE=1 SV=1	nIYsHSGEDIEFEck	N-Term(TMT6plex); S4(Phospho); C14(Carbamidomethyl); K15(TMT6plex)	3	789.363	3.37637	1	Y3.S4.S6	Y840.S841.S843	WRHTKNIYSHSGEDI.RHTKNIYSHSGEDIE.TKNIYSHSGEDIEFE	Y3(Phospho): 33.33; S4(Phospho): 33.33; S6(Phospho): 33.33	0.125694	0.139711	0.145153	0.136861
[K].iPcSQPPTIEHGSINLPRsSEERR.[D]_S13_1	E9Q8I0	Complement factor H OS=Mus musculus GN=Cfh PE=1 SV=1	iPcSQPPTIEHGSINLPRsSEERR	N-Term(TMT6plex); C3(Carbamidomethyl); S19(Phospho)	4	768.133	2.96694	1	S13	S895	PPTIEHGSINLPRSS	S13(Phospho): 96.86	0.164231	0.19971	0.13238	0.0965371
[K].iPcSQPPTIEHGSINLPRsSEERR.[D]_S13_S19_S20_1	E9Q8I0	Complement factor H OS=Mus musculus GN=Cfh PE=1 SV=1	iPcSQPPTIEHGSINLPRsSEERR	N-Term(TMT6plex); C3(Carbamidomethyl); S19(Phospho)	4	768.134	3.53599	1	S13.S19.S20	S895.S901.S902	PPTIEHGSINLPRSS.GSINLPRSSEERRDS.SINLPRSSEERRDSI	S13(Phospho): 33.33; S19(Phospho): 33.33; S20(Phospho): 33.33	0.138709	0.216029	0.106509	0.0861786
[K].iYSHsGEDIEFGck.[Y]_S5_1	E9Q8I0	Complement factor H OS=Mus musculus GN=Cfh PE=1 SV=1	iYSHsGEDIEFGck	N-Term(TMT6plex); S5(Phospho); C13(Carbamidomethyl); K14(TMT6plex)	3	727.342	4.50364	1	S5	S1216	TEKIYSHSGEDIEFG	S5(Phospho): 99.98	0.147492	0.165681	0.144115	0.108311
[R].hTEkIySHSGEDIEFGck.[Y]_S9_1	E9Q8I0	Complement factor H OS=Mus musculus GN=Cfh PE=1 SV=1	hTEkIySHSGEDIEFGck	N-Term(TMT6plex); K4(TMT6plex); Y6(Phospho); C17(Carbamidomethyl); K18(TMT6plex)	4	726.863	4.2007	1	S9	S1216	TEKIYSHSGEDIEFG	S9(Phospho): 86.3	0.0465983	0.0927131	0.177586	0.135456
[R].kAsEVkEAEANAALEEEk.[R]_S3_1	E9Q8I7	Nuclear transcription factor, X-box-binding-like 1 OS=Mus musculus GN=Nfxl1 PE=1 SV=1	kAsEVkEAEANAALEEEk	N-Term(TMT6plex); K1(TMT6plex); S3(Phospho); K6(TMT6plex); K18(TMT6plex)	3	981.533	2.408	1	S3	S842	KEMKRKASEVKEAEA	S3(Phospho): 100	0.0905488	0.101776	0.157162	0.161349
[K].sTGQLNVNPGTPGSGGGGGGSGNTTTAER.[S]_S1_1	E9Q8I9-2	Isoform 2 of Protein furry homolog OS=Mus musculus GN=Fry	sTGQLNVNPGTPGSGGGGGGSGNTTTAER	N-Term(TMT6plex); S1(Phospho)	3	966.443	5.3002	1	S1	S1955	KLTASRKSTGQLNVN	S1(Phospho): 91.97	0.0777247	0.0861856	0.234572	0.175365
[R].kStGQLNVNPGTPGSGGGGGGSGNTTTAER.[S]_S2_1	E9Q8I9-2	Isoform 2 of Protein furry homolog OS=Mus musculus GN=Fry	kStGQLNVNPGTPGSGGGGGGSGNTTTAER	N-Term(TMT6plex); K1(TMT6plex); T3(Phospho)	3	1085.54	5.66338	1	S2	S1955	KLTASRKSTGQLNVN	S2(Phospho): 87.51	0.10235	0.113159	0.190369	0.160215
[R].ksTGQLNVNPGTPGSGGGGGGSGNTTTAER.[S]_S2_T3_1	E9Q8I9-2	Isoform 2 of Protein furry homolog OS=Mus musculus GN=Fry	ksTGQLNVNPGTPGSGGGGGGSGNTTTAER	N-Term(TMT6plex); K1(TMT6plex); S2(Phospho)	4	814.401	5.39412	1	S2.T3	S1955.T1956	KLTASRKSTGQLNVN.LTASRKSTGQLNVNP	S2(Phospho): 50; T3(Phospho): 50	0.0899611	0.123639	0.235086	0.121841
[R].sASSTsSGSNSNVLVPVSWk.[R]_S7_1	E9Q8I9-2	Isoform 2 of Protein furry homolog OS=Mus musculus GN=Fry	sASSTsSGSNSNVLVPVSWk	N-Term(TMT6plex); S6(Phospho); K20(TMT6plex)	3	844.762	4.35314	1	S7	S2379	RSASSTSSGSNSNVL	S7(Phospho): 67.6	0.0869421	0.119526	0.200774	0.15938
[K].ekIPLHVFsPk.[Y]_S9_1	E9Q8P5	PDZ and LIM domain protein 5 OS=Mus musculus GN=Pdlim5 PE=1 SV=2	ekIPLHVFsPk	N-Term(TMT6plex); K2(TMT6plex); S9(Phospho); K11(TMT6plex)	4	516.307	2.43774	1	S9	S218	KIPLHVFSPKYTKLR	S9(Phospho): 100	0.174475	0.112678	0.130635	0.10511
[K].iPLHVFsPk.[Y]_S7_1	E9Q8P5	PDZ and LIM domain protein 5 OS=Mus musculus GN=Pdlim5 PE=1 SV=2	iPLHVFsPk	N-Term(TMT6plex); S7(Phospho); K9(TMT6plex)	3	525.973	2.57718	1	S7	S218	KIPLHVFSPKYTKLR	S7(Phospho): 100	0.215518	0.116282	0.110698	0.104045
[R].gsQGDIkQQNGNPGTVk.[I]_S2_1	E9Q8P5	PDZ and LIM domain protein 5 OS=Mus musculus GN=Pdlim5 PE=1 SV=2	gsQGDIkQQNGNPGTVk	N-Term(TMT6plex); S2(Phospho); K7(TMT6plex); K17(TMT6plex)	3	832.448	2.31623	1	S2	S119	AEGQRRGSQGDIKQQ	S2(Phospho): 100	0.191321	0.263917	0.0666561	0.0608697
[R].rGsQGDIkQQNGNPGTVk.[I]_S3_1	E9Q8P5	PDZ and LIM domain protein 5 OS=Mus musculus GN=Pdlim5 PE=1 SV=2	rGsQGDIkQQNGNPGTVk	N-Term(TMT6plex); S3(Phospho); K8(TMT6plex); K18(TMT6plex)	4	663.612	5.02128	1	S3	S119	AEGQRRGSQGDIKQQ	S3(Phospho): 100	0.123864	0.229541	0.0770459	0.0789462
[K].aQESALPsPIAFADGGHSkk.[D]_S8_1	E9Q8Q6	Coiled-coil domain-containing 141 OS=Mus musculus GN=Ccdc141 PE=1 SV=2	aQESALPsPIAFADGGHSkk	N-Term(TMT6plex); S8(Phospho); K19(TMT6plex); K20(TMT6plex)	3	926.832	3.04853	1	S8	S1270	AQESALPSPIAFADG	S8(Phospho): 100	0.0970318	0.0920933	0.189661	0.151837
[K].kPTETPPVkETQQEPGEEsPVPSEEHLAPETk.[T]_S19_1	E9Q8T1	Transforming acidic coiled-coil-containing protein 2 OS=Mus musculus GN=Tacc2 PE=1 SV=1	kPTETPPVkETQQEPGEEsPVPSEEHLAPETk	N-Term(TMT6plex); K1(TMT6plex); K9(TMT6plex); S19(Phospho); K32(TMT6plex)	5	905.276	4.1607	1	S19	S2057	QQEPGEESPVPSEEH	S19(Phospho): 99.45	0.124313	0.172428	0.125778	0.108358
[K].lDNTPAsPPRsPTEPSDTPIAk.[G]_S7_S11_2	E9Q8T1	Transforming acidic coiled-coil-containing protein 2 OS=Mus musculus GN=Tacc2 PE=1 SV=1	lDNTPAsPPRsPTEPSDTPIAk	N-Term(TMT6plex); S7(Phospho); S11(Phospho); K22(TMT6plex)	3	970.477	4.50484	2	S7.S11	S2213.S2217	KLDNTPASPPRSPTE.TPASPPRSPTEPSDT	S7(Phospho): 84.92; S11(Phospho): 84.92	0.208962	0.12503	0.122154	0.119251
[K].lDNTPAsPPRsPTEPSDTPIAk.[G]_T13_S16_2	E9Q8T1	Transforming acidic coiled-coil-containing protein 2 OS=Mus musculus GN=Tacc2 PE=1 SV=1	lDNTPAsPPRsPTEPSDTPIAk	N-Term(TMT6plex); S7(Phospho); S11(Phospho); K22(TMT6plex)	4	728.108	2.19184	2	T13.S16	T2219.S2222	ASPPRSPTEPSDTPI.PRSPTEPSDTPIAKG	T13(Phospho): 68.94; S16(Phospho): 70.14	0.220161	0.143139	0.129581	0.128325
[K].mQEsPkLSQQSYNFDPDAcEESLDPFkASSk.[T]_S4_1	E9Q8T1	Transforming acidic coiled-coil-containing protein 2 OS=Mus musculus GN=Tacc2 PE=1 SV=1	mQEsPkLSQQSYNFDPDAcEESLDPFkASSk	N-Term(TMT6plex); S4(Phospho); K6(TMT6plex); C19(Carbamidomethyl); K27(TMT6plex); K31(TMT6plex)	4	1140.8	4.98173	1	S4	S2255	STSKMQESPKLSQQS	S4(Phospho): 99.58	0.0215612	0.0586049	0.269496	0.183137
[K].nEPRsSDSEEAFETPESTTPVk.[A]_S5_S6_1	E9Q8T1	Transforming acidic coiled-coil-containing protein 2 OS=Mus musculus GN=Tacc2 PE=1 SV=1	nEPRsSDSEEAFETPESTTPVk	N-Term(TMT6plex); S5(Phospho); K22(TMT6plex)	2	1488.2	3.57404	1	S5.S6	S1841.S1842	LAKNEPRSSDSEEAF.AKNEPRSSDSEEAFE	S5(Phospho): 49.88; S6(Phospho): 49.88	0.187673	0.124878	0.135748	0.14032
[K].nEPRsSDSEEAFETPESTTPVk.[A]_S8_1	E9Q8T1	Transforming acidic coiled-coil-containing protein 2 OS=Mus musculus GN=Tacc2 PE=1 SV=1	nEPRsSDSEEAFETPESTTPVk	N-Term(TMT6plex); S5(Phospho); K22(TMT6plex)	4	744.605	2.28014	1	S8	S1844	NEPRSSDSEEAFETP	S8(Phospho): 74.88	0.153107	0.139903	0.136554	0.127883
[K].tPEkLDNTPAsPPRsPTEPSDTPIAk.[G]_S11_S15_2	E9Q8T1	Transforming acidic coiled-coil-containing protein 2 OS=Mus musculus GN=Tacc2 PE=1 SV=1	tPEkLDNTPAsPPRsPTEPSDTPIAk	N-Term(TMT6plex); K4(TMT6plex); S11(Phospho); S15(Phospho); K26(TMT6plex)	4	899.208	3.92442	2	S11.S15	S2213.S2217	KLDNTPASPPRSPTE.TPASPPRSPTEPSDT	S11(Phospho): 95.44; S15(Phospho): 93.76	0.115585	0.127978	0.16438	0.138358
[K].tPEkLDNTPAsPPRsPTEPsDTPIAk.[G]_S11_S15_S20_3	E9Q8T1	Transforming acidic coiled-coil-containing protein 2 OS=Mus musculus GN=Tacc2 PE=1 SV=1	tPEkLDNTPAsPPRsPTEPsDTPIAk	N-Term(TMT6plex); K4(TMT6plex); S11(Phospho); S15(Phospho); S20(Phospho); K26(TMT6plex)	4	919.2	3.07857	3	S11.S15.S20	S2213.S2217.S2222	KLDNTPASPPRSPTE.TPASPPRSPTEPSDT.PRSPTEPSDTPIAKG	S11(Phospho): 81.91; S15(Phospho): 90.84; S20(Phospho): 82.09	0.0402564	0.0357527	0.298128	0.194953
[K].tPEkLDNTPAsPPRsPTEPSDTPIAk.[G]_S11_S15_T17_2	E9Q8T1	Transforming acidic coiled-coil-containing protein 2 OS=Mus musculus GN=Tacc2 PE=1 SV=1	tPEkLDNTPAsPPRsPTEPSDTPIAk	N-Term(TMT6plex); K4(TMT6plex); S11(Phospho); S15(Phospho); K26(TMT6plex)	4	899.209	4.14104	2	S11.S15.T17	S2213.S2217.T2219	KLDNTPASPPRSPTE.TPASPPRSPTEPSDT.ASPPRSPTEPSDTPI	S11(Phospho): 99.97; S15(Phospho): 49.99; T17(Phospho): 49.99	0.106294	0.118587	0.191336	0.115209
[K].tPEkLDNTPAsPPRsPTEPSDTPIAk.[G]_S11_T17_2	E9Q8T1	Transforming acidic coiled-coil-containing protein 2 OS=Mus musculus GN=Tacc2 PE=1 SV=1	tPEkLDNTPAsPPRsPTEPSDTPIAk	N-Term(TMT6plex); K4(TMT6plex); S11(Phospho); S15(Phospho); K26(TMT6plex)	4	899.21	3.83924	2	S11.T17	S2213.T2219	KLDNTPASPPRSPTE.ASPPRSPTEPSDTPI	S11(Phospho): 99.32; T17(Phospho): 87.06	0.121198	0.112307	0.160748	0.131451
[K].tPEkLDNTPAsPPRsPTEPSDTPIAk.[G]_T8_S15_2	E9Q8T1	Transforming acidic coiled-coil-containing protein 2 OS=Mus musculus GN=Tacc2 PE=1 SV=1	tPEkLDNTPAsPPRsPTEPSDTPIAk	N-Term(TMT6plex); K4(TMT6plex); S11(Phospho); S15(Phospho); K26(TMT6plex)	3	1198.61	3.14964	2	T8.S15	T2210.S2217	TPEKLDNTPASPPRS.TPASPPRSPTEPSDT	T8(Phospho): 66.91; S15(Phospho): 79.45	0.119275	0.117117	0.143595	0.161875
[K].tPSSPskSPASFEIPASTTEADGDGLNkPAk.[K]_S11_1	E9Q8T1	Transforming acidic coiled-coil-containing protein 2 OS=Mus musculus GN=Tacc2 PE=1 SV=1	tPSSPskSPASFEIPASTTEADGDGLNkPAk	N-Term(TMT6plex); S6(Phospho); K7(TMT6plex); K28(TMT6plex); K31(TMT6plex)	5	817.633	3.08889	1	S11	S2293	SPSKSPASFEIPAST	S11(Phospho): 91.15	0.133257	0.138573	0.185193	0.111525
[K].tPSsPSkSPASFEIPASTTEADGDGLNkPAk.[K]_S4_1	E9Q8T1	Transforming acidic coiled-coil-containing protein 2 OS=Mus musculus GN=Tacc2 PE=1 SV=1	tPSsPSkSPASFEIPASTTEADGDGLNkPAk	N-Term(TMT6plex); S4(Phospho); K7(TMT6plex); K28(TMT6plex); K31(TMT6plex)	4	1021.79	4.90348	1	S4	S2286	ASSKTPSSPSKSPAS	S4(Phospho): 71.04	0.13959	0.130143	0.151308	0.121079
[K].tPSSPSkSPAsFEIPASTTEADGDGLNkPAk.[K]_T1_1	E9Q8T1	Transforming acidic coiled-coil-containing protein 2 OS=Mus musculus GN=Tacc2 PE=1 SV=1	tPSSPSkSPAsFEIPASTTEADGDGLNkPAk	N-Term(TMT6plex); K7(TMT6plex); S11(Phospho); K28(TMT6plex); K31(TMT6plex)	5	817.632	3.28739	1	T1	T2283	PFKASSKTPSSPSKS	T1(Phospho): 49.22	0.132307	0.133066	0.147137	0.127318
[K].tPsSPSkSPASFEIPASTTEADGDGLNkPAk.[K]_T1_S3_1	E9Q8T1	Transforming acidic coiled-coil-containing protein 2 OS=Mus musculus GN=Tacc2 PE=1 SV=1	tPsSPSkSPASFEIPASTTEADGDGLNkPAk	N-Term(TMT6plex); S3(Phospho); K7(TMT6plex); K28(TMT6plex); K31(TMT6plex)	4	1021.79	3.73453	1	T1.S3	T2283.S2285	PFKASSKTPSSPSKS.KASSKTPSSPSKSPA	T1(Phospho): 44.88; S3(Phospho): 44.88	0.134658	0.142077	0.178542	0.106348
[K].tPsSPSkSPASFEIPASTTEADGDGLNkPAkk.[K]_S4_1	E9Q8T1	Transforming acidic coiled-coil-containing protein 2 OS=Mus musculus GN=Tacc2 PE=1 SV=1	tPsSPSkSPASFEIPASTTEADGDGLNkPAkk	N-Term(TMT6plex); S3(Phospho); K7(TMT6plex); K28(TMT6plex); K31(TMT6plex); K32(TMT6plex)	5	889.085	3.64623	1	S4	S2286	ASSKTPSSPSKSPAS	S4(Phospho): 82.88	0.109711	0.130552	0.168642	0.13154
[K].tPSsPskSPASFEIPASTTEADGDGLNkPAkk.[K]_S4_S6_2	E9Q8T1	Transforming acidic coiled-coil-containing protein 2 OS=Mus musculus GN=Tacc2 PE=1 SV=1	tPSsPskSPASFEIPASTTEADGDGLNkPAkk	N-Term(TMT6plex); S4(Phospho); S6(Phospho); K7(TMT6plex); K28(TMT6plex); K31(TMT6plex); K32(TMT6plex)	6	754.4	2.99579	2	S4.S6	S2286.S2288	ASSKTPSSPSKSPAS.SKTPSSPSKSPASFE	S4(Phospho): 69.9; S6(Phospho): 59.46	0.0999316	0.0537688	0.236247	0.194082
[R].aSPAPLAPEHTASAPSAAGPGVEVtPtASPQHLAk.[N]_T25_S29_2	E9Q8T1	Transforming acidic coiled-coil-containing protein 2 OS=Mus musculus GN=Tacc2 PE=1 SV=1	aSPAPLAPEHTASAPSAAGPGVEVtPtASPQHLAk	N-Term(TMT6plex); T25(Phospho); T27(Phospho); K35(TMT6plex)	4	984.246	5.4132	2	T25.S29	T1826.S1830	AGPGVEVTPTASPQH.VEVTPTASPQHLAKN	T25(Phospho): 99.96; S29(Phospho): 98.17	0.128546	0.144606	0.179765	0.124731
[R].kLScPEDSLPPsPk.[N]_S12_1	E9Q8T1	Transforming acidic coiled-coil-containing protein 2 OS=Mus musculus GN=Tacc2 PE=1 SV=1	kLScPEDSLPPsPk	N-Term(TMT6plex); K1(TMT6plex); C4(Carbamidomethyl); S12(Phospho); K14(TMT6plex)	3	774.75	2.42924	1	S12	S785	PEDSLPPSPKNRLQP	S12(Phospho): 100	0.0815568	0.102899	0.208417	0.159239
[R].kPWADVSLSTQGGNEQGSELPSkGsPcNTPSSSPk.[D]_S25_1	E9Q8T1	Transforming acidic coiled-coil-containing protein 2 OS=Mus musculus GN=Tacc2 PE=1 SV=1	kPWADVSLSTQGGNEQGSELPSkGsPcNTPSSSPk	N-Term(TMT6plex); K1(TMT6plex); K23(TMT6plex); S25(Phospho); C27(Carbamidomethyl); K35(TMT6plex)	4	1153.59	5.05101	1	S25	S866	SELPSKGSPCNTPSS	S25(Phospho): 76.87	0.106599	0.125297	0.165268	0.147355
[R].mSDsPTPcSGSSFEDTEALVNAATk.[L]_S11_1	E9Q8T1	Transforming acidic coiled-coil-containing protein 2 OS=Mus musculus GN=Tacc2 PE=1 SV=1	mSDsPTPcSGSSFEDTEALVNAATk	N-Term(TMT6plex); S4(Phospho); C8(Carbamidomethyl); K25(TMT6plex)	3	1047.48	5.19763	1	S11	S2507	SPTPCSGSSFEDTEA	S11(Phospho): 70.13	0.149475	0.140079	0.150257	0.107921
[R].mSDSPtPcSGSSFEDTEALVNAATk.[L]_S2_S4_T6_1	E9Q8T1	Transforming acidic coiled-coil-containing protein 2 OS=Mus musculus GN=Tacc2 PE=1 SV=1	mSDSPtPcSGSSFEDTEALVNAATk	N-Term(TMT6plex); T6(Phospho); C8(Carbamidomethyl); K25(TMT6plex)	4	785.859	3.74406	1	S2.S4.T6	S2498.S2500.T2502	KSPPVRMSDSPTPCS.PPVRMSDSPTPCSGS.VRMSDSPTPCSGSSF	S2(Phospho): 31.18; S4(Phospho): 31.18; T6(Phospho): 31.18	0.148351	0.151219	0.135246	0.115225
[R].mSDsPTPcSGSSFEDTEALVNAATk.[L]_S4_1	E9Q8T1	Transforming acidic coiled-coil-containing protein 2 OS=Mus musculus GN=Tacc2 PE=1 SV=1	mSDsPTPcSGSSFEDTEALVNAATk	N-Term(TMT6plex); M1(Oxidation); S2(Phospho); C8(Carbamidomethyl); K25(TMT6plex)	4	789.859	3.70702	1	S4	S2500	PPVRMSDSPTPCSGS	S4(Phospho): 76.34	0.145118	0.144961	0.132374	0.121257
[R].msDSPTPcSGSSFEDTEALVNAATk.[L]_S4_T6_1	E9Q8T1	Transforming acidic coiled-coil-containing protein 2 OS=Mus musculus GN=Tacc2 PE=1 SV=1	msDSPTPcSGSSFEDTEALVNAATk	N-Term(TMT6plex); M1(Oxidation); S2(Phospho); C8(Carbamidomethyl); K25(TMT6plex)	3	1052.81	5.04233	1	S4.T6	S2500.T2502	PPVRMSDSPTPCSGS.VRMSDSPTPCSGSSF	S4(Phospho): 47.69; T6(Phospho): 47.69	0.151652	0.164606	0.137474	0.103079
[R].nRVEALPcPPDSVALLDTAHYsPDPVPTNPR.[V]_Y21_1	E9Q8T1	Transforming acidic coiled-coil-containing protein 2 OS=Mus musculus GN=Tacc2 PE=1 SV=1	nRVEALPcPPDSVALLDTAHYsPDPVPTNPR	N-Term(TMT6plex); C8(Carbamidomethyl); S22(Phospho)	4	927.708	4.17886	1	Y21	Y1013	ALLDTAHYSPDPVPT	Y21(Phospho): 84.4	0.0710444	0.117971	0.216264	0.191507
[R].sLSLQASDFDGAScPGSPEAGTLTTDAcGTGSNSASSTLk.[R]_S7_1	E9Q8T1	Transforming acidic coiled-coil-containing protein 2 OS=Mus musculus GN=Tacc2 PE=1 SV=1	sLSLQASDFDGAScPGSPEAGTLTTDAcGTGSNSASSTLk	N-Term(TMT6plex); S1(Phospho); C14(Carbamidomethyl); C28(Carbamidomethyl); K40(TMT6plex)	4	1111.76	7.0259	1	S7	S1988	RSLSLQASDFDGASC	S7(Phospho): 75.13	0.212456	0.145996	0.116769	0.105489
[R].sLsLQASDFDGAScPGSPEAGTLTTDAcGTGSNSASSTLkR.[T]_S3_1	E9Q8T1	Transforming acidic coiled-coil-containing protein 2 OS=Mus musculus GN=Tacc2 PE=1 SV=1	sLsLQASDFDGAScPGSPEAGTLTTDAcGTGSNSASSTLkR	N-Term(TMT6plex); S3(Phospho); C14(Carbamidomethyl); C28(Carbamidomethyl); K40(TMT6plex)	4	1150.79	4.32798	1	S3	S1984	STLSRSLSLQASDFD	S3(Phospho): 81.88	0.085102	0.168584	0.132609	0.103689
[R].sQTksPVMLQDR.[G]_S5_1	E9Q8T1	Transforming acidic coiled-coil-containing protein 2 OS=Mus musculus GN=Tacc2 PE=1 SV=1	sQTksPVMLQDR	N-Term(TMT6plex); K4(TMT6plex); S5(Phospho); M8(Oxidation)	3	648.673	1.50006	1	S5	S659	SSRSQTKSPVMLQDR	S5(Phospho): 99.67	0.228733	0.163822	0.103229	0.108202
[R].tPsAEGDkELkEEGPNSSSNR.[T]_S3_1	E9Q8T1	Transforming acidic coiled-coil-containing protein 2 OS=Mus musculus GN=Tacc2 PE=1 SV=1	tPsAEGDkELkEEGPNSSSNR	N-Term(TMT6plex); S3(Phospho); K8(TMT6plex); K11(TMT6plex)	3	1000.5	1.86799	1	S3	S166	SMAARTPSAEGDKEL	S3(Phospho): 97.9	0.139831	0.16609	0.11681	0.107667
[R].vVAREEsRSHGDNLEGQQEATR.[A]_S7_S9_1	E9Q8T1	Transforming acidic coiled-coil-containing protein 2 OS=Mus musculus GN=Tacc2 PE=1 SV=1	vVAREEsRSHGDNLEGQQEATR	N-Term(TMT6plex); S7(Phospho)	3	926.446	2.58306	1	S7.S9	S520.S522	RVVAREESRSHGDNL.VAREESRSHGDNLEG	S7(Phospho): 49.47; S9(Phospho): 49.47	0.139921	0.191526	0.0836901	0.104097
[R].vVAREEsRSHGDNLEGQQEATR.[A]_S9_1	E9Q8T1	Transforming acidic coiled-coil-containing protein 2 OS=Mus musculus GN=Tacc2 PE=1 SV=1	vVAREEsRSHGDNLEGQQEATR	N-Term(TMT6plex); S9(Phospho)	4	695.085	3.22525	1	S9	S522	VAREESRSHGDNLEG	S9(Phospho): 97.24	0.148511	0.19935	0.101057	0.0855658
[K].sLDNNYSTLNERGDHNRtLDR.[S]_T18_1	E9Q8Z8	Catenin delta-1 OS=Mus musculus GN=Ctnnd1 PE=1 SV=1	sLDNNYSTLNERGDHNRtLDR	N-Term(TMT6plex); T18(Phospho)	4	700.581	2.32661	1	T18	T916	ERGDHNRTLDRSGDL	T18(Phospho): 100	0.0375069	0.0734513	0.221812	0.183657
[R].sAPDLkESGAAV.[-]_S1_1	E9Q9B0	Kinesin-like protein KIF1C OS=Mus musculus GN=Kif1c PE=1 SV=1	sAPDLkESGAAV	N-Term(TMT6plex); S1(Phospho); K6(TMT6plex)	3	561.632	1.97595	1	S1	S1101	PRMRRQRSAPDLKES	S1(Phospho): 100	0.0925016	0.12662	0.151283	0.13692
[K].sEGFELYNNSAQNGsPESPQMPWTEYSEPk.[K]_S1_Y7_1	E9Q9C3	Afadin OS=Mus musculus GN=Afdn PE=1 SV=1	sEGFELYNNSAQNGsPESPQMPWTEYSEPk	N-Term(TMT6plex); S15(Phospho); K30(TMT6plex)	4	986.197	3.22277	1	S1.Y7	S1133.Y1139	SGKPRPKSEGFELYN.KSEGFELYNNSAQNG	S1(Phospho): 41.9; Y7(Phospho): 41.9	0.0768785	0.152464	0.128071	0.117893
[R].aDHRSsPNVANQPPsPGGkGPYTSGTAAk.[I]_S5_S15_2	E9Q9C3	Afadin OS=Mus musculus GN=Afdn PE=1 SV=1	aDHRSsPNVANQPPsPGGkGPYTSGTAAk	N-Term(TMT6plex); S6(Phospho); S15(Phospho); K19(TMT6plex); K29(TMT6plex)	4	924.961	3.43465	2	S5.S15	S1179.S1189	KNRADHRSSPNVANQ.NVANQPPSPGGKGPY	S5(Phospho): 85.82; S15(Phospho): 99.91	0.0886683	0.141859	0.17004	0.111619
[R].aDHRSsPNVANQPPsPGGkGPYTSGTAAk.[I]_S5_S6_S15_2	E9Q9C3	Afadin OS=Mus musculus GN=Afdn PE=1 SV=1	aDHRSsPNVANQPPsPGGkGPYTSGTAAk	N-Term(TMT6plex); S6(Phospho); S15(Phospho); K19(TMT6plex); K29(TMT6plex)	5	740.169	2.75657	2	S5.S6.S15	S1179.S1180.S1189	KNRADHRSSPNVANQ.NRADHRSSPNVANQP.NVANQPPSPGGKGPY	S5(Phospho): 50; S6(Phospho): 50; S15(Phospho): 98.57	0.078029	0.162772	0.171044	0.113427
[R].sSPNVANQPPsPGGk.[G]_S11_1	E9Q9C3	Afadin OS=Mus musculus GN=Afdn PE=1 SV=1	sSPNVANQPPsPGGk	N-Term(TMT6plex); S11(Phospho); K15(TMT6plex)	3	659.006	2.76734	1	S11	S1189	NVANQPPSPGGKGPY	S11(Phospho): 100	0.269931	0.164906	0.0436307	0.0666087
[R].sSPNVANQPPsPGGkGPYTSGTAAk.[I]_S11_1	E9Q9C3	Afadin OS=Mus musculus GN=Afdn PE=1 SV=1	sSPNVANQPPsPGGkGPYTSGTAAk	N-Term(TMT6plex); S11(Phospho); K15(TMT6plex); K25(TMT6plex)	4	785.161	3.1893	1	S11	S1189	NVANQPPSPGGKGPY	S11(Phospho): 100	0.101199	0.132923	0.156457	0.133215
[R].sTTRLDSDRVSSASSTAER.[G]_S7_1	E9Q9C3	Afadin OS=Mus musculus GN=Afdn PE=1 SV=1	sTTRLDSDRVSSASSTAER	N-Term(TMT6plex); S1(Phospho)	4	584.532	2.12797	1	S7	S557	RSTTRLDSDRVSSAS	S7(Phospho): 96.27	0.100746	0.104903	0.170788	0.154704
[R].tSsVVTLEVAk.[Q]_S3_1	E9Q9C3	Afadin OS=Mus musculus GN=Afdn PE=1 SV=1	tSsVVTLEVAk	N-Term(TMT6plex); S3(Phospho); K11(TMT6plex)	2	836.47	2.77664	1	S3	S1090	ELMTRTSSVVTLEVA	S3(Phospho): 93.67	0.089412	0.0908405	0.202822	0.178821
[R].tSSVVTLEVAk.[Q]_T1_S2_S3_1	E9Q9C3	Afadin OS=Mus musculus GN=Afdn PE=1 SV=1	tSSVVTLEVAk	N-Term(TMT6plex); T1(Phospho); K11(TMT6plex)	3	557.983	2.98461	1	T1.S2.S3	T1088.S1089.S1090	AAELMTRTSSVVTLE.AELMTRTSSVVTLEV.ELMTRTSSVVTLEVA	T1(Phospho): 33.33; S2(Phospho): 33.33; S3(Phospho): 33.33	0.0811169	0.0973934	0.197404	0.170596
[R].hSYTPTTsRSPQHFHRPDQGINIYR.[K]_T4_1	E9Q9C7	Actin-binding LIM protein 1 OS=Mus musculus GN=Ablim1 PE=1 SV=1	hSYTPTTsRSPQHFHRPDQGINIYR	N-Term(TMT6plex); S8(Phospho)	6	551.605	5.05283	1	T4	T391	VYSRHSYTPTTSRSP	T4(Phospho): 60.51	0.126052	0.107325	0.13732	0.156265
[R].hSYtPTTSRsPQHFHRPDQGINIYR.[K]_T4_T7_S8_S10_2	E9Q9C7	Actin-binding LIM protein 1 OS=Mus musculus GN=Ablim1 PE=1 SV=1	hSYtPTTSRsPQHFHRPDQGINIYR	N-Term(TMT6plex); T4(Phospho); S10(Phospho)	5	677.717	2.47043	2	T4.T7.S8.S10	T391.T394.S395.S397	VYSRHSYTPTTSRSP.RHSYTPTTSRSPQHF.HSYTPTTSRSPQHFH.YTPTTSRSPQHFHRP	T4(Phospho): 65.33; T7(Phospho): 33.02; S8(Phospho): 33.02; S10(Phospho): 33.02	0.119147	0.128257	0.17318	0.117993
[R].hSYTPTtSRSPQHFHRPDQGINIYR.[K]_T6_T7_1	E9Q9C7	Actin-binding LIM protein 1 OS=Mus musculus GN=Ablim1 PE=1 SV=1	hSYTPTtSRSPQHFHRPDQGINIYR	N-Term(TMT6plex); T7(Phospho)	6	551.606	3.34976	1	T6.T7	T393.T394	SRHSYTPTTSRSPQH.RHSYTPTTSRSPQHF	T6(Phospho): 41.5; T7(Phospho): 41.5	0.120451	0.141803	0.156057	0.115888
[R].hSYTPTtSRSPQHFHRPDQGINIYR.[K]_T6_T7_S8_1	E9Q9C7	Actin-binding LIM protein 1 OS=Mus musculus GN=Ablim1 PE=1 SV=1	hSYTPTtSRSPQHFHRPDQGINIYR	N-Term(TMT6plex); T7(Phospho)	5	661.722	3.44554	1	T6.T7.S8	T393.T394.S395	SRHSYTPTTSRSPQH.RHSYTPTTSRSPQHF.HSYTPTTSRSPQHFH	T6(Phospho): 29.01; T7(Phospho): 29.01; S8(Phospho): 29.01	0.104359	0.109895	0.196466	0.0764699
[R].sPQHFHRPDQGINIYR.[K]_S1_1	E9Q9C7	Actin-binding LIM protein 1 OS=Mus musculus GN=Ablim1 PE=1 SV=1	sPQHFHRPDQGINIYR	N-Term(TMT6plex); S1(Phospho)	4	569.285	4.63056	1	S1	S397	YTPTTSRSPQHFHRP	S1(Phospho): 100	0.188374	0.103445	0.14557	0.107744
[K].tSsEEEDNRREEPSLLLVLk.[W]_S2_S3_1	E9Q9J4	Inositol hexakisphosphate and diphosphoinositol-pentakisphosphate kinase 2 OS=Mus musculus GN=Ppip5k2 PE=1 SV=1	tSsEEEDNRREEPSLLLVLk	N-Term(TMT6plex); S3(Phospho); K20(TMT6plex)	4	721.379	2.60305	1	S2.S3	S492.S493	PHGCPKTSSEEEDNR.HGCPKTSSEEEDNRR	S2(Phospho): 47.72; S3(Phospho): 47.72	0.121013	0.152858	0.127064	0.129022
[R].fFHHAEEEEEEEDEsPPER.[Q]_S15_1	E9Q9J4	Inositol hexakisphosphate and diphosphoinositol-pentakisphosphate kinase 2 OS=Mus musculus GN=Ppip5k2 PE=1 SV=1	fFHHAEEEEEEEDEsPPER	N-Term(TMT6plex); S15(Phospho)	3	894.368	3.77126	1	S15	S38	EEEEEDESPPERQIV	S15(Phospho): 100	0.153509	0.133643	0.135737	0.113033
[R].rFFHHAEEEEEEEDEsPPER.[Q]_S16_1	E9Q9J4	Inositol hexakisphosphate and diphosphoinositol-pentakisphosphate kinase 2 OS=Mus musculus GN=Ppip5k2 PE=1 SV=1	rFFHHAEEEEEEEDEsPPER	N-Term(TMT6plex); S16(Phospho)	3	946.402	3.75558	1	S16	S38	EEEEEDESPPERQIV	S16(Phospho): 100	0.118593	0.131765	0.142279	0.123149
[R].rRsGEQITSSPVSPk.[S]_T8_S9_S10_1	E9Q9J4	Inositol hexakisphosphate and diphosphoinositol-pentakisphosphate kinase 2 OS=Mus musculus GN=Ppip5k2 PE=1 SV=1	rRsGEQITSSPVSPk	N-Term(TMT6plex); S3(Phospho); K15(TMT6plex)	3	723.061	2.07627	1	T8.S9.S10	T1010.S1011.S1012	RRSGEQITSSPVSPK.RSGEQITSSPVSPKS.SGEQITSSPVSPKSL	T8(Phospho): 31.22; S9(Phospho): 31.22; S10(Phospho): 31.22	0.145976	0.174028	0.13294	0.106897
[K].hQTsESQPDAPLHEk.[I]_S4_1	E9Q9K8	A kinase (PRKA) anchor protein 6 OS=Mus musculus GN=Akap6 PE=1 SV=1	hQTsESQPDAPLHEk	N-Term(TMT6plex); S4(Phospho); K15(TMT6plex)	4	561.279	2.9385	1	S4	S1512	CKPKHQTSESQPDAP	S4(Phospho): 92.11	0.508004	0.388108	0.0495547	0.19913
[K].hQTSEsQPDAPLHEk.[I]_S6_1	E9Q9K8	A kinase (PRKA) anchor protein 6 OS=Mus musculus GN=Akap6 PE=1 SV=1	hQTSEsQPDAPLHEk	N-Term(TMT6plex); S6(Phospho); K15(TMT6plex)	3	748.036	3.6798	1	S6	S1514	PKHQTSESQPDAPLH	S6(Phospho): 91.29	0.541206	0.378762	0.051083	0.191962
[K].kRPsVTDEIk.[V]_S4_1	E9Q9K8	A kinase (PRKA) anchor protein 6 OS=Mus musculus GN=Akap6 PE=1 SV=1	kRPsVTDEIk	N-Term(TMT6plex); K1(TMT6plex); S4(Phospho); K10(TMT6plex)	3	647.378	1.86224	1	S4	S1816	SREKKRPSVTDEIKV	S4(Phospho): 99.95	0.691172	0.467194	0.0324251	0.148215
[K].rSVsDITLQSSSQk.[M]_S4_1	E9Q9K8	A kinase (PRKA) anchor protein 6 OS=Mus musculus GN=Akap6 PE=1 SV=1	rSVsDITLQSSSQk	N-Term(TMT6plex); S4(Phospho); K14(TMT6plex)	3	692.034	4.43448	1	S4	S1651	QKIKRSVSDITLQSS	S4(Phospho): 99.63	0.390557	0.332247	0.0700672	0.26406
[R].kQsVSGTPEENAASAkPk.[I]_S3_T7_1	E9Q9K8	A kinase (PRKA) anchor protein 6 OS=Mus musculus GN=Akap6 PE=1 SV=1	kQsVSGTPEENAASAkPk	N-Term(TMT6plex); K1(TMT6plex); S3(Phospho); K16(TMT6plex); K18(TMT6plex)	4	707.146	3.10865	1	S3.T7	S2249.T2253	EGSSRKQSVSGTPEE.RKQSVSGTPEENAAS	S3(Phospho): 49.51; T7(Phospho): 49.51	0.603089	0.397516	0.0562054	0.14025
[R].sTPSLVEPPDR.[S]_S1_1	E9Q9K8	A kinase (PRKA) anchor protein 6 OS=Mus musculus GN=Akap6 PE=1 SV=1	sTPSLVEPPDR	N-Term(TMT6plex); S1(Phospho)	2	753.874	3.11605	1	S1	S423	LKPELSRSTPSLVEP	S1(Phospho): 99.45	0.425192	0.299604	0.0773701	0.20866
[R].sVSDITLQSSSQk.[M]_S1_S3_1	E9Q9K8	A kinase (PRKA) anchor protein 6 OS=Mus musculus GN=Akap6 PE=1 SV=1	sVSDITLQSSSQk	N-Term(TMT6plex); S1(Phospho); K13(TMT6plex)	3	640.003	3.93966	1	S1.S3	S1649.S1651	SEQKIKRSVSDITLQ.QKIKRSVSDITLQSS	S1(Phospho): 49.1; S3(Phospho): 49.1	0.389184	0.290402	0.0834321	0.225133
[R].sVsDITLQSSSQk.[M]_S3_1	E9Q9K8	A kinase (PRKA) anchor protein 6 OS=Mus musculus GN=Akap6 PE=1 SV=1	sVsDITLQSSSQk	N-Term(TMT6plex); S3(Phospho); K13(TMT6plex)	2	959.501	3.50272	1	S3	S1651	QKIKRSVSDITLQSS	S3(Phospho): 99.98	0.384123	0.349962	0.0798179	0.204744
[R].sSsPGAGGGHSTSTSTSPATTLQR.[NK]_S11_1	E9QAD8	IQ motif and SEC7 domain-containing protein 2 OS=Mus musculus GN=Iqsec2 PE=1 SV=1	sSsPGAGGGHSTSTSTSPATTLQR	N-Term(TMT6plex); S3(Phospho)	4	636.049	2.82981	1	S11	S222	PGAGGGHSTSTSTSP	S11(Phospho): 55.79	0.174676	0.226831	0.0763298	0.0408524
[R].sSsPGAGGGHSTSTSTSPATTLQR.[NK]_S3_1	E9QAD8	IQ motif and SEC7 domain-containing protein 2 OS=Mus musculus GN=Iqsec2 PE=1 SV=1	sSsPGAGGGHSTSTSTSPATTLQR	N-Term(TMT6plex); S3(Phospho)	3	847.731	3.85543	1	S3	S214	RGASRSSSPGAGGGH	S3(Phospho): 76.56	0.163829	0.210808	0.107171	0.0611269
[K].qLVRGEPNVSyIcSR.[Y]_Y11_1	E9QAQ5	Glycogen synthase kinase-3 beta OS=Mus musculus GN=Gsk3b PE=1 SV=1	qLVRGEPNVSyIcSR	N-Term(TMT6plex); Y11(Phospho); C13(Carbamidomethyl)	3	696.35	2.93837	1	Y11	Y216	RGEPNVSYICSRYYR	Y11(Phospho): 99.44	0.0251103	0.108296	0.195982	0.175105
[R].gEPNVsYIcSR.[Y]_S6_1	E9QAQ5	Glycogen synthase kinase-3 beta OS=Mus musculus GN=Gsk3b PE=1 SV=1	gEPNVsYIcSR	N-Term(TMT6plex); S6(Phospho); C9(Carbamidomethyl)	2	795.862	3.48209	1	S6	S215	VRGEPNVSYICSRYY	S6(Phospho): 93.96	0.146351	0.143674	0.121584	0.125603
[R].gEPNVSyIcSR.[Y]_Y7_1	E9QAQ5	Glycogen synthase kinase-3 beta OS=Mus musculus GN=Gsk3b PE=1 SV=1	gEPNVSyIcSR	N-Term(TMT6plex); Y7(Phospho); C9(Carbamidomethyl)	3	530.911	3.40135	1	Y7	Y216	RGEPNVSYICSRYYR	Y7(Phospho): 93.47	0.158308	0.16231	0.116287	0.117609
[R].iQAAAsPPANATAASDTNAGDR.[G]_S6_1	E9QAQ5	Glycogen synthase kinase-3 beta OS=Mus musculus GN=Gsk3b PE=1 SV=1	iQAAAsPPANATAASDTNAGDR	N-Term(TMT6plex); S6(Phospho)	3	793.709	3.83465	1	S6	S402	ARIQAAASPPANATA	S6(Phospho): 99.63	0.179461	0.125588	0.128598	0.132452
[R].tTsFAESckPVQQPSAFGSMk.[V]_S3_1	E9QAQ5	Glycogen synthase kinase-3 beta OS=Mus musculus GN=Gsk3b PE=1 SV=1	tTsFAESckPVQQPSAFGSMk	N-Term(TMT6plex); S3(Phospho); C8(Carbamidomethyl); K9(TMT6plex); K21(TMT6plex)	3	1019.18	4.24919	1	S3	S9	SGRPRTTSFAESCKP	S3(Phospho): 90	0.147071	0.139949	0.107782	0.129516
[R].tTsFAESckPVQQPSAFGSMk.[V]_T2_S3_1	E9QAQ5	Glycogen synthase kinase-3 beta OS=Mus musculus GN=Gsk3b PE=1 SV=1	tTsFAESckPVQQPSAFGSMk	N-Term(TMT6plex); S3(Phospho); C8(Carbamidomethyl); K9(TMT6plex); K21(TMT6plex)	4	764.637	3.63928	1	T2.S3	T8.S9	MSGRPRTTSFAESCK.SGRPRTTSFAESCKP	T2(Phospho): 44.39; S3(Phospho): 44.39	0.133736	0.122641	0.132312	0.119905
[R].tTSFAESckPVQQPSAFGsMk.[V]_T2_S3_S19_2	E9QAQ5	Glycogen synthase kinase-3 beta OS=Mus musculus GN=Gsk3b PE=1 SV=1	tTSFAESckPVQQPSAFGsMk	N-Term(TMT6plex); T1(Phospho); C8(Carbamidomethyl); K9(TMT6plex); S19(Phospho); K21(TMT6plex)	3	1045.84	3.74818	2	T2.S3.S19	T8.S9.S25	MSGRPRTTSFAESCK.SGRPRTTSFAESCKP.QQPSAFGSMKVSRDK	T2(Phospho): 47.23; S3(Phospho): 47.23; S19(Phospho): 98.56	0.125462	0.0507753	0.205062	0.153664
[K].gDAAGDkLELSEDsPNSEQELDkIGGk.[S]_S14_1	E9QAU4	Enhancer trap locus 4 OS=Mus musculus GN=Etl4 PE=1 SV=1	gDAAGDkLELSEDsPNSEQELDkIGGk	N-Term(TMT6plex); K7(TMT6plex); S14(Phospho); K23(TMT6plex); K27(TMT6plex)	4	950.493	2.93538	1	S14	S1086	KLELSEDSPNSEQEL	S14(Phospho): 89.15	0.111012	0.124509	0.176889	0.103599
[R].kYPDSHLPTLGskTPPAsPHR.[V]_S12_T14_S18_2	E9QAU4	Enhancer trap locus 4 OS=Mus musculus GN=Etl4 PE=1 SV=1	kYPDSHLPTLGskTPPAsPHR	N-Term(TMT6plex); K1(TMT6plex); S12(Phospho); K13(TMT6plex); S18(Phospho)	5	627.53	3.01598	2	S12.T14.S18	S519.T521.S525	SHLPTLGSKTPPASP.LPTLGSKTPPASPHR.GSKTPPASPHRVGDL	S12(Phospho): 49.95; T14(Phospho): 50.03; S18(Phospho): 98.3	0.128942	0.108218	0.176797	0.122133
[R].dPSkTsSWEDDSWGAWEETEPREPEEEGNTSk.[T]_T5_1	E9QKE4	Rab3 GTPase-activating protein non-catalytic subunit OS=Mus musculus GN=Rab3gap2 PE=1 SV=1	dPSkTsSWEDDSWGAWEETEPREPEEEGNTSk	N-Term(TMT6plex); K4(TMT6plex); S6(Phospho); K32(TMT6plex)	4	1116.51	4.35389	1	T5	T40	LKRDPSKTSSWEDDS	T5(Phospho): 67.3	0.130443	0.180562	0.113589	0.115094
[K].rTEARSsDEENGPPSSPDLDR.[I]_S7_1	E9QKI4	Proline-rich AKT1 substrate 1 OS=Mus musculus GN=Akt1s1 PE=1 SV=1	rTEARSsDEENGPPSSPDLDR	N-Term(TMT6plex); S7(Phospho)	4	656.8	2.97885	1	S7	S275	KRTEARSSDEENGPP	S7(Phospho): 90.82	0.208218	0.15386	0.0972972	0.137797
[R].tVSRVEsFEDR.[S]_S3_S7_1	E9QKY4	FYVE, RhoGEF and PH domain-containing protein 5 OS=Mus musculus GN=Fgd5 PE=1 SV=1	tVSRVEsFEDR	N-Term(TMT6plex); S7(Phospho)	2	817.392	1.81104	1	S3.S7	S791.S795	VPFSRTVSRVESFED.RTVSRVESFEDRSRP	S3(Phospho): 49.95; S7(Phospho): 49.95	0.435946	0.133321	0.0754479	0.163692
[R].tVSRVEsFEDR.[S]_S7_1	E9QKY4	FYVE, RhoGEF and PH domain-containing protein 5 OS=Mus musculus GN=Fgd5 PE=1 SV=1	tVSRVEsFEDR	N-Term(TMT6plex); S7(Phospho)	3	545.265	2.2739	1	S7	S795	RTVSRVESFEDRSRP	S7(Phospho): 100	0.41455	0.137655	0.0815296	0.142923
[K].aVLDSQEATAHksQDQTPEPR.[L]_S13_1	E9QLJ0	Cardiomyopathy-associated protein 5 OS=Mus musculus GN=Cmya5 PE=1 SV=1	aVLDSQEATAHksQDQTPEPR	N-Term(TMT6plex); K12(TMT6plex); S13(Phospho)	4	712.358	5.85657	1	S13	S1333	QEATAHKSQDQTPEP	S13(Phospho): 99.87	0.197694	0.145668	0.100681	0.0908419
[K].eLPGFSEGMGESLATSVGDkHPGIHPcsPMGEk.[V]_S28_1	E9QLJ0	Cardiomyopathy-associated protein 5 OS=Mus musculus GN=Cmya5 PE=1 SV=1	eLPGFSEGMGESLATSVGDkHPGIHPcsPMGEk	N-Term(TMT6plex); K20(TMT6plex); C27(Carbamidomethyl); S28(Phospho); K33(TMT6plex)	5	842.016	4.45939	1	S28	S2050	HPGIHPCSPMGEKVG	S28(Phospho): 61.13	0.156353	0.10563	0.131762	0.134144
[K].eTSPSPLsPEVEHRkEPILPTQMTFTPER.[I]_S8_1	E9QLJ0	Cardiomyopathy-associated protein 5 OS=Mus musculus GN=Cmya5 PE=1 SV=1	eTSPSPLsPEVEHRkEPILPTQMTFTPER	N-Term(TMT6plex); S8(Phospho); K15(TMT6plex)	4	968.747	2.54716	1	S8	S708	ETSPSPLSPEVEHRK	S8(Phospho): 71.9	0.157525	0.116798	0.135557	0.116479
[K].eVLSQGsEsFEHIREQELTSEGEPR.[M]_S7_S9_2	E9QLJ0	Cardiomyopathy-associated protein 5 OS=Mus musculus GN=Cmya5 PE=1 SV=1	eVLSQGsEsFEHIREQELTSEGEPR	N-Term(TMT6plex); S7(Phospho); S9(Phospho)	3	1088.16	3.09358	2	S7.S9	S3065.S3067	KEVLSQGSESFEHIR.VLSQGSESFEHIREQ	S7(Phospho): 85.02; S9(Phospho): 97.07	0.184676	0.124285	0.110286	0.0967462
[K].eVLSQGsESFEHIREQELTSEGEPR.[M]_S9_1	E9QLJ0	Cardiomyopathy-associated protein 5 OS=Mus musculus GN=Cmya5 PE=1 SV=1	eVLSQGsESFEHIREQELTSEGEPR	N-Term(TMT6plex); S7(Phospho)	4	796.375	3.95228	1	S9	S3067	VLSQGSESFEHIREQ	S9(Phospho): 70.05	0.151521	0.170209	0.114908	0.111129
[K].eVLSQGSEsFEHIREQELTSEGEPR.[M]_T19_1	E9QLJ0	Cardiomyopathy-associated protein 5 OS=Mus musculus GN=Cmya5 PE=1 SV=1	eVLSQGSEsFEHIREQELTSEGEPR	N-Term(TMT6plex); S9(Phospho)	3	1061.5	2.04866	1	T19	T3077	HIREQELTSEGEPRM	T19(Phospho): 82.76	0.170677	0.152466	0.105462	0.0977415
[K].hLGTPPTQPSAVEPQTLVLGTsVEHTVk.[K]_T21_S22_1	E9QLJ0	Cardiomyopathy-associated protein 5 OS=Mus musculus GN=Cmya5 PE=1 SV=1	hLGTPPTQPSAVEPQTLVLGTsVEHTVk	N-Term(TMT6plex); T26(Phospho); K28(TMT6plex)	4	866.218	2.86616	1	T21.S22	T2443.S2444	PQTLVLGTSVEHTVK.QTLVLGTSVEHTVKK	T21(Phospho): 44.6; S22(Phospho): 44.6	0.197385	0.106988	0.110003	0.115857
[K].kQETWSDRPTVHTFQTsk.[D]_T16_S17_1	E9QLJ0	Cardiomyopathy-associated protein 5 OS=Mus musculus GN=Cmya5 PE=1 SV=1	kQETWSDRPTVHTFQTsk	N-Term(TMT6plex); K1(TMT6plex); S17(Phospho); K18(TMT6plex)	5	589.512	2.82303	1	T16.S17	T2466.S2467	PTVHTFQTSKDYTEE.TVHTFQTSKDYTEEM	T16(Phospho): 49.93; S17(Phospho): 49.93	0.172123	0.123669	0.122017	0.128208
[K].kQETWSDRPTVHTFQTskDYTEEMLk.[Q]_S17_1	E9QLJ0	Cardiomyopathy-associated protein 5 OS=Mus musculus GN=Cmya5 PE=1 SV=1	kQETWSDRPTVHTFQTskDYTEEMLk	N-Term(TMT6plex); K1(TMT6plex); S17(Phospho); K18(TMT6plex); K26(TMT6plex)	5	837.234	2.60449	1	S17	S2467	TVHTFQTSKDYTEEM	S17(Phospho): 85.76	0.11185	0.123662	0.15618	0.144048
[K].kRNsLESQDVLTNQEDGPSISESPVLNIENEk.[S]_S4_1	E9QLJ0	Cardiomyopathy-associated protein 5 OS=Mus musculus GN=Cmya5 PE=1 SV=1	kRNsLESQDVLTNQEDGPSISESPVLNIENEk	N-Term(TMT6plex); K1(TMT6plex); T12(Phospho); K32(TMT6plex)	4	1085.06	4.83288	1	S4	S155	KGSKKRNSLESQDVL	S4(Phospho): 84.56	0.147344	0.156311	0.114378	0.10433
[K].kRNsLESQDVLTNQEDGPSISESPVLNIENEk.[S]_S4_S7_1	E9QLJ0	Cardiomyopathy-associated protein 5 OS=Mus musculus GN=Cmya5 PE=1 SV=1	kRNsLESQDVLTNQEDGPSISESPVLNIENEk	N-Term(TMT6plex); K1(TMT6plex); S4(Phospho); K32(TMT6plex)	4	1085.06	5.75124	1	S4.S7	S155.S158	KGSKKRNSLESQDVL.KKRNSLESQDVLTNQ	S4(Phospho): 48.53; S7(Phospho): 48.53	0.158971	0.160543	0.111874	0.108507
[K].kRNSLESQDVLtNQEDGPSISEsPVLNIENEk.[S]_S7_S23_2	E9QLJ0	Cardiomyopathy-associated protein 5 OS=Mus musculus GN=Cmya5 PE=1 SV=1	kRNSLESQDVLtNQEDGPSISEsPVLNIENEk	N-Term(TMT6plex); K1(TMT6plex); T12(Phospho); S23(Phospho); K32(TMT6plex)	4	1105.05	5.39815	2	S7.S23	S158.S174	KKRNSLESQDVLTNQ.DGPSISESPVLNIEN	S7(Phospho): 87.47; S23(Phospho): 87.43	0.143824	0.147722	0.104562	0.119092
[K].rNsLESQDVLTNQEDGPSISESPVLNIENEk.[S]_S3_1	E9QLJ0	Cardiomyopathy-associated protein 5 OS=Mus musculus GN=Cmya5 PE=1 SV=1	rNsLESQDVLTNQEDGPSISESPVLNIENEk	N-Term(TMT6plex); S3(Phospho); K31(TMT6plex)	3	1327.32	7.06574	1	S3	S155	KGSKKRNSLESQDVL	S3(Phospho): 97.51	0.17234	0.150442	0.104934	0.106674
[K].rNsLESQDVLTNQEDGPSISESPVLNIENEk.[S]_S3_S6_1	E9QLJ0	Cardiomyopathy-associated protein 5 OS=Mus musculus GN=Cmya5 PE=1 SV=1	rNsLESQDVLTNQEDGPSISESPVLNIENEk	N-Term(TMT6plex); S3(Phospho); K31(TMT6plex)	4	995.747	4.60862	1	S3.S6	S155.S158	KGSKKRNSLESQDVL.KKRNSLESQDVLTNQ	S3(Phospho): 49.9; S6(Phospho): 49.9	0.148124	0.139757	0.12693	0.103631
[K].sSNEPAVFsEDDEERESYSPAMTSVSEQSLSPSTTEk.[T]_S9_1	E9QLJ0	Cardiomyopathy-associated protein 5 OS=Mus musculus GN=Cmya5 PE=1 SV=1	sSNEPAVFsEDDEERESYSPAMTSVSEQSLSPSTTEk	N-Term(TMT6plex); S9(Phospho); K37(TMT6plex)	4	1144.77	5.0849	1	S9	S786	SNEPAVFSEDDEERE	S9(Phospho): 98.17	0.136696	0.143376	0.134295	0.124852
[K].tLTsFPESSAEQALDHEYNLVk.[L]_S4_1	E9QLJ0	Cardiomyopathy-associated protein 5 OS=Mus musculus GN=Cmya5 PE=1 SV=1	tLTsFPESSAEQALDHEYNLVk	N-Term(TMT6plex); S4(Phospho); K22(TMT6plex)	3	1006.5	3.38705	1	S4	S2703	EATKTLTSFPESSAE	S4(Phospho): 73.32	0.20322	0.172902	0.0765401	0.0948979
[K].tLTSFPESsAEQALDHEYNLVk.[L]_S9_1	E9QLJ0	Cardiomyopathy-associated protein 5 OS=Mus musculus GN=Cmya5 PE=1 SV=1	tLTSFPESsAEQALDHEYNLVk	N-Term(TMT6plex); S9(Phospho); K22(TMT6plex)	3	1006.5	4.51505	1	S9	S2708	LTSFPESSAEQALDH	S9(Phospho): 91.64	0.186936	0.137573	0.107329	0.126511
[R].gkDSsISLEPDLSNGGSNIVPQRk.[L]_S5_1	E9QLJ0	Cardiomyopathy-associated protein 5 OS=Mus musculus GN=Cmya5 PE=1 SV=1	gkDSsISLEPDLSNGGSNIVPQRk	N-Term(TMT6plex); K2(TMT6plex); S5(Phospho); K24(TMT6plex)	4	817.189	2.93466	1	S5	S266	YRRGKDSSISLEPDL	S5(Phospho): 87.45	0.156993	0.115609	0.115766	0.119221
[R].kPGTGQLESSEsTDLmSEk.[L]_S12_1	E9QLJ0	Cardiomyopathy-associated protein 5 OS=Mus musculus GN=Cmya5 PE=1 SV=1	kPGTGQLESSEsTDLmSEk	N-Term(TMT6plex); K1(TMT6plex); T13(Phospho); M16(Oxidation); K19(TMT6plex)	3	936.471	5.52128	1	S12	S1797	GQLESSESTDLMSEK	S12(Phospho): 87.18	0.243776	0.137597	0.0890045	0.0905054
[R].kPGTGQLESSEsTDLMSEk.[L]_S12_T13_1	E9QLJ0	Cardiomyopathy-associated protein 5 OS=Mus musculus GN=Cmya5 PE=1 SV=1	kPGTGQLESSEsTDLMSEk	N-Term(TMT6plex); K1(TMT6plex); S12(Phospho); K19(TMT6plex)	4	698.608	3.51619	1	S12.T13	S1797.T1798	GQLESSESTDLMSEK.QLESSESTDLMSEKL	S12(Phospho): 43.64; T13(Phospho): 43.64	0.27219	0.13258	0.0785664	0.0829703
[R].mNSEEPAsMILPVESk.[G]_S3_1	E9QLJ0	Cardiomyopathy-associated protein 5 OS=Mus musculus GN=Cmya5 PE=1 SV=1	mNSEEPAsMILPVESk	N-Term(TMT6plex); M1(Oxidation); S3(Phospho); K16(TMT6plex)	2	1158.57	3.53806	1	S3	S2129	SAFTRMNSEEPASMI	S3(Phospho): 92.67	0.105185	0.140433	0.133504	0.116068
[R].qEMPkPtSLEHcEEEVERPTEEk.[D]_S8_1	E9QLJ0	Cardiomyopathy-associated protein 5 OS=Mus musculus GN=Cmya5 PE=1 SV=1	qEMPkPtSLEHcEEEVERPTEEk	N-Term(TMT6plex); K5(TMT6plex); T7(Phospho); C12(Carbamidomethyl); K23(TMT6plex)	4	895.689	2.9105	1	S8	S2162	QEMPKPTSLEHCEEE	S8(Phospho): 87.79	0.218824	0.117247	0.109926	0.11108
[R].qEMPkPTsLEHcEEEVERPTEEkDGWETR.[S]_T7_S8_1	E9QLJ0	Cardiomyopathy-associated protein 5 OS=Mus musculus GN=Cmya5 PE=1 SV=1	qEMPkPTsLEHcEEEVERPTEEkDGWETR	N-Term(TMT6plex); K5(TMT6plex); S8(Phospho); C12(Carbamidomethyl); K23(TMT6plex)	5	865.616	3.86789	1	T7.S8	T2161.S2162	RQEMPKPTSLEHCEE.QEMPKPTSLEHCEEE	T7(Phospho): 49.74; S8(Phospho): 49.74	0.124855	0.132441	0.148875	0.115654
[R].rHsDTDDGPGmYFEk.[Y]_S3_1	E9QLJ0	Cardiomyopathy-associated protein 5 OS=Mus musculus GN=Cmya5 PE=1 SV=1	rHsDTDDGPGmYFEk	N-Term(TMT6plex); S3(Phospho); M11(Oxidation); K15(TMT6plex)	3	770.351	2.93376	1	S3	S2842	TSFPRRHSDTDDGPG	S3(Phospho): 98.79	0.163303	0.132089	0.125556	0.12311
[R].rHsDTDDGPGmYFEk.[Y]_S3_T5_1	E9QLJ0	Cardiomyopathy-associated protein 5 OS=Mus musculus GN=Cmya5 PE=1 SV=1	rHsDTDDGPGmYFEk	N-Term(TMT6plex); S3(Phospho); M11(Oxidation); K15(TMT6plex)	3	770.348	2.82191	1	S3.T5	S2842.T2844	TSFPRRHSDTDDGPG.FPRRHSDTDDGPGMY	S3(Phospho): 50; T5(Phospho): 50	0.164114	0.130728	0.128084	0.118908
[R].vEsPHGEETDGHSLTQEGNLELEk.[S]_S3_1	E9QLJ0	Cardiomyopathy-associated protein 5 OS=Mus musculus GN=Cmya5 PE=1 SV=1	vEsPHGEETDGHSLTQEGNLELEk	N-Term(TMT6plex); S3(Phospho); K24(TMT6plex)	4	794.132	4.20469	1	S3	S2348	TKVSRVESPHGEETD	S3(Phospho): 99.73	0.161235	0.130317	0.135454	0.123122
[R].vEsPHGEETDGHSLTQEGNLELEk.[S]_S3_T9_S13_T15_1	E9QLJ0	Cardiomyopathy-associated protein 5 OS=Mus musculus GN=Cmya5 PE=1 SV=1	vEsPHGEETDGHSLTQEGNLELEk	N-Term(TMT6plex); S3(Phospho); K24(TMT6plex)	4	794.132	3.28207	1	S3.T9.S13.T15	S2348.T2354.S2358.T2360	TKVSRVESPHGEETD.ESPHGEETDGHSLTQ.GEETDGHSLTQEGNL.ETDGHSLTQEGNLEL	S3(Phospho): 25; T9(Phospho): 25; S13(Phospho): 25; T15(Phospho): 25	0.146088	0.127058	0.110438	0.115312
[K].nSRPsSPVNTPSSQPPAAk.[S]_S2_1	E9QLZ9	Protein enabled homolog OS=Mus musculus GN=Enah PE=1 SV=1	nSRPsSPVNTPSSQPPAAk	N-Term(TMT6plex); S6(Phospho); K19(TMT6plex)	4	615.823	1.87326	1	S2	S351	PRPLNKNSRPSSPVN	S2(Phospho): 76.11	0.164669	0.131018	0.101334	0.157495
[K].nSRPsSPVNTPSSQPPAAk.[S]_S5_S6_1	E9QLZ9	Protein enabled homolog OS=Mus musculus GN=Enah PE=1 SV=1	nSRPsSPVNTPSSQPPAAk	N-Term(TMT6plex); S5(Phospho); K19(TMT6plex)	3	820.761	5.17316	1	S5.S6	S354.S355	LNKNSRPSSPVNTPS.NKNSRPSSPVNTPSS	S5(Phospho): 49.89; S6(Phospho): 49.89	0.155837	0.124698	0.11837	0.150452
[R].kVSRVEDGsFPGGGNTGSVSLASSk.[A]_S3_1	E9QLZ9	Protein enabled homolog OS=Mus musculus GN=Enah PE=1 SV=1	kVSRVEDGsFPGGGNTGSVSLASSk	N-Term(TMT6plex); K1(TMT6plex); S3(Phospho); K25(TMT6plex)	3	1064.23	2.32304	1	S3	S639	GAKLRKVSRVEDGSF	S3(Phospho): 93.38	0.0776596	0.0753092	0.214053	0.157501
[R].qNsQLPAQVQNGPSQEELEIQR.[R]_S3_1	E9QLZ9	Protein enabled homolog OS=Mus musculus GN=Enah PE=1 SV=1	qNsQLPAQVQNGPSQEELEIQR	N-Term(TMT6plex); S3(Phospho)	3	934.796	6.78173	1	S3	S144	PTLPRQNSQLPAQVQ	S3(Phospho): 100	0.126073	0.117389	0.136885	0.119662
[R].gEGTPAAGDGLGRPLGPTPsQSR.[F]_S20_1	E9QM38	Solute carrier family 12 member 2 OS=Mus musculus GN=Slc12a2 PE=1 SV=1	gEGTPAAGDGLGRPLGPTPsQSR	N-Term(TMT6plex); S20(Phospho)	3	829.746	1.22344	1	S20	S75	RPLGPTPSQSRFQVD	S20(Phospho): 86.54	0.165354	0.192317	0.0979448	0.0599879
[R].tSPAGGTWSSVVSGVPRLsPk.[T]_T1_S2_S19_2	E9QM77	Ataxin-2 OS=Mus musculus GN=Atxn2 PE=1 SV=1	tSPAGGTWSSVVSGVPRLsPk	N-Term(TMT6plex); T1(Phospho); S19(Phospho); K21(TMT6plex)	3	896.79	3.59674	2	T1.S2.S19	T635.S636.S653	AAPPVARTSPAGGTW.APPVARTSPAGGTWS.VSGVPRLSPKTHRPR	T1(Phospho): 49.56; S2(Phospho): 49.56; S19(Phospho): 86.01	0.0748009	0.10237	0.174797	0.172043
[R].vALENDDRsEEEkYTAVQR.[N]_S9_1	E9QM77	Ataxin-2 OS=Mus musculus GN=Atxn2 PE=1 SV=1	vALENDDRsEEEkYTAVQR	N-Term(TMT6plex); S9(Phospho); K13(TMT6plex)	4	698.35	2.47345	1	S9	S435	ALENDDRSEEEKYTA	S9(Phospho): 84.37	0.114166	0.130367	0.141301	0.124547
[R].qSGTPPGMGAPGIPGASIVGGAGGREPSTTsGGGQLNR.[A]_S17_1	E9QM90	RIKEN cDNA 2310035C23 gene OS=Mus musculus GN=2310035C23Rik PE=1 SV=2	qSGTPPGMGAPGIPGASIVGGAGGREPSTTsGGGQLNR	N-Term(TMT6plex); S31(Phospho)	3	1248.28	3.88768	1	S17	S156	APGIPGASIVGGAGG	S17(Phospho): 80.93	0.0888039	0.115231	0.174494	0.140566
[R].gRNsATSADEQPHIGNYR.[L]_S4_1	E9QMP6	Non-specific serine/threonine protein kinase OS=Mus musculus GN=Mark2 PE=1 SV=2	gRNsATSADEQPHIGNYR	N-Term(TMT6plex); S4(Phospho)	3	761.356	4.11076	1	S4	S40	NMLRGRNSATSADEQ	S4(Phospho): 99.44	0.111459	0.0843048	0.19546	0.162822
[R].gRNsATSADEQPHIGNYR.[L]_S4_T6_1	E9QMP6	Non-specific serine/threonine protein kinase OS=Mus musculus GN=Mark2 PE=1 SV=2	gRNsATSADEQPHIGNYR	N-Term(TMT6plex); S4(Phospho)	3	761.354	3.25706	1	S4.T6	S40.T42	NMLRGRNSATSADEQ.LRGRNSATSADEQPH	S4(Phospho): 47.83; T6(Phospho): 47.83	0.107594	0.0873288	0.18984	0.161926
[R].rsSDQAVPAIPTSNSYSk.[K]_S2_S3_1	E9QMP6	Non-specific serine/threonine protein kinase OS=Mus musculus GN=Mark2 PE=1 SV=2	rsSDQAVPAIPTSNSYSk	N-Term(TMT6plex); S2(Phospho); K18(TMT6plex)	4	612.315	2.57043	1	S2.S3	S408.S409	ANPKQRRSSDQAVPA.NPKQRRSSDQAVPAI	S2(Phospho): 50; S3(Phospho): 50	0.100278	0.106584	0.173208	0.161609
[R].rSsDQAVPAIPTSNSYSk.[K]_S3_1	E9QMP6	Non-specific serine/threonine protein kinase OS=Mus musculus GN=Mark2 PE=1 SV=2	rSsDQAVPAIPTSNSYSk	N-Term(TMT6plex); S3(Phospho); K18(TMT6plex)	3	816.086	4.58043	1	S3	S409	NPKQRRSSDQAVPAI	S3(Phospho): 89.65	0.105389	0.133801	0.165194	0.146858
[R].rSsDQAVPAIPTSNSYSkk.[T]_S3_1	E9QMP6	Non-specific serine/threonine protein kinase OS=Mus musculus GN=Mark2 PE=1 SV=2	rSsDQAVPAIPTSNSYSkk	N-Term(TMT6plex); S3(Phospho); K18(TMT6plex); K19(TMT6plex)	4	701.627	3.88793	1	S3	S409	NPKQRRSSDQAVPAI	S3(Phospho): 93.74	0.0553414	0.116735	0.198451	0.16994
[R].sRNsPLLDR.[A]_S1_S4_1	E9QMP6	Non-specific serine/threonine protein kinase OS=Mus musculus GN=Mark2 PE=1 SV=2	sRNsPLLDR	N-Term(TMT6plex); S4(Phospho)	2	683.856	1.45524	1	S1.S4	S480.S483	LSTSTNRSRNSPLLD.STNRSRNSPLLDRAS	S1(Phospho): 50; S4(Phospho): 50	0.184291	0.169954	0.0904068	0.107104
[R].sSDQAVPAIPTSNSYSk.[K]_S1_S2_1	E9QMP6	Non-specific serine/threonine protein kinase OS=Mus musculus GN=Mark2 PE=1 SV=2	sSDQAVPAIPTSNSYSk	N-Term(TMT6plex); S1(Phospho); K17(TMT6plex)	3	764.05	3.44997	1	S1.S2	S408.S409	ANPKQRRSSDQAVPA.NPKQRRSSDQAVPAI	S1(Phospho): 50; S2(Phospho): 50	0.0809077	0.107628	0.207676	0.15872
[R].sHTGDLsPNVQSR.[D]_S7_1	E9QN63	Arf-GAP with SH3 domain, ANK repeat and PH domain-containing protein 1 OS=Mus musculus GN=Asap1 PE=1 SV=2	sHTGDLsPNVQSR	N-Term(TMT6plex); S7(Phospho)	3	569.606	3.98658	1	S7	S1045	RSHTGDLSPNVQSRD	S7(Phospho): 100	0.149346	0.125082	0.142301	0.127527
[R].rLVDSDGsLAEVPkEAPk.[V]_S5_1	E9QN92	Metalloreductase STEAP3 OS=Mus musculus GN=Steap3 PE=1 SV=1	rLVDSDGsLAEVPkEAPk	N-Term(TMT6plex); S8(Phospho); K14(TMT6plex); K18(TMT6plex)	3	893.498	3.52954	1	S5	S55	ISRRLVDSDGSLAEV	S5(Phospho): 92.24	0.102632	0.113805	0.147349	0.143336
[R].rLVDSDGsLAEVPkEAPk.[V]_S8_1	E9QN92	Metalloreductase STEAP3 OS=Mus musculus GN=Steap3 PE=1 SV=1	rLVDSDGsLAEVPkEAPk	N-Term(TMT6plex); S8(Phospho); K14(TMT6plex); K18(TMT6plex)	5	536.501	3.06686	1	S8	S58	RLVDSDGSLAEVPKE	S8(Phospho): 86.7	0.0972562	0.109085	0.152887	0.150296
[K].aEAENNSGVESSGYGsPGPTWDR.[G]_S16_1	E9QNN1	ATP-dependent RNA helicase A OS=Mus musculus GN=Dhx9 PE=1 SV=1	aEAENNSGVESSGYGsPGPTWDR	N-Term(TMT6plex); S16(Phospho)	3	892.716	6.47969	1	S16	S137	VESSGYGSPGPTWDR	S16(Phospho): 83.38	0.170112	0.16213	0.10762	0.104091
[K].rAHtPTPGIYmGRPTHSGGGGGGGGGGGGGGGGGGR.[R]_T4_1	E9QP00	Transformer-2 protein homolog alpha OS=Mus musculus GN=Tra2a PE=1 SV=1	rAHtPTPGIYmGRPTHSGGGGGGGGGGGGGGGGGGR	N-Term(TMT6plex); T4(Phospho); M11(Oxidation)	5	678.117	3.69705	1	T4	T200	SITKRAHTPTPGIYM	T4(Phospho): 97.41	0.154758	0.12075	0.107112	0.144025
[K].rAHTPTPGIymGRPTHSGGGGGGGGGGGGGGGGGGR.[R]_T6_1	E9QP00	Transformer-2 protein homolog alpha OS=Mus musculus GN=Tra2a PE=1 SV=1	rAHTPTPGIymGRPTHSGGGGGGGGGGGGGGGGGGR	N-Term(TMT6plex); Y10(Phospho); M11(Oxidation)	6	565.264	2.5541	1	T6	T202	TKRAHTPTPGIYMGR	T6(Phospho): 50.85	0.140625	0.132648	0.121301	0.153187
[R].aHtPTPGIYMGRPTHSGGGGGGGGGGGGGGGGGGR.[R]_T3_1	E9QP00	Transformer-2 protein homolog alpha OS=Mus musculus GN=Tra2a PE=1 SV=1	aHtPTPGIYMGRPTHSGGGGGGGGGGGGGGGGGGR	N-Term(TMT6plex); T3(Phospho)	4	804.369	4.35833	1	T3	T200	SITKRAHTPTPGIYM	T3(Phospho): 99.95	0.130956	0.116074	0.118061	0.156122
[R].aHTPTPGIYMGRPTHsGGGGGGGGGGGGGGGGGGR.[R]_T3_T5_1	E9QP00	Transformer-2 protein homolog alpha OS=Mus musculus GN=Tra2a PE=1 SV=1	aHTPTPGIYMGRPTHsGGGGGGGGGGGGGGGGGGR	N-Term(TMT6plex); T3(Phospho)	4	804.369	4.22503	1	T3.T5	T200.T202	SITKRAHTPTPGIYM.TKRAHTPTPGIYMGR	T3(Phospho): 38.11; T5(Phospho): 38.11	0.138435	0.156429	0.0846219	0.133453
[R].rRsPSPYYSR.[YG]_S3_1	E9QP00	Transformer-2 protein homolog alpha OS=Mus musculus GN=Tra2a PE=1 SV=1	rRsPSPYYSR	N-Term(TMT6plex); S3(Phospho)	3	526.599	2.09672	1	S3	S260	DYRYRRRSPSPYYSR	S3(Phospho): 99.01	0.249511	0.137266	0.0763889	0.152731
[R].rRsPsPYYSR.[YG]_S3_S5_2	E9QP00	Transformer-2 protein homolog alpha OS=Mus musculus GN=Tra2a PE=1 SV=1	rRsPsPYYSR	N-Term(TMT6plex); S3(Phospho); S5(Phospho)	3	553.253	1.96315	2	S3.S5	S260.S262	DYRYRRRSPSPYYSR.RYRRRSPSPYYSRYR	S3(Phospho): 85.15; S5(Phospho): 85.15	0.281396	0.16555	0.0603427	0.126509
[R].rRsPsPYYSR.[YG]_S5_Y7_2	E9QP00	Transformer-2 protein homolog alpha OS=Mus musculus GN=Tra2a PE=1 SV=1	rRsPsPYYSR	N-Term(TMT6plex); S3(Phospho); S5(Phospho)	3	553.253	1.62758	2	S5.Y7	S262.Y264	RYRRRSPSPYYSRYR.RRRSPSPYYSRYRSR	S5(Phospho): 97.56; Y7(Phospho): 83.48	0.282705	0.162362	0.0606867	0.109164
[K].vAsRDTDLScSSkDGEAEVAQEAIPQEAPTDGPR.[A]_S3_1	E9QP49	EH domain-binding protein 1-like protein 1 OS=Mus musculus GN=Ehbp1l1 PE=1 SV=1	vAsRDTDLScSSkDGEAEVAQEAIPQEAPTDGPR	N-Term(TMT6plex); S3(Phospho); C10(Carbamidomethyl); K13(TMT6plex)	3	1375.65	3.86495	1	S3	S1382	GAIPKVASRDTDLSC	S3(Phospho): 98.13	0.0722684	0.143322	0.187921	0.115045
[R].aHGsFSHVRDADLLk.[K]_S4_1	E9QP49	EH domain-binding protein 1-like protein 1 OS=Mus musculus GN=Ehbp1l1 PE=1 SV=1	aHGsFSHVRDADLLk	N-Term(TMT6plex); S4(Phospho); K15(TMT6plex)	4	548.54	1.48152	1	S4	S1462	PPPRAHGSFSHVRDA	S4(Phospho): 99.9	0.0211346	0.0680703	0.229636	0.158602
[R].aHGsFSHVRDADLLkk.[R]_S4_1	E9QP49	EH domain-binding protein 1-like protein 1 OS=Mus musculus GN=Ehbp1l1 PE=1 SV=1	aHGsFSHVRDADLLkk	N-Term(TMT6plex); S4(Phospho); K15(TMT6plex); K16(TMT6plex)	5	510.485	1.03444	1	S4	S1462	PPPRAHGSFSHVRDA	S4(Phospho): 86.07	0.0151073	0.0586496	0.25396	0.157901
[R].dtDLScSSkDGEAEVAQEAIPQEAPTDGPR.[A]_T2_1	E9QP49	EH domain-binding protein 1-like protein 1 OS=Mus musculus GN=Ehbp1l1 PE=1 SV=1	dtDLScSSkDGEAEVAQEAIPQEAPTDGPR	N-Term(TMT6plex); T2(Phospho); C6(Carbamidomethyl); K9(TMT6plex)	4	928.683	2.74669	1	T2	T1385	PKVASRDTDLSCSSK	T2(Phospho): 89.63	0.124269	0.0988919	0.171071	0.132171
[R].gQGSEPAAITGGQVGPETPEPPPsPPETR.[S]_S24_1	E9QP49	EH domain-binding protein 1-like protein 1 OS=Mus musculus GN=Ehbp1l1 PE=1 SV=1	gQGSEPAAITGGQVGPETPEPPPsPPETR	N-Term(TMT6plex); S24(Phospho)	3	1050.5	6.26815	1	S24	S284	ETPEPPPSPPETRST	S24(Phospho): 92.94	0.119966	0.130599	0.153106	0.136382
[R].gQGSEPAAITGGQVGPETPEPPPSPPEtR.[S]_S24_T28_1	E9QP49	EH domain-binding protein 1-like protein 1 OS=Mus musculus GN=Ehbp1l1 PE=1 SV=1	gQGSEPAAITGGQVGPETPEPPPSPPEtR	N-Term(TMT6plex); T28(Phospho)	4	788.129	5.14616	1	S24.T28	S284.T288	ETPEPPPSPPETRST.PPPSPPETRSTGQPG	S24(Phospho): 50; T28(Phospho): 50	0.0845885	0.0851388	0.185187	0.170949
[R].gQGsEPAAITGGQVGPETPEPPPsPPETR.[S]_S4_S24_2	E9QP49	EH domain-binding protein 1-like protein 1 OS=Mus musculus GN=Ehbp1l1 PE=1 SV=1	gQGsEPAAITGGQVGPETPEPPPsPPETR	N-Term(TMT6plex); S4(Phospho); S24(Phospho)	3	1077.16	3.19947	2	S4.S24	S264.S284	RAFRGQGSEPAAITG.ETPEPPPSPPETRST	S4(Phospho): 69.08; S24(Phospho): 72.74	0.118517	0.109344	0.167913	0.133279
[R].gQGSEPAAITGGQVGPEtPEPPPSPPEtR.[S]_T18_S24_2	E9QP49	EH domain-binding protein 1-like protein 1 OS=Mus musculus GN=Ehbp1l1 PE=1 SV=1	gQGSEPAAITGGQVGPEtPEPPPSPPEtR	N-Term(TMT6plex); T18(Phospho); T28(Phospho)	4	808.122	4.63197	2	T18.S24	T278.S284	GGQVGPETPEPPPSP.ETPEPPPSPPETRST	T18(Phospho): 100; S24(Phospho): 87.27	0.0895894	0.096231	0.201866	0.140174
[R].rsSVNGEAGPVPPPR.[A]_S2_S3_1	E9QP49	EH domain-binding protein 1-like protein 1 OS=Mus musculus GN=Ehbp1l1 PE=1 SV=1	rsSVNGEAGPVPPPR	N-Term(TMT6plex); S2(Phospho)	3	610.314	4.70853	1	S2.S3	S1445.S1446	SGVRLRRSSVNGEAG.GVRLRRSSVNGEAGP	S2(Phospho): 50; S3(Phospho): 50	0.165315	0.127596	0.125576	0.126025
[R].rSsVNGEAGPVPPPR.[A]_S3_1	E9QP49	EH domain-binding protein 1-like protein 1 OS=Mus musculus GN=Ehbp1l1 PE=1 SV=1	rSsVNGEAGPVPPPR	N-Term(TMT6plex); S3(Phospho)	3	610.317	3.07447	1	S3	S1446	GVRLRRSSVNGEAGP	S3(Phospho): 92.75	0.167996	0.149127	0.110917	0.113974
[R].sSVNGEAGPVPPPR.[A]_S1_1	E9QP49	EH domain-binding protein 1-like protein 1 OS=Mus musculus GN=Ehbp1l1 PE=1 SV=1	sSVNGEAGPVPPPR	N-Term(TMT6plex); S1(Phospho)	3	558.281	3.54229	1	S1	S1445	SGVRLRRSSVNGEAG	S1(Phospho): 90.54	0.111302	0.137296	0.13226	0.108743
[R].ssVNGEAGPVPPPR.[A]_S1_S2_1	E9QP49	EH domain-binding protein 1-like protein 1 OS=Mus musculus GN=Ehbp1l1 PE=1 SV=1	ssVNGEAGPVPPPR	N-Term(TMT6plex); S2(Phospho)	2	836.918	2.50816	1	S1.S2	S1445.S1446	SGVRLRRSSVNGEAG.GVRLRRSSVNGEAGP	S1(Phospho): 50; S2(Phospho): 50	0.155259	0.130396	0.127793	0.119004
[K].dVLQAAAAQHQDQNQEANGEVRsR.[R]_S23_1	E9QP99	Golgin subfamily A member 3 OS=Mus musculus GN=Golga3 PE=1 SV=1	dVLQAAAAQHQDQNQEANGEVRsR	N-Term(TMT6plex); S23(Phospho)	4	736.853	2.78606	1	S23	S381	EANGEVRSRRDSICS	S23(Phospho): 100	0.1547	0.0865277	0.150844	0.151528
[K].lHNQNsVPRDGLGQ.[-]_S6_1	E9QP99	Golgin subfamily A member 3 OS=Mus musculus GN=Golga3 PE=1 SV=1	lHNQNsVPRDGLGQ	N-Term(TMT6plex); S6(Phospho)	3	615.306	3.77419	1	S6	S1479	TKLHNQNSVPRDGLG	S6(Phospho): 100	0.165031	0.141356	0.126635	0.110683
[R].sAGTETGSNINANSELSPsAGSR.[S]_S17_1	E9QPI5	Sister chromatid cohesion protein PDS5 homolog A OS=Mus musculus GN=Pds5a PE=1 SV=1	sAGTETGSNINANSELSPsAGSR	N-Term(TMT6plex); S19(Phospho)	3	839.386	5.36124	1	S17	S1174	INANSELSPSAGSRS	S17(Phospho): 99.95	0.12527	0.118386	0.170766	0.102272
[K].aAsVELPQRR.[S]_S3_1	E9QQ25	Striated muscle-specific serine/threonine-protein kinase OS=Mus musculus GN=Speg PE=1 SV=1	aAsVELPQRR	N-Term(TMT6plex); S3(Phospho)	2	718.385	1.63239	1	S3	S2042	RSLHKAASVELPQRR	S3(Phospho): 100	0.153646	0.123229	0.131808	0.12533
[K].aASVELPQRRsPsPGATR.[L]_S11_S13_2	E9QQ25	Striated muscle-specific serine/threonine-protein kinase OS=Mus musculus GN=Speg PE=1 SV=1	aASVELPQRRsPsPGATR	N-Term(TMT6plex); S11(Phospho); S13(Phospho)	4	568.032	3.31733	2	S11.S13	S2050.S2052	VELPQRRSPSPGATR.LPQRRSPSPGATRLT	S11(Phospho): 100; S13(Phospho): 99.99	0.0618608	0.0980596	0.173295	0.170789
[K].aRVPTVPPRPGsSLSGSIENLESEAVFEAk.[F]_S12_S17_1	E9QQ25	Striated muscle-specific serine/threonine-protein kinase OS=Mus musculus GN=Speg PE=1 SV=1	aRVPTVPPRPGsSLSGSIENLESEAVFEAk	N-Term(TMT6plex); S12(Phospho); K30(TMT6plex)	4	916.488	3.35248	1	S12.S17	S2322.S2327	TVPPRPGSSLSGSIE.PGSSLSGSIENLESE	S12(Phospho): 38.05; S17(Phospho): 38.05	0.0530667	0.0803275	0.248671	0.195399
[K].dQEAPSPEALPSPGQEsPDGPSPR.[R]_S17_1	E9QQ25	Striated muscle-specific serine/threonine-protein kinase OS=Mus musculus GN=Speg PE=1 SV=1	dQEAPSPEALPSPGQEsPDGPSPR	N-Term(TMT6plex); S17(Phospho)	3	918.754	3.95106	1	S17	S2004	LPSPGQESPDGPSPR	S17(Phospho): 89.04	0.143234	0.127696	0.152289	0.163135
[K].lEkMPsIPEEPEHGDLER.[L]_S6_1	E9QQ25	Striated muscle-specific serine/threonine-protein kinase OS=Mus musculus GN=Speg PE=1 SV=1	lEkMPsIPEEPEHGDLER	N-Term(TMT6plex); K3(TMT6plex); S6(Phospho)	4	661.833	1.8907	1	S6	S1177	SKLEKMPSIPEEPEH	S6(Phospho): 100	0.09059	0.135136	0.178978	0.13534
[K].mPsIPEEPEHGDLER.[L]_S3_1	E9QQ25	Striated muscle-specific serine/threonine-protein kinase OS=Mus musculus GN=Speg PE=1 SV=1	mPsIPEEPEHGDLER	N-Term(TMT6plex); M1(Oxidation); S3(Phospho)	3	687.645	4.16726	1	S3	S1177	SKLEKMPSIPEEPEH	S3(Phospho): 100	0.112537	0.131748	0.15453	0.139269
[K].sEGGAAWGTPEASQEELRsPR.[G]_S19_1	E9QQ25	Striated muscle-specific serine/threonine-protein kinase OS=Mus musculus GN=Speg PE=1 SV=1	sEGGAAWGTPEASQEELRsPR	N-Term(TMT6plex); S19(Phospho)	3	842.062	3.84707	1	S19	S463	ASQEELRSPRGSVAE	S19(Phospho): 100	0.123146	0.114245	0.182794	0.149319
[K].sEGGAAWGTPEASQEELRsPRGsVAER.[R]_S19_S23_2	E9QQ25	Striated muscle-specific serine/threonine-protein kinase OS=Mus musculus GN=Speg PE=1 SV=1	sEGGAAWGTPEASQEELRsPRGsVAER	N-Term(TMT6plex); S19(Phospho); S23(Phospho)	4	801.615	3.72783	2	S19.S23	S463.S467	ASQEELRSPRGSVAE.ELRSPRGSVAERRRL	S19(Phospho): 97.98; S23(Phospho): 99.68	0.120522	0.0928986	0.203303	0.133864
[K].sPEPSAVTSRDsPQPPEPQPVPEk.[V]_S12_1	E9QQ25	Striated muscle-specific serine/threonine-protein kinase OS=Mus musculus GN=Speg PE=1 SV=1	sPEPSAVTSRDsPQPPEPQPVPEk	N-Term(TMT6plex); S12(Phospho); K24(TMT6plex)	4	774.395	2.72232	1	S12	S2207	SAVTSRDSPQPPEPQ	S12(Phospho): 80.19	0.144244	0.131488	0.119324	0.137686
[K].sPEPSAVtSRDSPQPPEPQPVPEkVPEPkPEPVR.[A]_S1_S5_1	E9QQ25	Striated muscle-specific serine/threonine-protein kinase OS=Mus musculus GN=Speg PE=1 SV=1	sPEPSAVtSRDSPQPPEPQPVPEkVPEPkPEPVR	N-Term(TMT6plex); T8(Phospho); K24(TMT6plex); K29(TMT6plex)	5	891.273	2.83022	1	S1.S5	S2196.S2200	PKLSITKSPEPSAVT.ITKSPEPSAVTSRDS	S1(Phospho): 42.18; S5(Phospho): 42.18	0.101836	0.108394	0.174772	0.164187
[K].sSGPSLAGTVEsRPQTPLsEASGR.[L]_S12_T16_2	E9QQ25	Striated muscle-specific serine/threonine-protein kinase OS=Mus musculus GN=Speg PE=1 SV=1	sSGPSLAGTVEsRPQTPLsEASGR	N-Term(TMT6plex); S12(Phospho); S19(Phospho)	3	920.767	2.53112	2	S12.T16	S375.T379	SLAGTVESRPQTPLS.TVESRPQTPLSEASG	S12(Phospho): 99.88; T16(Phospho): 99.89	0.0649199	0.120659	0.199618	0.172328
[K].sSGPSLAGtVESRPQtPLSEASGR.[L]_S2_T16_2	E9QQ25	Striated muscle-specific serine/threonine-protein kinase OS=Mus musculus GN=Speg PE=1 SV=1	sSGPSLAGtVESRPQtPLSEASGR	N-Term(TMT6plex); T9(Phospho); T16(Phospho)	3	920.765	3.0396	2	S2.T16	S365.T379	RGKKPKSSGPSLAGT.TVESRPQTPLSEASG	S2(Phospho): 91.56; T16(Phospho): 99.29	0.0535478	0.11417	0.189212	0.192356
[K].sSGPSLAGTVESRPQtPLSEASGR.[L]_T16_1	E9QQ25	Striated muscle-specific serine/threonine-protein kinase OS=Mus musculus GN=Speg PE=1 SV=1	sSGPSLAGTVESRPQtPLSEASGR	N-Term(TMT6plex); T16(Phospho)	3	894.11	3.65287	1	T16	T379	TVESRPQTPLSEASG	T16(Phospho): 95.79	0.0942638	0.128636	0.186621	0.119899
[K].sSGPSLAGTVESRPQTPLsEAsGR.[L]_T16_S22_2	E9QQ25	Striated muscle-specific serine/threonine-protein kinase OS=Mus musculus GN=Speg PE=1 SV=1	sSGPSLAGTVESRPQTPLsEAsGR	N-Term(TMT6plex); S19(Phospho); S22(Phospho)	3	920.766	2.17208	2	T16.S22	T379.S385	TVESRPQTPLSEASG.QTPLSEASGRLSALG	T16(Phospho): 99.15; S22(Phospho): 99.9	0.109613	0.0985986	0.185125	0.153607
[K].sSGPSLAGTVESRPQTPLSEAsGRLsALGR.[S]_S19_S22_2	E9QQ25	Striated muscle-specific serine/threonine-protein kinase OS=Mus musculus GN=Speg PE=1 SV=1	sSGPSLAGTVESRPQTPLSEAsGRLsALGR	N-Term(TMT6plex); S22(Phospho); S26(Phospho)	4	840.164	3.24846	2	S19.S22	S382.S385	SRPQTPLSEASGRLS.QTPLSEASGRLSALG	S19(Phospho): 97.07; S22(Phospho): 99.43	0.0523626	0.135202	0.216428	0.175043
[K].sSsFSQGEAEPR.[G]_S3_1	E9QQ25	Striated muscle-specific serine/threonine-protein kinase OS=Mus musculus GN=Speg PE=1 SV=1	sSsFSQGEAEPR	N-Term(TMT6plex); S3(Phospho)	2	795.851	2.8645	1	S3	S2135	RGLQKSSSFSQGEAE	S3(Phospho): 99.1	0.193246	0.168937	0.0842937	0.0860349
[R].aASsEAAPHHQPPPESR.[G]_S3_S4_1	E9QQ25	Striated muscle-specific serine/threonine-protein kinase OS=Mus musculus GN=Speg PE=1 SV=1	aASsEAAPHHQPPPESR	N-Term(TMT6plex); S3(Phospho)	3	693.328	3.41022	1	S3.S4	S2114.S2115	PRMARAASSEAAPHH.RMARAASSEAAPHHQ	S3(Phospho): 50; S4(Phospho): 50	0.224428	0.142323	0.0743306	0.0852093
[R].aLPGPSTQPPATPTsPHRR.[A]_S15_1	E9QQ25	Striated muscle-specific serine/threonine-protein kinase OS=Mus musculus GN=Speg PE=1 SV=1	aLPGPSTQPPATPTsPHRR	N-Term(TMT6plex); S15(Phospho)	3	759.732	3.78496	1	S15	S337	QPPATPTSPHRRAQE	S15(Phospho): 90.28	0.0972349	0.0655677	0.258215	0.165223
[R].aLPGPSTQPPATPtSPHRR.[A]_T12_1	E9QQ25	Striated muscle-specific serine/threonine-protein kinase OS=Mus musculus GN=Speg PE=1 SV=1	aLPGPSTQPPATPtSPHRR	N-Term(TMT6plex); T14(Phospho)	4	570.047	2.43969	1	T12	T334	PSTQPPATPTSPHRR	T12(Phospho): 77.79	0.0869466	0.0777032	0.274189	0.136412
[R].aPsPREPGEPPLFSRPSTPk.[T]_S3_1	E9QQ25	Striated muscle-specific serine/threonine-protein kinase OS=Mus musculus GN=Speg PE=1 SV=1	aPsPREPGEPPLFSRPSTPk	N-Term(TMT6plex); S3(Phospho); K20(TMT6plex)	4	672.109	1.83401	1	S3	S531	ATLQRAPSPREPGEP	S3(Phospho): 99.94	0.100591	0.119341	0.176633	0.142841
[R].aPsPREPGEPPLFsRPSTPk.[T]_S3_S14_2	E9QQ25	Striated muscle-specific serine/threonine-protein kinase OS=Mus musculus GN=Speg PE=1 SV=1	aPsPREPGEPPLFsRPSTPk	N-Term(TMT6plex); S3(Phospho); S14(Phospho); K20(TMT6plex)	4	692.101	1.7532	2	S3.S14	S531.S542	ATLQRAPSPREPGEP.PGEPPLFSRPSTPKT	S3(Phospho): 100; S14(Phospho): 76.77	0.0665987	0.081531	0.255407	0.168408
[R].aPsPREPGEPPLFsRPSTPk.[T]_S3_S17_T18_2	E9QQ25	Striated muscle-specific serine/threonine-protein kinase OS=Mus musculus GN=Speg PE=1 SV=1	aPsPREPGEPPLFsRPSTPk	N-Term(TMT6plex); S3(Phospho); S14(Phospho); K20(TMT6plex)	3	922.464	2.79452	2	S3.S17.T18	S531.S545.T546	ATLQRAPSPREPGEP.PPLFSRPSTPKTSRA.PLFSRPSTPKTSRAV	S3(Phospho): 100; S17(Phospho): 49.51; T18(Phospho): 49.51	0.0727027	0.0896686	0.234717	0.190576
[R].aPsPREPGEPPLFsRPSTPk.[T]_S3_T18_2	E9QQ25	Striated muscle-specific serine/threonine-protein kinase OS=Mus musculus GN=Speg PE=1 SV=1	aPsPREPGEPPLFsRPSTPk	N-Term(TMT6plex); S3(Phospho); S14(Phospho); K20(TMT6plex)	3	922.466	2.81432	2	S3.T18	S531.T546	ATLQRAPSPREPGEP.PLFSRPSTPKTSRAV	S3(Phospho): 100; T18(Phospho): 87.11	0.0760906	0.090159	0.239535	0.165061
[R].aVsPAATQPPPPSGAGk.[S]_S3_1	E9QQ25	Striated muscle-specific serine/threonine-protein kinase OS=Mus musculus GN=Speg PE=1 SV=1	aVsPAATQPPPPSGAGk	N-Term(TMT6plex); S3(Phospho); K17(TMT6plex)	3	691.039	1.70645	1	S3	S554	PKTSRAVSPAATQPP	S3(Phospho): 100	0.198333	0.149391	0.0945273	0.087942
[R].aVSPAATQPPPPSGAGksGDEPGRPR.[S]_S13_S18_1	E9QQ25	Striated muscle-specific serine/threonine-protein kinase OS=Mus musculus GN=Speg PE=1 SV=1	aVSPAATQPPPPSGAGksGDEPGRPR	N-Term(TMT6plex); K17(TMT6plex); S18(Phospho)	4	756.396	3.45173	1	S13.S18	S564.S569	ATQPPPPSGAGKSGD.PPSGAGKSGDEPGRP	S13(Phospho): 50; S18(Phospho): 50	0.165803	0.13655	0.110067	0.0947043
[R].aVSPAATQPPPPSGAGksGDEPGRPR.[S]_S18_1	E9QQ25	Striated muscle-specific serine/threonine-protein kinase OS=Mus musculus GN=Speg PE=1 SV=1	aVSPAATQPPPPSGAGksGDEPGRPR	N-Term(TMT6plex); K17(TMT6plex); S18(Phospho)	4	756.392	2.54291	1	S18	S569	PPSGAGKSGDEPGRP	S18(Phospho): 96.56	0.152124	0.129038	0.108613	0.116079
[R].aVsPAATQPPPPsGAGkSGDEPGRPR.[S]_S3_S13_S18_2	E9QQ25	Striated muscle-specific serine/threonine-protein kinase OS=Mus musculus GN=Speg PE=1 SV=1	aVsPAATQPPPPsGAGkSGDEPGRPR	N-Term(TMT6plex); S3(Phospho); S13(Phospho); K17(TMT6plex)	4	776.384	2.84873	2	S3.S13.S18	S554.S564.S569	PKTSRAVSPAATQPP.ATQPPPPSGAGKSGD.PPSGAGKSGDEPGRP	S3(Phospho): 100; S13(Phospho): 50; S18(Phospho): 50	0.143839	0.0970353	0.155235	0.138802
[R].aVsPAATQPPPPsGAGkSGDEPGRPR.[S]_S3_S18_2	E9QQ25	Striated muscle-specific serine/threonine-protein kinase OS=Mus musculus GN=Speg PE=1 SV=1	aVsPAATQPPPPsGAGkSGDEPGRPR	N-Term(TMT6plex); S3(Phospho); S13(Phospho); K17(TMT6plex)	4	776.385	3.11519	2	S3.S18	S554.S569	PKTSRAVSPAATQPP.PPSGAGKSGDEPGRP	S3(Phospho): 99.99; S18(Phospho): 88.06	0.144638	0.0927514	0.172316	0.123766
[R].ePGEPPLFSRPstPk.[T]_S9_S12_T13_2	E9QQ25	Striated muscle-specific serine/threonine-protein kinase OS=Mus musculus GN=Speg PE=1 SV=1	ePGEPPLFSRPstPk	N-Term(TMT6plex); S12(Phospho); T13(Phospho); K15(TMT6plex)	2	1129.06	3.50126	2	S9.S12.T13	S542.S545.T546	PGEPPLFSRPSTPKT.PPLFSRPSTPKTSRA.PLFSRPSTPKTSRAV	S9(Phospho): 66.67; S12(Phospho): 66.67; T13(Phospho): 66.67	0.106105	0.114379	0.201531	0.118305
[R].ePGEPPLFsRPsTPk.[T]_S9_T13_2	E9QQ25	Striated muscle-specific serine/threonine-protein kinase OS=Mus musculus GN=Speg PE=1 SV=1	ePGEPPLFsRPsTPk	N-Term(TMT6plex); S9(Phospho); S12(Phospho); K15(TMT6plex)	4	565.033	2.87328	2	S9.T13	S542.T546	PGEPPLFSRPSTPKT.PLFSRPSTPKTSRAV	S9(Phospho): 99.69; T13(Phospho): 94.8	0.139908	0.122646	0.149722	0.111571
[R].gTPDsPAQPAAAPR.[D]_S5_1	E9QQ25	Striated muscle-specific serine/threonine-protein kinase OS=Mus musculus GN=Speg PE=1 SV=1	gTPDsPAQPAAAPR	N-Term(TMT6plex); S5(Phospho)	2	822.902	3.09304	1	S5	S2777	FIRGTPDSPAQPAAA	S5(Phospho): 89.58	0.270034	0.167742	0.0455036	0.0684211
[R].gTPDsPAQPAAAPR.[D]_T2_S5_1	E9QQ25	Striated muscle-specific serine/threonine-protein kinase OS=Mus musculus GN=Speg PE=1 SV=1	gTPDsPAQPAAAPR	N-Term(TMT6plex); S5(Phospho)	3	548.937	3.46605	1	T2.S5	T2774.S2777	EKVFIRGTPDSPAQP.FIRGTPDSPAQPAAA	T2(Phospho): 50; S5(Phospho): 50	0.205233	0.18391	0.0841711	0.0751734
[R].hPAWESRsGDGESSEGGSSAR.[A]_S6_S8_1	E9QQ25	Striated muscle-specific serine/threonine-protein kinase OS=Mus musculus GN=Speg PE=1 SV=1	hPAWESRsGDGESSEGGSSAR	N-Term(TMT6plex); S8(Phospho)	4	614.52	4.20572	1	S6.S8	S2434.S2436	QRHPAWESRSGDGES.HPAWESRSGDGESSE	S6(Phospho): 50; S8(Phospho): 50	0.155305	0.159978	0.057059	0.127291
[R].hPAWESRsGDGESSEGGSSAR.[A]_S8_1	E9QQ25	Striated muscle-specific serine/threonine-protein kinase OS=Mus musculus GN=Speg PE=1 SV=1	hPAWESRsGDGESSEGGSSAR	N-Term(TMT6plex); S8(Phospho)	3	819.024	2.83182	1	S8	S2436	HPAWESRSGDGESSE	S8(Phospho): 97.34	0.124819	0.137919	0.124232	0.132575
[R].hPAWESRsGDGEsSEGGSSARASPVLAVR.[R]_S8_S18_S19_2	E9QQ25	Striated muscle-specific serine/threonine-protein kinase OS=Mus musculus GN=Speg PE=1 SV=1	hPAWESRsGDGEsSEGGSSARASPVLAVR	N-Term(TMT6plex); S8(Phospho); S13(Phospho)	4	832.881	2.91354	2	S8.S18.S19	S2436.S2446.S2447	HPAWESRSGDGESSE.GESSEGGSSARASPV.ESSEGGSSARASPVL	S8(Phospho): 94.04; S18(Phospho): 37.55; S19(Phospho): 37.55	0.0958112	0.102514	0.156293	0.174984
[R].lQESPSLSALSETQPPsPARPSVPk.[L]_S17_1	E9QQ25	Striated muscle-specific serine/threonine-protein kinase OS=Mus musculus GN=Speg PE=1 SV=1	lQESPSLSALSETQPPsPARPSVPk	N-Term(TMT6plex); S17(Phospho); K25(TMT6plex)	4	786.17	3.8402	1	S17	S2182	LSETQPPSPARPSVP	S17(Phospho): 87.84	0.126106	0.127309	0.162179	0.136671
[R].lQESPsLSALSETQPPSPARPSVPk.[L]_S6_1	E9QQ25	Striated muscle-specific serine/threonine-protein kinase OS=Mus musculus GN=Speg PE=1 SV=1	lQESPsLSALSETQPPSPARPSVPk	N-Term(TMT6plex); S6(Phospho); K25(TMT6plex)	4	786.169	2.86919	1	S6	S2171	RRLQESPSLSALSET	S6(Phospho): 88.77	0.119898	0.158619	0.121392	0.101015
[R].lQESPSLSALsETQPPsPARPSVPk.[L]_S6_S8_S17_2	E9QQ25	Striated muscle-specific serine/threonine-protein kinase OS=Mus musculus GN=Speg PE=1 SV=1	lQESPSLSALsETQPPsPARPSVPk	N-Term(TMT6plex); S11(Phospho); S17(Phospho); K25(TMT6plex)	3	1074.55	2.66857	2	S6.S8.S17	S2171.S2173.S2182	RRLQESPSLSALSET.LQESPSLSALSETQP.LSETQPPSPARPSVP	S6(Phospho): 49.91; S8(Phospho): 49.91; S17(Phospho): 99.67	0.077727	0.0883452	0.229054	0.171461
[R].qRsATSDLELR.[F]_S3_T5_S6_1	E9QQ25	Striated muscle-specific serine/threonine-protein kinase OS=Mus musculus GN=Speg PE=1 SV=1	qRsATSDLELR	N-Term(TMT6plex); S3(Phospho)	2	792.901	2.22041	1	S3.T5.S6	S490.T492.S493	DERTRQRSATSDLEL.RTRQRSATSDLELRF.TRQRSATSDLELRFA	S3(Phospho): 33.33; T5(Phospho): 33.33; S6(Phospho): 33.33	0.15648	0.135971	0.10876	0.122917
[R].rGssAESALPR.[V]_S3_S4_2	E9QQ25	Striated muscle-specific serine/threonine-protein kinase OS=Mus musculus GN=Speg PE=1 SV=1	rGssAESALPR	N-Term(TMT6plex); S3(Phospho); S4(Phospho)	3	507.233	3.11608	2	S3.S4	S2019.S2020	RPELRRGSSAESALP.PELRRGSSAESALPR	S3(Phospho): 99.89; S4(Phospho): 99.54	0.150067	0.161656	0.08413	0.0890692
[R].rGssAESALPR.[V]_S3_S7_2	E9QQ25	Striated muscle-specific serine/threonine-protein kinase OS=Mus musculus GN=Speg PE=1 SV=1	rGssAESALPR	N-Term(TMT6plex); S3(Phospho); S4(Phospho)	2	760.347	2.59933	2	S3.S7	S2019.S2023	RPELRRGSSAESALP.RRGSSAESALPRVGS	S3(Phospho): 92.35; S7(Phospho): 92.35	0.16164	0.187345	0.0654836	0.0728107
[R].rGSsAESALPR.[V]_S4_S7_1	E9QQ25	Striated muscle-specific serine/threonine-protein kinase OS=Mus musculus GN=Speg PE=1 SV=1	rGSsAESALPR	N-Term(TMT6plex); S4(Phospho)	2	720.364	2.32061	1	S4.S7	S2020.S2023	PELRRGSSAESALPR.RRGSSAESALPRVGS	S4(Phospho): 48.38; S7(Phospho): 48.38	0.174807	0.162592	0.0982979	0.108443
[R].rLQESPSLSALSETQPPsPARPSVPk.[L]_S18_1	E9QQ25	Striated muscle-specific serine/threonine-protein kinase OS=Mus musculus GN=Speg PE=1 SV=1	rLQESPSLSALSETQPPsPARPSVPk	N-Term(TMT6plex); S18(Phospho); K26(TMT6plex)	4	825.194	3.13406	1	S18	S2182	LSETQPPSPARPSVP	S18(Phospho): 99.73	0.110328	0.123351	0.167854	0.141127
[R].rLQESPSLSALSETQPPSPARPsVPk.[L]_S23_1	E9QQ25	Striated muscle-specific serine/threonine-protein kinase OS=Mus musculus GN=Speg PE=1 SV=1	rLQESPSLSALSETQPPSPARPsVPk	N-Term(TMT6plex); S18(Phospho); K26(TMT6plex)	5	660.358	3.31449	1	S23	S2187	PPSPARPSVPKLSIT	S23(Phospho): 77.72	0.106478	0.128114	0.174302	0.126725
[R].rLQESPSLsALsETQPPSPARPSVPk.[L]_S5_S7_S9_S18_2	E9QQ25	Striated muscle-specific serine/threonine-protein kinase OS=Mus musculus GN=Speg PE=1 SV=1	rLQESPSLsALsETQPPSPARPSVPk	N-Term(TMT6plex); S9(Phospho); S12(Phospho); K26(TMT6plex)	6	563.794	2.85154	2	S5.S7.S9.S18	S2169.S2171.S2173.S2182	GARRLQESPSLSALS.RRLQESPSLSALSET.LQESPSLSALSETQP.LSETQPPSPARPSVP	S5(Phospho): 32.57; S7(Phospho): 32.57; S9(Phospho): 32.57; S18(Phospho): 72.1	0.0735157	0.0872608	0.210223	0.181379
[R].rLQESPsLSALSETQPPSPARPSVPk.[L]_S7_1	E9QQ25	Striated muscle-specific serine/threonine-protein kinase OS=Mus musculus GN=Speg PE=1 SV=1	rLQESPsLSALSETQPPSPARPSVPk	N-Term(TMT6plex); S7(Phospho); K26(TMT6plex)	4	825.197	2.201	1	S7	S2171	RRLQESPSLSALSET	S7(Phospho): 97.9	0.108339	0.155391	0.1384	0.118474
[R].rLQESPSLSALsETQPPsPARPSVPk.[L]_S7_S18_2	E9QQ25	Striated muscle-specific serine/threonine-protein kinase OS=Mus musculus GN=Speg PE=1 SV=1	rLQESPSLSALsETQPPsPARPSVPk	N-Term(TMT6plex); S9(Phospho); S12(Phospho); K26(TMT6plex)	4	845.189	2.47593	2	S7.S18	S2171.S2182	RRLQESPSLSALSET.LSETQPPSPARPSVP	S7(Phospho): 89.54; S18(Phospho): 99.97	0.0847826	0.0967007	0.22658	0.156857
[R].rLQEsPSLSALSETQPPSPARPSVPk.[L]_S7_S9_1	E9QQ25	Striated muscle-specific serine/threonine-protein kinase OS=Mus musculus GN=Speg PE=1 SV=1	rLQEsPSLSALSETQPPSPARPSVPk	N-Term(TMT6plex); S5(Phospho); K26(TMT6plex)	6	550.466	2.76827	1	S7.S9	S2171.S2173	RRLQESPSLSALSET.LQESPSLSALSETQP	S7(Phospho): 47.01; S9(Phospho): 47.01	0.112838	0.148989	0.131825	0.12482
[R].rLsLSLSQk.[L]_S3_1	E9QQ25	Striated muscle-specific serine/threonine-protein kinase OS=Mus musculus GN=Speg PE=1 SV=1	rLsLSLSQk	N-Term(TMT6plex); S3(Phospho); K9(TMT6plex)	3	523.977	2.19266	1	S3	S2413	PGLVRRLSLSLSQKL	S3(Phospho): 99.64	0.115278	0.127081	0.143524	0.131251
[R].sGDGESSEGGSsARAsPVLAVR.[R]_S12_S16_2	E9QQ25	Striated muscle-specific serine/threonine-protein kinase OS=Mus musculus GN=Speg PE=1 SV=1	sGDGESSEGGSsARAsPVLAVR	N-Term(TMT6plex); S12(Phospho); S16(Phospho)	3	822.368	4.00288	2	S12.S16	S2447.S2451	ESSEGGSSARASPVL.GGSSARASPVLAVRR	S12(Phospho): 89.1; S16(Phospho): 99.97	0.108171	0.134882	0.170593	0.130886
[R].sGDGESSEGGSSARAsPVLAVR.[R]_S16_1	E9QQ25	Striated muscle-specific serine/threonine-protein kinase OS=Mus musculus GN=Speg PE=1 SV=1	sGDGESSEGGSSARAsPVLAVR	N-Term(TMT6plex); S16(Phospho)	3	795.715	3.17199	1	S16	S2451	GGSSARASPVLAVRR	S16(Phospho): 96.52	0.0951118	0.139778	0.163459	0.147789
[R].sGDGESsEGGsSARASPVLAVR.[R]_S6_S7_S16_2	E9QQ25	Striated muscle-specific serine/threonine-protein kinase OS=Mus musculus GN=Speg PE=1 SV=1	sGDGESsEGGsSARASPVLAVR	N-Term(TMT6plex); S7(Phospho); S11(Phospho)	3	822.369	2.22703	2	S6.S7.S16	S2441.S2442.S2451	SRSGDGESSEGGSSA.RSGDGESSEGGSSAR.GGSSARASPVLAVRR	S6(Phospho): 49.05; S7(Phospho): 49.05; S16(Phospho): 96.63	0.113508	0.134615	0.162413	0.148843
[R].sLEQPkSEGGAAWGTPEASQEELRSPR.[G]_S1_1	E9QQ25	Striated muscle-specific serine/threonine-protein kinase OS=Mus musculus GN=Speg PE=1 SV=1	sLEQPkSEGGAAWGTPEASQEELRSPR	N-Term(TMT6plex); S1(Phospho); K6(TMT6plex)	4	859.678	3.42079	1	S1	S439	VPLRKARSLEQPKSE	S1(Phospho): 99.89	0.0251199	0.10003	0.240666	0.153142
[R].sLsPAkEVVSSPTPESTTLR.[Q]_S3_1	E9QQ25	Striated muscle-specific serine/threonine-protein kinase OS=Mus musculus GN=Speg PE=1 SV=1	sLsPAkEVVSSPTPESTTLR	N-Term(TMT6plex); S3(Phospho); K6(TMT6plex)	3	875.473	3.93023	1	S3	S2936	KVTVRSLSPAKEVVS	S3(Phospho): 99.79	0.0774606	0.0825454	0.247483	0.150738
[R].sLsPAkEVVsSPTPESTTLR.[Q]_S3_S10_S11_2	E9QQ25	Striated muscle-specific serine/threonine-protein kinase OS=Mus musculus GN=Speg PE=1 SV=1	sLsPAkEVVsSPTPESTTLR	N-Term(TMT6plex); S3(Phospho); K6(TMT6plex); S10(Phospho)	3	902.125	2.97485	2	S3.S10.S11	S2936.S2943.S2944	KVTVRSLSPAKEVVS.SPAKEVVSSPTPEST.PAKEVVSSPTPESTT	S3(Phospho): 99.57; S10(Phospho): 46.47; S11(Phospho): 46.47	0.0665308	0.0576881	0.244415	0.181597
[R].sLsPAkEVVsSPTPESTTLR.[Q]_S3_S11_2	E9QQ25	Striated muscle-specific serine/threonine-protein kinase OS=Mus musculus GN=Speg PE=1 SV=1	sLsPAkEVVsSPTPESTTLR	N-Term(TMT6plex); S3(Phospho); K6(TMT6plex); S10(Phospho)	3	902.13	3.99295	2	S3.S11	S2936.S2944	KVTVRSLSPAKEVVS.PAKEVVSSPTPESTT	S3(Phospho): 98.65; S11(Phospho): 81.64	0.0803967	0.0601133	0.234062	0.179055
[R].tPSkDQEAPSPEALPSPGQEsPDGPSPR.[R]_S21_1	E9QQ25	Striated muscle-specific serine/threonine-protein kinase OS=Mus musculus GN=Speg PE=1 SV=1	tPSkDQEAPSPEALPSPGQEsPDGPSPR	N-Term(TMT6plex); K4(TMT6plex); S21(Phospho)	3	1132.89	6.9093	1	S21	S2004	LPSPGQESPDGPSPR	S21(Phospho): 95.98	0.146218	0.13161	0.142271	0.124988
[R].vAsPPPGVSEk.[R]_S3_1	E9QQ25	Striated muscle-specific serine/threonine-protein kinase OS=Mus musculus GN=Speg PE=1 SV=1	vAsPPPGVSEk	N-Term(TMT6plex); S3(Phospho); K11(TMT6plex)	3	535.96	4.34441	1	S3	S2288	AVFARVASPPPGVSE	S3(Phospho): 100	0.223656	0.165775	0.0603986	0.0788869
[R].vPTVPPRPGSSLSGsIENLESEAVFEAk.[F]_S10_S11_S13_1	E9QQ25	Striated muscle-specific serine/threonine-protein kinase OS=Mus musculus GN=Speg PE=1 SV=1	vPTVPPRPGSSLSGsIENLESEAVFEAk	N-Term(TMT6plex); S15(Phospho); K28(TMT6plex)	3	1145.95	3.85103	1	S10.S11.S13	S2322.S2323.S2325	TVPPRPGSSLSGSIE.VPPRPGSSLSGSIEN.PRPGSSLSGSIENLE	S10(Phospho): 31.41; S11(Phospho): 31.41; S13(Phospho): 31.41	0.159218	0.176373	0.103367	0.0829104
[R].vPTVPPRPGSsLSGSIENLESEAVFEAk.[F]_S10_S11_S13_S15_1	E9QQ25	Striated muscle-specific serine/threonine-protein kinase OS=Mus musculus GN=Speg PE=1 SV=1	vPTVPPRPGSsLSGSIENLESEAVFEAk	N-Term(TMT6plex); S11(Phospho); K28(TMT6plex)	4	859.702	3.4416	1	S10.S11.S13.S15	S2322.S2323.S2325.S2327	TVPPRPGSSLSGSIE.VPPRPGSSLSGSIEN.PRPGSSLSGSIENLE.PGSSLSGSIENLESE	S10(Phospho): 24.75; S11(Phospho): 24.75; S13(Phospho): 24.75; S15(Phospho): 24.75	0.110625	0.196225	0.113946	0.107414
[R].vPTVPPRPGSSLSGsIENLESEAVFEAk.[F]_S21_1	E9QQ25	Striated muscle-specific serine/threonine-protein kinase OS=Mus musculus GN=Speg PE=1 SV=1	vPTVPPRPGSSLSGsIENLESEAVFEAk	N-Term(TMT6plex); S15(Phospho); K28(TMT6plex)	3	1145.93	3.93339	1	S21	S2333	GSIENLESEAVFEAK	S21(Phospho): 95.03	0.150385	0.180017	0.0876775	0.0902956
[K].eAEtQDGRVSPGEkLEAIAGQLk.[I]_S10_1	E9QQ57	Periaxin OS=Mus musculus GN=Prx PE=1 SV=1	eAEtQDGRVSPGEkLEAIAGQLk	N-Term(TMT6plex); S10(Phospho); K14(TMT6plex); K23(TMT6plex)	4	799.184	2.07244	1	S10	S1028	ETQDGRVSPGEKLEA	S10(Phospho): 92.45	0.192979	0.0569807	0.0681351	0.210829
[K].aASGRPEGTIAsPLGSGAPDLQEAMQNLR.[L]_S12_1	E9QQ93	Xin actin-binding repeat-containing protein 1 OS=Mus musculus GN=Xirp1 PE=1 SV=1	aASGRPEGTIAsPLGSGAPDLQEAMQNLR	N-Term(TMT6plex); S12(Phospho)	3	1068.53	4.41663	1	S12	S1049	RPEGTIASPLGSGAP	S12(Phospho): 98.5	0.131731	0.11148	0.135665	0.130966
[K].dFQPsPDLIPPGPDVQHQR.[H]_S5_1	E9QQ93	Xin actin-binding repeat-containing protein 1 OS=Mus musculus GN=Xirp1 PE=1 SV=1	dFQPsPDLIPPGPDVQHQR	N-Term(TMT6plex); S5(Phospho)	2	1226.6	3.38113	1	S5	S332	DEKDFQPSPDLIPPG	S5(Phospho): 100	0.11214	0.0905237	0.165556	0.164813
[R].eIEVDEkDFQPsPDLIPPGPDVQHQR.[H]_S12_1	E9QQ93	Xin actin-binding repeat-containing protein 1 OS=Mus musculus GN=Xirp1 PE=1 SV=1	eIEVDEkDFQPsPDLIPPGPDVQHQR	N-Term(TMT6plex); K7(TMT6plex); S12(Phospho)	3	1175.25	4.8009	1	S12	S332	DEKDFQPSPDLIPPG	S12(Phospho): 100	0.127357	0.101753	0.149287	0.154203
[R].gIsLEEGALPDVSATR.[W]_S3_1	E9QQ93	Xin actin-binding repeat-containing protein 1 OS=Mus musculus GN=Xirp1 PE=1 SV=1	gIsLEEGALPDVSATR	N-Term(TMT6plex); S3(Phospho)	2	962.484	3.11688	1	S3	S295	VRVIRGISLEEGALP	S3(Phospho): 100	0.125903	0.142653	0.12152	0.122255
[R].hLFETcsLDTLkGER.[E]_S7_1	E9QQ93	Xin actin-binding repeat-containing protein 1 OS=Mus musculus GN=Xirp1 PE=1 SV=1	hLFETcsLDTLkGER	N-Term(TMT6plex); C6(Carbamidomethyl); S7(Phospho); K12(TMT6plex)	4	586.799	4.07266	1	S7	S353	RHLFETCSLDTLKGE	S7(Phospho): 100	0.131106	0.0939151	0.152313	0.156485
[R].hVFETEsLPASNQSSGR.[K]_S7_1	E9QQ93	Xin actin-binding repeat-containing protein 1 OS=Mus musculus GN=Xirp1 PE=1 SV=1	hVFETEsLPASNQSSGR	N-Term(TMT6plex); S7(Phospho)	3	719.004	3.02327	1	S7	S671	RHVFETESLPASNQS	S7(Phospho): 98.84	0.180415	0.146434	0.124502	0.112934
[R].kFEEGSFTNsSDQEPEGLRPSGGDVQAAR.[Q]_S10_1	E9QQ93	Xin actin-binding repeat-containing protein 1 OS=Mus musculus GN=Xirp1 PE=1 SV=1	kFEEGSFTNsSDQEPEGLRPSGGDVQAAR	N-Term(TMT6plex); K1(TMT6plex); S10(Phospho)	4	909.186	2.89685	1	S10	S138	EEGSFTNSSDQEPEG	S10(Phospho): 86.15	0.106086	0.107467	0.147211	0.155926
[R].kFEEGSFTNsSDQEPEGLRPSGGDVQAAR.[Q]_S10_S11_1	E9QQ93	Xin actin-binding repeat-containing protein 1 OS=Mus musculus GN=Xirp1 PE=1 SV=1	kFEEGSFTNsSDQEPEGLRPSGGDVQAAR	N-Term(TMT6plex); K1(TMT6plex); S11(Phospho)	4	909.186	3.18531	1	S10.S11	S138.S139	EEGSFTNSSDQEPEG.EGSFTNSSDQEPEGL	S10(Phospho): 46.65; S11(Phospho): 46.65	0.107977	0.111004	0.146356	0.138543
[R].kFEEGsFTNsSDQEPEGLRPSGGDVQAAR.[Q]_S10_S11_2	E9QQ93	Xin actin-binding repeat-containing protein 1 OS=Mus musculus GN=Xirp1 PE=1 SV=1	kFEEGsFTNsSDQEPEGLRPSGGDVQAAR	N-Term(TMT6plex); K1(TMT6plex); S6(Phospho); S10(Phospho)	3	1238.57	2.13299	2	S10.S11	S138.S139	EEGSFTNSSDQEPEG.EGSFTNSSDQEPEGL	S10(Phospho): 78.61; S11(Phospho): 78.61	0.0709949	0.061611	0.189101	0.188472
[R].kFEEGsFTNsSDQEPEGLRPSGGDVQAAR.[Q]_S6_S10_S11_2	E9QQ93	Xin actin-binding repeat-containing protein 1 OS=Mus musculus GN=Xirp1 PE=1 SV=1	kFEEGsFTNsSDQEPEGLRPSGGDVQAAR	N-Term(TMT6plex); K1(TMT6plex); S6(Phospho); S10(Phospho)	4	929.178	3.37565	2	S6.S10.S11	S134.S138.S139	SRKFEEGSFTNSSDQ.EEGSFTNSSDQEPEG.EGSFTNSSDQEPEGL	S6(Phospho): 83.29; S10(Phospho): 49.95; S11(Phospho): 49.95	0.0832693	0.067084	0.176318	0.186485
[R].kFEEGsFTNsSDQEPEGLRPSGGDVQAAR.[Q]_S6_T8_S10_S11_2	E9QQ93	Xin actin-binding repeat-containing protein 1 OS=Mus musculus GN=Xirp1 PE=1 SV=1	kFEEGsFTNsSDQEPEGLRPSGGDVQAAR	N-Term(TMT6plex); K1(TMT6plex); S6(Phospho); S10(Phospho)	4	929.177	2.79277	2	S6.T8.S10.S11	S134.T136.S138.S139	SRKFEEGSFTNSSDQ.KFEEGSFTNSSDQEP.EEGSFTNSSDQEPEG.EGSFTNSSDQEPEGL	S6(Phospho): 50; T8(Phospho): 50; S10(Phospho): 49.99; S11(Phospho): 49.99	0.0843018	0.0598855	0.184184	0.17623
[R].kFEEGsFTNSSDQEPEGLRPSGGDVQAAR.[Q]_T8_1	E9QQ93	Xin actin-binding repeat-containing protein 1 OS=Mus musculus GN=Xirp1 PE=1 SV=1	kFEEGsFTNSSDQEPEGLRPSGGDVQAAR	N-Term(TMT6plex); K1(TMT6plex); S6(Phospho)	4	909.188	2.68803	1	T8	T136	KFEEGSFTNSSDQEP	T8(Phospho): 96.03	0.102155	0.0964782	0.162045	0.153509
[R].kFEEGSFTNsSDQEPEGLRPSGGDVQAAR.[Q]_T8_S10_1	E9QQ93	Xin actin-binding repeat-containing protein 1 OS=Mus musculus GN=Xirp1 PE=1 SV=1	kFEEGSFTNsSDQEPEGLRPSGGDVQAAR	N-Term(TMT6plex); K1(TMT6plex); S10(Phospho)	3	1211.92	2.42251	1	T8.S10	T136.S138	KFEEGSFTNSSDQEP.EEGSFTNSSDQEPEG	T8(Phospho): 44.71; S10(Phospho): 44.71	0.11505	0.100186	0.159887	0.139289
[R].lGsRPsIQEQSPLELR.[S]_S3_S6_2	E9QQ93	Xin actin-binding repeat-containing protein 1 OS=Mus musculus GN=Xirp1 PE=1 SV=1	lGsRPsIQEQSPLELR	N-Term(TMT6plex); S3(Phospho); S6(Phospho)	3	733.7	2.82487	2	S3.S6	S205.S208	RPLDRLGSRPSIQEQ.DRLGSRPSIQEQSPL	S3(Phospho): 100; S6(Phospho): 100	0.118874	0.125792	0.125464	0.144669
[R].lGsRPsIQEQSPLELR.[S]_S6_S11_2	E9QQ93	Xin actin-binding repeat-containing protein 1 OS=Mus musculus GN=Xirp1 PE=1 SV=1	lGsRPsIQEQSPLELR	N-Term(TMT6plex); S3(Phospho); S6(Phospho)	2	1100.04	3.0961	2	S6.S11	S208.S213	DRLGSRPSIQEQSPL.RPSIQEQSPLELRSE	S6(Phospho): 86.44; S11(Phospho): 97.57	0.124022	0.131641	0.105493	0.164839
[R].qTDRHVFETEsLPASNQSSGR.[K]_S11_1	E9QQ93	Xin actin-binding repeat-containing protein 1 OS=Mus musculus GN=Xirp1 PE=1 SV=1	qTDRHVFETEsLPASNQSSGR	N-Term(TMT6plex); S11(Phospho)	3	885.751	1.91129	1	S11	S671	RHVFETESLPASNQS	S11(Phospho): 99.24	0.0845243	0.108587	0.160858	0.155499
[R].sPsTIDVVR.[G]_S3_1	E9QQ93	Xin actin-binding repeat-containing protein 1 OS=Mus musculus GN=Xirp1 PE=1 SV=1	sPsTIDVVR	N-Term(TMT6plex); S3(Phospho)	2	641.834	2.40545	1	S3	S533	DTLGRSPSTIDVVRG	S3(Phospho): 95.06	0.236641	0.175094	0.0791472	0.0931188
[R].ycSRVEIPSGQVSR.[Q]_Y1_1	E9QQ93	Xin actin-binding repeat-containing protein 1 OS=Mus musculus GN=Xirp1 PE=1 SV=1	ycSRVEIPSGQVSR	N-Term(TMT6plex); Y1(Phospho); C2(Carbamidomethyl)	3	649.65	1.17682	1	Y1	Y686	SGRKPVRYCSRVEIP	Y1(Phospho): 99.23	0.127786	0.131578	0.115382	0.134952
[R].ycsRVEIPSGQVSR.[Q]_Y1_S3_1	E9QQ93	Xin actin-binding repeat-containing protein 1 OS=Mus musculus GN=Xirp1 PE=1 SV=1	ycsRVEIPSGQVSR	N-Term(TMT6plex); C2(Carbamidomethyl); S3(Phospho)	2	973.971	1.42997	1	Y1.S3	Y686.S688	SGRKPVRYCSRVEIP.RKPVRYCSRVEIPSG	Y1(Phospho): 50; S3(Phospho): 50	0.136002	0.135466	0.111557	0.12983
[K].sLPASGTPQsPPAVk.[A]_S10_1	F2Z3U3	Ras association (RalGDS/AF-6) and pleckstrin homology domains 1 OS=Mus musculus GN=Raph1 PE=1 SV=2	sLPASGTPQsPPAVk	N-Term(TMT6plex); S10(Phospho); K15(TMT6plex)	3	659.028	3.33414	1	S10	S899	PASGTPQSPPAVKAK	S10(Phospho): 100	0.161501	0.112099	0.124524	0.146655
[K].aTFSSmSGLDSVSDSGEGRGsPLR.[E]_S21_1	F6TFN2	LIM domain only 7 (Fragment) OS=Mus musculus GN=Lmo7 PE=1 SV=1	aTFSSmSGLDSVSDSGEGRGsPLR	N-Term(TMT6plex); S21(Phospho)	3	903.75	3.27322	1	S21	S510	DSGEGRGSPLREVSR	S21(Phospho): 94.78	0.169546	0.135965	0.125045	0.100185
[K].atFSSMSGLDSVSDSGEGRGsPLR.[E]_S5_S21_2	F6TFN2	LIM domain only 7 (Fragment) OS=Mus musculus GN=Lmo7 PE=1 SV=1	atFSSMSGLDSVSDSGEGRGsPLR	N-Term(TMT6plex); T2(Phospho); S21(Phospho)	3	930.403	2.18223	2	S5.S21	S494.S510	SSKATFSSMSGLDSV.DSGEGRGSPLREVSR	S5(Phospho): 93.05; S21(Phospho): 97.48	0.103384	0.1321	0.137029	0.113734
[K].aTFSSMSGLDSVSDsGEGRGSPLREVSR.[S]_S11_1	F6TFN2	LIM domain only 7 (Fragment) OS=Mus musculus GN=Lmo7 PE=1 SV=1	aTFSSMSGLDSVSDsGEGRGSPLREVSR	N-Term(TMT6plex); S15(Phospho)	4	795.877	2.99095	1	S11	S500	SSMSGLDSVSDSGEG	S11(Phospho): 72.76	0.108279	0.101666	0.158233	0.16193
[K].aTFSSMSGLDSVSDSGEGRGsPLREVSR.[S]_S21_1	F6TFN2	LIM domain only 7 (Fragment) OS=Mus musculus GN=Lmo7 PE=1 SV=1	aTFSSMSGLDSVSDSGEGRGsPLREVSR	N-Term(TMT6plex); M6(Oxidation); S21(Phospho)	4	799.876	5.47459	1	S21	S510	DSGEGRGSPLREVSR	S21(Phospho): 80.38	0.120016	0.137521	0.149322	0.121275
[K].aTFSSMSGLDSVSDSGEGRGsPLREVSR.[S]_S5_1	F6TFN2	LIM domain only 7 (Fragment) OS=Mus musculus GN=Lmo7 PE=1 SV=1	aTFSSMSGLDSVSDSGEGRGsPLREVSR	N-Term(TMT6plex); S21(Phospho)	3	1060.83	2.08345	1	S5	S494	SSKATFSSMSGLDSV	S5(Phospho): 77.31	0.11067	0.149953	0.157022	0.108653
[K].atFSSMSGLDSVSDSGEGRGSPLREVsR.[S]_S5_S15_2	F6TFN2	LIM domain only 7 (Fragment) OS=Mus musculus GN=Lmo7 PE=1 SV=1	atFSSMSGLDSVSDSGEGRGSPLREVsR	N-Term(TMT6plex); T2(Phospho); S27(Phospho)	4	815.869	4.07731	2	S5.S15	S494.S504	SSKATFSSMSGLDSV.GLDSVSDSGEGRGSP	S5(Phospho): 86.58; S15(Phospho): 86.37	0.0715296	0.164131	0.150525	0.107904
[K].atFSSmSGLDSVSDSGEGRGSPLREVsR.[S]_S7_S21_2	F6TFN2	LIM domain only 7 (Fragment) OS=Mus musculus GN=Lmo7 PE=1 SV=1	atFSSmSGLDSVSDSGEGRGSPLREVsR	N-Term(TMT6plex); T2(Phospho); M6(Oxidation); S27(Phospho)	4	819.866	4.18242	2	S7.S21	S496.S510	KATFSSMSGLDSVSD.DSGEGRGSPLREVSR	S7(Phospho): 73.46; S21(Phospho): 85.17	0.108184	0.131315	0.139033	0.143422
[K].atFSSMSGLDSVSDSGEGRGSPLREVsR.[S]_T2_S4_S5_S21_2	F6TFN2	LIM domain only 7 (Fragment) OS=Mus musculus GN=Lmo7 PE=1 SV=1	atFSSMSGLDSVSDSGEGRGSPLREVsR	N-Term(TMT6plex); T2(Phospho); S27(Phospho)	4	815.868	3.58408	2	T2.S4.S5.S21	T491.S493.S494.S510	RAVSSKATFSSMSGL.VSSKATFSSMSGLDS.SSKATFSSMSGLDSV.DSGEGRGSPLREVSR	T2(Phospho): 31.45; S4(Phospho): 31.45; S5(Phospho): 31.45; S21(Phospho): 99	0.136725	0.111368	0.160622	0.107072
[K].eDSTTFANREDSVVAETQLASHsPEEQR.[L]_S23_1	F6TFN2	LIM domain only 7 (Fragment) OS=Mus musculus GN=Lmo7 PE=1 SV=1	eDSTTFANREDSVVAETQLASHsPEEQR	N-Term(TMT6plex); S23(Phospho)	4	861.397	4.22761	1	S23	S303	ETQLASHSPEEQRLA	S23(Phospho): 99.85	0.175355	0.150792	0.113885	0.11262
[K].sMSDVSAEDVQNLR.[Q]_S1_1	F6TFN2	LIM domain only 7 (Fragment) OS=Mus musculus GN=Lmo7 PE=1 SV=1	sMSDVSAEDVQNLR	N-Term(TMT6plex); S1(Phospho)	2	930.426	3.75779	1	S1	S142	GTFSRSKSMSDVSAE	S1(Phospho): 99.28	0.131402	0.0860658	0.175438	0.139752
[K].sRsTTELNDPLIEk.[N]_S1_S3_1	F6TFN2	LIM domain only 7 (Fragment) OS=Mus musculus GN=Lmo7 PE=1 SV=1	sRsTTELNDPLIEk	N-Term(TMT6plex); S3(Phospho); K14(TMT6plex)	3	714.38	4.08112	1	S1.S3	S934.S936	LPTDRSKSRSTTELN.TDRSKSRSTTELNDP	S1(Phospho): 49.77; S3(Phospho): 49.77	0.118927	0.121619	0.158458	0.135968
[K].sRsTTELNDPLIEk.[N]_S1_S3_T4_T5_1	F6TFN2	LIM domain only 7 (Fragment) OS=Mus musculus GN=Lmo7 PE=1 SV=1	sRsTTELNDPLIEk	N-Term(TMT6plex); S3(Phospho); K14(TMT6plex)	3	714.382	3.33261	1	S1.S3.T4.T5	S934.S936.T937.T938	LPTDRSKSRSTTELN.TDRSKSRSTTELNDP.DRSKSRSTTELNDPL.RSKSRSTTELNDPLI	S1(Phospho): 25; S3(Phospho): 25; T4(Phospho): 25; T5(Phospho): 25	0.0957682	0.130308	0.16165	0.133591
[R].aHPAEmPkEDSTTFANREDsVVAETQLASHSPEEQR.[L]_S11_T12_T13_1	F6TFN2	LIM domain only 7 (Fragment) OS=Mus musculus GN=Lmo7 PE=1 SV=1	aHPAEmPkEDSTTFANREDsVVAETQLASHSPEEQR	N-Term(TMT6plex); M6(Oxidation); K8(TMT6plex); S20(Phospho)	5	910.632	3.06015	1	S11.T12.T13	S283.T284.T285	AEMPKEDSTTFANRE.EMPKEDSTTFANRED.MPKEDSTTFANREDS	S11(Phospho): 32.91; T12(Phospho): 32.91; T13(Phospho): 32.91	0.141	0.137354	0.142098	0.115476
[R].aHPAEMPkEDsTTFANREDSVVAETQLASHSPEEQR.[L]_S20_1	F6TFN2	LIM domain only 7 (Fragment) OS=Mus musculus GN=Lmo7 PE=1 SV=1	aHPAEMPkEDsTTFANREDSVVAETQLASHSPEEQR	N-Term(TMT6plex); K8(TMT6plex); S11(Phospho)	5	907.437	4.08796	1	S20	S292	TFANREDSVVAETQL	S20(Phospho): 58.63	0.110342	0.109949	0.140754	0.119614
[R].aHPAEMPkEDSTTFANREDsVVAETQLAsHSPEEQR.[L]_S20_S31_2	F6TFN2	LIM domain only 7 (Fragment) OS=Mus musculus GN=Lmo7 PE=1 SV=1	aHPAEMPkEDSTTFANREDsVVAETQLAsHSPEEQR	N-Term(TMT6plex); K8(TMT6plex); S20(Phospho); S29(Phospho)	5	923.427	2.67529	2	S20.S31	S292.S303	TFANREDSVVAETQL.ETQLASHSPEEQRLA	S20(Phospho): 58.82; S31(Phospho): 94.49	0.115356	0.114535	0.15017	0.128958
[R].aHPAEmPkEDSTTFANREDSVVAETQLAsHSPEEQR.[L]_S29_1	F6TFN2	LIM domain only 7 (Fragment) OS=Mus musculus GN=Lmo7 PE=1 SV=1	aHPAEmPkEDSTTFANREDSVVAETQLAsHSPEEQR	N-Term(TMT6plex); M6(Oxidation); K8(TMT6plex); S29(Phospho)	4	1138.04	2.92014	1	S29	S301	VAETQLASHSPEEQR	S29(Phospho): 81.16	0.0866116	0.122506	0.19164	0.147681
[R].aHPAEMPkEDSTTFANREDSVVAETQLASHsPEEQR.[L]_S29_S31_1	F6TFN2	LIM domain only 7 (Fragment) OS=Mus musculus GN=Lmo7 PE=1 SV=1	aHPAEMPkEDSTTFANREDSVVAETQLASHsPEEQR	N-Term(TMT6plex); K8(TMT6plex); S31(Phospho)	6	756.364	4.05848	1	S29.S31	S301.S303	VAETQLASHSPEEQR.ETQLASHSPEEQRLA	S29(Phospho): 49.92; S31(Phospho): 49.92	0.0818668	0.132549	0.177727	0.138288
[R].aHPAEmPkEDSTTFANREDSVVAETQLAsHSPEEQR.[L]_S31_1	F6TFN2	LIM domain only 7 (Fragment) OS=Mus musculus GN=Lmo7 PE=1 SV=1	aHPAEmPkEDSTTFANREDSVVAETQLAsHSPEEQR	N-Term(TMT6plex); K8(TMT6plex); S29(Phospho)	4	1134.04	3.98276	1	S31	S303	ETQLASHSPEEQRLA	S31(Phospho): 83.62	0.0958009	0.114407	0.176622	0.141439
[R].aHPAEmPkEDSTTFANREDsVVAETQLAsHSPEEQR.[L]_T25_S31_2	F6TFN2	LIM domain only 7 (Fragment) OS=Mus musculus GN=Lmo7 PE=1 SV=1	aHPAEmPkEDSTTFANREDsVVAETQLAsHSPEEQR	N-Term(TMT6plex); M6(Oxidation); K8(TMT6plex); S20(Phospho); S29(Phospho)	5	926.628	3.09713	2	T25.S31	T297.S303	EDSVVAETQLASHSP.ETQLASHSPEEQRLA	T25(Phospho): 97.48; S31(Phospho): 94.8	0.0631086	0.0770059	0.232124	0.138811
[R].kRTsLHNDNSWIR.[Q]_T3_1	F6TFN2	LIM domain only 7 (Fragment) OS=Mus musculus GN=Lmo7 PE=1 SV=1	kRTsLHNDNSWIR	N-Term(TMT6plex); K1(TMT6plex); S4(Phospho)	4	542.041	1.85463	1	T3	T991	LQEMRKRTSLHNDNS	T3(Phospho): 90.64	0.122488	0.146452	0.12553	0.114105
[R].rGESLDNLDsQRPGSWR.[Q]_S10_1	F6TFN2	LIM domain only 7 (Fragment) OS=Mus musculus GN=Lmo7 PE=1 SV=1	rGESLDNLDsQRPGSWR	N-Term(TMT6plex); S10(Phospho)	2	1141.55	2.82358	1	S10	S1029	ESLDNLDSQRPGSWR	S10(Phospho): 97.78	0.109766	0.119395	0.146113	0.142112
[R].rGEsLDNLDSQRPGSWR.[Q]_S4_1	F6TFN2	LIM domain only 7 (Fragment) OS=Mus musculus GN=Lmo7 PE=1 SV=1	rGEsLDNLDSQRPGSWR	N-Term(TMT6plex); S4(Phospho)	4	571.278	2.37861	1	S4	S1023	GIMRRGESLDNLDSQ	S4(Phospho): 100	0.0931871	0.134197	0.152876	0.131886
[R].rksYTSDLQk.[K]_S3_T5_1	F6TFN2	LIM domain only 7 (Fragment) OS=Mus musculus GN=Lmo7 PE=1 SV=1	rksYTSDLQk	N-Term(TMT6plex); K2(TMT6plex); S3(Phospho); K10(TMT6plex)	3	665.039	1.9296	1	S3.T5	S189.T191	KWKNRRKSYTSDLQK.KNRRKSYTSDLQKKK	S3(Phospho): 46.19; T5(Phospho): 46.19	0.218628	0.181412	0.0582032	0.0823087
[R].rTPLPSEEPHQASLSSTLQRPSSLSSQQsWSTR.[A]_S25_S26_1	F6TFN2	LIM domain only 7 (Fragment) OS=Mus musculus GN=Lmo7 PE=1 SV=1	rTPLPSEEPHQASLSSTLQRPSSLSSQQsWSTR	N-Term(TMT6plex); S29(Phospho)	4	994.495	3.32079	1	S25.S26	S363.S364	LQRPSSLSSQQSWST.QRPSSLSSQQSWSTR	S25(Phospho): 44.49; S26(Phospho): 44.49	0.127408	0.157732	0.1134	0.0770547
[R].rTPLPSEEPHQASLSSTLQRPSSLSSQQsWSTR.[A]_S29_1	F6TFN2	LIM domain only 7 (Fragment) OS=Mus musculus GN=Lmo7 PE=1 SV=1	rTPLPSEEPHQASLSSTLQRPSSLSSQQsWSTR	N-Term(TMT6plex); S29(Phospho)	5	795.797	4.01863	1	S29	S367	SSLSSQQSWSTRAES	S29(Phospho): 65.31	0.120102	0.124422	0.11671	0.121952
[R].sASVNkEPIcLPGIMR.[R]_S1_1	F6TFN2	LIM domain only 7 (Fragment) OS=Mus musculus GN=Lmo7 PE=1 SV=1	sASVNkEPIcLPGIMR	N-Term(TMT6plex); S1(Phospho); K6(TMT6plex); C10(Carbamidomethyl)	4	578.31	3.52897	1	S1	S1004	NSWIRQRSASVNKEP	S1(Phospho): 91.61	0.111341	0.116513	0.15355	0.145481
[R].sAsVNkEPIcLPGImR.[R]_S1_S3_1	F6TFN2	LIM domain only 7 (Fragment) OS=Mus musculus GN=Lmo7 PE=1 SV=1	sAsVNkEPIcLPGImR	N-Term(TMT6plex); S3(Phospho); K6(TMT6plex); C10(Carbamidomethyl); M15(Oxidation)	4	582.307	3.55276	1	S1.S3	S1004.S1006	NSWIRQRSASVNKEP.WIRQRSASVNKEPIC	S1(Phospho): 50; S3(Phospho): 50	0.100726	0.111007	0.166853	0.148028
[R].sAsVNkEPIcLPGIMR.[R]_S3_1	F6TFN2	LIM domain only 7 (Fragment) OS=Mus musculus GN=Lmo7 PE=1 SV=1	sAsVNkEPIcLPGIMR	N-Term(TMT6plex); S3(Phospho); K6(TMT6plex); C10(Carbamidomethyl)	2	1155.61	2.3948	1	S3	S1006	WIRQRSASVNKEPIC	S3(Phospho): 99.85	0.120041	0.115787	0.16595	0.125445
[R].sHsPSMSQSGSQLR.[N]_S1_S3_1	F6TFN2	LIM domain only 7 (Fragment) OS=Mus musculus GN=Lmo7 PE=1 SV=1	sHsPSMSQSGSQLR	N-Term(TMT6plex); S3(Phospho)	3	599.943	3.43454	1	S1.S3	S1097.S1099	PGSPSPRSHSPSMSQ.SPSPRSHSPSMSQSG	S1(Phospho): 50; S3(Phospho): 50	0.205011	0.170522	0.0791715	0.0767296
[R].sHsPSmSQSGSQLR.[N]_S3_1	F6TFN2	LIM domain only 7 (Fragment) OS=Mus musculus GN=Lmo7 PE=1 SV=1	sHsPSmSQSGSQLR	N-Term(TMT6plex); S3(Phospho); M6(Oxidation)	3	605.276	2.53507	1	S3	S1099	SPSPRSHSPSMSQSG	S3(Phospho): 99.86	0.190753	0.159325	0.0935409	0.0954589
[R].sHsPSMSQSGSQLR.[N]_S5_S7_1	F6TFN2	LIM domain only 7 (Fragment) OS=Mus musculus GN=Lmo7 PE=1 SV=1	sHsPSMSQSGSQLR	N-Term(TMT6plex); S3(Phospho)	2	899.414	2.10014	1	S5.S7	S1101.S1103	SPRSHSPSMSQSGSQ.RSHSPSMSQSGSQLR	S5(Phospho): 44.95; S7(Phospho): 44.95	0.226584	0.181903	0.0546485	0.0774407
[truncated: 3,251 more rows]
