# Supplementary material for: Molecular dissection of Chagas induced cardiomyopathy reveals central disease associated and druggable signaling pathways
Source: PLoS Negl Trop Dis. 2020 May 20;14(5):e0007980. doi: 10.1371/journal.pntd.0007980 (PMC7279607; doi:10.1371/journal.pntd.0007980)
Supplement: S4 Table — (XLSX) [file pntd.0007980.s008.xlsx]

## Sheet: Sheet1
Annotation Cluster 1	Enrichment Score: 5.71		Count	P_Value
	GOTERM_CC_DIRECT	plasma membrane	109	3e-10
	UP_KEYWORDS	Cell membrane	69	1.4e-07
	UP_KEYWORDS	Membrane	124	0.18
Annotation Cluster 2	Enrichment Score: 5.47		Count	P_Value
	GOTERM_CC_DIRECT	cell-cell adherens junction	42	1.2e-07
	GOTERM_MF_DIRECT	cadherin binding involved in cell-cell adhesion	38	2.5e-06
	GOTERM_BP_DIRECT	cell-cell adhesion	24	0.00013
Annotation Cluster 3	Enrichment Score: 4.41		Count	P_Value
	INTERPRO	PDZ domain	16	2.2e-06
	SMART	PDZ	16	3.3e-05
	UP_SEQ_FEATURE	domain:PDZ	10	0.00081
Annotation Cluster 4	Enrichment Score: 3.1		Count	P_Value
	INTERPRO	Pleckstrin homology-like domain	25	3.3e-07
	INTERPRO	Pleckstrin homology domain	13	0.0027
	SMART	PH	13	0.014
	UP_SEQ_FEATURE	domain:PH	9	0.032
Annotation Cluster 5	Enrichment Score: 2.7		Count	P_Value
	GOTERM_MF_DIRECT	microtubule binding	16	9.5e-05
	UP_KEYWORDS	Microtubule	14	0.0082
	GOTERM_CC_DIRECT	microtubule	17	0.0099
Annotation Cluster 6	Enrichment Score: 2.25		Count	P_Value
	GOTERM_BP_DIRECT	cardiac muscle contraction	10	0.00033
	GOTERM_BP_DIRECT	ventricular cardiac muscle tissue morphogenesis	6	0.0032
	KEGG_PATHWAY	Dilated cardiomyopathy	9	0.0041
	GOTERM_BP_DIRECT	regulation of the force of heart contraction	6	0.0082
	KEGG_PATHWAY	Adrenergic signaling in cardiomyocytes	10	0.015
	KEGG_PATHWAY	Cardiac muscle contraction	7	0.058
Annotation Cluster 7	Enrichment Score: 2.23		Count	P_Value
	GOTERM_BP_DIRECT	nervous system development	16	0.00042
	UP_KEYWORDS	Neurogenesis	12	0.0011
	UP_KEYWORDS	Differentiation	18	0.0032
	GOTERM_BP_DIRECT	cell differentiation	20	0.0066
	UP_KEYWORDS	Developmental protein	16	0.05
	GOTERM_BP_DIRECT	multicellular organism development	16	0.092
Annotation Cluster 8	Enrichment Score: 1.92		Count	P_Value
	UP_KEYWORDS	SH3 domain	14	0.0015
	INTERPRO	Src homology-3 domain	13	0.0035
	UP_SEQ_FEATURE	domain:SH3	9	0.029
	SMART	SH3	10	0.13
Annotation Cluster 9	Enrichment Score: 1.78		Count	P_Value
	UP_KEYWORDS	Kinase	32	7.5e-05
	GOTERM_MF_DIRECT	kinase activity	32	9.2e-05
	UP_KEYWORDS	Serine/threonine-protein kinase	17	0.001
	GOTERM_BP_DIRECT	protein phosphorylation	21	0.0015
	INTERPRO	Protein kinase-like domain	19	0.0019
	GOTERM_MF_DIRECT	protein serine/threonine kinase activity	18	0.0019
	INTERPRO	Serine/threonine-protein kinase, active site	14	0.0022
	GOTERM_MF_DIRECT	protein kinase activity	19	0.0047
	INTERPRO	Protein kinase, ATP binding site	15	0.0048
	GOTERM_BP_DIRECT	intracellular signal transduction	16	0.0072
	GOTERM_BP_DIRECT	phosphorylation	24	0.0074
	INTERPRO	Protein kinase, catalytic domain	16	0.0084
	UP_SEQ_FEATURE	domain:Protein kinase	15	0.011
	SMART	S_TKc	15	0.022
	UP_SEQ_FEATURE	binding site:ATP	19	0.025
	UP_SEQ_FEATURE	nucleotide phosphate-binding region:ATP	30	0.028
	UP_KEYWORDS	ATP-binding	46	0.041
	GOTERM_BP_DIRECT	peptidyl-serine phosphorylation	7	0.11
	GOTERM_BP_DIRECT	protein autophosphorylation	8	0.12
	GOTERM_MF_DIRECT	ATP binding	47	0.12
	UP_KEYWORDS	Transferase	40	0.19
	UP_KEYWORDS	Nucleotide-binding	53	0.27
	UP_SEQ_FEATURE	active site:Proton acceptor	18	0.34
	GOTERM_MF_DIRECT	nucleotide binding	57	0.54
	GOTERM_MF_DIRECT	transferase activity	31	0.6
	UP_KEYWORDS	Magnesium	11	0.9
Annotation Cluster 10	Enrichment Score: 1.71		Count	P_Value
	GOTERM_BP_DIRECT	activation of GTPase activity	7	0.0019
	GOTERM_MF_DIRECT	GTPase activator activity	12	0.0043
	GOTERM_BP_DIRECT	regulation of vesicle fusion	4	0.013
	GOTERM_CC_DIRECT	endomembrane system	8	0.017
	UP_KEYWORDS	GTPase activation	8	0.022
	UP_SEQ_FEATURE	domain:Rab-GAP TBC	3	0.065
	INTERPRO	Rab-GTPase-TBC domain	3	0.07
	SMART	TBC	3	0.11
Annotation Cluster 11	Enrichment Score: 1.7		Count	P_Value
	UP_KEYWORDS	Calmodulin-binding	11	0.0097
	GOTERM_MF_DIRECT	calmodulin binding	12	0.018
	UP_SEQ_FEATURE	region of interest:Calmodulin-binding	5	0.044
Annotation Cluster 12	Enrichment Score: 1.68		Count	P_Value
	INTERPRO	Immunoglobulin I-set	11	3e-05
	UP_SEQ_FEATURE	domain:Ig-like C2-type 5	6	0.0015
	UP_SEQ_FEATURE	domain:Ig-like C2-type 4	6	0.0023
	INTERPRO	Immunoglobulin subtype 2	10	0.0035
	UP_SEQ_FEATURE	domain:Ig-like C2-type 2	7	0.0061
	UP_SEQ_FEATURE	domain:Ig-like C2-type 1	7	0.0061
	UP_SEQ_FEATURE	domain:Ig-like C2-type 3	6	0.012
	SMART	IGc2	10	0.017
	INTERPRO	Fibronectin, type III	7	0.035
	UP_SEQ_FEATURE	domain:Ig-like C2-type 7	3	0.045
	UP_SEQ_FEATURE	domain:Fibronectin type-III 2	5	0.052
	UP_SEQ_FEATURE	domain:Fibronectin type-III 1	5	0.052
	SMART	FN3	7	0.057
	UP_SEQ_FEATURE	domain:Ig-like C2-type 6	3	0.065
	INTERPRO	Immunoglobulin subtype	12	0.067
	UP_KEYWORDS	Immunoglobulin domain	11	0.08
	SMART	IG	12	0.23
	INTERPRO	Immunoglobulin-like fold	16	0.43
	INTERPRO	Immunoglobulin-like domain	12	0.54
Annotation Cluster 13	Enrichment Score: 1.59		Count	P_Value
	GOTERM_CC_DIRECT	nucleotide-activated protein kinase complex	4	0.012
	GOTERM_BP_DIRECT	regulation of protein kinase activity	5	0.02
	GOTERM_CC_DIRECT	cAMP-dependent protein kinase complex	3	0.071
Annotation Cluster 14	Enrichment Score: 1.56		Count	P_Value
	INTERPRO	Variant SH3	7	0.0015
	UP_SEQ_FEATURE	domain:SH3 3	4	0.016
	UP_SEQ_FEATURE	domain:SH3 1	4	0.063
	UP_SEQ_FEATURE	domain:SH3 2	4	0.076
	SMART	SH3	10	0.13
Annotation Cluster 15	Enrichment Score: 1.46		Count	P_Value
	UP_KEYWORDS	Myosin	8	0.002
	UP_KEYWORDS	Motor protein	10	0.005
	GOTERM_CC_DIRECT	myosin complex	7	0.0095
	INTERPRO	Myosin-like IQ motif-containing domain	5	0.013
	INTERPRO	Myosin tail	5	0.013
	UP_SEQ_FEATURE	domain:IQ	5	0.037
	GOTERM_MF_DIRECT	motor activity	7	0.042
	INTERPRO	Myosin head, motor domain	5	0.043
	INTERPRO	IQ motif, EF-hand binding site	6	0.043
	SMART	MYSc	5	0.091
	INTERPRO	Myosin, N-terminal, SH3-like	3	0.17
	UP_SEQ_FEATURE	domain:Myosin head-like	3	0.27
	SMART	IQ	3	0.47
Annotation Cluster 16	Enrichment Score: 1.44		Count	P_Value
	UP_KEYWORDS	Biological rhythms	8	0.011
	GOTERM_BP_DIRECT	rhythmic process	8	0.012
	GOTERM_BP_DIRECT	regulation of circadian rhythm	3	0.36
Annotation Cluster 17	Enrichment Score: 1.44		Count	P_Value
	INTERPRO	Calponin homology domain	10	0.0035
	INTERPRO	Actinin-type, actin-binding, conserved site	6	0.007
	UP_SEQ_FEATURE	domain:Actin-binding	5	0.0084
	GOTERM_MF_DIRECT	ankyrin binding	5	0.011
	SMART	CH	10	0.013
	INTERPRO	Spectrin/alpha-actinin	6	0.015
	UP_SEQ_FEATURE	domain:CH 1	5	0.03
	UP_SEQ_FEATURE	domain:CH 2	5	0.03
	SMART	SPEC	6	0.039
	INTERPRO	Spectrin repeat	5	0.043
	INTERPRO	Plectin repeat	3	0.049
	SMART	PLEC	3	0.078
	UP_SEQ_FEATURE	repeat:Spectrin 4	3	0.21
	UP_SEQ_FEATURE	repeat:Spectrin 3	3	0.24
	UP_SEQ_FEATURE	repeat:Spectrin 1	3	0.27
	UP_SEQ_FEATURE	repeat:Spectrin 2	3	0.27
Annotation Cluster 18	Enrichment Score: 1.41		Count	P_Value
	UP_KEYWORDS	Transcription	30	0.015
	UP_KEYWORDS	Transcription regulation	29	0.017
	GOTERM_BP_DIRECT	transcription, DNA-templated	29	0.051
	GOTERM_BP_DIRECT	regulation of transcription, DNA-templated	29	0.06
	GOTERM_MF_DIRECT	DNA binding	23	0.11
Annotation Cluster 19	Enrichment Score: 1.38		Count	P_Value
	GOTERM_CC_DIRECT	intermediate filament	9	0.00083
	GOTERM_MF_DIRECT	structural molecule activity	12	0.0037
	UP_KEYWORDS	Intermediate filament	6	0.018
	INTERPRO	Intermediate filament protein, conserved site	5	0.043
	UP_SEQ_FEATURE	region of interest:Rod	5	0.052
	UP_SEQ_FEATURE	region of interest:Linker 1	5	0.052
	UP_SEQ_FEATURE	region of interest:Tail	5	0.052
	UP_SEQ_FEATURE	region of interest:Coil 1B	5	0.052
	UP_SEQ_FEATURE	region of interest:Coil 1A	5	0.052
	INTERPRO	Intermediate filament protein	5	0.06
	UP_SEQ_FEATURE	region of interest:Head	5	0.061
	UP_SEQ_FEATURE	region of interest:Coil 2	4	0.09
	SMART	SM01391	5	0.12
	UP_SEQ_FEATURE	region of interest:Linker 2	3	0.16
	UP_SEQ_FEATURE	region of interest:Linker 12	3	0.3
Annotation Cluster 20	Enrichment Score: 1.37		Count	P_Value
	GOTERM_MF_DIRECT	phosphatidylinositol-5-phosphate binding	4	0.014
	GOTERM_MF_DIRECT	phosphatidylinositol-3,5-bisphosphate binding	4	0.029
	GOTERM_MF_DIRECT	phosphatidylinositol-3-phosphate binding	4	0.077
	GOTERM_MF_DIRECT	phosphatidylinositol-4-phosphate binding	4	0.11
Annotation Cluster 21	Enrichment Score: 1.26		Count	P_Value
	GOTERM_CC_DIRECT	A band	7	0.0022
	GOTERM_CC_DIRECT	myosin complex	7	0.0095
	UP_SEQ_FEATURE	domain:EF-hand 3	3	0.59
	UP_SEQ_FEATURE	domain:EF-hand 2	4	0.76
Annotation Cluster 22	Enrichment Score: 1.25		Count	P_Value
	UP_SEQ_FEATURE	domain:CNH	3	0.045
	INTERPRO	Citron-like	3	0.049
	SMART	CNH	3	0.078
Annotation Cluster 23	Enrichment Score: 1.16		Count	P_Value
	UP_SEQ_FEATURE	repeat:ARM 1	4	0.016
	GOTERM_BP_DIRECT	single organismal cell-cell adhesion	9	0.019
	UP_SEQ_FEATURE	repeat:ARM 3	4	0.051
	UP_SEQ_FEATURE	repeat:ARM 2	4	0.051
	UP_SEQ_FEATURE	repeat:ARM 4	4	0.051
	INTERPRO	Armadillo	4	0.13
	SMART	ARM	4	0.2
	INTERPRO	Armadillo-like helical	8	0.44
Annotation Cluster 24	Enrichment Score: 1.1		Count	P_Value
	GOTERM_MF_DIRECT	protein kinase A catalytic subunit binding	4	0.029
	BIOCARTA	Sonic Hedgehog (Shh) Pathway	3	0.078
	BIOCARTA	NFAT and Hypertrophy of the heart (Transcription in the broken heart)	5	0.22
Annotation Cluster 25	Enrichment Score: 1.09		Count	P_Value
	KEGG_PATHWAY	Insulin resistance	12	7.6e-05
	KEGG_PATHWAY	Insulin signaling pathway	13	0.00083
	KEGG_PATHWAY	Glucagon signaling pathway	10	0.0014
	KEGG_PATHWAY	Adipocytokine signaling pathway	6	0.031
	KEGG_PATHWAY	AMPK signaling pathway	7	0.12
	UP_KEYWORDS	Fatty acid biosynthesis	3	0.6
	GOTERM_BP_DIRECT	fatty acid biosynthetic process	3	0.75
	UP_KEYWORDS	Fatty acid metabolism	5	0.77
	UP_KEYWORDS	Lipid biosynthesis	4	0.86
	GOTERM_BP_DIRECT	lipid metabolic process	11	0.88
	UP_KEYWORDS	Lipid metabolism	9	0.9
	GOTERM_BP_DIRECT	fatty acid metabolic process	5	0.92
Annotation Cluster 26	Enrichment Score: 1.09		Count	P_Value
	KEGG_PATHWAY	Oxytocin signaling pathway	9	0.025
	KEGG_PATHWAY	Vascular smooth muscle contraction	6	0.11
	KEGG_PATHWAY	Regulation of actin cytoskeleton	10	0.2
Annotation Cluster 27	Enrichment Score: 1.09		Count	P_Value
	INTERPRO	SMAD/FHA domain	4	0.035
	UP_SEQ_FEATURE	domain:FHA	3	0.11
	INTERPRO	Forkhead-associated (FHA) domain	3	0.15
Annotation Cluster 28	Enrichment Score: 1.07		Count	P_Value
	KEGG_PATHWAY	Adherens junction	7	0.023
	GOTERM_CC_DIRECT	adherens junction	6	0.032
	GOTERM_CC_DIRECT	apical junction complex	3	0.12
	GOTERM_CC_DIRECT	apical part of cell	4	0.58
Annotation Cluster 29	Enrichment Score: 1.07		Count	P_Value
	INTERPRO	Alpha crystallin/Hsp20 domain	4	0.018
	INTERPRO	Alpha crystallin/Heat shock protein	3	0.093
	INTERPRO	HSP20-like chaperone	3	0.37
Annotation Cluster 30	Enrichment Score: 0.99		Count	P_Value
	GOTERM_BP_DIRECT	canonical Wnt signaling pathway	5	0.0054
	BIOCARTA	Presenilin action in Notch and Wnt signaling	3	0.05
	GOTERM_CC_DIRECT	dendritic shaft	4	0.13
	KEGG_PATHWAY	Wnt signaling pathway	4	0.35
	GOTERM_BP_DIRECT	positive regulation of apoptotic process	7	0.85
Annotation Cluster 31	Enrichment Score: 0.96		Count	P_Value
	GOTERM_BP_DIRECT	sodium ion transport	5	0.0079
	UP_KEYWORDS	Sodium	4	0.035
	UP_KEYWORDS	Sodium transport	4	0.035
	GOTERM_BP_DIRECT	transmembrane transport	9	0.053
	KEGG_PATHWAY	Pancreatic secretion	3	0.59
	GOTERM_BP_DIRECT	ion transport	6	0.83
	UP_KEYWORDS	Ion transport	6	0.83
Annotation Cluster 32	Enrichment Score: 0.91		Count	P_Value
	UP_KEYWORDS	Thick filament	3	0.094
	GOTERM_CC_DIRECT	myosin filament	3	0.094
	GOTERM_BP_DIRECT	muscle contraction	5	0.21
Annotation Cluster 33	Enrichment Score: 0.9		Count	P_Value
	KEGG_PATHWAY	Thyroid hormone signaling pathway	8	0.015
	KEGG_PATHWAY	Neurotrophin signaling pathway	7	0.058
	KEGG_PATHWAY	Signaling pathways regulating pluripotency of stem cells	4	0.062
	KEGG_PATHWAY	Prostate cancer	5	0.082
	KEGG_PATHWAY	Melanogenesis	4	0.18
	KEGG_PATHWAY	Influenza A	6	0.28
	KEGG_PATHWAY	T cell receptor signaling pathway	4	0.31
	KEGG_PATHWAY	Endometrial cancer	3	0.34
	KEGG_PATHWAY	Prolactin signaling pathway	3	0.37
Annotation Cluster 34	Enrichment Score: 0.81		Count	P_Value
	INTERPRO	Diacylglycerol/phorbol-ester binding	3	0.093
	INTERPRO	Protein kinase C-like, phorbol ester/diacylglycerol binding	4	0.1
	SMART	C1	3	0.4
Annotation Cluster 35	Enrichment Score: 0.8		Count	P_Value
	GOTERM_MF_DIRECT	actinin binding	4	0.02
	INTERPRO	Zinc finger, LIM-type	7	0.086
	UP_KEYWORDS	LIM domain	7	0.087
	SMART	LIM	7	0.21
	UP_SEQ_FEATURE	domain:LIM zinc-binding	3	0.24
	UP_SEQ_FEATURE	domain:LIM zinc-binding 1	3	0.57
	UP_SEQ_FEATURE	domain:LIM zinc-binding 2	3	0.57
Annotation Cluster 36	Enrichment Score: 0.8		Count	P_Value
	INTERPRO	B30.2/SPRY domain	4	0.084
	INTERPRO	SPla/RYanodine receptor SPRY	4	0.084
	INTERPRO	Concanavalin A-like lectin/glucanase, subgroup	6	0.25
	SMART	SPRY	3	0.37
Annotation Cluster 37	Enrichment Score: 0.76		Count	P_Value
	BIOCARTA	GATA3 participate in activating the Th2 cytokine genes expression	3	0.14
	BIOCARTA	Transcription factor CREB and its extracellular signals	4	0.15
	BIOCARTA	Stathmin and breast cancer resistance to antimicrotubule agents	3	0.18
	BIOCARTA	NFAT and Hypertrophy of the heart (Transcription in the broken heart)	5	0.22
Annotation Cluster 38	Enrichment Score: 0.76		Count	P_Value
	KEGG_PATHWAY	ErbB signaling pathway	6	0.046
	KEGG_PATHWAY	Prostate cancer	5	0.082
	KEGG_PATHWAY	Pathways in cancer	10	0.26
	KEGG_PATHWAY	PI3K-Akt signaling pathway	5	0.93
Annotation Cluster 39	Enrichment Score: 0.75		Count	P_Value
	INTERPRO	EPS15 homology (EH)	4	0.018
	SMART	EH	4	0.036
	INTERPRO	EF-hand domain	10	0.069
	UP_SEQ_FEATURE	domain:EF-hand	4	0.09
	INTERPRO	EF-hand-like domain	11	0.13
	INTERPRO	EF-Hand 1, calcium-binding site	8	0.16
	GOTERM_MF_DIRECT	calcium ion binding	15	0.5
	UP_KEYWORDS	Calcium	17	0.54
	UP_SEQ_FEATURE	domain:EF-hand 1	5	0.59
	SMART	EFh	5	0.65
	UP_SEQ_FEATURE	domain:EF-hand 2	4	0.76
Annotation Cluster 40	Enrichment Score: 0.68		Count	P_Value
	KEGG_PATHWAY	Neurotrophin signaling pathway	7	0.058
	BIOCARTA	Bioactive Peptide Induced Signaling Pathway	6	0.087
	KEGG_PATHWAY	GnRH signaling pathway	4	0.33
	BIOCARTA	Links between Pyk2 and Map Kinases	3	0.48
	BIOCARTA	fMLP induced chemokine gene expression in HMC-1 cells	3	0.51
Annotation Cluster 41	Enrichment Score: 0.66		Count	P_Value
	KEGG_PATHWAY	ErbB signaling pathway	6	0.046
	KEGG_PATHWAY	Glioma	3	0.39
	KEGG_PATHWAY	HIF-1 signaling pathway	4	0.56
Annotation Cluster 42	Enrichment Score: 0.61		Count	P_Value
	UP_KEYWORDS	Virion	4	0.15
	UP_KEYWORDS	Viral nucleoprotein	4	0.15
	GOTERM_CC_DIRECT	viral nucleocapsid	4	0.15
	UP_KEYWORDS	Ribonucleoprotein	7	1
Annotation Cluster 43	Enrichment Score: 0.6		Count	P_Value
	INTERPRO	FERM domain	3	0.2
	INTERPRO	FERM central domain	3	0.23
	INTERPRO	Band 4.1 domain	3	0.23
	UP_SEQ_FEATURE	domain:FERM	3	0.24
	INTERPRO	FERM/acyl-CoA-binding protein, 3-helical bundle	3	0.29
	SMART	B41	3	0.33
Annotation Cluster 44	Enrichment Score: 0.58		Count	P_Value
	BIOCARTA	Caspase Cascade in Apoptosis	4	0.084
	BIOCARTA	HIV-I Nef	5	0.25
	BIOCARTA	Induction of apoptosis through DR3 and DR4/5 Death Receptors	3	0.37
	BIOCARTA	TNFR1 Signaling Pathway	3	0.37
	BIOCARTA	FAS signaling pathway ( CD95 )	3	0.44
Annotation Cluster 45	Enrichment Score: 0.51		Count	P_Value
	GOTERM_CC_DIRECT	sarcoplasmic reticulum membrane	4	0.13
	GOTERM_CC_DIRECT	sarcoplasmic reticulum	4	0.44
	UP_KEYWORDS	Sarcoplasmic reticulum	3	0.51
Annotation Cluster 46	Enrichment Score: 0.51		Count	P_Value
	GOTERM_BP_DIRECT	xenophagy	5	0.22
	GOTERM_BP_DIRECT	positive regulation of defense response to virus by host	5	0.28
	GOTERM_BP_DIRECT	mitophagy in response to mitochondrial depolarization	5	0.49
Annotation Cluster 47	Enrichment Score: 0.49		Count	P_Value
	UP_SEQ_FEATURE	repeat:1	9	0.051
	UP_SEQ_FEATURE	repeat:3	7	0.1
	UP_SEQ_FEATURE	repeat:2	8	0.12
	UP_SEQ_FEATURE	repeat:7	4	0.41
	UP_SEQ_FEATURE	repeat:9	3	0.48
	UP_SEQ_FEATURE	repeat:10	3	0.51
	UP_SEQ_FEATURE	repeat:4	4	0.6
	UP_SEQ_FEATURE	repeat:8	3	0.63
	UP_SEQ_FEATURE	repeat:5	3	0.73
	UP_SEQ_FEATURE	repeat:6	3	0.73
Annotation Cluster 48	Enrichment Score: 0.4		Count	P_Value
	GOTERM_CC_DIRECT	mitotic spindle	6	0.0039
	GOTERM_CC_DIRECT	kinetochore	5	0.35
	GOTERM_BP_DIRECT	mitotic nuclear division	7	0.45
	UP_KEYWORDS	Chromosome	7	0.46
	UP_KEYWORDS	Mitosis	6	0.48
	GOTERM_BP_DIRECT	cell division	9	0.51
	UP_KEYWORDS	Kinetochore	3	0.62
	GOTERM_CC_DIRECT	chromosome	6	0.63
	UP_KEYWORDS	Cell division	8	0.63
	GOTERM_BP_DIRECT	cell cycle	10	0.8
	UP_KEYWORDS	Centromere	3	0.81
	UP_KEYWORDS	Cell cycle	10	0.81
	GOTERM_CC_DIRECT	chromosome, centromeric region	3	0.82
Annotation Cluster 49	Enrichment Score: 0.35		Count	P_Value
	GOTERM_BP_DIRECT	glycogen metabolic process	4	0.2
	UP_KEYWORDS	Glycogen metabolism	3	0.32
	UP_KEYWORDS	Carbohydrate metabolism	4	0.69
	GOTERM_BP_DIRECT	carbohydrate metabolic process	5	0.92
Annotation Cluster 50	Enrichment Score: 0.34		Count	P_Value
	INTERPRO	Tetratricopeptide-like helical	8	0.24
	INTERPRO	Tetratricopeptide repeat-containing domain	5	0.38
	INTERPRO	Tetratricopeptide repeat	5	0.38
	UP_KEYWORDS	TPR repeat	5	0.5
	SMART	TPR	5	0.52
	UP_SEQ_FEATURE	repeat:TPR 3	4	0.56
	UP_SEQ_FEATURE	repeat:TPR 2	4	0.61
	UP_SEQ_FEATURE	repeat:TPR 1	4	0.61
Annotation Cluster 51	Enrichment Score: 0.23		Count	P_Value
	UP_KEYWORDS	Zinc	30	0.28
	UP_KEYWORDS	Metal-binding	55	0.8
	GOTERM_MF_DIRECT	metal ion binding	55	0.88
Annotation Cluster 52	Enrichment Score: 0.21		Count	P_Value
	KEGG_PATHWAY	Central carbon metabolism in cancer	5	0.11
	KEGG_PATHWAY	Glycolysis / Gluconeogenesis	3	0.83
	KEGG_PATHWAY	Biosynthesis of amino acids	3	0.85
	KEGG_PATHWAY	Carbon metabolism	5	0.85
	KEGG_PATHWAY	Biosynthesis of antibiotics	8	0.85
	GOTERM_BP_DIRECT	metabolic process	11	0.98
Annotation Cluster 53	Enrichment Score: 0.19		Count	P_Value
	UP_KEYWORDS	SH2 domain	3	0.6
	INTERPRO	SH2 domain	3	0.62
	SMART	SH2	3	0.72
Annotation Cluster 54	Enrichment Score: 0.18		Count	P_Value
	GOTERM_BP_DIRECT	cellular response to DNA damage stimulus	8	0.46
	UP_KEYWORDS	DNA damage	5	0.73
	GOTERM_BP_DIRECT	DNA repair	5	0.73
	UP_KEYWORDS	DNA repair	4	0.81
Annotation Cluster 55	Enrichment Score: 0.16		Count	P_Value
	KEGG_PATHWAY	RNA transport	7	0.44
	UP_KEYWORDS	mRNA transport	3	0.85
	GOTERM_BP_DIRECT	mRNA transport	3	0.86
Annotation Cluster 56	Enrichment Score: 0.16		Count	P_Value
	UP_KEYWORDS	Angiogenesis	5	0.36
	UP_KEYWORDS	Adaptive immunity	3	0.53
	GOTERM_BP_DIRECT	adaptive immune response	3	0.64
	GOTERM_BP_DIRECT	immune system process	5	0.98
	UP_KEYWORDS	Immunity	5	0.98
	GOTERM_BP_DIRECT	innate immune response	3	1
Annotation Cluster 57	Enrichment Score: 0.13		Count	P_Value
	KEGG_PATHWAY	Protein processing in endoplasmic reticulum	8	0.45
	GOTERM_MF_DIRECT	unfolded protein binding	4	0.78
	GOTERM_BP_DIRECT	protein folding	5	0.92
	GOTERM_CC_DIRECT	melanosome	3	0.96
Annotation Cluster 58	Enrichment Score: 0.13		Count	P_Value
	UP_KEYWORDS	Repressor	9	0.32
	GOTERM_BP_DIRECT	RNA splicing	10	0.52
	UP_KEYWORDS	mRNA splicing	9	0.64
	UP_KEYWORDS	mRNA processing	9	0.79
	UP_SEQ_FEATURE	domain:RRM 1	3	0.83
	UP_SEQ_FEATURE	domain:RRM 2	3	0.83
	INTERPRO	RNA recognition motif domain	6	0.85
	GOTERM_BP_DIRECT	mRNA processing	9	0.86
	INTERPRO	Nucleotide-binding, alpha-beta plait	6	0.91
	KEGG_PATHWAY	Spliceosome	4	0.91
	GOTERM_CC_DIRECT	spliceosomal complex	4	0.92
	SMART	RRM	6	0.95
Annotation Cluster 59	Enrichment Score: 0.08		Count	P_Value
	KEGG_PATHWAY	Non-alcoholic fatty liver disease (NAFLD)	7	0.55
	KEGG_PATHWAY	Huntington's disease	7	0.72
	KEGG_PATHWAY	Alzheimer's disease	7	0.75
	KEGG_PATHWAY	Parkinson's disease	6	0.79
	GOTERM_CC_DIRECT	respiratory chain	3	0.91
	UP_KEYWORDS	Respiratory chain	3	0.92
	UP_KEYWORDS	Electron transport	3	0.98
	UP_KEYWORDS	Mitochondrion inner membrane	5	1
	GOTERM_CC_DIRECT	mitochondrial inner membrane	9	1
Annotation Cluster 60	Enrichment Score: 0.08		Count	P_Value
	KEGG_PATHWAY	Ubiquitin mediated proteolysis	4	0.62
	GOTERM_MF_DIRECT	ubiquitin-protein transferase activity	4	0.83
	UP_KEYWORDS	Ubl conjugation pathway	7	0.96
	GOTERM_MF_DIRECT	ligase activity	6	0.97
Annotation Cluster 61	Enrichment Score: 0.07		Count	P_Value
	UP_KEYWORDS	RNA-binding	18	0.67
	GOTERM_MF_DIRECT	nucleic acid binding	12	0.84
	GOTERM_MF_DIRECT	RNA binding	20	0.92
	GOTERM_CC_DIRECT	intracellular ribonucleoprotein complex	11	0.98
Annotation Cluster 62	Enrichment Score: 0.06		Count	P_Value
	INTERPRO	WD40/YVTN repeat-like-containing domain	6	0.65
	INTERPRO	WD40-repeat-containing domain	5	0.78
	INTERPRO	WD40 repeat	4	0.81
	UP_SEQ_FEATURE	repeat:WD 5	3	0.89
	SMART	WD40	4	0.92
	UP_SEQ_FEATURE	repeat:WD 4	3	0.93
	UP_KEYWORDS	WD repeat	3	0.94
	UP_SEQ_FEATURE	repeat:WD 2	3	0.94
	UP_SEQ_FEATURE	repeat:WD 1	3	0.94
	UP_SEQ_FEATURE	repeat:WD 3	3	0.94
Annotation Cluster 63	Enrichment Score: 0.06		Count	P_Value
	GOTERM_BP_DIRECT	protein transport	19	0.85
	UP_KEYWORDS	Transport	42	0.87
	GOTERM_BP_DIRECT	transport	42	0.88
	UP_KEYWORDS	Protein transport	17	0.91
Annotation Cluster 64	Enrichment Score: 0.05		Count	P_Value
	GOTERM_MF_DIRECT	endopeptidase activity	4	0.67
	GOTERM_BP_DIRECT	positive regulation of apoptotic process	7	0.85
	UP_KEYWORDS	Protease	4	1
	GOTERM_BP_DIRECT	proteolysis	5	1
	GOTERM_MF_DIRECT	peptidase activity	4	1
Annotation Cluster 65	Enrichment Score: 0.04		Count	P_Value
	UP_KEYWORDS	Lyase	4	0.88
	GOTERM_MF_DIRECT	lyase activity	4	0.9
	GOTERM_BP_DIRECT	metabolic process	11	0.98
Annotation Cluster 66	Enrichment Score: 0.03		Count	P_Value
	GOTERM_CC_DIRECT	catalytic step 2 spliceosome	3	0.91
	GOTERM_CC_DIRECT	spliceosomal complex	4	0.92
	UP_KEYWORDS	Spliceosome	3	0.95
Annotation Cluster 67	Enrichment Score: 0.03		Count	P_Value
	GOTERM_CC_DIRECT	endoplasmic reticulum	29	0.9
	UP_KEYWORDS	Endoplasmic reticulum	19	0.95
	GOTERM_CC_DIRECT	endoplasmic reticulum membrane	12	0.96
Annotation Cluster 68	Enrichment Score: 0.02		Count	P_Value
	UP_SEQ_FEATURE	topological domain:Extracellular	13	0.85
	UP_SEQ_FEATURE	topological domain:Cytoplasmic	23	0.91
	UP_SEQ_FEATURE	transmembrane region	32	1
	GOTERM_CC_DIRECT	integral component of membrane	44	1
	UP_KEYWORDS	Transmembrane	43	1
	UP_KEYWORDS	Transmembrane helix	41	1
	UP_SEQ_FEATURE	glycosylation site:N-linked (GlcNAc...)	16	1
Annotation Cluster 69	Enrichment Score: 0.01		Count	P_Value
	GOTERM_MF_DIRECT	catalytic activity	12	0.98
	GOTERM_BP_DIRECT	metabolic process	11	0.98
	KEGG_PATHWAY	Metabolic pathways	21	1
Annotation Cluster 70	Enrichment Score: 0.01		Count	P_Value
	INTERPRO	Small GTP-binding protein domain	3	0.97
	GOTERM_MF_DIRECT	GTP binding	8	0.98
	GOTERM_MF_DIRECT	GTPase activity	4	0.99
	UP_SEQ_FEATURE	nucleotide phosphate-binding region:GTP	4	1
	UP_KEYWORDS	GTP-binding	4	1
Annotation Cluster 71	Enrichment Score: 0		Count	P_Value
	UP_SEQ_FEATURE	disulfide bond	17	1
	UP_KEYWORDS	Disulfide bond	21	1
	UP_SEQ_FEATURE	glycosylation site:N-linked (GlcNAc...)	16	1
	UP_SEQ_FEATURE	signal peptide	11	1
	UP_KEYWORDS	Signal	18	1
Annotation Cluster 72	Enrichment Score: 0		Count	P_Value
	UP_SEQ_FEATURE	transit peptide:Mitochondrion	9	1
	GOTERM_BP_DIRECT	oxidation-reduction process	9	1
	UP_KEYWORDS	Transit peptide	10	1
	UP_KEYWORDS	Oxidoreductase	5	1
	UP_KEYWORDS	Mitochondrion	25	1
	GOTERM_MF_DIRECT	oxidoreductase activity	5	1
