# Supplementary material for: Molecular dissection of Chagas induced cardiomyopathy reveals central disease associated and druggable signaling pathways
Source: PLoS Negl Trop Dis. 2020 May 20;14(5):e0007980. doi: 10.1371/journal.pntd.0007980 (PMC7279607; doi:10.1371/journal.pntd.0007980)
Supplement: S5 Table — (XLSX) [file pntd.0007980.s009.xlsx]

## Sheet: Increased
ID	Protein	Gene	Flank_Seq	Position	Code	Kinase	Kinase	Score
A0A087WQT6_SSTERRMSLEGREEL	A0A087WQT6	Casp8	SSTERRMSLEGREEL	208	S	CAMK	CAMK/MAPKAPK/MK5	21.909
A0A0G2JFH2_EGRKEIASPPCVEKL	A0A0G2JFH2	Map4	EGRKEIASPPCVEKL	570	S	CMGC	CMGC/MAPK/JNK/JNK2	34.5
A0A0N4SVK8_RQVGLAHSPEPPVPN	A0A0N4SVK8	Adprhl1	RQVGLAHSPEPPVPN	1409	S	CMGC	CMGC/CDK/CDK4/CDK6	19
A0A0R4J0J0_ASERNSKSPTEYHEP	A0A0R4J0J0	Palmd	ASERNSKSPTEYHEP	252	S	CMGC	CMGC/CDK/CDK5/CDK5	18.012
A0A0R4J0J0_ASERNSKSPTEYHEP	A0A0R4J0J0	Palmd	ASERNSKSPTEYHEP	252	S	CMGC	CMGC/CDK/CDK5/CDK5	18.012
A0A0R4J0J0_ASERNSKSPTEYHEP	A0A0R4J0J0	Palmd	ASERNSKSPTEYHEP	252	S	CMGC	CMGC/CDK/CDK5/CDK5	18.012
A0A0R4J0J0_ELSPSRASPGKSGPQ	A0A0R4J0J0	Palmd	ELSPSRASPGKSGPQ	375	S	CMGC	CMGC/CDK/CDK5/CDK5	26.864
A0A0R4J0J0_ELSPSRASPGKSGPQ	A0A0R4J0J0	Palmd	ELSPSRASPGKSGPQ	375	S	CMGC	CMGC/CDK/CDK5/CDK5	26.864
A0A0R4J0J0_ELSPSRASPGKSGPQ	A0A0R4J0J0	Palmd	ELSPSRASPGKSGPQ	375	S	CMGC	CMGC/CDK/CDK5/CDK5	26.864
A0A0R4J0J0_ELSPSRASPGKSGPQ	A0A0R4J0J0	Palmd	ELSPSRASPGKSGPQ	375	S	CMGC	CMGC/CDK/CDK5/CDK5	26.864
A0A0R4J0J0_ERNSKSPTEYHEPVY	A0A0R4J0J0	Palmd	ERNSKSPTEYHEPVY	254	T	CMGC	CMGC/DYRK/DYRK2	11.5
A0A0R4J0J0_ERNSKSPTEYHEPVY	A0A0R4J0J0	Palmd	ERNSKSPTEYHEPVY	254	T	CMGC	CMGC/DYRK/DYRK2	11.5
A0A0R4J0J0_ERNSKSPTEYHEPVY	A0A0R4J0J0	Palmd	ERNSKSPTEYHEPVY	254	T	CMGC	CMGC/DYRK/DYRK2	11.5
A0A0R4J0J0_GKSGPQCSSPTCQEE	A0A0R4J0J0	Palmd	GKSGPQCSSPTCQEE	384	S	CAMK	CAMK/CAMKL/AMPK/AMPKA2	10.5
A0A0R4J0J0_GKSGPQCSSPTCQEE	A0A0R4J0J0	Palmd	GKSGPQCSSPTCQEE	384	S	CAMK	CAMK/CAMKL/AMPK/AMPKA2	10.5
A0A0R4J0J0_GPQCSSPTCQEETED	A0A0R4J0J0	Palmd	GPQCSSPTCQEETED	387	T	STE	STE/STE20/MST	40.211
A0A0R4J0J0_KSGPQCSSPTCQEET	A0A0R4J0J0	Palmd	KSGPQCSSPTCQEET	385	S	CMGC	CMGC/MAPK/JNK/JNK3	13.312
A0A0R4J0J0_KSGPQCSSPTCQEET	A0A0R4J0J0	Palmd	KSGPQCSSPTCQEET	385	S	CMGC	CMGC/MAPK/JNK/JNK3	13.312
A0A0R4J0J0_KSGPQCSSPTCQEET	A0A0R4J0J0	Palmd	KSGPQCSSPTCQEET	385	S	CMGC	CMGC/MAPK/JNK/JNK3	13.312
A0A0R4J0J0_NPFCRPVTPQRERVI	A0A0R4J0J0	Palmd	NPFCRPVTPQRERVI	270	T	CMGC	CMGC/MAPK/ERK/Erk1	28.535
A0A0R4J0J0_NPFCRPVTPQRERVI	A0A0R4J0J0	Palmd	NPFCRPVTPQRERVI	270	T	CMGC	CMGC/MAPK/ERK/Erk1	28.535
A0A0R4J0J0_RQASERNSKSPTEYH	A0A0R4J0J0	Palmd	RQASERNSKSPTEYH	250	S	AGC	AGC/RSK/MSK/RPS6KA5	14.667
A0A0R4J0J0_RQASERNSKSPTEYH	A0A0R4J0J0	Palmd	RQASERNSKSPTEYH	250	S	AGC	AGC/RSK/MSK/RPS6KA5	14.667
A0A0R4J0J0_RQNEHEVSPRMELSP	A0A0R4J0J0	Palmd	RQNEHEVSPRMELSP	364	S	CMGC	CMGC/CDK/CDK4/CDK6	15.5
A0A0R4J0J0_VSPRMELSPSRASPG	A0A0R4J0J0	Palmd	VSPRMELSPSRASPG	370	S	CMGC	CMGC/CDK/CDK5/CDK5	22.531
A0A0R4J0J0_VSPRMELSPSRASPG	A0A0R4J0J0	Palmd	VSPRMELSPSRASPG	370	S	CMGC	CMGC/CDK/CDK5/CDK5	22.531
A0A0R4J0J0_VSPRMELSPSRASPG	A0A0R4J0J0	Palmd	VSPRMELSPSRASPG	370	S	CMGC	CMGC/CDK/CDK5/CDK5	22.531
A0A0R4J1M7_GVDTVSRSSLEMSPL	A0A0R4J1M7	Scn5a	GVDTVSRSSLEMSPL	459	S	CMGC	CMGC/CK2	10.293
A0A0R4J1M7_IRGVDTVSRSSLEMS	A0A0R4J1M7	Scn5a	IRGVDTVSRSSLEMS	457	S	AGC	AGC/PKC/PKCa/PRKCB	15.086
A0A0R4J1M7_IRGVDTVSRSSLEMS	A0A0R4J1M7	Scn5a	IRGVDTVSRSSLEMS	457	S	AGC	AGC/PKC/PKCa/PRKCB	15.086
A0A0R4J1M7_PRALNQLSLTHGLSR	A0A0R4J1M7	Scn5a	PRALNQLSLTHGLSR	510	S	CAMK	CAMK/RAD53/CHK2	12.545
A0A0R4J1M7_VDTVSRSSLEMSPLA	A0A0R4J1M7	Scn5a	VDTVSRSSLEMSPLA	460	S	AGC	AGC/PKC/PKCa/PRKCB	12.483
A0A0R4J1M7_VDTVSRSSLEMSPLA	A0A0R4J1M7	Scn5a	VDTVSRSSLEMSPLA	460	S	AGC	AGC/PKC/PKCa/PRKCB	12.483
A0A0R4J2B2_GASAGAPSPTLELAS	A0A0R4J2B2	Kctd12	GASAGAPSPTLELAS	178	S	CMGC	CMGC/MAPK/JNK/JNK2	39.235
A0A0U1RPL0_TGKGPPQSPVFEGVY	A0A0U1RPL0	Atxn2l	TGKGPPQSPVFEGVY	109	S	CMGC	CMGC/MAPK/JNK/JNK2	40.706
A0A140LIF8_KNKHFNTSMESQETQ	A0A140LIF8	Irgm2	KNKHFNTSMESQETQ	333	S	Other	Other/PLK/PLK2	11.233
A0A1B0GS91_FFSERSISFPEVPRS	A0A1B0GS91	Svil	FFSERSISFPEVPRS	307	S	CAMK	CAMK/MAPKAPK	18.766
A0A1B0GS91_RSPKQIPSSPLQQPA	A0A1B0GS91	Svil	RSPKQIPSSPLQQPA	320	S	CAMK	CAMK/CAMKL/AMPK/AMPKA2	9.25
A0A1B0GS91_RSPKQIPSSPLQQPA	A0A1B0GS91	Svil	RSPKQIPSSPLQQPA	320	S	CAMK	CAMK/CAMKL/AMPK/AMPKA2	9.25
A0A1B0GS91_RSPKQIPSSPLQQPA	A0A1B0GS91	Svil	RSPKQIPSSPLQQPA	320	S	CAMK	CAMK/CAMKL/AMPK/AMPKA2	9.25
A0A1B0GS91_SFPEVPRSPKQIPSS	A0A1B0GS91	Svil	SFPEVPRSPKQIPSS	314	S	CMGC	CMGC/MAPK/JNK/JNK2	32.676
A0A1B0GS91_SFPEVPRSPKQIPSS	A0A1B0GS91	Svil	SFPEVPRSPKQIPSS	314	S	CMGC	CMGC/MAPK/JNK/JNK2	32.676
A0A1B0GS91_SPKQIPSSPLQQPAS	A0A1B0GS91	Svil	SPKQIPSSPLQQPAS	321	S	CMGC	CMGC/MAPK/ERK/Erk1	32.132
A0A1B0GS91_SPLQQPASPNHPGDS	A0A1B0GS91	Svil	SPLQQPASPNHPGDS	328	S	CMGC	CMGC/MAPK/ERK/Erk1	27.153
A0A1B0GS91_SPLQQPASPNHPGDS	A0A1B0GS91	Svil	SPLQQPASPNHPGDS	328	S	CMGC	CMGC/MAPK/ERK/Erk1	27.153
A0A1B0GS91_SPLQQPASPNHPGDS	A0A1B0GS91	Svil	SPLQQPASPNHPGDS	328	S	CMGC	CMGC/MAPK/ERK/Erk1	27.153
A0A1B0GS91_SPLQQPASPNHPGDS	A0A1B0GS91	Svil	SPLQQPASPNHPGDS	328	S	CMGC	CMGC/MAPK/ERK/Erk1	27.153
A0A1B0GS91_SPNHPGDSPLPTEAR	A0A1B0GS91	Svil	SPNHPGDSPLPTEAR	335	S	CMGC	CMGC/MAPK/JNK/JNK2	37.412
A0A1B0GS91_SPNHPGDSPLPTEAR	A0A1B0GS91	Svil	SPNHPGDSPLPTEAR	335	S	CMGC	CMGC/MAPK/JNK/JNK2	37.412
A0A1L1STC6_RTHQRQSSLQQQKEF	A0A1L1STC6	Syne1	RTHQRQSSLQQQKEF	6218	S	AGC	AGC/PKC/PKCi	18.896
A2A5Y6_RVQSKIGSLDNITHV	A2A5Y6	Mapt	RVQSKIGSLDNITHV	664	S	AGC	AGC/PKC/PKCi	21.979
A2A9M4_ASLNLNRSRSLSNSN	A2A9M4	Dock7	ASLNLNRSRSLSNSN	894	S	AGC	AGC/GRK/GRK/GRK	9.722
A2A9M4_GQLERSPSGSAFGSQ	A2A9M4	Dock7	GQLERSPSGSAFGSQ	1422	S	CMGC	CMGC/DYRK/DYRK2	19.389
A2A9M4_LERSPSGSAFGSQEN	A2A9M4	Dock7	LERSPSGSAFGSQEN	1424	S	CAMK	CAMK/MAPKAPK/MNK	12.333
A2A9M4_LNLNRSRSLSNSNPD	A2A9M4	Dock7	LNLNRSRSLSNSNPD	896	S	CAMK	CAMK/MAPKAPK	19.026
A2A9M4_PSGSAFGSQENLRWR	A2A9M4	Dock7	PSGSAFGSQENLRWR	1428	S	CAMK	CAMK/CAMKL/MARK/MARK1	10.556
A2A9M4_PSGSAFGSQENLRWR	A2A9M4	Dock7	PSGSAFGSQENLRWR	1428	S	CAMK	CAMK/CAMKL/MARK/MARK1	10.556
A2AAY5_EAPRKASSDLSASTG	A2AAY5	Sh3pxd2b	EAPRKASSDLSASTG	500	S	CAMK	CAMK/MAPKAPK	14.169
A2AAY5_KEAPRKASSDLSAST	A2AAY5	Sh3pxd2b	KEAPRKASSDLSAST	499	S	AGC	AGC/RSK/MSK/RPS6KA5	15.741
A2AE27_QRLERQISQDVKLEP	A2AE27	Ampd2	QRLERQISQDVKLEP	113	S	CAMK	CAMK/CAMKL	13.198
A2AMM0_EVTKGGYSPQEGGDP	A2AMM0	Murc	EVTKGGYSPQEGGDP	325	S	CMGC	CMGC/MAPK/JNK/JNK2	31.588
A2AMM0_QEGGDPPTPEPLKVT	A2AMM0	Murc	QEGGDPPTPEPLKVT	334	T	CMGC	CMGC/MAPK/ERK/Erk1	25.701
A2AN08_AQQVRTGSTSSKEDD	A2AN08-5	#N/A	AQQVRTGSTSSKEDD	362	S	AGC	AGC/RSK/RSKp90/RPS6KA3	13.147
A2AN08_GSAQQVRTGSTSSKE	A2AN08-5	#N/A	GSAQQVRTGSTSSKE	360	T	Other	Other/IKK/IKKb/IKBKB	11.613
A2AN08_QQVRTGSTSSKEDDY	A2AN08-5	#N/A	QQVRTGSTSSKEDDY	363	T	TKL	TKL/STKR/STKR1	9.875
A2AN08_QVRTGSTSSKEDDYE	A2AN08-5	#N/A	QVRTGSTSSKEDDYE	364	S	CMGC	CMGC/CK2	13.545
A2APF7_AMALGDSSPQTTEPV	A2APF7	Zbp1	AMALGDSSPQTTEPV	384	S	CMGC	CMGC/MAPK/ERK/Erk1	23.139
A2APF7_GDSSPQTTEPVLREH	A2APF7	Zbp1	GDSSPQTTEPVLREH	388	T	CK1	CK1/CK1/CK1-D/CSNK1D	18.95
A2APF7_RAMALGDSSPQTTEP	A2APF7	Zbp1	RAMALGDSSPQTTEP	383	S	TKL	TKL/MLK	14.28
A2APM2_TVEDRKPSELNGEAS	A2APM2	Cd44	TVEDRKPSELNGEAS	735	S	CMGC	CMGC/DYRK/DYRK2	17
A2ARP8_EEEQSQGSSSYSDWV	A2ARP8	Map1a	EEEQSQGSSSYSDWV	355	S	CAMK	CAMK/MAPKAPK/MNK	15.889
A2ARP8_WDDGTNDSDLEKGAR	A2ARP8	Map1a	WDDGTNDSDLEKGAR	2320	S	CK1	CK1/CK1/CK1-D/CSNK1D	13.7
A2CG35_GAVSPALSGGQARRR	A2CG35	Rab12	GAVSPALSGGQARRR	72	S	CAMK	CAMK/MAPKAPK/MK5	14.273
A2CG35_GGSLGAVSPALSGGQ	A2CG35	Rab12	GGSLGAVSPALSGGQ	68	S	CMGC	CMGC/MAPK/JNK/JNK2	34
A3KGF9_KGVLEPRSPGVVSSP	A3KGF9	Uncharacterized protein C15orf52 homolog OS=Mus musculus	KGVLEPRSPGVVSSP	225	S	CMGC	CMGC/MAPK/ERK/Erk1	28.861
A6H8H2_PHVTRTHSFENVNCH	A6H8H2-2	#N/A	PHVTRTHSFENVNCH	1096	S	AGC	AGC/RSK/RSKp90/RPS6KA3	12.941
B1AR69_LRKKHADTVAELGEQ	B1AR69	Myh13	LRKKHADTVAELGEQ	1203	T	STE	STE/STE20/PAKA/PAK1	10.868
B1AZI6_GGGTSSSSIGNASKS	B1AZI6	Thoc2	GGGTSSSSIGNASKS	1212	S	CK1	CK1/TTBK/TTBK1	15.375
B1AZI6_GPGGGTSSSSIGNAS	B1AZI6	Thoc2	GPGGGTSSSSIGNAS	1210	S	STE	STE/STE20/PAKA/PAK3	10.533
B1AZI6_NGPGGGTSSSSIGNA	B1AZI6	Thoc2	NGPGGGTSSSSIGNA	1209	S	CAMK	CAMK/CAMKL/CHK1	11.897
B1AZI6_PGGGTSSSSIGNASK	B1AZI6	Thoc2	PGGGTSSSSIGNASK	1211	S	AGC	AGC/PKC/PKCa/PRKCB	13.362
B2RQK7_DEVYLSDSPAEPAPV	B2RQK7	Synpo2l	DEVYLSDSPAEPAPV	180	S	CMGC	CMGC/CDK/CDK5/CDK5	22.716
B2RQK7_GLRPRSPSPTPSLPP	B2RQK7	Synpo2l	GLRPRSPSPTPSLPP	792	S	CMGC	CMGC/DYRK/DYRK2	27.278
B2RQK7_GLRPRSPSPTPSLPP	B2RQK7	Synpo2l	GLRPRSPSPTPSLPP	792	S	CMGC	CMGC/DYRK/DYRK2	27.278
B2RQK7_NPGLRPRSPSPTPSL	B2RQK7	Synpo2l	NPGLRPRSPSPTPSL	790	S	CMGC	CMGC/MAPK/ERK/Erk1	28.59
B2RQK7_NPGLRPRSPSPTPSL	B2RQK7	Synpo2l	NPGLRPRSPSPTPSL	790	S	CMGC	CMGC/MAPK/ERK/Erk1	28.59
B2RQK7_RPRSPSPTPSLPPSW	B2RQK7	Synpo2l	RPRSPSPTPSLPPSW	794	T	CMGC	CMGC/MAPK/JNK/JNK2	47.5
B2RQK7_RPRSPSPTPSLPPSW	B2RQK7	Synpo2l	RPRSPSPTPSLPPSW	794	T	CMGC	CMGC/MAPK/JNK/JNK2	47.5
B2RQK7_RPRSPSPTPSLPPSW	B2RQK7	Synpo2l	RPRSPSPTPSLPPSW	794	T	CMGC	CMGC/MAPK/JNK/JNK2	47.5
B2RQK7_RSPSPTPSLPPSWKY	B2RQK7	Synpo2l	RSPSPTPSLPPSWKY	796	S	TKL	TKL/RAF/RAF	8.1
B9EHJ3_SKRNLRKSREDLSAQ	B9EHJ3	Tjp1	SKRNLRKSREDLSAQ	617	S	Other	Other/AUR/AurC	11.833
D3YZV8_MRHSQASSDDDSSRN	D3YZV8	Ccdc8	MRHSQASSDDDSSRN	243	S	CMGC	CMGC/CK2	16.429
D3Z0N2_KESFDSQSLINNQSK	D3Z0N2	Sorbs2	KESFDSQSLINNQSK	46	S	AGC	AGC/GRK/BARK/BARK1	20.857
D3Z0N2_LQDKRSPTQAPPPPA	D3Z0N2	Sorbs2	LQDKRSPTQAPPPPA	30	T	CMGC	CMGC/DYRK/DYRK2	17.222
D3Z0N2_PNLQDKRSPTQAPPP	D3Z0N2	Sorbs2	PNLQDKRSPTQAPPP	28	S	CMGC	CMGC/MAPK/ERK/Erk1	19.139
D3Z0N2_PNLQDKRSPTQAPPP	D3Z0N2	Sorbs2	PNLQDKRSPTQAPPP	28	S	CMGC	CMGC/MAPK/ERK/Erk1	19.139
D3Z0N2_PPPARKESFDSQSLI	D3Z0N2	Sorbs2	PPPARKESFDSQSLI	41	S	AGC	AGC/PKC/PKCi	16.062
D3Z1D3_KEPYPAESKGSPYQA	D3Z1D3	3425401B19Rik	KEPYPAESKGSPYQA	325	S	Other	Other/NEK/NEK11/NEK11	5.333
D3Z1D3_YPAESKGSPYQARAN	D3Z1D3	3425401B19Rik	YPAESKGSPYQARAN	328	S	CMGC	CMGC/CDK/CDK5/CDK5	18.21
D3Z1D3_YPAESKGSPYQARAN	D3Z1D3	3425401B19Rik	YPAESKGSPYQARAN	328	S	CMGC	CMGC/CDK/CDK5/CDK5	18.21
D3Z5J3_GLKRPSSSASTKDSE	D3Z5J3	Sorbs1	GLKRPSSSASTKDSE	665	S	CAMK	CAMK/PIM/PIM1	10.692
D3Z5J3_GLKRPSSSASTKDSE	D3Z5J3	Sorbs1	GLKRPSSSASTKDSE	665	S	CAMK	CAMK/PIM/PIM1	10.692
D3Z5J3_KRPSSSASTKDSESP	D3Z5J3	Sorbs1	KRPSSSASTKDSESP	667	S	CMGC	CMGC/CK2	11.881
D3Z5J3_KRPSSSASTKDSESP	D3Z5J3	Sorbs1	KRPSSSASTKDSESP	667	S	CMGC	CMGC/CK2	11.881
D3Z5J3_LSGLKRPSSSASTKD	D3Z5J3	Sorbs1	LSGLKRPSSSASTKD	663	S	AGC	AGC/RSK/MSK/RPS6KA5	14.481
D3Z5J3_LSGLKRPSSSASTKD	D3Z5J3	Sorbs1	LSGLKRPSSSASTKD	663	S	AGC	AGC/RSK/MSK/RPS6KA5	14.481
D3Z5J3_RPSSSASTKDSESPR	D3Z5J3	Sorbs1	RPSSSASTKDSESPR	668	T	Other	Other/Haspin	9
D3Z5J3_RPSSSASTKDSESPR	D3Z5J3	Sorbs1	RPSSSASTKDSESPR	668	T	Other	Other/Haspin	9
D3Z5J3_SGLKRPSSSASTKDS	D3Z5J3	Sorbs1	SGLKRPSSSASTKDS	664	S	AGC	AGC/RSK/MSK/RPS6KA5	14.63
D3Z5J3_SSASTKDSESPRHFI	D3Z5J3	Sorbs1	SSASTKDSESPRHFI	671	S	CMGC	CMGC/CDK/CDK8/CDK8	9.333
D3Z5J3_SSASTKDSESPRHFI	D3Z5J3	Sorbs1	SSASTKDSESPRHFI	671	S	CMGC	CMGC/CDK/CDK8/CDK8	9.333
D9J2Z9_QPASSGASPLSASEG	D9J2Z9	Pdlim5	QPASSGASPLSASEG	213	S	CMGC	CMGC/MAPK/JNK/JNK2	34.5
D9J2Z9_SASEGPESPGSSRPS	D9J2Z9	Pdlim5	SASEGPESPGSSRPS	223	S	CMGC	CMGC/MAPK/JNK/JNK2	36.324
D9J302_AEGQRRGSQGDIKQQ	D9J302	Pdlim5	AEGQRRGSQGDIKQQ	119	S	AGC	AGC/RSK/MSK/RPS6KA5	15.704
D9J302_SASEGPESPGSSRPS	D9J302	Pdlim5	SASEGPESPGSSRPS	355	S	CMGC	CMGC/MAPK/JNK/JNK2	36.324
D9J302_SASEGPESPGSSRPS	D9J302	Pdlim5	SASEGPESPGSSRPS	355	S	CMGC	CMGC/MAPK/JNK/JNK2	36.324
D9J302_VGSTSVKSPSWQRPN	D9J302	Pdlim5	VGSTSVKSPSWQRPN	382	S	CMGC	CMGC/MAPK/JNK/JNK2	35.412
D9J302_VQKPTVTSVCSESAQ	D9J302	Pdlim5	VQKPTVTSVCSESAQ	102	S	Atypical	Atypical/PDHK	16.5
D9J302_VTSVCSESAQELAEG	D9J302	Pdlim5	VTSVCSESAQELAEG	107	S	Other	Other/CDC7	15.333
E0CYV9_SAGLRRESPQTLKLP	E0CYV9	1110002E22Rik	SAGLRRESPQTLKLP	206	S	CMGC	CMGC/DYRK/DYRK2	14.333
E9PUQ5_KKIKNGHSPERPTAS	E9PUQ5	Golga2	KKIKNGHSPERPTAS	55	S	CMGC	CMGC/CDK/CDK5/CDK5	24.605
E9PUR2_DGSAPPRSPQPATSP	E9PUR2	Myo18a	DGSAPPRSPQPATSP	46	S	CMGC	CMGC/MAPK/JNK/JNK2	46.176
E9PUR2_EASSKDGSAPPRSPQ	E9PUR2	Myo18a	EASSKDGSAPPRSPQ	41	S	CAMK	CAMK/CAMKL/AMPK/AMPKA2	10.5
E9PUR2_PRSPQPATSPVPSET	E9PUR2	Myo18a	PRSPQPATSPVPSET	51	T	Atypical	Atypical/PIKK/FRAP	19.056
E9PUR2_PRSPQPATSPVPSET	E9PUR2	Myo18a	PRSPQPATSPVPSET	51	T	Atypical	Atypical/PIKK/FRAP	19.056
E9PUR2_RSPQPATSPVPSETS	E9PUR2	Myo18a	RSPQPATSPVPSETS	52	S	CMGC	CMGC/MAPK/JNK/JNK2	41.559
E9PUR2_SGKQQAKSPASDVQQ	E9PUR2	Myo18a	SGKQQAKSPASDVQQ	261	S	CMGC	CMGC/MAPK/JNK/JNK2	34.676
E9PV45_SETSSQSSKSPSLSS	E9PV45	Usp24	SETSSQSSKSPSLSS	1137	S	AGC	AGC/GRK/GRK/GRK	12.833
E9PV66_KAGQRTPSPSQPSGD	E9PV66	Myo18b	KAGQRTPSPSQPSGD	1258	S	CMGC	CMGC/DYRK/DYRK2	29.944
E9PWE8_GGTPAGSTRGSPTRP	E9PWE8	Dpysl3	GGTPAGSTRGSPTRP	632	T	Atypical	Atypical/PIKK/FRAP	12.917
E9PWE8_GSTRGSPTRPNPPVR	E9PWE8	Dpysl3	GSTRGSPTRPNPPVR	637	T	Atypical	Atypical/PIKK/FRAP	12.083
E9PWE8_KGGTPAGSTRGSPTR	E9PWE8	Dpysl3	KGGTPAGSTRGSPTR	631	S	TKL	TKL/MLK	16.96
E9PZP8_LIKSRSESDLSQPES	E9PZP8	Herc1	LIKSRSESDLSQPES	1514	S	CAMK	CAMK/MAPKAPK	21.065
E9PZP8_PSYRLIKSRSESDLS	E9PZP8	Herc1	PSYRLIKSRSESDLS	1510	S	CMGC	CMGC/CK2	9.969
E9PZP8_YRLIKSRSESDLSQP	E9PZP8	Herc1	YRLIKSRSESDLSQP	1512	S	CAMK	CAMK/CAMKL	20.488
E9Q0S6_APTRGGSSREAVQRG	E9Q0S6	Tns1	APTRGGSSREAVQRG	810	S	STE	STE/STE20/MST/MST1	25
E9Q0S6_DGQYENQSPEATSPR	E9Q0S6	Tns1	DGQYENQSPEATSPR	1062	S	CMGC	CMGC/MAPK/ERK/Erk1	21.41
E9Q0S6_DGQYENQSPEATSPR	E9Q0S6	Tns1	DGQYENQSPEATSPR	1062	S	CMGC	CMGC/MAPK/ERK/Erk1	21.41
E9Q0S6_EGGSMRVSPSIQPQP	E9Q0S6	Tns1	EGGSMRVSPSIQPQP	154	S	CMGC	CMGC/CDK/CDK2/CDK2	17.557
E9Q0S6_KNLEEGGSMRVSPSI	E9Q0S6	Tns1	KNLEEGGSMRVSPSI	150	S	CAMK	CAMK/CAMKL/MARK/MARK1	8.556
E9Q0S6_LGRHLGGSGSVVPGS	E9Q0S6	Tns1	LGRHLGGSGSVVPGS	1461	S	TKL	TKL/LISK/LIMK	10
E9Q0S6_LPEKRRMSVGDRAGS	E9Q0S6	Tns1	LPEKRRMSVGDRAGS	1547	S	AGC	AGC/RSK/MSK/RPS6KA5	18.037
E9Q0S6_PEATSPRSPGVRSPV	E9Q0S6	Tns1	PEATSPRSPGVRSPV	1070	S	CMGC	CMGC/MAPK/JNK/JNK2	34.176
E9Q0S6_PEATSPRSPGVRSPV	E9Q0S6	Tns1	PEATSPRSPGVRSPV	1070	S	CMGC	CMGC/MAPK/JNK/JNK2	34.176
E9Q0S6_PEATSPRSPGVRSPV	E9Q0S6	Tns1	PEATSPRSPGVRSPV	1070	S	CMGC	CMGC/MAPK/JNK/JNK2	34.176
E9Q0S6_PEATSPRSPGVRSPV	E9Q0S6	Tns1	PEATSPRSPGVRSPV	1070	S	CMGC	CMGC/MAPK/JNK/JNK2	34.176
E9Q0S6_PEATSPRSPGVRSPV	E9Q0S6	Tns1	PEATSPRSPGVRSPV	1070	S	CMGC	CMGC/MAPK/JNK/JNK2	34.176
E9Q0S6_PLRRRAASDGQYENQ	E9Q0S6	Tns1	PLRRRAASDGQYENQ	1054	S	CAMK	CAMK/PIM/PIM1	20.077
E9Q0S6_PLRRRAASDGQYENQ	E9Q0S6	Tns1	PLRRRAASDGQYENQ	1054	S	CAMK	CAMK/PIM/PIM1	20.077
E9Q0S6_PPRQQERSPLQSLAR	E9Q0S6	Tns1	PPRQQERSPLQSLAR	836	S	CMGC	CMGC/MAPK/JNK/JNK2	34.794
E9Q0S6_PQLPQAPTRGGSSRE	E9Q0S6	Tns1	PQLPQAPTRGGSSRE	805	T	CMGC	CMGC/MAPK/ERK/Erk3	4.25
E9Q0S6_QAPTRGGSSREAVQR	E9Q0S6	Tns1	QAPTRGGSSREAVQR	809	S	AGC	AGC/RSK/RSKp90/RPS6KA3	12.676
E9Q0S6_QERSPLQSLARSKPS	E9Q0S6	Tns1	QERSPLQSLARSKPS	840	S	AGC	AGC/PKC/PKCi	10.729
E9Q0S6_RHLGGSGSVVPGSPS	E9Q0S6	Tns1	RHLGGSGSVVPGSPS	1463	S	CAMK	CAMK/MAPKAPK/MNK/MNK1	12.5
E9Q0S6_SGLFRSQSFPDVEPQ	E9Q0S6	Tns1	SGLFRSQSFPDVEPQ	792	S	CAMK	CAMK/MAPKAPK	15.156
E9Q0S6_SGSVVPGSPSLDRHA	E9Q0S6	Tns1	SGSVVPGSPSLDRHA	1468	S	Atypical	Atypical/PIKK/FRAP	21.694
E9Q0S6_SVGDRAGSLPNYATI	E9Q0S6	Tns1	SVGDRAGSLPNYATI	1554	S	AGC	AGC/RSK/RSKp90/RPS6KA3	15.029
E9Q0S6_VGTNTPPSPGFGRRA	E9Q0S6	Tns1	VGTNTPPSPGFGRRA	1346	S	CMGC	CMGC/MAPK/JNK/JNK2	35.588
E9Q1M1_THMSRSSSPSFNSSG	E9Q1M1	Pdzd2	THMSRSSSPSFNSSG	694	S	CMGC	CMGC/MAPK/JNK/JNK2	33.176
E9Q3L2_KRKTSSVSSISQVSP	E9Q3L2	Pi4ka	KRKTSSVSSISQVSP	262	S	Other	Other/HAL	7.667
E9Q3L2_RKTSSVSSISQVSPE	E9Q3L2	Pi4ka	RKTSSVSSISQVSPE	263	S	CK1	CK1	10.028
E9Q3L2_TLKRKTSSVSSISQV	E9Q3L2	Pi4ka	TLKRKTSSVSSISQV	260	S	STE	STE/STE20/MST/MST1	26.194
E9Q401_ISQTSQVSIDAAHGY	E9Q401	Ryr2	ISQTSQVSIDAAHGY	2813	S	CAMK	CAMK/PKD/PRKD2	9.167
E9Q401_RTRRISQTSQVSIDA	E9Q401	Ryr2	RTRRISQTSQVSIDA	2809	T	CAMK	CAMK/CAMKL/AMPK/AMPKA1	9.75
E9Q401_RTRRISQTSQVSIDA	E9Q401	Ryr2	RTRRISQTSQVSIDA	2809	T	CAMK	CAMK/CAMKL/AMPK/AMPKA1	9.75
E9Q401_TRRISQTSQVSIDAA	E9Q401	Ryr2	TRRISQTSQVSIDAA	2810	S	Atypical	Atypical/PIKK/ATR	11.362
E9Q401_TRRISQTSQVSIDAA	E9Q401	Ryr2	TRRISQTSQVSIDAA	2810	S	Atypical	Atypical/PIKK/ATR	11.362
E9Q401_YNRTRRISQTSQVSI	E9Q401	Ryr2	YNRTRRISQTSQVSI	2807	S	AGC	AGC/RSK/MSK/RPS6KA5	17.926
E9Q401_YNRTRRISQTSQVSI	E9Q401	Ryr2	YNRTRRISQTSQVSI	2807	S	AGC	AGC/RSK/MSK/RPS6KA5	17.926
E9Q557_FSSSRHDSVSKISTI	E9Q557	Dsp	FSSSRHDSVSKISTI	2601	S	AGC	AGC/RSK/MSK/RPS6KA5	14.815
E9Q557_GGGGTSRTFYSHSRR	E9Q557	Dsp	GGGGTSRTFYSHSRR	50	T	STE	STE/STE20/YSK	11
E9Q557_GRMTRAESGPDLRYE	E9Q557	Dsp	GRMTRAESGPDLRYE	22	S	AGC	AGC/RSK/MSK/RPS6KA5	16.889
E9Q557_GTSRTFYSHSRRCTV	E9Q557	Dsp	GTSRTFYSHSRRCTV	53	S	AGC	AGC/GRK	8.897
E9Q557_KLLKGKKSVEEVASE	E9Q557	Dsp	KLLKGKKSVEEVASE	2012	S	AGC	AGC/PKC/PKCa/PRKCB	12.241
E9Q557_LPSPYNMSAPGSRSG	E9Q557	Dsp	LPSPYNMSAPGSRSG	2832	S	STE	STE/STE20/MST	85.237
E9Q557_PDLRYEMTYSGGGGG	E9Q557	Dsp	PDLRYEMTYSGGGGG	31	T	STE	STE/STE20/PAKA/PAK3	13.8
E9Q557_VSSKGLPSPYNMSAP	E9Q557	Dsp	VSSKGLPSPYNMSAP	2827	S	CMGC	CMGC/MAPK/JNK/JNK2	37.559
E9Q616_GKGGVTGSPEASISG	E9Q616	Ahnak	GKGGVTGSPEASISG	5504	S	CMGC	CMGC/CDK/CDK5/CDK5	19.272
E9Q616_GKGGVTGSPEASISG	E9Q616	Ahnak	GKGGVTGSPEASISG	5504	S	CMGC	CMGC/CDK/CDK5/CDK5	19.272
E9Q616_GKGGVTGSPEASISG	E9Q616	Ahnak	GKGGVTGSPEASISG	5504	S	CMGC	CMGC/CDK/CDK5/CDK5	19.272
E9Q616_GSPEASISGSKGDLK	E9Q616	Ahnak	GSPEASISGSKGDLK	5510	S	CAMK	CAMK/MAPKAPK/MK5	13.636
E9Q616_GSPEASISGSKGDLK	E9Q616	Ahnak	GSPEASISGSKGDLK	5510	S	CAMK	CAMK/MAPKAPK/MK5	13.636
E9Q616_PEASISGSKGDLKSS	E9Q616	Ahnak	PEASISGSKGDLKSS	5512	S	CMGC	CMGC/DYRK/DYRK1/DYRK1B	8.167
E9Q616_SKGKGGVTGSPEASI	E9Q616	Ahnak	SKGKGGVTGSPEASI	5502	T	STE	STE/STE7/MEK3/MAP2K6	10.286
E9Q616_VTGSPEASISGSKGD	E9Q616	Ahnak	VTGSPEASISGSKGD	5508	S	AGC	AGC/GRK/GRK/GRK	13.944
E9Q6H8_VTGHRRQSTDLPTGW	E9Q6H8	Plekha5	VTGHRRQSTDLPTGW	56	S	AGC	AGC/PKG/PRKG1	13.8
E9Q8I7_KEMKRKASEVKEAEA	E9Q8I7	Nfxl1	KEMKRKASEVKEAEA	842	S	STE	STE/STE20/PAKA/PAK1	17.868
E9Q8I9_KLTASRKSTGQLNVN	E9Q8I9-2	#N/A	KLTASRKSTGQLNVN	1955	S	Other	Other/AUR/AurC	16.5
E9Q8T1_ASSKTPSSPSKSPAS	E9Q8T1	Tacc2	ASSKTPSSPSKSPAS	2286	S	CMGC	CMGC/MAPK/JNK/JNK2	36.088
E9Q8T1_KLDNTPASPPRSPTE	E9Q8T1	Tacc2	KLDNTPASPPRSPTE	2213	S	CMGC	CMGC/MAPK/JNK/JNK2	36
E9Q8T1_PRSPTEPSDTPIAKG	E9Q8T1	Tacc2	PRSPTEPSDTPIAKG	2222	S	CMGC	CMGC/DYRK/DYRK2/DYRK3	8.333
E9Q8T1_SKTPSSPSKSPASFE	E9Q8T1	Tacc2	SKTPSSPSKSPASFE	2288	S	AGC	AGC/GRK/GRK/GRK	9.556
E9Q8T1_STSKMQESPKLSQQS	E9Q8T1	Tacc2	STSKMQESPKLSQQS	2255	S	CMGC	CMGC/MAPK/JNK/JNK2	33.853
E9Q8T1_TPASPPRSPTEPSDT	E9Q8T1	Tacc2	TPASPPRSPTEPSDT	2217	S	CMGC	CMGC/MAPK/JNK/JNK2	45.765
E9Q8Z8_ERGDHNRTLDRSGDL	E9Q8Z8	Ctnnd1	ERGDHNRTLDRSGDL	916	T	Other	Other/PLK/PLK1/CDC5	7.722
E9Q9C3_AAELMTRTSSVVTLE	E9Q9C3	Afdn	AAELMTRTSSVVTLE	1088	T	TKL	TKL/MLK	10.72
E9Q9C3_AELMTRTSSVVTLEV	E9Q9C3	Afdn	AELMTRTSSVVTLEV	1089	S	STE	STE/STE20/PAKA/PAK1	10.895
E9Q9C3_ELMTRTSSVVTLEVA	E9Q9C3	Afdn	ELMTRTSSVVTLEVA	1090	S	CAMK	CAMK/MAPKAPK	14.39
E9Q9C3_ELMTRTSSVVTLEVA	E9Q9C3	Afdn	ELMTRTSSVVTLEVA	1090	S	CAMK	CAMK/MAPKAPK	14.39
E9QLZ9_GAKLRKVSRVEDGSF	E9QLZ9	Enah	GAKLRKVSRVEDGSF	639	S	AGC	AGC/RSK/MSK/RPS6KA5	14
E9QM77_AAPPVARTSPAGGTW	E9QM77	Atxn2	AAPPVARTSPAGGTW	635	T	CAMK	CAMK/MAPKAPK/MNK	13.778
E9QM77_APPVARTSPAGGTWS	E9QM77	Atxn2	APPVARTSPAGGTWS	636	S	Atypical	Atypical/PIKK/FRAP	19.306
E9QM77_VSGVPRLSPKTHRPR	E9QM77	Atxn2	VSGVPRLSPKTHRPR	653	S	CMGC	CMGC/MAPK/JNK/JNK2	34.853
E9QMP6_ANPKQRRSSDQAVPA	E9QMP6	Mark2	ANPKQRRSSDQAVPA	408	S	Other	Other/AUR/AurB	12.148
E9QMP6_NPKQRRSSDQAVPAI	E9QMP6	Mark2	NPKQRRSSDQAVPAI	409	S	AGC	AGC/RSK/MSK/RPS6KA5	20.148
E9QP49_ETPEPPPSPPETRST	E9QP49	Ehbp1l1	ETPEPPPSPPETRST	284	S	CMGC	CMGC/MAPK/JNK/JNK2	41.912
E9QP49_PPPRAHGSFSHVRDA	E9QP49	Ehbp1l1	PPPRAHGSFSHVRDA	1462	S	CAMK	CAMK/CAMKL/MARK/MARK1	7.778
E9QP49_PPPRAHGSFSHVRDA	E9QP49	Ehbp1l1	PPPRAHGSFSHVRDA	1462	S	CAMK	CAMK/CAMKL/MARK/MARK1	7.778
E9QP49_PPPSPPETRSTGQPG	E9QP49	Ehbp1l1	PPPSPPETRSTGQPG	288	T	STE	STE/STE20/MST	51.737
E9QQ25_ATLQRAPSPREPGEP	E9QQ25	Speg	ATLQRAPSPREPGEP	531	S	CMGC	CMGC/DYRK/DYRK2	30.389
E9QQ25_ATLQRAPSPREPGEP	E9QQ25	Speg	ATLQRAPSPREPGEP	531	S	CMGC	CMGC/DYRK/DYRK2	30.389
E9QQ25_ATLQRAPSPREPGEP	E9QQ25	Speg	ATLQRAPSPREPGEP	531	S	CMGC	CMGC/DYRK/DYRK2	30.389
E9QQ25_ESSEGGSSARASPVL	E9QQ25	Speg	ESSEGGSSARASPVL	2447	S	Other	Other/PLK/SAK	10.333
E9QQ25_GARRLQESPSLSALS	E9QQ25	Speg	GARRLQESPSLSALS	2169	S	CMGC	CMGC/MAPK/JNK/JNK2	32.441
E9QQ25_GESSEGGSSARASPV	E9QQ25	Speg	GESSEGGSSARASPV	2446	S	CAMK	CAMK/MAPKAPK/MNK	14.889
E9QQ25_HPAWESRSGDGESSE	E9QQ25	Speg	HPAWESRSGDGESSE	2436	S	AGC	AGC/PKC/PKCa/PRKCB	11.603
E9QQ25_ITKSPEPSAVTSRDS	E9QQ25	Speg	ITKSPEPSAVTSRDS	2200	S	TKL	TKL/MLK	11.6
E9QQ25_KVTVRSLSPAKEVVS	E9QQ25	Speg	KVTVRSLSPAKEVVS	2936	S	CMGC	CMGC/MAPK/ERK/Erk1	21.708
E9QQ25_KVTVRSLSPAKEVVS	E9QQ25	Speg	KVTVRSLSPAKEVVS	2936	S	CMGC	CMGC/MAPK/ERK/Erk1	21.708
E9QQ25_LPQRRSPSPGATRLT	E9QQ25	Speg	LPQRRSPSPGATRLT	2052	S	CMGC	CMGC/MAPK/JNK/JNK2	31.765
E9QQ25_LQESPSLSALSETQP	E9QQ25	Speg	LQESPSLSALSETQP	2173	S	CAMK	CAMK/MAPKAPK	9.104
E9QQ25_LQESPSLSALSETQP	E9QQ25	Speg	LQESPSLSALSETQP	2173	S	CAMK	CAMK/MAPKAPK	9.104
E9QQ25_LSETQPPSPARPSVP	E9QQ25	Speg	LSETQPPSPARPSVP	2182	S	CMGC	CMGC/MAPK/JNK/JNK2	35.059
E9QQ25_LSETQPPSPARPSVP	E9QQ25	Speg	LSETQPPSPARPSVP	2182	S	CMGC	CMGC/MAPK/JNK/JNK2	35.059
E9QQ25_PAKEVVSSPTPESTT	E9QQ25	Speg	PAKEVVSSPTPESTT	2944	S	CMGC	CMGC/MAPK/JNK/JNK2	35.294
E9QQ25_PAKEVVSSPTPESTT	E9QQ25	Speg	PAKEVVSSPTPESTT	2944	S	CMGC	CMGC/MAPK/JNK/JNK2	35.294
E9QQ25_PGEPPLFSRPSTPKT	E9QQ25	Speg	PGEPPLFSRPSTPKT	542	S	STE	STE/STE20/MST	93.816
E9QQ25_PGSSLSGSIENLESE	E9QQ25	Speg	PGSSLSGSIENLESE	2327	S	CAMK	CAMK/CAMKL/MARK/MARK1	11.333
E9QQ25_PKLSITKSPEPSAVT	E9QQ25	Speg	PKLSITKSPEPSAVT	2196	S	CMGC	CMGC/MAPK/ERK/Erk1	21.646
E9QQ25_PLFSRPSTPKTSRAV	E9QQ25	Speg	PLFSRPSTPKTSRAV	546	T	CMGC	CMGC/MAPK/ERK/Erk1	35.958
E9QQ25_PLFSRPSTPKTSRAV	E9QQ25	Speg	PLFSRPSTPKTSRAV	546	T	CMGC	CMGC/MAPK/ERK/Erk1	35.958
E9QQ25_PPLFSRPSTPKTSRA	E9QQ25	Speg	PPLFSRPSTPKTSRA	545	S	AGC	AGC/RSK/MSK/RPS6KA4	13.75
E9QQ25_QPPATPTSPHRRAQE	E9QQ25	Speg	QPPATPTSPHRRAQE	337	S	CMGC	CMGC/MAPK/JNK/JNK2	36.412
E9QQ25_RGKKPKSSGPSLAGT	E9QQ25	Speg	RGKKPKSSGPSLAGT	365	S	TKL	TKL/LISK/LIMK	11
E9QQ25_RRLQESPSLSALSET	E9QQ25	Speg	RRLQESPSLSALSET	2171	S	CAMK	CAMK/CAMKL	13.369
E9QQ25_RRLQESPSLSALSET	E9QQ25	Speg	RRLQESPSLSALSET	2171	S	CAMK	CAMK/CAMKL	13.369
E9QQ25_SPAKEVVSSPTPEST	E9QQ25	Speg	SPAKEVVSSPTPEST	2943	S	CAMK	CAMK/CAMKL/AMPK/AMPKA2	10.75
E9QQ25_TVESRPQTPLSEASG	E9QQ25	Speg	TVESRPQTPLSEASG	379	T	CMGC	CMGC/MAPK/JNK/JNK2	34.853
E9QQ25_TVPPRPGSSLSGSIE	E9QQ25	Speg	TVPPRPGSSLSGSIE	2322	S	AGC	AGC/RSK/RSKp90/RPS6KA3	12.971
E9QQ25_VELPQRRSPSPGATR	E9QQ25	Speg	VELPQRRSPSPGATR	2050	S	Other	Other/AUR/AurB	12.5
E9QQ25_VPLRKARSLEQPKSE	E9QQ25	Speg	VPLRKARSLEQPKSE	439	S	CAMK	CAMK/CAMKL	12.475
E9QQ93_EEGSFTNSSDQEPEG	E9QQ93	Xirp1	EEGSFTNSSDQEPEG	138	S	CAMK	CAMK/MAPKAPK/MNK/MNK2	10
E9QQ93_EEGSFTNSSDQEPEG	E9QQ93	Xirp1	EEGSFTNSSDQEPEG	138	S	CAMK	CAMK/MAPKAPK/MNK/MNK2	10
E9QQ93_EEGSFTNSSDQEPEG	E9QQ93	Xirp1	EEGSFTNSSDQEPEG	138	S	CAMK	CAMK/MAPKAPK/MNK/MNK2	10
E9QQ93_EGSFTNSSDQEPEGL	E9QQ93	Xirp1	EGSFTNSSDQEPEGL	139	S	CMGC	CMGC/CK2	16.495
E9QQ93_EGSFTNSSDQEPEGL	E9QQ93	Xirp1	EGSFTNSSDQEPEGL	139	S	CMGC	CMGC/CK2	16.495
E9QQ93_EGSFTNSSDQEPEGL	E9QQ93	Xirp1	EGSFTNSSDQEPEGL	139	S	CMGC	CMGC/CK2	16.495
E9QQ93_KFEEGSFTNSSDQEP	E9QQ93	Xirp1	KFEEGSFTNSSDQEP	136	T	Atypical	Atypical/PDHK/PDHK/PDK1	5.108
E9QQ93_KFEEGSFTNSSDQEP	E9QQ93	Xirp1	KFEEGSFTNSSDQEP	136	T	Atypical	Atypical/PDHK/PDHK/PDK1	5.108
E9QQ93_SRKFEEGSFTNSSDQ	E9QQ93	Xirp1	SRKFEEGSFTNSSDQ	134	S	AGC	AGC/PKC/PKCa/PRKCB	15.879
E9QQ93_SRKFEEGSFTNSSDQ	E9QQ93	Xirp1	SRKFEEGSFTNSSDQ	134	S	AGC	AGC/PKC/PKCa/PRKCB	15.879
F6TFN2_EDSVVAETQLASHSP	F6TFN2	Lmo7	EDSVVAETQLASHSP	297	T	Other	Other/IKK/IKKb	7.515
F6TFN2_ETQLASHSPEEQRLA	F6TFN2	Lmo7	ETQLASHSPEEQRLA	303	S	CMGC	CMGC/MAPK/JNK/JNK2	34.941
F6TFN2_SSMSGLDSVSDSGEG	F6TFN2	Lmo7	SSMSGLDSVSDSGEG	500	S	Other	Other/IKK/IKKb/IKBKB	8.806
F6ZGN3_DSLSSAISPSWNRAS	F6ZGN3	Myo18a	DSLSSAISPSWNRAS	229	S	CMGC	CMGC/MAPK/JNK/JNK2	32.588
F6ZGN3_KNKLEGDSDVDSELE	F6ZGN3	Myo18a	KNKLEGDSDVDSELE	29	S	AGC	AGC/DMPK/ROCK	18.903
F8VQC1_AVSSPPTSPRPGSAA	F8VQC1	Srp72	AVSSPPTSPRPGSAA	625	S	CMGC	CMGC/MAPK/JNK/JNK2	47.647
F8VQC1_DASKAVSSPPTSPRP	F8VQC1	Srp72	DASKAVSSPPTSPRP	621	S	CMGC	CMGC/MAPK/JNK/JNK2	38.294
F8WIA1_KTASESISNLSEAGS	F8WIA1	Clip1	KTASESISNLSEAGS	196	S	CAMK	CAMK/MAPKAPK	12.234
F8WIA1_LTKTASESISNLSEA	F8WIA1	Clip1	LTKTASESISNLSEA	194	S	Other	Other/PLK	11.078
F8WIA1_LTKTASESISNLSEA	F8WIA1	Clip1	LTKTASESISNLSEA	194	S	Other	Other/PLK	11.078
F8WIA1_SESISNLSEAGSVKK	F8WIA1	Clip1	SESISNLSEAGSVKK	199	S	Other	Other/PLK	12.506
F8WIA1_SESISNLSEAGSVKK	F8WIA1	Clip1	SESISNLSEAGSVKK	199	S	Other	Other/PLK	12.506
F8WIA1_SESISNLSEAGSVKK	F8WIA1	Clip1	SESISNLSEAGSVKK	199	S	Other	Other/PLK	12.506
F8WIA1_SNLSEAGSVKKGERE	F8WIA1	Clip1	SNLSEAGSVKKGERE	203	S	CAMK	CAMK/MAPKAPK/MNK/MNK1	12.5
F8WIA1_SNLSEAGSVKKGERE	F8WIA1	Clip1	SNLSEAGSVKKGERE	203	S	CAMK	CAMK/MAPKAPK/MNK/MNK1	12.5
F8WIA1_SNLSEAGSVKKGERE	F8WIA1	Clip1	SNLSEAGSVKKGERE	203	S	CAMK	CAMK/MAPKAPK/MNK/MNK1	12.5
F8WIA1_SNLSEAGSVKKGERE	F8WIA1	Clip1	SNLSEAGSVKKGERE	203	S	CAMK	CAMK/MAPKAPK/MNK/MNK1	12.5
G3UXW9_RNQIHVKSPPREGSQ	G3UXW9	Gps1	RNQIHVKSPPREGSQ	503	S	CMGC	CMGC/CDK/CDK5/CDK5	22.864
G5E870_LSPQGRLSDVLKRKR	G5E870	Trip12	LSPQGRLSDVLKRKR	1030	S	TKL	TKL/MLK	10.52
G5E870_RKSTKKRSESPPAEL	G5E870	Trip12	RKSTKKRSESPPAEL	310	S	AGC	AGC/RSK/MSK/RPS6KA5	13.741
G5E870_STKKRSESPPAELPS	G5E870	Trip12	STKKRSESPPAELPS	312	S	CMGC	CMGC/CDK/CDK5/CDK5	23.358
G5E8J6_GHHHHRASRGDDEDI	G5E8J6	Hrc	GHHHHRASRGDDEDI	466	S	CMGC	CMGC/CK2	14.79
G5E8R4_QQFDDGGSDEEDIWE	G5E8R4	Ppp6r3	QQFDDGGSDEEDIWE	617	S	CMGC	CMGC/CK2	12.741
H3BL37_LANTVLASETEEEGN	H3BL37	Tcof1	LANTVLASETEEEGN	169	S	CMGC	CMGC/CK2	17.729
H3BL37_NTVLASETEEEGNAQ	H3BL37	Tcof1	NTVLASETEEEGNAQ	171	T	CMGC	CMGC/CK2	14.278
H3BL37_PVSVNRNSSPAVPAP	H3BL37	Tcof1	PVSVNRNSSPAVPAP	888	S	AGC	AGC/RSK/RSKp90/RPS6KA3	14.206
H3BL37_VSVNRNSSPAVPAPT	H3BL37	Tcof1	VSVNRNSSPAVPAPT	889	S	CMGC	CMGC/DYRK/DYRK2	23.222
H3BL37_VSVNRNSSPAVPAPT	H3BL37	Tcof1	VSVNRNSSPAVPAPT	889	S	CMGC	CMGC/DYRK/DYRK2	23.222
J3QNK8_KPPSPPVSGRGTLGR	J3QNK8	Abi1	KPPSPPVSGRGTLGR	187	S	TKL	TKL/LISK/LIMK	10
J3QNK8_PPTQKPPSPPVSGRG	J3QNK8	Abi1	PPTQKPPSPPVSGRG	183	S	CMGC	CMGC/MAPK/ERK/Erk2	26.451
J3QNK8_PPVSGRGTLGRNTPY	J3QNK8	Abi1	PPVSGRGTLGRNTPY	191	T	AGC	AGC/DMPK/GEK/DMPK	6.75
O08553_SVTPKTVTPASSAKT	O08553	Dpysl2	SVTPKTVTPASSAKT	514	T	CMGC	CMGC/MAPK/ERK/Erk1	23.431
O08553_TPASSAKTSPAKQQA	O08553	Dpysl2	TPASSAKTSPAKQQA	521	T	CMGC	CMGC/CDK/CDK9/CDK9	9.684
O35381_ELRNRTPSDVKELVL	O35381	Anp32a	ELRNRTPSDVKELVL	17	S	CMGC	CMGC/DYRK/DYRK2	16.722
O35381_YLELRNRTPSDVKEL	O35381	Anp32a	YLELRNRTPSDVKEL	15	T	CK1	CK1/VRK/VRK2	19.75
O55028_SLRARSTSATDTHHV	O55028	Bckdk	SLRARSTSATDTHHV	33	S	Other	Other/IKK	16.342
O55028_SLSLRARSTSATDTH	O55028	Bckdk	SLSLRARSTSATDTH	31	S	AGC	AGC/RSK/MSK/RPS6KA5	17.296
O55029_EPDGKPASSPVIMAS	O55029	Copb2	EPDGKPASSPVIMAS	859	S	STE	STE/STE20/PAKA/CLA4	16
O55029_PDGKPASSPVIMASQ	O55029	Copb2	PDGKPASSPVIMASQ	860	S	CMGC	CMGC/MAPK/JNK/JNK2	39.676
O70250_IWRRSFDTPPPPMDE	O70250	Pgam2	IWRRSFDTPPPPMDE	121	T	CMGC	CMGC/MAPK/JNK/JNK2	34.794
O70250_QVKIWRRSFDTPPPP	O70250	Pgam2	QVKIWRRSFDTPPPP	118	S	Other	Other/WEE	9.667
O70318_ELKAEVASQKATKKT	O70318	Epb41l2	ELKAEVASQKATKKT	201	S	Other	Other/CDC7	12.667
O70548_GPLRRTLSRSMSQEA	O70548	Tcap	GPLRRTLSRSMSQEA	157	S	STE	STE/STE20/MST	106.079
O70548_GPLRRTLSRSMSQEA	O70548	Tcap	GPLRRTLSRSMSQEA	157	S	STE	STE/STE20/MST	106.079
O70548_KPGPLRRTLSRSMSQ	O70548	Tcap	KPGPLRRTLSRSMSQ	155	T	AGC	AGC/PKC/PKCa/PRKCA	17.247
O70548_LRRTLSRSMSQEAQR	O70548	Tcap	LRRTLSRSMSQEAQR	159	S	AGC	AGC/PKC/PKCa/PRKCA	22.677
O70548_LRRTLSRSMSQEAQR	O70548	Tcap	LRRTLSRSMSQEAQR	159	S	AGC	AGC/PKC/PKCa/PRKCA	22.677
P09470_HRGPQFGSEVELRHS	P09470	Ace	HRGPQFGSEVELRHS	1305	S	AGC	AGC/GRK/BARK/BARK1	22.381
P14602_FSLLRSPSWEPFRDW	P14602	Hspb1	FSLLRSPSWEPFRDW	15	S	CAMK	CAMK/MAPKAPK	13.883
P14602_VPFSLLRSPSWEPFR	P14602	Hspb1	VPFSLLRSPSWEPFR	13	S	CMGC	CMGC/MAPK/JNK/JNK2	33.706
P14873_KPENAAGSPDEEDYD	P14873	Map1b	KPENAAGSPDEEDYD	1877	S	CMGC	CMGC/MAPK/JNK/JNK2	38.029
P14873_RSVSPGVTQAVVEEH	P14873	Map1b	RSVSPGVTQAVVEEH	1297	T	CAMK	CAMK/MAPKAPK/MK5	11.091
P14873_SAEGEARSVSPGVTQ	P14873	Map1b	SAEGEARSVSPGVTQ	1291	S	CK1	CK1/CK1/CK1-D/CK1e	9.059
P19973_PKLSRQPSIELPSMA	P19973	Lsp1	PKLSRQPSIELPSMA	243	S	CMGC	CMGC/DYRK/DYRK2	17.944
P20152_LRETNLESLPLVDTH	P20152	Vim	LRETNLESLPLVDTH	430	S	Other	Other/IKK/IKKe	5.7
P23242_AIVDQRPSSRASSRA	P23242	Gja1	AIVDQRPSSRASSRA	364	S	STE	STE/STE20/MST/MST1	34.516
P23242_AIVDQRPSSRASSRA	P23242	Gja1	AIVDQRPSSRASSRA	364	S	STE	STE/STE20/MST/MST1	34.516
P23242_EQNWANYSAEQNRMG	P23242	Gja1	EQNWANYSAEQNRMG	314	S	AGC	AGC/NDR/NDR	9
P23242_GQAGSTISNSHAQPF	P23242	Gja1	GQAGSTISNSHAQPF	328	S	CK1	CK1	24.444
P23242_NRMGQAGSTISNSHA	P23242	Gja1	NRMGQAGSTISNSHA	325	S	CK1	CK1	20.285
P23242_NRMGQAGSTISNSHA	P23242	Gja1	NRMGQAGSTISNSHA	325	S	CK1	CK1	20.285
P23242_RMGQAGSTISNSHAQ	P23242	Gja1	RMGQAGSTISNSHAQ	326	T	Other	Other/TTK/TTK	57.273
P23242_RMGQAGSTISNSHAQ	P23242	Gja1	RMGQAGSTISNSHAQ	326	T	Other	Other/TTK/TTK	57.273
P23242_RNYNKQASEQNWANY	P23242	Gja1	RNYNKQASEQNWANY	306	S	Other	Other/CDC7	12.667
P23242_RNYNKQASEQNWANY	P23242	Gja1	RNYNKQASEQNWANY	306	S	Other	Other/CDC7	12.667
P23242_RPSSRASSRASSRPR	P23242	Gja1	RPSSRASSRASSRPR	369	S	AGC	AGC/RSK/MSK/RPS6KA5	22.704
P23927_PSFLRAPSWIDTGLS	P23927	Cryab	PSFLRAPSWIDTGLS	59	S	CAMK	CAMK/CAMKL/CHK1	12.379
P29699_ASGETLHSPKVGQPG	P29699	Ahsg	ASGETLHSPKVGQPG	320	S	CMGC	CMGC/MAPK/JNK/JNK2	32.735
P29699_HAFSPVASVESASGE	P29699	Ahsg	HAFSPVASVESASGE	309	S	CAMK	CAMK/MAPKAPK/MNK/MNK1	11
P29699_HAFSPVASVESASGE	P29699	Ahsg	HAFSPVASVESASGE	309	S	CAMK	CAMK/MAPKAPK/MNK/MNK1	11
P29699_HAFSPVASVESASGE	P29699	Ahsg	HAFSPVASVESASGE	309	S	CAMK	CAMK/MAPKAPK/MNK/MNK1	11
P29699_HAFSPVASVESASGE	P29699	Ahsg	HAFSPVASVESASGE	309	S	CAMK	CAMK/MAPKAPK/MNK/MNK1	11
P29699_HAFSPVASVESASGE	P29699	Ahsg	HAFSPVASVESASGE	309	S	CAMK	CAMK/MAPKAPK/MNK/MNK1	11
P29699_HAFSPVASVESASGE	P29699	Ahsg	HAFSPVASVESASGE	309	S	CAMK	CAMK/MAPKAPK/MNK/MNK1	11
P29699_HAFSPVASVESASGE	P29699	Ahsg	HAFSPVASVESASGE	309	S	CAMK	CAMK/MAPKAPK/MNK/MNK1	11
P29699_HAFSPVASVESASGE	P29699	Ahsg	HAFSPVASVESASGE	309	S	CAMK	CAMK/MAPKAPK/MNK/MNK1	11
P29699_HAFSPVASVESASGE	P29699	Ahsg	HAFSPVASVESASGE	309	S	CAMK	CAMK/MAPKAPK/MNK/MNK1	11
P29699_HDLRHAFSPVASVES	P29699	Ahsg	HDLRHAFSPVASVES	305	S	CMGC	CMGC/MAPK/ERK/Erk1	19.132
P29699_HDLRHAFSPVASVES	P29699	Ahsg	HDLRHAFSPVASVES	305	S	CMGC	CMGC/MAPK/ERK/Erk1	19.132
P29699_QCHSTPDSAEDVRKL	P29699	Ahsg	QCHSTPDSAEDVRKL	138	S	STE	STE/STE20/PAKA/CLA4	11.5
P29699_SPVASVESASGETLH	P29699	Ahsg	SPVASVESASGETLH	312	S	Other	Other/CDC7	15.333
P29699_SPVASVESASGETLH	P29699	Ahsg	SPVASVESASGETLH	312	S	Other	Other/CDC7	15.333
P29699_SPVASVESASGETLH	P29699	Ahsg	SPVASVESASGETLH	312	S	Other	Other/CDC7	15.333
P29699_SPVASVESASGETLH	P29699	Ahsg	SPVASVESASGETLH	312	S	Other	Other/CDC7	15.333
P29699_SPVASVESASGETLH	P29699	Ahsg	SPVASVESASGETLH	312	S	Other	Other/CDC7	15.333
P29699_VASVESASGETLHSP	P29699	Ahsg	VASVESASGETLHSP	314	S	TKL	TKL/LISK/LIMK	14
P29699_VASVESASGETLHSP	P29699	Ahsg	VASVESASGETLHSP	314	S	TKL	TKL/LISK/LIMK	14
P29699_VASVESASGETLHSP	P29699	Ahsg	VASVESASGETLHSP	314	S	TKL	TKL/LISK/LIMK	14
P29699_VASVESASGETLHSP	P29699	Ahsg	VASVESASGETLHSP	314	S	TKL	TKL/LISK/LIMK	14
P29699_VASVESASGETLHSP	P29699	Ahsg	VASVESASGETLHSP	314	S	TKL	TKL/LISK/LIMK	14
P29699_VESASGETLHSPKVG	P29699	Ahsg	VESASGETLHSPKVG	317	T	AGC	AGC/PKC/PKCh/PRKCH	10.2
P29699_VESASGETLHSPKVG	P29699	Ahsg	VESASGETLHSPKVG	317	T	AGC	AGC/PKC/PKCh/PRKCH	10.2
P31001_FGGAPGFSLGSPLSS	P31001	Des	FGGAPGFSLGSPLSS	25	S	AGC	AGC/NDR/NDR/NDR1	9
P31001_SLGSPLSSPVFPRAG	P31001	Des	SLGSPLSSPVFPRAG	32	S	CMGC	CMGC/MAPK/JNK/JNK2	44.471
P35486_DPGVSYRTREEIQEV	P35486	Pdha1	DPGVSYRTREEIQEV	303	T	Other	Other/Haspin	12
P35486_DPGVSYRTREEIQEV	P35486	Pdha1	DPGVSYRTREEIQEV	303	T	Other	Other/Haspin	12
P35486_RYHGHSMSDPGVSYR	P35486	Pdha1	RYHGHSMSDPGVSYR	295	S	STE	STE/STE20/MST/MST1	12.806
P35486_SMSDPGVSYRTREEI	P35486	Pdha1	SMSDPGVSYRTREEI	300	S	Atypical	Atypical/PIKK/FRAP	12.472
P35486_SMSDPGVSYRTREEI	P35486	Pdha1	SMSDPGVSYRTREEI	300	S	Atypical	Atypical/PIKK/FRAP	12.472
P35486_TYRYHGHSMSDPGVS	P35486	Pdha1	TYRYHGHSMSDPGVS	293	S	Atypical	Atypical/PDHK	15.548
P35486_TYRYHGHSMSDPGVS	P35486	Pdha1	TYRYHGHSMSDPGVS	293	S	Atypical	Atypical/PDHK	15.548
P35486_TYRYHGHSMSDPGVS	P35486	Pdha1	TYRYHGHSMSDPGVS	293	S	Atypical	Atypical/PDHK	15.548
P42669_RFLRIRQTVNRGPGL	P42669	Pura	RFLRIRQTVNRGPGL	172	T	Other	Other/PLK/PLK2	8.605
P42669_RGPGLGSTQGQTIAL	P42669	Pura	RGPGLGSTQGQTIAL	182	T	Atypical	Atypical/PIKK/ATR	10.468
P47856_CGLSRVDSTTCLFPV	P47856	Gfpt1	CGLSRVDSTTCLFPV	259	S	Other	Other/NEK/NEK11	23.333
P47856_GLSRVDSTTCLFPVE	P47856	Gfpt1	GLSRVDSTTCLFPVE	260	T	Other	Other/CAMKK/Meta/CaMKK2	15.333
P48678_FVRLRNKSNEDQSMG	P48678	Lmna	FVRLRNKSNEDQSMG	458	S	CAMK	CAMK/PIM/PIM1	14.077
P48678_KLDNARQSAERNSNL	P48678	Lmna	KLDNARQSAERNSNL	277	S	Other	Other/AUR/AurC	15.333
P48678_RQSAERNSNLVGAAH	P48678	Lmna	RQSAERNSNLVGAAH	282	S	CAMK	CAMK/DAPK/DAPK	10.463
P48787_PAPVRRRSSANYRAY	P48787	Tnni3	PAPVRRRSSANYRAY	23	S	AGC	AGC/PKC/PKCa/PRKCB	19.931
P49769_ISNGRPQSNSRQVVE	P49769	Psen1	ISNGRPQSNSRQVVE	57	S	AGC	AGC/RSK/RSKp90/RPS6KA3	12.235
P49769_NGRPQSNSRQVVEQD	P49769	Psen1	NGRPQSNSRQVVEQD	59	S	CAMK	CAMK/MAPKAPK/MNK/MNK2	11.714
P50462_EIQCNGRSFHKTCFH	P50462	Csrp3	EIQCNGRSFHKTCFH	29	S	AGC	AGC/RSK/RSKp90/RPS6KA3	11.059
P50580_KKKKASKTVENATSG	P50580	Pa2g4	KKKKASKTVENATSG	377	T	AGC	AGC/GRK	14.25
P50580_KKKKKKASKTVENAT	P50580	Pa2g4	KKKKKKASKTVENAT	375	S	STE	STE/STE20/PAKA	18.174
P51667_GGSSNVFSMFEQTQI	P51667	Myl2	GGSSNVFSMFEQTQI	19	S	Other	Other/NEK/NEK11	13
P51667_GGSSNVFSMFEQTQI	P51667	Myl2	GGSSNVFSMFEQTQI	19	S	Other	Other/NEK/NEK11	13
P51667_GGSSNVFSMFEQTQI	P51667	Myl2	GGSSNVFSMFEQTQI	19	S	Other	Other/NEK/NEK11	13
P51667_GGSSNVFSMFEQTQI	P51667	Myl2	GGSSNVFSMFEQTQI	19	S	Other	Other/NEK/NEK11	13
P51667_KKRIEGGSSNVFSMF	P51667	Myl2	KKRIEGGSSNVFSMF	14	S	AGC	AGC/DMPK/CRIK	15
P51667_KKRIEGGSSNVFSMF	P51667	Myl2	KKRIEGGSSNVFSMF	14	S	AGC	AGC/DMPK/CRIK	15
P51667_KRIEGGSSNVFSMFE	P51667	Myl2	KRIEGGSSNVFSMFE	15	S	AGC	AGC/DMPK/ROCK	23.726
P58871_EVIGIGGSQDESEVP	P58871	Tnks1bp1	EVIGIGGSQDESEVP	807	S	CAMK	CAMK/CAMKL/MARK/MARK1	11.222
P58871_FGKRASVSTNQDTDE	P58871	Tnks1bp1	FGKRASVSTNQDTDE	889	S	TKL	TKL/STKR/STKR1	16
P58871_RMQAESQSPTNVDLE	P58871	Tnks1bp1	RMQAESQSPTNVDLE	1063	S	CMGC	CMGC/MAPK/JNK/JNK2	33.618
P62960_EKNEGSESAPEGQAQ	P62960	Ybx1	EKNEGSESAPEGQAQ	174	S	Other	Other/CDC7	15.333
P62960_SGEKNEGSESAPEGQ	P62960	Ybx1	SGEKNEGSESAPEGQ	172	S	CMGC	CMGC/CK2	13.657
P62960_YQQNYQNSESGEKNE	P62960	Ybx1	YQQNYQNSESGEKNE	163	S	AGC	AGC/GRK/GRK/GRK	12.667
P70429_KPWERSNSVEKPVSS	P70429	Evl	KPWERSNSVEKPVSS	329	S	CAMK	CAMK/MAPKAPK	17.935
P70452_LRQGDNISDDEDEVR	P70452	Stx4	LRQGDNISDDEDEVR	15	S	CMGC	CMGC/CK2	18.126
P70670_ALAESPASPKKVPKT	P70670	Naca	ALAESPASPKKVPKT	1285	S	STE	STE/STE20/MST/MST1	62.581
P70670_IAASKDVSPSQFPKE	P70670	Naca	IAASKDVSPSQFPKE	929	S	CMGC	CMGC/CDK/CDK2/CDC28	16.528
P70670_SGKDSHISPVSDACS	P70670	Naca	SGKDSHISPVSDACS	1757	S	CMGC	CMGC/MAPK/JNK/JNK2	33.618
P83741_SHLNGPSSDLEAAFL	P83741-3	#N/A	SHLNGPSSDLEAAFL	2007	S	CMGC	CMGC/CK2	11.516
Q02566_ESQSELESSQKEARS	Q02566	Myh6	ESQSELESSQKEARS	1471	S	CK1	CK1	9.944
Q02566_LKNAYEESLEHLETF	Q02566	Myh6	LKNAYEESLEHLETF	1493	S	CK1	CK1	10.312
Q02566_LRKKHADSVAELGEQ	Q02566	Myh6	LRKKHADSVAELGEQ	1201	S	STE	STE/STE20/PAKA/PAK1	12.421
Q02566_QVDDLEGSLEQEKKV	Q02566	Myh6	QVDDLEGSLEQEKKV	1039	S	AGC	AGC/PKC/PKCa/PRKCB	12.362
Q02566_SQSELESSQKEARSL	Q02566	Myh6	SQSELESSQKEARSL	1472	S	AGC	AGC/PKC/PKCa/PRKCB	24.966
Q02566_SQSELESSQKEARSL	Q02566	Myh6	SQSELESSQKEARSL	1472	S	AGC	AGC/PKC/PKCa/PRKCB	24.966
Q05D44_KKTARPNSEAPLSGS	Q05D44	Eif5b	KKTARPNSEAPLSGS	132	S	Other	Other/PLK	17.974
Q05D44_PNSEAPLSGSEDADD	Q05D44	Eif5b	PNSEAPLSGSEDADD	137	S	Atypical	Atypical/PIKK/FRAP	14.639
Q05D44_QKNKSVPTVDSGNED	Q05D44	Eif5b	QKNKSVPTVDSGNED	212	T	CK1	CK1	8.792
Q05D44_SEAPLSGSEDADDSN	Q05D44	Eif5b	SEAPLSGSEDADDSN	139	S	CMGC	CMGC/CK2	15.543
Q08943_GYDDYADSDEDQHDA	Q08943-2	#N/A	GYDDYADSDEDQHDA	444	S	CMGC	CMGC/CK2	14.445
Q08EB5_LPQSDRSSSSSQESL	Q08EB5	Clasp2	LPQSDRSSSSSQESL	330	S	AGC	AGC/RSK/MSK/RPS6KA5	12.074
Q08EB5_PQSDRSSSSSQESLN	Q08EB5	Clasp2	PQSDRSSSSSQESLN	331	S	CAMK	CAMK/CAMKL	17.217
Q0GNC1_KRRKKRPSRNQEEFV	Q0GNC1	Inf2	KRRKKRPSRNQEEFV	1251	S	AGC	AGC/RSK/MSK/RPS6KA5	18.074
Q148W8_EESQSMGSWEADSST	Q148W8	Dusp27	EESQSMGSWEADSST	640	S	CAMK	CAMK/CAMKL/MARK/MARK1	9.111
Q2TBE6_AAAGSGPSPPCSPGH	Q2TBE6	Pi4k2a	AAAGSGPSPPCSPGH	47	S	Atypical	Atypical/PIKK/FRAP	14.722
Q2TBE6_SGPSPPCSPGHDRER	Q2TBE6	Pi4k2a	SGPSPPCSPGHDRER	51	S	CMGC	CMGC/MAPK/JNK/JNK2	43.5
Q3U2G2_GQGDNPGSQAAEHGA	Q3U2G2	Hspa4	GQGDNPGSQAAEHGA	817	S	AGC	AGC/RSK/RSKp90/RPS6KA3	11.735
Q3UDC3_ETPSRQNSVSSNTSQ	Q3UDC3	Tom1	ETPSRQNSVSSNTSQ	180	S	AGC	AGC/RSK/MSK/RPS6KA5	16.407
Q3UDC3_PSRQNSVSSNTSQRG	Q3UDC3	Tom1	PSRQNSVSSNTSQRG	182	S	CAMK	CAMK/MAPKAPK	12.831
Q3UDC3_SRQNSVSSNTSQRGD	Q3UDC3	Tom1	SRQNSVSSNTSQRGD	183	S	CAMK	CAMK/CAMKL/QIK/SIK2	7.833
Q3UGS4_YNGKRNSSPRSPTNS	Q3UGS4	Mcrip1	YNGKRNSSPRSPTNS	18	S	CMGC	CMGC/CDK/CDK4/CDK6	25.5
Q3UGS4_YNGKRNSSPRSPTNS	Q3UGS4	Mcrip1	YNGKRNSSPRSPTNS	18	S	CMGC	CMGC/CDK/CDK4/CDK6	25.5
Q3UHZ5_PGSSPYASPRQSPWS	Q3UHZ5	Lmod2	PGSSPYASPRQSPWS	399	S	CMGC	CMGC/MAPK/JNK/JNK2	45.265
Q3UHZ5_PGSSPYASPRQSPWS	Q3UHZ5	Lmod2	PGSSPYASPRQSPWS	399	S	CMGC	CMGC/MAPK/JNK/JNK2	45.265
Q3UHZ5_RTQRNSESPAAIHPC	Q3UHZ5	Lmod2	RTQRNSESPAAIHPC	193	S	CMGC	CMGC/MAPK/JNK/JNK2	32.676
Q3UHZ5_RTQRNSESPAAIHPC	Q3UHZ5	Lmod2	RTQRNSESPAAIHPC	193	S	CMGC	CMGC/MAPK/JNK/JNK2	32.676
Q3UHZ5_SGRTQRNSESPAAIH	Q3UHZ5	Lmod2	SGRTQRNSESPAAIH	191	S	AGC	AGC/RSK/MSK/RPS6KA5	13.148
Q3UHZ5_TKVWQRGTPGSSPYA	Q3UHZ5	Lmod2	TKVWQRGTPGSSPYA	391	T	CMGC	CMGC/CDK/CDK5/CDK5	21.765
Q3UIA2_KPSARSPSPPQQQQQ	Q3UIA2	Arhgap17	KPSARSPSPPQQQQQ	671	S	CMGC	CMGC/MAPK/JNK/JNK2	32.765
Q3UIK0_AAEGKRHTLTVRDAS	Q3UIK0	Mybpc3	AAEGKRHTLTVRDAS	73	T	Other	Other/NEK/NEK9	11.667
Q3UIK0_EGKRHTLTVRDASPD	Q3UIK0	Mybpc3	EGKRHTLTVRDASPD	75	T	AGC	AGC/DMPK/ROCK/ROCK2	4.63
Q3UIK0_TLTVRDASPDDQGSY	Q3UIK0	Mybpc3	TLTVRDASPDDQGSY	80	S	CMGC	CMGC/DYRK/DYRK2	16.889
Q3UIK0_TLTVRDASPDDQGSY	Q3UIK0	Mybpc3	TLTVRDASPDDQGSY	80	S	CMGC	CMGC/DYRK/DYRK2	16.889
Q3UIZ8_GIDPGAVSPEPGKDH	Q3UIZ8	Mylk3	GIDPGAVSPEPGKDH	432	S	CMGC	CMGC/MAPK/p38/HOG1	13.2
Q3UJU9_QRHGRSHSLPNSLDY	Q3UJU9	Rmdn3	QRHGRSHSLPNSLDY	46	S	TKL	TKL/RAF/RAF	15.2
Q3UJU9_RSHSLPNSLDYAQAS	Q3UJU9	Rmdn3	RSHSLPNSLDYAQAS	50	S	STE	STE/STE-Unique/COT	8.5
Q3UZA1_KPEELVRTPEEANAG	Q3UZA1	Rcsd1	KPEELVRTPEEANAG	256	T	CMGC	CMGC/MAPK/JNK/JNK2	32.5
Q3UZA1_RRRNTCNSTEKPEEL	Q3UZA1	Rcsd1	RRRNTCNSTEKPEEL	246	S	AGC	AGC/AKT/AKT2	10.786
Q3UZA1_SKSKDPGSPQLNQEA	Q3UZA1	Rcsd1	SKSKDPGSPQLNQEA	216	S	CMGC	CMGC/MAPK/JNK/JNK2	33.588
Q4U4S6_GELERSLSDVEIKAT	Q4U4S6	Xirp2	GELERSLSDVEIKAT	2192	S	CAMK	CAMK/MAPKAPK/MK5	19.455
Q52KR3_CFAGEEPSSPERLKN	Q52KR3	Prune2	CFAGEEPSSPERLKN	593	S	AGC	AGC/PKC/PKCa/PRKCB	12.534
Q52KR3_FAGEEPSSPERLKNP	Q52KR3	Prune2	FAGEEPSSPERLKNP	594	S	CMGC	CMGC/MAPK/ERK/Erk1	29.382
Q52KR3_SGQQTAMSPAAGDLP	Q52KR3	Prune2	SGQQTAMSPAAGDLP	1926	S	CMGC	CMGC/MAPK/JNK/JNK2	36.618
Q52KR3_TRDSGPESPGRTPEP	Q52KR3	Prune2	TRDSGPESPGRTPEP	2638	S	CMGC	CMGC/MAPK/JNK/JNK2	38.971
Q569Z6_DLSPRERSPALKSPL	Q569Z6	Thrap3	DLSPRERSPALKSPL	248	S	CMGC	CMGC/DYRK/DYRK2	20.833
Q569Z6_RASVSDLSPRERSPA	Q569Z6	Thrap3	RASVSDLSPRERSPA	243	S	CMGC	CMGC/CDK/CDK5/CDK5	20.568
Q569Z6_SSKDSRPSQAAGDNQ	Q569Z6	Thrap3	SSKDSRPSQAAGDNQ	190	S	AGC	AGC/DMPK/ROCK	17.258
Q5F2E7_ENQNPLASPTNTLLG	Q5F2E7-2	#N/A	ENQNPLASPTNTLLG	626	S	CMGC	CMGC/MAPK/JNK/JNK2	46.941
Q5RIM6_SPCSTSKSPNREWEV	Q5RIM6	Ncor1	SPCSTSKSPNREWEV	1012	S	CMGC	CMGC/CDK/CDK2/CDK2	19.819
Q5SSZ5_GGRLRKLSIGQYDND	Q5SSZ5	Tns3	GGRLRKLSIGQYDND	769	S	CAMK	CAMK/MAPKAPK/MK5	17.091
Q5SSZ5_GGRLRKLSIGQYDND	Q5SSZ5	Tns3	GGRLRKLSIGQYDND	769	S	CAMK	CAMK/MAPKAPK/MK5	17.091
Q5SSZ5_QPLLRKPSAPTPVQA	Q5SSZ5	Tns3	QPLLRKPSAPTPVQA	571	S	AGC	AGC/RSK/MSK/RPS6KA5	16.444
Q5SXY1_KSSKGSPTGSSPNNA	Q5SXY1	Specc1	KSSKGSPTGSSPNNA	357	T	Other	Other/PLK	11.279
Q5SXY1_PFKSSKGSPTGSSPN	Q5SXY1	Specc1	PFKSSKGSPTGSSPN	355	S	CMGC	CMGC/MAPK/JNK/JNK2	35.676
Q5SXY1_SKGSPTGSSPNNASE	Q5SXY1	Specc1	SKGSPTGSSPNNASE	359	S	Atypical	Atypical/PIKK/FRAP	11.583
Q5SXY1_TSNPFKSSKGSPTGS	Q5SXY1	Specc1	TSNPFKSSKGSPTGS	352	S	AGC	AGC/RSK/RSKp90/RPS6KA2	8.333
Q60953_EDRLATSSPEQSWPS	Q60953	Pml	EDRLATSSPEQSWPS	515	S	CMGC	CMGC/MAPK/JNK/JNK2	37.559
Q60953_ENEDRLATSSPEQSW	Q60953	Pml	ENEDRLATSSPEQSW	513	T	CMGC	CMGC/DYRK/DYRK2	13
Q60953_NEDRLATSSPEQSWP	Q60953	Pml	NEDRLATSSPEQSWP	514	S	CAMK	CAMK/CAMKL/AMPK/AMPKA2	11
Q60953_PEQSWPSTFKATSPP	Q60953	Pml	PEQSWPSTFKATSPP	523	T	STE	STE/STE20/MST	15.395
Q60953_PPHLDGTSNPESTVP	Q60953	Pml	PPHLDGTSNPESTVP	536	S	CAMK	CAMK/CAMKL/AMPK/AMPKA2	9.25
Q60953_PSTFKATSPPHLDGT	Q60953	Pml	PSTFKATSPPHLDGT	528	S	CMGC	CMGC/MAPK/ERK/Erk2	17.013
Q60953_PSTFKATSPPHLDGT	Q60953	Pml	PSTFKATSPPHLDGT	528	S	CMGC	CMGC/MAPK/ERK/Erk2	17.013
Q60953_SPEQSWPSTFKATSP	Q60953	Pml	SPEQSWPSTFKATSP	522	S	CAMK	CAMK/RAD53/CHK2	9.545
Q61234_PLQRQPSSPGPQPRN	Q61234	Snta1	PLQRQPSSPGPQPRN	195	S	CMGC	CMGC/MAPK/JNK/JNK2	35.794
Q61234_SPLQRQPSSPGPQPR	Q61234	Snta1	SPLQRQPSSPGPQPR	194	S	CAMK	CAMK/CAMKL	19.309
Q61584_LTESDTASVNENGLD	Q61584	Fxr1	LTESDTASVNENGLD	557	S	CK1	CK1	12.389
Q62178_QPSKDHRTSASDVDA	Q62178	Sema4a	QPSKDHRTSASDVDA	743	T	AGC	AGC/GRK	21.233
Q62219_PPQPPAASPTREGCP	Q62219-3	#N/A	PPQPPAASPTREGCP	186	S	CMGC	CMGC/MAPK/JNK/JNK2	41.176
Q62219_PPQPPAASPTREGCP	Q62219-3	#N/A	PPQPPAASPTREGCP	186	S	CMGC	CMGC/MAPK/JNK/JNK2	41.176
Q62219_PTREGCPSPPGQTSK	Q62219-3	#N/A	PTREGCPSPPGQTSK	194	S	CMGC	CMGC/MAPK/JNK/JNK2	36.029
Q62219_QPPAASPTREGCPSP	Q62219-3	#N/A	QPPAASPTREGCPSP	188	T	TKL	TKL	4.197
Q62234_ESVQEPLSSPPQEAA	Q62234	Myom1	ESVQEPLSSPPQEAA	888	S	CAMK	CAMK/MAPKAPK/MK5	17.818
Q62234_GSNPNKPSPPSSPSS	Q62234	Myom1	GSNPNKPSPPSSPSS	863	S	CMGC	CMGC/CDK/CDK2/CDC28	18.472
Q62234_GSNPNKPSPPSSPSS	Q62234	Myom1	GSNPNKPSPPSSPSS	863	S	CMGC	CMGC/CDK/CDK2/CDC28	18.472
Q62234_GSNPNKPSPPSSPSS	Q62234	Myom1	GSNPNKPSPPSSPSS	863	S	CMGC	CMGC/CDK/CDK2/CDC28	18.472
Q62234_NKPSPPSSPSSRGQK	Q62234	Myom1	NKPSPPSSPSSRGQK	867	S	CMGC	CMGC/MAPK/JNK/JNK2	45.382
Q62234_NKPSPPSSPSSRGQK	Q62234	Myom1	NKPSPPSSPSSRGQK	867	S	CMGC	CMGC/MAPK/JNK/JNK2	45.382
Q62234_NKPSPPSSPSSRGQK	Q62234	Myom1	NKPSPPSSPSSRGQK	867	S	CMGC	CMGC/MAPK/JNK/JNK2	45.382
Q62234_PNKPSPPSSPSSRGQ	Q62234	Myom1	PNKPSPPSSPSSRGQ	866	S	Atypical	Atypical/PIKK/FRAP	15.806
Q62234_PNKPSPPSSPSSRGQ	Q62234	Myom1	PNKPSPPSSPSSRGQ	866	S	Atypical	Atypical/PIKK/FRAP	15.806
Q62234_SPPSSPSSRGQKEVS	Q62234	Myom1	SPPSSPSSRGQKEVS	870	S	STE	STE/STE20/PAKA/CLA4	15.125
Q62261_KESSPVPSPTLDRKA	Q62261	Sptbn1	KESSPVPSPTLDRKA	2168	S	CMGC	CMGC/MAPK/JNK/JNK2	47.706
Q62261_NGAAEQRTSSKESSP	Q62261	Sptbn1	NGAAEQRTSSKESSP	2158	T	AGC	AGC/GRK/GRK/GRK	11.944
Q62261_NGAAEQRTSSKESSP	Q62261	Sptbn1	NGAAEQRTSSKESSP	2158	T	AGC	AGC/GRK/GRK/GRK	11.944
Q62261_QRTSSKESSPVPSPT	Q62261	Sptbn1	QRTSSKESSPVPSPT	2163	S	AGC	AGC/RSK/MSK/RPS6KA5	12.037
Q62261_RTSSKESSPVPSPTL	Q62261	Sptbn1	RTSSKESSPVPSPTL	2164	S	CMGC	CMGC/MAPK/JNK/JNK2	33.853
Q62261_RTSSKESSPVPSPTL	Q62261	Sptbn1	RTSSKESSPVPSPTL	2164	S	CMGC	CMGC/MAPK/JNK/JNK2	33.853
Q62261_SSPVPSPTLDRKAKS	Q62261	Sptbn1	SSPVPSPTLDRKAKS	2170	T	STE	STE/STE20/MST/MST1	10.806
Q62261_VTITSESSPGKREKD	Q62261	Sptbn1	VTITSESSPGKREKD	2340	S	CMGC	CMGC/CDK/CDK2/CDC28	22.444
Q62433_LMRSRTASGSSVTSL	Q62433	Ndrg1	LMRSRTASGSSVTSL	330	S	AGC	AGC/RSK/RSKp70	22.526
Q63918_KSSPFKVSPLSFGRK	Q63918	Sdpr	KSSPFKVSPLSFGRK	293	S	CMGC	CMGC/CDK/CDK2/CDC28	16.5
Q63918_PFKVSPLSFGRKKVR	Q63918	Sdpr	PFKVSPLSFGRKKVR	296	S	CAMK	CAMK/RAD53/CHK2	17.091
Q63932_AEGPSPTSEGASEAN	Q63932	Map2k2	AEGPSPTSEGASEAN	26	S	CMGC	CMGC/CK2	12.298
Q63932_IAEGPSPTSEGASEA	Q63932	Map2k2	IAEGPSPTSEGASEA	25	T	CMGC	CMGC/DYRK/DYRK1/DYRK1B	9.167
Q6NZJ6_EATLPPVSPPKAALS	Q6NZJ6	Eif4g1	EATLPPVSPPKAALS	1231	S	CMGC	CMGC/MAPK/JNK/JNK2	40.265
Q6NZJ6_EATLPPVSPPKAALS	Q6NZJ6	Eif4g1	EATLPPVSPPKAALS	1231	S	CMGC	CMGC/MAPK/JNK/JNK2	40.265
Q6NZJ6_EATLPPVSPPKAALS	Q6NZJ6	Eif4g1	EATLPPVSPPKAALS	1231	S	CMGC	CMGC/MAPK/JNK/JNK2	40.265
Q6NZJ6_SPPKAALSVDEVEKK	Q6NZJ6	Eif4g1	SPPKAALSVDEVEKK	1238	S	CAMK	CAMK/MAPKAPK/MK5	15.545
Q6NZJ6_SPPKAALSVDEVEKK	Q6NZJ6	Eif4g1	SPPKAALSVDEVEKK	1238	S	CAMK	CAMK/MAPKAPK/MK5	15.545
Q6P1Y9_DMGNMSASDLDVADR	Q6P1Y9	Exoc1	DMGNMSASDLDVADR	508	S	CMGC	CMGC/CK2	12.643
Q6P542_KQLSVPASDEEDEVP	Q6P542	Abcf1	KQLSVPASDEEDEVP	107	S	CMGC	CMGC/CK2	18.053
Q6ZPE2_SRQAARRSTSTLYSQ	Q6ZPE2-2	#N/A	SRQAARRSTSTLYSQ	1746	S	Other	Other/AUR/AurC	16.5
Q6ZPJ3_LLTGSPTSPTVEPEK	Q6ZPJ3	Ube2o	LLTGSPTSPTVEPEK	836	S	CMGC	CMGC/MAPK/ERK/Erk1	27.396
Q6ZPJ3_LLTGSPTSPTVEPEK	Q6ZPJ3	Ube2o	LLTGSPTSPTVEPEK	836	S	CMGC	CMGC/MAPK/ERK/Erk1	27.396
Q6ZPJ3_LLTGSPTSPTVEPEK	Q6ZPJ3	Ube2o	LLTGSPTSPTVEPEK	836	S	CMGC	CMGC/MAPK/ERK/Erk1	27.396
Q6ZPJ3_QLLTGSPTSPTVEPE	Q6ZPJ3	Ube2o	QLLTGSPTSPTVEPE	835	T	TKL	TKL/RAF/RAF	9.3
Q6ZPJ3_TGSPTSPTVEPEKPT	Q6ZPJ3	Ube2o	TGSPTSPTVEPEKPT	838	T	CAMK	CAMK/CASK	6
Q6ZQ58_EGRKRCPSQSSSRPA	Q6ZQ58	Larp1	EGRKRCPSQSSSRPA	1032	S	CAMK	CAMK/PIM/PIM1	22.538
Q71FD5_NGRTRAYSGSDLPSG	Q71FD5	Znrf2	NGRTRAYSGSDLPSG	18	S	CAMK	CAMK/CAMKL	18.553
Q7TN29_DLLASVPSPSSVSRK	Q7TN29	Smap2	DLLASVPSPSSVSRK	219	S	CMGC	CMGC/CDK/CDK2/CDC28	16.944
Q7TN29_LASVPSPSSVSRKAV	Q7TN29	Smap2	LASVPSPSSVSRKAV	221	S	AGC	AGC/PKC/PKCa/PRKCB	12.034
Q7TN29_VPSPSSVSRKAVGSM	Q7TN29	Smap2	VPSPSSVSRKAVGSM	224	S	STE	STE/STE20/MST	28.947
Q7TQG1_IVPPRTKSPAEEELT	Q7TQG1	Plekha6	IVPPRTKSPAEEELT	901	S	CMGC	CMGC/DYRK/DYRK2	19.833
Q7TQG1_RSLQLPASPAPEPST	Q7TQG1	Plekha6	RSLQLPASPAPEPST	973	S	CMGC	CMGC/MAPK/ERK/Erk1	31.451
Q7TQG1_SMKEKRRSLQLPASP	Q7TQG1	Plekha6	SMKEKRRSLQLPASP	967	S	STE	STE/STE20/PAKA	16.814
Q80UP8_ESALSRASDESLRKV	Q80UP8	Slc20a2	ESALSRASDESLRKV	256	S	CAMK	CAMK/CASK	8.667
Q80UP8_ESALSRASDESLRKV	Q80UP8	Slc20a2	ESALSRASDESLRKV	256	S	CAMK	CAMK/CASK	8.667
Q80UP8_LSRASDESLRKVQEA	Q80UP8	Slc20a2	LSRASDESLRKVQEA	259	S	AGC	AGC/PKC/PKCi	10.688
Q80UP8_LSRASDESLRKVQEA	Q80UP8	Slc20a2	LSRASDESLRKVQEA	259	S	AGC	AGC/PKC/PKCi	10.688
Q80UP8_LSRASDESLRKVQEA	Q80UP8	Slc20a2	LSRASDESLRKVQEA	259	S	AGC	AGC/PKC/PKCi	10.688
Q80UP8_SEKLVGDSVSYSKKR	Q80UP8	Slc20a2	SEKLVGDSVSYSKKR	421	S	Other	Other/NEK	9.75
Q80UP8_VGDSVSYSKKRLRYD	Q80UP8	Slc20a2	VGDSVSYSKKRLRYD	425	S	AGC	AGC/PKC/PKCa/PRKCB	13.914
Q8BI84_REEAKPASPSSVQDR	Q8BI84	Mia3	REEAKPASPSSVQDR	1915	S	CMGC	CMGC/MAPK/JNK/JNK2	32.971
Q8BTI8_FSSQKVSSPVLETVQ	Q8BTI8	Srrm2	FSSQKVSSPVLETVQ	1360	S	CMGC	CMGC/MAPK/ERK/Erk1	19.778
Q8BTI8_LETVQQRTPSRERSS	Q8BTI8	Srrm2	LETVQQRTPSRERSS	1370	T	CMGC	CMGC/CDK/CDC2/CDK1	23.43
Q8BTI8_LFSSQKVSSPVLETV	Q8BTI8	Srrm2	LFSSQKVSSPVLETV	1359	S	AGC	AGC/RSK/MSK/RPS6KA5	12.481
Q8C052_EAPSRANSQDSLASR	Q8C052	Map1s	EAPSRANSQDSLASR	462	S	AGC	AGC/RSK/MSK/RPS6KA5	17.481
Q8C052_EAPSRANSQDSLASR	Q8C052	Map1s	EAPSRANSQDSLASR	462	S	AGC	AGC/RSK/MSK/RPS6KA5	17.481
Q8C052_SRANSQDSLASRDSA	Q8C052	Map1s	SRANSQDSLASRDSA	465	S	AGC	AGC/PKC/PKCa/PRKCB	14.586
Q8C052_THDLEAPSRANSQDS	Q8C052	Map1s	THDLEAPSRANSQDS	458	S	AGC	AGC/PKC/PKCi	12.604
Q8C147_RSGRSRASGSYEEQD	Q8C147	Dock8	RSGRSRASGSYEEQD	1244	S	TKL	TKL/LISK/LIMK	14
Q8C147_TDARSGRSRASGSYE	Q8C147	Dock8	TDARSGRSRASGSYE	1241	S	CAMK	CAMK/MAPKAPK/MNK	16.778
Q8C147_TDARSGRSRASGSYE	Q8C147	Dock8	TDARSGRSRASGSYE	1241	S	CAMK	CAMK/MAPKAPK/MNK	16.778
Q8C147_TDARSGRSRASGSYE	Q8C147	Dock8	TDARSGRSRASGSYE	1241	S	CAMK	CAMK/MAPKAPK/MNK	16.778
Q8C2K5_HTPLISKSQSLRSFQ	Q8C2K5-2	#N/A	HTPLISKSQSLRSFQ	811	S	Atypical	Atypical/PIKK/ATR/ATR	11.955
Q8C2K5_PLISKSQSLRSFQGA	Q8C2K5-2	#N/A	PLISKSQSLRSFQGA	813	S	CAMK	CAMK/MAPKAPK	16.753
Q8C2K5_SKSQSLRSFQGAGSW	Q8C2K5-2	#N/A	SKSQSLRSFQGAGSW	816	S	AGC	AGC/PKC/PKCa/PRKCB	11.5
Q8C405_RRDRGGDTSDTESSI	Q8C405	Sp100	RRDRGGDTSDTESSI	313	T	CAMK	CAMK/CAMKL/CHK1	12.207
Q8C405_RRDRGGDTSDTESSI	Q8C405	Sp100	RRDRGGDTSDTESSI	313	T	CAMK	CAMK/CAMKL/CHK1	12.207
Q8C8U0_WSRDLGQSNSDLDMP	Q8C8U0-3	#N/A	WSRDLGQSNSDLDMP	595	S	CMGC	CMGC/CK2	10.731
Q8CI51_AEGQRRGSQGDIKQQ	Q8CI51-2	#N/A	AEGQRRGSQGDIKQQ	228	S	AGC	AGC/RSK/MSK/RPS6KA5	15.704
Q8CI51_PTVTSVCSESAQELA	Q8CI51-2	#N/A	PTVTSVCSESAQELA	214	S	CMGC	CMGC/CK2	10.488
Q8CI51_VTSVCSESAQELAEG	Q8CI51-2	#N/A	VTSVCSESAQELAEG	216	S	Other	Other/CDC7	15.333
Q8CI94_DVAEVRKSFNRHLHF	Q8CI94	Pygb	DVAEVRKSFNRHLHF	31	S	AGC	AGC/PKC/PKCi	13.729
Q8K019_AKQKFHDSEGDDTEE	Q8K019	Bclaf1	AKQKFHDSEGDDTEE	395	S	CMGC	CMGC/CK2	16.522
Q8K019_HHIPSRRSPAKTITP	Q8K019	Bclaf1	HHIPSRRSPAKTITP	299	S	CMGC	CMGC/CDK/CDK2/CDK2	23.846
Q8K019_RYSPSQNSPIHHIPS	Q8K019	Bclaf1	RYSPSQNSPIHHIPS	289	S	CMGC	CMGC/CDK/CDK2/CDK2	21.396
Q8K019_SPIHHIPSRRSPAKT	Q8K019	Bclaf1	SPIHHIPSRRSPAKT	296	S	STE	STE/STE20/MST	22.026
Q8K019_SPIHHIPSRRSPAKT	Q8K019	Bclaf1	SPIHHIPSRRSPAKT	296	S	STE	STE/STE20/MST	22.026
Q8K1M3_SKFTRRVSVCAETFN	Q8K1M3	Prkar2a	SKFTRRVSVCAETFN	97	S	AGC	AGC/RSK/MSK/RPS6KA5	13.333
Q8K3X4_SLRKRKASPEPPDSA	Q8K3X4	Irf2bpl	SLRKRKASPEPPDSA	526	S	CMGC	CMGC/MAPK/JNK/JNK2	32.206
Q8R1Q8_TRKPASVSPTTPTSP	Q8R1Q8	Dync1li1	TRKPASVSPTTPTSP	510	S	CMGC	CMGC/MAPK/JNK/JNK2	32.118
Q8VDM4_ENNRFGGSGSQVDSA	Q8VDM4	Psmd2	ENNRFGGSGSQVDSA	361	S	TKL	TKL/LISK/LIMK	10
Q8VDM4_NRFGGSGSQVDSARM	Q8VDM4	Psmd2	NRFGGSGSQVDSARM	363	S	AGC	AGC/GRK/GRK/GRK	15.833
Q8VDQ8_TTISPGKSPPPAKEA	Q8VDQ8	Sirt2	TTISPGKSPPPAKEA	372	S	CMGC	CMGC/MAPK/JNK/JNK2	37.853
Q8VHX6_ERLGSFGSITRQQEG	Q8VHX6	Flnc	ERLGSFGSITRQQEG	2237	S	CAMK	CAMK/CAMKL/MARK/MARK1	8.111
Q8VHX6_LGRERLGSFGSITRQ	Q8VHX6	Flnc	LGRERLGSFGSITRQ	2234	S	CAMK	CAMK/CAMKL/CHK1	12.931
Q91WB2_GARERRQSQQLPEED	Q91WB2	Plpp7	GARERRQSQQLPEED	62	S	AGC	AGC/RSK/MSK/RPS6KA5	21.074
Q91WB2_GARERRQSQQLPEED	Q91WB2	Plpp7	GARERRQSQQLPEED	62	S	AGC	AGC/RSK/MSK/RPS6KA5	21.074
Q99JB8_QSPSSPGSGQDEDWS	Q99JB8	Pacsin3	QSPSSPGSGQDEDWS	347	S	CMGC	CMGC/CK2	12.853
Q99M51_GKVKRKPSVPDTASP	Q99M51	Nck1	GKVKRKPSVPDTASP	85	S	AGC	AGC/RSK/MSK/RPS6KA5	18.519
Q99P31_LLQTCFSSPTDDSMD	Q99P31	Hspbp1	LLQTCFSSPTDDSMD	349	S	AGC	AGC/GRK	19.147
Q9CQ73_NDFVGRQSPVTRDYD	Q9CQ73	Pkp2	NDFVGRQSPVTRDYD	102	S	CMGC	CMGC/MAPK/ERK/Erk1	18.118
Q9CQ73_NDFVGRQSPVTRDYD	Q9CQ73	Pkp2	NDFVGRQSPVTRDYD	102	S	CMGC	CMGC/MAPK/ERK/Erk1	18.118
Q9CQ73_VVPGGRLTLPRYARS	Q9CQ73	Pkp2	VVPGGRLTLPRYARS	181	T	Other	Other/AUR/IPL1	9.111
Q9CT10_KDKGQKRSAGSSSPE	Q9CT10	Ranbp3	KDKGQKRSAGSSSPE	28	S	Other	Other/AUR/AurC	9.5
Q9CT10_SPEAGEDSDHEDGNY	Q9CT10	Ranbp3	SPEAGEDSDHEDGNY	40	S	CMGC	CMGC/CK2	16.567
Q9CZJ2_APLTPSQSPKPEARA	Q9CZJ2	Hspa12b	APLTPSQSPKPEARA	46	S	CMGC	CMGC/MAPK/JNK/JNK2	37.441
Q9CZJ2_GIAPLTPSQSPKPEA	Q9CZJ2	Hspa12b	GIAPLTPSQSPKPEA	44	S	Atypical	Atypical/PIKK/ATR/ATR	11.977
Q9CZJ2_SCGIAPLTPSQSPKP	Q9CZJ2	Hspa12b	SCGIAPLTPSQSPKP	42	T	CMGC	CMGC/MAPK/ERK/Erk1	32.958
Q9D3L3_NVVSKQPSRITNGQP	Q9D3L3	Snap23	NVVSKQPSRITNGQP	131	S	AGC	AGC/PKC/PKCi	19.125
Q9D5T0_CVREYVNSTSEESHD	Q9D5T0	Atad1	CVREYVNSTSEESHD	317	S	CAMK	CAMK/PIM/PIM1	9.538
Q9D8T7_ALHGAQTSDEERFLR	Q9D8T7	Slirp	ALHGAQTSDEERFLR	105	S	AGC	AGC/PKC/PKCa/PRKCA	17.929
Q9D8T7_KALHGAQTSDEERFL	Q9D8T7	Slirp	KALHGAQTSDEERFL	104	T	AGC	AGC/GRK/BARK/BARK1	18.286
Q9DB77_AVAQGNLSSADVQAA	Q9DB77	Uqcrc2	AVAQGNLSSADVQAA	367	S	CAMK	CAMK/MAPKAPK/MNK/MNK2	11
Q9DB77_VAQGNLSSADVQAAK	Q9DB77	Uqcrc2	VAQGNLSSADVQAAK	368	S	CAMK	CAMK/PIM/PIM1	11.308
Q9DBC7_DSREDEISPPPPNPV	Q9DBC7	Prkar1a	DSREDEISPPPPNPV	83	S	CMGC	CMGC/MAPK/JNK/JNK2	34.765
Q9DBJ1_QVKIWRRSYDVPPPP	Q9DBJ1	Pgam1	QVKIWRRSYDVPPPP	118	S	STE	STE/STE20/PAKA/PAK1	12.579
Q9DBJ1_QVKIWRRSYDVPPPP	Q9DBJ1	Pgam1	QVKIWRRSYDVPPPP	118	S	STE	STE/STE20/PAKA/PAK1	12.579
Q9DBR7_KSPLIESTANMENNQ	Q9DBR7	Ppp1r12a	KSPLIESTANMENNQ	305	T	AGC	AGC/PKC/PKCa/PRKCB	11.379
Q9DBR7_LGLRKTGSYGALAEI	Q9DBR7	Ppp1r12a	LGLRKTGSYGALAEI	445	S	CAMK	CAMK/CAMKL	21.157
Q9EQP2_QAGGRERSGGMDAVQ	Q9EQP2	Ehd4	QAGGRERSGGMDAVQ	15	S	CAMK	CAMK/CAMKL/CHK1	11.483
Q9EQP2_QAGGRERSGGMDAVQ	Q9EQP2	Ehd4	QAGGRERSGGMDAVQ	15	S	CAMK	CAMK/CAMKL/CHK1	11.483
Q9ER71_SCRERTDSSCGCNGH	Q9ER71	Rhoj	SCRERTDSSCGCNGH	9	S	Atypical	Atypical/PDHK	20
Q9ERU9_KNRPGYVSEEEEDDE	Q9ERU9	Ranbp2	KNRPGYVSEEEEDDE	2505	S	CMGC	CMGC/CK2	20.393
Q9ESX5_KRDSESESDETPTVP	Q9ESX5	Dkc1	KRDSESESDETPTVP	455	S	CK1	CK1	14.674
Q9ESX5_KRKRDSESESDETPT	Q9ESX5	Dkc1	KRKRDSESESDETPT	453	S	CMGC	CMGC/CK2	19.321
Q9ESX5_VIKRKRDSESESDET	Q9ESX5	Dkc1	VIKRKRDSESESDET	451	S	CMGC	CMGC/CK2	19.19
Q9ET54_SRTARIASDEEIQGT	Q9ET54	Palld	SRTARIASDEEIQGT	901	S	AGC	AGC/AKT/AKT2	11.643
Q9ET78_EEPPAPRSPVPAKQA	Q9ET78	Jph2	EEPPAPRSPVPAKQA	613	S	CMGC	CMGC/MAPK/JNK/JNK2	31.735
Q9ET78_GPPSPAGTPPQPKRP	Q9ET78	Jph2	GPPSPAGTPPQPKRP	483	T	STE	STE/STE20/MST	58.711
Q9ET78_LPERPRESPQLHERE	Q9ET78	Jph2	LPERPRESPQLHERE	462	S	CMGC	CMGC/MAPK/JNK/JNK2	40.265
Q9ET78_PEVRRSDSAPPSPVS	Q9ET78	Jph2	PEVRRSDSAPPSPVS	593	S	Other	Other/PLK	21.169
Q9ET78_PEVRRSDSAPPSPVS	Q9ET78	Jph2	PEVRRSDSAPPSPVS	593	S	Other	Other/PLK	21.169
Q9JJW5_GGSQQGPSTPPNTPD	Q9JJW5	Myoz2	GGSQQGPSTPPNTPD	106	S	Atypical	Atypical/PIKK/FRAP/MTOR	6.414
Q9JJW5_GGSQQGPSTPPNTPD	Q9JJW5	Myoz2	GGSQQGPSTPPNTPD	106	S	Atypical	Atypical/PIKK/FRAP/MTOR	6.414
Q9JJW5_GGSQQGPSTPPNTPD	Q9JJW5	Myoz2	GGSQQGPSTPPNTPD	106	S	Atypical	Atypical/PIKK/FRAP/MTOR	6.414
Q9JJW5_GGSQQGPSTPPNTPD	Q9JJW5	Myoz2	GGSQQGPSTPPNTPD	106	S	Atypical	Atypical/PIKK/FRAP/MTOR	6.414
Q9JJW5_GPSTPPNTPDPRSPP	Q9JJW5	Myoz2	GPSTPPNTPDPRSPP	111	T	CMGC	CMGC/MAPK/JNK/JNK2	43
Q9JJW5_GPSTPPNTPDPRSPP	Q9JJW5	Myoz2	GPSTPPNTPDPRSPP	111	T	CMGC	CMGC/MAPK/JNK/JNK2	43
Q9JJW5_GPSTPPNTPDPRSPP	Q9JJW5	Myoz2	GPSTPPNTPDPRSPP	111	T	CMGC	CMGC/MAPK/JNK/JNK2	43
Q9JJW5_GSNLEGGSQQGPSTP	Q9JJW5	Myoz2	GSNLEGGSQQGPSTP	101	S	AGC	AGC/DMPK/ROCK	16
Q9JJW5_GSQQGPSTPPNTPDP	Q9JJW5	Myoz2	GSQQGPSTPPNTPDP	107	T	CMGC	CMGC/MAPK/JNK/JNK2	36.235
Q9JJW5_GSQQGPSTPPNTPDP	Q9JJW5	Myoz2	GSQQGPSTPPNTPDP	107	T	CMGC	CMGC/MAPK/JNK/JNK2	36.235
Q9JJW5_GSQQGPSTPPNTPDP	Q9JJW5	Myoz2	GSQQGPSTPPNTPDP	107	T	CMGC	CMGC/MAPK/JNK/JNK2	36.235
Q9JJW5_GSQQGPSTPPNTPDP	Q9JJW5	Myoz2	GSQQGPSTPPNTPDP	107	T	CMGC	CMGC/MAPK/JNK/JNK2	36.235
Q9JJW5_GSQQGPSTPPNTPDP	Q9JJW5	Myoz2	GSQQGPSTPPNTPDP	107	T	CMGC	CMGC/MAPK/JNK/JNK2	36.235
Q9JLV1_AAATPQRSQSPLRGG	Q9JLV1	Bag3	AAATPQRSQSPLRGG	136	S	CMGC	CMGC/DYRK/DYRK1/DYRK1B	9.833
Q9JLV1_ATPQRSQSPLRGGMT	Q9JLV1	Bag3	ATPQRSQSPLRGGMT	138	S	CMGC	CMGC/DYRK/DYRK2	22.389
Q9JLV1_ATPQRSQSPLRGGMT	Q9JLV1	Bag3	ATPQRSQSPLRGGMT	138	S	CMGC	CMGC/DYRK/DYRK2	22.389
Q9JLV1_GASSREGSPARSGTP	Q9JLV1	Bag3	GASSREGSPARSGTP	285	S	CMGC	CMGC/MAPK/JNK/JNK2	33.176
Q9JLV1_GASSREGSPARSGTP	Q9JLV1	Bag3	GASSREGSPARSGTP	285	S	CMGC	CMGC/MAPK/JNK/JNK2	33.176
Q9JLV1_GASSREGSPARSGTP	Q9JLV1	Bag3	GASSREGSPARSGTP	285	S	CMGC	CMGC/MAPK/JNK/JNK2	33.176
Q9JLV1_GASSREGSPARSGTP	Q9JLV1	Bag3	GASSREGSPARSGTP	285	S	CMGC	CMGC/MAPK/JNK/JNK2	33.176
Q9JLV1_GMTEAAQTDKQCGQM	Q9JLV1	Bag3	GMTEAAQTDKQCGQM	150	T	Other	Other/TTK	5.938
Q9JLV1_GSPARSGTPVHCPSP	Q9JLV1	Bag3	GSPARSGTPVHCPSP	291	T	STE	STE/STE20/MST	48.711
Q9JLV1_GSPARSGTPVHCPSP	Q9JLV1	Bag3	GSPARSGTPVHCPSP	291	T	STE	STE/STE20/MST	48.711
Q9JLV1_GSPARSGTPVHCPSP	Q9JLV1	Bag3	GSPARSGTPVHCPSP	291	T	STE	STE/STE20/MST	48.711
Q9JLV1_PAPSAVPSPPKNVAA	Q9JLV1	Bag3	PAPSAVPSPPKNVAA	390	S	CMGC	CMGC/MAPK/JNK/JNK2	39.941
Q9JLV1_PIPCPSPSPAPSAVP	Q9JLV1	Bag3	PIPCPSPSPAPSAVP	382	S	CMGC	CMGC/MAPK/JNK/JNK2	36.559
Q9JLV1_PRPLRAASPFRSPVR	Q9JLV1	Bag3	PRPLRAASPFRSPVR	270	S	CMGC	CMGC/MAPK/ERK/Erk1	29.09
Q9JLV1_PRPLRAASPFRSPVR	Q9JLV1	Bag3	PRPLRAASPFRSPVR	270	S	CMGC	CMGC/MAPK/ERK/Erk1	29.09
Q9JLV1_RAASPFRSPVRGASS	Q9JLV1	Bag3	RAASPFRSPVRGASS	274	S	CMGC	CMGC/MAPK/JNK/JNK2	44.441
Q9JLV1_RAASPFRSPVRGASS	Q9JLV1	Bag3	RAASPFRSPVRGASS	274	S	CMGC	CMGC/MAPK/JNK/JNK2	44.441
Q9JLV1_REGSPARSGTPVHCP	Q9JLV1	Bag3	REGSPARSGTPVHCP	289	S	TKL	TKL/LISK/LIMK	9
Q9JLV1_REGSPARSGTPVHCP	Q9JLV1	Bag3	REGSPARSGTPVHCP	289	S	TKL	TKL/LISK/LIMK	9
Q9JLV1_REGSPARSGTPVHCP	Q9JLV1	Bag3	REGSPARSGTPVHCP	289	S	TKL	TKL/LISK/LIMK	9
Q9JLV1_RSPVRGASSREGSPA	Q9JLV1	Bag3	RSPVRGASSREGSPA	280	S	CAMK	CAMK/CAMKL/CHK1	13.172
Q9JLV1_RSPVRGASSREGSPA	Q9JLV1	Bag3	RSPVRGASSREGSPA	280	S	CAMK	CAMK/CAMKL/CHK1	13.172
Q9JLV1_RSPVRGASSREGSPA	Q9JLV1	Bag3	RSPVRGASSREGSPA	280	S	CAMK	CAMK/CAMKL/CHK1	13.172
Q9JLV1_RSPVRGASSREGSPA	Q9JLV1	Bag3	RSPVRGASSREGSPA	280	S	CAMK	CAMK/CAMKL/CHK1	13.172
Q9JLV1_SPLRGGMTEAAQTDK	Q9JLV1	Bag3	SPLRGGMTEAAQTDK	145	T	STE	STE/STE7/MEK1/MAP2K2	12
Q9JLV1_SPVRGASSREGSPAR	Q9JLV1	Bag3	SPVRGASSREGSPAR	281	S	CAMK	CAMK/CAMKL/CHK1	11.621
Q9JLV1_SPVRGASSREGSPAR	Q9JLV1	Bag3	SPVRGASSREGSPAR	281	S	CAMK	CAMK/CAMKL/CHK1	11.621
Q9JLV1_SPVRGASSREGSPAR	Q9JLV1	Bag3	SPVRGASSREGSPAR	281	S	CAMK	CAMK/CAMKL/CHK1	11.621
Q9QVP9_KDGEKRNSLPQIPTL	Q9QVP9	Ptk2b	KDGEKRNSLPQIPTL	375	S	AGC	AGC/RSK/MSK/RPS6KA5	14.593
Q9QXS1_GFRSRSSSVGSSSSY	Q9QXS1	Plec	GFRSRSSSVGSSSSY	4393	S	CAMK	CAMK/PIM/PIM1	28.154
Q9QXS1_GFRSRSSSVGSSSSY	Q9QXS1	Plec	GFRSRSSSVGSSSSY	4393	S	CAMK	CAMK/PIM/PIM1	28.154
Q9QXS1_GGFRSRSSSVGSSSS	Q9QXS1	Plec	GGFRSRSSSVGSSSS	4392	S	CK1	CK1/TTBK/TTBK1	15.125
Q9QXS1_GGFRSRSSSVGSSSS	Q9QXS1	Plec	GGFRSRSSSVGSSSS	4392	S	CK1	CK1/TTBK/TTBK1	15.125
Q9QXS1_GNAGGFRSRSSSVGS	Q9QXS1	Plec	GNAGGFRSRSSSVGS	4389	S	TKL	TKL/MLK	10.4
Q9QXS1_GSFDATGSGFSMTFS	Q9QXS1	Plec	GSFDATGSGFSMTFS	4655	S	TKL	TKL/LISK/LIMK	10
Q9QXS1_GSGSTAGSRTGSRTG	Q9QXS1	Plec	GSGSTAGSRTGSRTG	4633	S	AGC	AGC/GRK/GRK/GRK	13.722
Q9QXS1_GSTAGSRTGSRTGSR	Q9QXS1	Plec	GSTAGSRTGSRTGSR	4635	T	Other	Other/PLK/PLK2	11.581
Q9QXS1_QSSKGYYSPYSVSGS	Q9QXS1	Plec	QSSKGYYSPYSVSGS	4620	S	CMGC	CMGC/MAPK/JNK/JNK2	32.206
Q9QXS1_QSSKGYYSPYSVSGS	Q9QXS1	Plec	QSSKGYYSPYSVSGS	4620	S	CMGC	CMGC/MAPK/JNK/JNK2	32.206
Q9QXS1_QSSKGYYSPYSVSGS	Q9QXS1	Plec	QSSKGYYSPYSVSGS	4620	S	CMGC	CMGC/MAPK/JNK/JNK2	32.206
Q9QXS1_RRGSFDATGSGFSMT	Q9QXS1	Plec	RRGSFDATGSGFSMT	4653	T	AGC	AGC/DMPK/ROCK	18.113
Q9QXS1_RTGSRAGSRRGSFDA	Q9QXS1	Plec	RTGSRAGSRRGSFDA	4645	S	AGC	AGC/RSK/MSK/RPS6KA5	19.481
Q9QXS1_RTGSRTGSRAGSRRG	Q9QXS1	Plec	RTGSRTGSRAGSRRG	4641	S	CMGC	CMGC/DYRK/DYRK2	16.167
Q9QXS1_SPYSVSGSGSTAGSR	Q9QXS1	Plec	SPYSVSGSGSTAGSR	4627	S	TKL	TKL/LISK/LIMK	10
Q9QXS1_SRSSSVGSSSSYPIS	Q9QXS1	Plec	SRSSSVGSSSSYPIS	4396	S	CK1	CK1/TTBK/TTBK1	12.5
Q9QXS1_YSVSGSGSTAGSRTG	Q9QXS1	Plec	YSVSGSGSTAGSRTG	4629	S	CAMK	CAMK/MAPKAPK/MNK/MNK1	13
Q9QXS1_YSVSGSGSTAGSRTG	Q9QXS1	Plec	YSVSGSGSTAGSRTG	4629	S	CAMK	CAMK/MAPKAPK/MNK/MNK1	13
Q9QXS1_YYSPYSVSGSGSTAG	Q9QXS1	Plec	YYSPYSVSGSGSTAG	4625	S	TKL	TKL/LISK/LIMK	10
Q9QXS1_YYSPYSVSGSGSTAG	Q9QXS1	Plec	YYSPYSVSGSGSTAG	4625	S	TKL	TKL/LISK/LIMK	10
Q9QYC0_AKSRSPGTPAGEGSG	Q9QYC0	Add1	AKSRSPGTPAGEGSG	358	T	CMGC	CMGC/MAPK/JNK/JNK2	33.412
Q9QYC0_GTPAGEGSGSPPKWQ	Q9QYC0	Add1	GTPAGEGSGSPPKWQ	364	S	AGC	AGC/GRK/GRK/GRK	10.389
Q9QYG0_ASLTSAASIDGSRSR	Q9QYG0	Ndrg2	ASLTSAASIDGSRSR	338	S	CK1	CK1/CK1/CK1-D/CK1e	11.471
Q9QYG0_ASLTSAASIDGSRSR	Q9QYG0	Ndrg2	ASLTSAASIDGSRSR	338	S	CK1	CK1/CK1/CK1-D/CK1e	11.471
Q9QYG0_CMTRLSRSRTASLTS	Q9QYG0	Ndrg2	CMTRLSRSRTASLTS	328	S	AGC	AGC/GRK/GRK/GRK	15.5
Q9QYG0_LSRSRTASLTSAASI	Q9QYG0	Ndrg2	LSRSRTASLTSAASI	332	S	AGC	AGC/RSK/RSKp70	22.605
Q9QYG0_LSRSRTASLTSAASI	Q9QYG0	Ndrg2	LSRSRTASLTSAASI	332	S	AGC	AGC/RSK/RSKp70	22.605
Q9QYG0_LSRSRTASLTSAASI	Q9QYG0	Ndrg2	LSRSRTASLTSAASI	332	S	AGC	AGC/RSK/RSKp70	22.605
Q9QYG0_RSRSRTLSQSSESGT	Q9QYG0	Ndrg2	RSRSRTLSQSSESGT	350	S	AGC	AGC/RSK/RSKp70	28.974
Q9QYG0_RSRSRTLSQSSESGT	Q9QYG0	Ndrg2	RSRSRTLSQSSESGT	350	S	AGC	AGC/RSK/RSKp70	28.974
Q9QYG0_RSRSRTLSQSSESGT	Q9QYG0	Ndrg2	RSRSRTLSQSSESGT	350	S	AGC	AGC/RSK/RSKp70	28.974
Q9QYG0_RSRTASLTSAASIDG	Q9QYG0	Ndrg2	RSRTASLTSAASIDG	334	T	STE	STE/STE7/MEK1/MAP2K2	9
Q9QYG0_RSRTASLTSAASIDG	Q9QYG0	Ndrg2	RSRTASLTSAASIDG	334	T	STE	STE/STE7/MEK1/MAP2K2	9
Q9QYG0_RSRTASLTSAASIDG	Q9QYG0	Ndrg2	RSRTASLTSAASIDG	334	T	STE	STE/STE7/MEK1/MAP2K2	9
Q9QYG0_RSRTLSQSSESGTLP	Q9QYG0	Ndrg2	RSRTLSQSSESGTLP	352	S	AGC	AGC/PKC/PKCa/PRKCB	12.517
Q9QYG0_RSRTLSQSSESGTLP	Q9QYG0	Ndrg2	RSRTLSQSSESGTLP	352	S	AGC	AGC/PKC/PKCa/PRKCB	12.517
Q9QYG0_SQSSESGTLPSGPPG	Q9QYG0	Ndrg2	SQSSESGTLPSGPPG	357	T	AGC	AGC/GRK	20.302
Q9QYG0_SRTASLTSAASIDGS	Q9QYG0	Ndrg2	SRTASLTSAASIDGS	335	S	Other	Other/IKK/IKKb	8.667
Q9QYG0_SRTASLTSAASIDGS	Q9QYG0	Ndrg2	SRTASLTSAASIDGS	335	S	Other	Other/IKK/IKKb	8.667
Q9QYG0_SRTASLTSAASIDGS	Q9QYG0	Ndrg2	SRTASLTSAASIDGS	335	S	Other	Other/IKK/IKKb	8.667
Q9QYG0_SRTASLTSAASIDGS	Q9QYG0	Ndrg2	SRTASLTSAASIDGS	335	S	Other	Other/IKK/IKKb	8.667
Q9QYG0_SRTASLTSAASIDGS	Q9QYG0	Ndrg2	SRTASLTSAASIDGS	335	S	Other	Other/IKK/IKKb	8.667
Q9QYG0_SRTLSQSSESGTLPS	Q9QYG0	Ndrg2	SRTLSQSSESGTLPS	353	S	AGC	AGC/PKC/PKCa/PRKCB	11.172
Q9QYG0_TRLSRSRTASLTSAA	Q9QYG0	Ndrg2	TRLSRSRTASLTSAA	330	T	CMGC	CMGC/DYRK/DYRK2	18.5
Q9QYG0_TRLSRSRTASLTSAA	Q9QYG0	Ndrg2	TRLSRSRTASLTSAA	330	T	CMGC	CMGC/DYRK/DYRK2	18.5
Q9QYI5_DVGGTHKSVRGEAAK	Q9QYI5	Dnajb2	DVGGTHKSVRGEAAK	302	S	AGC	AGC/PKC/PKCa/PRKCB	12.517
Q9QYI5_RDLDVGGTHKSVRGE	Q9QYI5	Dnajb2	RDLDVGGTHKSVRGE	299	T	TKL	TKL/MLK/TAK1/TAK1	5.667
Q9R0P4_HGVKRSASPDDDLGS	Q9R0P4	Smap	HGVKRSASPDDDLGS	17	S	CMGC	CMGC/DYRK/DYRK2	23.444
Q9R0P4_HGVKRSASPDDDLGS	Q9R0P4	Smap	HGVKRSASPDDDLGS	17	S	CMGC	CMGC/DYRK/DYRK2	23.444
Q9R0P4_HPHGVKRSASPDDDL	Q9R0P4	Smap	HPHGVKRSASPDDDL	15	S	AGC	AGC/PKC/PKCa/PRKCB	15.103
Q9R0P4_PDDDLGSSNWEAADL	Q9R0P4	Smap	PDDDLGSSNWEAADL	25	S	CMGC	CMGC/CDK/CDK9/CDK9	8.474
Q9R0P4_SPDDDLGSSNWEAAD	Q9R0P4	Smap	SPDDDLGSSNWEAAD	24	S	STE	STE/STE-Unique/NIK	9
Q9R0Q1_DSTSRRDSLDKSGLF	Q9R0Q1	Sytl4	DSTSRRDSLDKSGLF	218	S	AGC	AGC/RSK/MSK/RPS6KA5	14.667
Q9WVA4_KENPRNFSDNQLQEG	Q9WVA4	Tagln2	KENPRNFSDNQLQEG	163	S	STE	STE/STE20/MST	35.184
Q9Z0R6_QKSAFTRTVSPGSVS	Q9Z0R6	Itsn2	QKSAFTRTVSPGSVS	836	T	TKL	TKL/STKR/STKR2	1.375
Q9Z0R6_TRTVSPGSVSPIHGQ	Q9Z0R6	Itsn2	TRTVSPGSVSPIHGQ	841	S	CAMK	CAMK/MAPKAPK/MNK/MNK1	12.5
Q9Z0U1_EENIRKSSPEPRAQM	Q9Z0U1	Tjp2	EENIRKSSPEPRAQM	948	S	CMGC	CMGC/MAPK/ERK/Erk1	19.938
Q9Z0U1_HEENIRKSSPEPRAQ	Q9Z0U1	Tjp2	HEENIRKSSPEPRAQ	947	S	Other	Other/AUR/AurC	13.167
Q9Z0U1_LQGSPPLSHDDRGFE	Q9Z0U1	Tjp2	LQGSPPLSHDDRGFE	111	S	Other	Other/PEK/PEK	8
Q9Z0U1_QVAPLQGSPPLSHDD	Q9Z0U1	Tjp2	QVAPLQGSPPLSHDD	107	S	CMGC	CMGC/MAPK/ERK/Erk2	13.013
Q9Z0U1_RDQLRDASPPPAFKP	Q9Z0U1	Tjp2	RDQLRDASPPPAFKP	968	S	CMGC	CMGC/DYRK/DYRK2	15.778
Q9Z277_LADDEGDSDSESVGQ	Q9Z277	Baz1b	LADDEGDSDSESVGQ	1464	S	AGC	AGC/GRK	26.103
S4R1P5_DKLTRQKSFSEDVIS	S4R1P5	Dst	DKLTRQKSFSEDVIS	4072	S	CAMK	CAMK/MAPKAPK	15.442
S4R270_EGSSQLCSPRASPDA	S4R270	Bin2	EGSSQLCSPRASPDA	456	S	CMGC	CMGC/MAPK/JNK/JNK2	38.559
S4R270_PGSPEGSSQLCSPRA	S4R270	Bin2	PGSPEGSSQLCSPRA	452	S	Atypical	Atypical/PIKK/ATR	11.574
S4R270_QLCSPRASPDASSNP	S4R270	Bin2	QLCSPRASPDASSNP	460	S	CMGC	CMGC/MAPK/JNK/JNK2	37
S4R270_QLCSPRASPDASSNP	S4R270	Bin2	QLCSPRASPDASSNP	460	S	CMGC	CMGC/MAPK/JNK/JNK2	37

## Sheet: Decreased
ID	Protein	Gene	Flank_Seq	Position	Code	Kinase	Kinase	Score
A0A087WR45_AVRGGQRSPDVDTPE	A0A087WR45	Prob1	AVRGGQRSPDVDTPE	576	S	CMGC/MAPK/JNK/JNK2	CMGC/MAPK/JNK/JNK2	34.794
A0A087WR45_RDPEGRTSPLGGART	A0A087WR45	Prob1	RDPEGRTSPLGGART	772	S	CMGC/MAPK/JNK/JNK2	CMGC/MAPK/JNK/JNK2	32.765
A0A087WR45_VRDPEGRTSPLGGAR	A0A087WR45	Prob1	VRDPEGRTSPLGGAR	771	T	Other/Haspin	Other/Haspin	10
A0A087WR52_NKGTPSQSPVVGRSQ	A0A087WR52	Agfg1	NKGTPSQSPVVGRSQ	178	S	CMGC/MAPK/JNK/JNK2	CMGC/MAPK/JNK/JNK2	39.353
A0A0A6YW53_PVLSRRDSPLQGGGQ	A0A0A6YW53	Map4k4	PVLSRRDSPLQGGGQ	684	S	CMGC/DYRK/DYRK2	CMGC/DYRK/DYRK2	26.667
A0A0G2JEX1_EIKEMLASDDEEESS	A0A0G2JEX1	Nexn	EIKEMLASDDEEESS	80	S	CMGC/CK2	CMGC/CK2	20.033
A0A0G2JEX1_SLVMDDETEAKKESH	A0A0G2JEX1	Nexn	SLVMDDETEAKKESH	230	T	Other/TTK/MPS1	Other/TTK/MPS1	9
A0A0N4SW73_TRNNLSASMFDLSMK	A0A0N4SW73	Rab11fip5	TRNNLSASMFDLSMK	176	S	STE/STE20/KHS	STE/STE20/KHS	11.75
A0A0R4J0J0_PRMELSPSRASPGKS	A0A0R4J0J0	Palmd	PRMELSPSRASPGKS	372	S	CMGC/DYRK/DYRK2	CMGC/DYRK/DYRK2	13.278
A0A0R4J0J0_SNGPTHTSPTRPTPQ	A0A0R4J0J0	Palmd	SNGPTHTSPTRPTPQ	321	S	CMGC/CDK/CDK5/CDK5	CMGC/CDK/CDK5/CDK5	28.951
A0A0R4J0J0_VSPRMELSPSRASPG	A0A0R4J0J0	Palmd	VSPRMELSPSRASPG	370	S	CMGC/CDK/CDK5/CDK5	CMGC/CDK/CDK5/CDK5	22.531
A0A0R4J0Q5_ATSSSSSSSGVGMSV	A0A0R4J0Q5	Lmnb2	ATSSSSSSSGVGMSV	421	S	AGC/PKC/PKCa/PRKCB	AGC/PKC/PKCa/PRKCB	12.586
A0A0R4J0Q5_RATSSSSSSSGVGMS	A0A0R4J0Q5	Lmnb2	RATSSSSSSSGVGMS	420	S	Other/PEK	Other/PEK	15.591
A0A0R4J0Q5_TSSSSSSSGVGMSVG	A0A0R4J0Q5	Lmnb2	TSSSSSSSGVGMSVG	422	S	CAMK/MAPKAPK	CAMK/MAPKAPK	11.039
A0A0R4J1E2_APQTQHVSPMRQVEP	A0A0R4J1E2	Eef1d	APQTQHVSPMRQVEP	512	S	CMGC/MAPK/JNK/JNK2	CMGC/MAPK/JNK/JNK2	34.324
A0A0U1RPL0_LTSDPMGSPVSSKTE	A0A0U1RPL0	Atxn2l	LTSDPMGSPVSSKTE	591	S	CMGC/MAPK/JNK/JNK2	CMGC/MAPK/JNK/JNK2	45.235
A0A0U1RPL0_PHHLDNSSPGPGSEA	A0A0U1RPL0	Atxn2l	PHHLDNSSPGPGSEA	389	S	Atypical/PIKK/FRAP	Atypical/PIKK/FRAP	20.556
A0A1B0GS41_FPSDRSSSLEGFHSQ	A0A1B0GS41	Gab1	FPSDRSSSLEGFHSQ	420	S	STE/STE20/MST	STE/STE20/MST	27.868
A0A1B0GS41_RTFPSDRSSSLEGFH	A0A1B0GS41	Gab1	RTFPSDRSSSLEGFH	418	S	STE/STE20/PAKB/PAK5	STE/STE20/PAKB/PAK5	8.75
A0A1B0GS41_SLYNLPRSYSHDVLP	A0A1B0GS41	Gab1	SLYNLPRSYSHDVLP	264	S	AGC/RSK/RSKp90/RPS6KA2	AGC/RSK/RSKp90/RPS6KA2	10
A0A1B0GS41_TFPSDRSSSLEGFHS	A0A1B0GS41	Gab1	TFPSDRSSSLEGFHS	419	S	CK1/CK1/CK1-D/CSNK1D	CK1/CK1/CK1-D/CSNK1D	14.85
A0A1B0GS41_YNLPRSYSHDVLPKE	A0A1B0GS41	Gab1	YNLPRSYSHDVLPKE	266	S	CAMK/CAMKL	CAMK/CAMKL	21.06
A0A1B0GS91_ETVMRKFSLKEFGET	A0A1B0GS91	Svil	ETVMRKFSLKEFGET	1098	S	AGC/PKC/PKCa/PRKCB	AGC/PKC/PKCa/PRKCB	14.534
A0A1D5RLF1_PKMSRSASESAGSSV	A0A1D5RLF1	Reep1	PKMSRSASESAGSSV	192	S	CAMK/CAMKL	CAMK/CAMKL	20.806
A0A1D5RLF1_SQPKMSRSASESAGS	A0A1D5RLF1	Reep1	SQPKMSRSASESAGS	190	S	CMGC/CK2	CMGC/CK2	11.288
A0A1L1SQ51_MSKLDEGTPPEPKGT	A0A1L1SQ51	Tln2	MSKLDEGTPPEPKGT	1845	T	CMGC/CDK/CDK5/CDK5	CMGC/CDK/CDK5/CDK5	23.346
A0A1L1SSC0_ASATTPLSGNSSRRG	A0A1L1SSC0	Lrrfip2	ASATTPLSGNSSRRG	269	S	AGC/GRK	AGC/GRK	10.845
A0A1L1SSC0_TRPSSRNSASATTPL	A0A1L1SSC0	Lrrfip2	TRPSSRNSASATTPL	261	S	Other/AUR/AurC	Other/AUR/AurC	12.333
A2A5Y6_GERSGYSSPGSPGTP	A2A5Y6	Mapt	GERSGYSSPGSPGTP	507	S	CMGC/MAPK/JNK/JNK2	CMGC/MAPK/JNK/JNK2	39.971
A2A5Y6_GERSGYSSPGSPGTP	A2A5Y6	Mapt	GERSGYSSPGSPGTP	507	S	CMGC/MAPK/JNK/JNK2	CMGC/MAPK/JNK/JNK2	39.971
A2A5Y6_GSPGTPGSRSRTPSL	A2A5Y6	Mapt	GSPGTPGSRSRTPSL	516	S	STE/STE20/PAKA/CLA4	STE/STE20/PAKA/CLA4	10.625
A2A5Y6_GSRSRTPSLPTPPTR	A2A5Y6	Mapt	GSRSRTPSLPTPPTR	522	S	AGC/RSK/RSKp70	AGC/RSK/RSKp70	21.5
A2A5Y6_IPAKTTPSPKTPPGS	A2A5Y6	Mapt	IPAKTTPSPKTPPGS	486	S	CMGC/MAPK/JNK/JNK2	CMGC/MAPK/JNK/JNK2	34.059
A2A5Y6_KTTPSPKTPPGSGEP	A2A5Y6	Mapt	KTTPSPKTPPGSGEP	489	T	CMGC/MAPK/ERK/Erk2	CMGC/MAPK/ERK/Erk2	27.199
A2A5Y6_PPKSGERSGYSSPGS	A2A5Y6	Mapt	PPKSGERSGYSSPGS	503	S	Other/PLK	Other/PLK	12.669
A2A5Y6_PVVSGDTSPRHLSNV	A2A5Y6	Mapt	PVVSGDTSPRHLSNV	712	S	CMGC/MAPK/JNK/JNK2	CMGC/MAPK/JNK/JNK2	32.235
A2A5Y6_SGYSSPGSPGTPGSR	A2A5Y6	Mapt	SGYSSPGSPGTPGSR	510	S	CK1/TTBK/TTBK1	CK1/TTBK/TTBK1	39.375
A2A5Y6_SGYSSPGSPGTPGSR	A2A5Y6	Mapt	SGYSSPGSPGTPGSR	510	S	CK1/TTBK/TTBK1	CK1/TTBK/TTBK1	39.375
A2A5Y6_SGYSSPGSPGTPGSR	A2A5Y6	Mapt	SGYSSPGSPGTPGSR	510	S	CK1/TTBK/TTBK1	CK1/TTBK/TTBK1	39.375
A2A5Y6_TPGSRSRTPSLPTPP	A2A5Y6	Mapt	TPGSRSRTPSLPTPP	520	T	CMGC/DYRK/DYRK2	CMGC/DYRK/DYRK2	29.778
A2A5Y6_VYKSPVVSGDTSPRH	A2A5Y6	Mapt	VYKSPVVSGDTSPRH	708	S	TKL/LISK/LIMK	TKL/LISK/LIMK	10
A2ARP8_SEEKDGHSPMSKGLV	A2ARP8	Map1a	SEEKDGHSPMSKGLV	2875	S	CMGC/CDK/CDK5/CDK5	CMGC/CDK/CDK5/CDK5	24.988
A2AUD5_DMRAHPLSQSFSSYS	A2AUD5	Tpd52l2	DMRAHPLSQSFSSYS	164	S	Atypical/PIKK/ATR	Atypical/PIKK/ATR	10.149
A2AUD5_RAHPLSQSFSSYSIR	A2AUD5	Tpd52l2	RAHPLSQSFSSYSIR	166	S	Atypical/PDHK/PDHK	Atypical/PDHK/PDHK	9.175
A2AWA9_QGDETPSTNNGSDDE	A2AWA9	Rabgap1	QGDETPSTNNGSDDE	38	T	STE/STE20/PAKA/CLA4	STE/STE20/PAKA/CLA4	11
A2AWA9_RQGDETPSTNNGSDD	A2AWA9	Rabgap1	RQGDETPSTNNGSDD	37	S	CK1/CK1/CK1-D/CSNK1D	CK1/CK1/CK1-D/CSNK1D	11.75
A2AWA9_TPSTNNGSDDEKTGL	A2AWA9	Rabgap1	TPSTNNGSDDEKTGL	42	S	CMGC/CK2	CMGC/CK2	14.122
A5A4Y9_RAFGESSTESDEDEE	A5A4Y9	Ppp1r11	RAFGESSTESDEDEE	80	T	CMGC/CK2	CMGC/CK2	20.278
A6H644_MLVPRRLSSTSDIEE	A6H644	Ppp1r12b	MLVPRRLSSTSDIEE	502	S	AGC/RSK/MSK/RPS6KA5	AGC/RSK/MSK/RPS6KA5	18.704
A6H644_MLVPRRLSSTSDIEE	A6H644	Ppp1r12b	MLVPRRLSSTSDIEE	502	S	AGC/RSK/MSK/RPS6KA5	AGC/RSK/MSK/RPS6KA5	18.704
A6H644_PRRLSSTSDIEEKEN	A6H644	Ppp1r12b	PRRLSSTSDIEEKEN	505	S	CMGC/CK2	CMGC/CK2	12.481
A6H8H2_HPLERSSSLPSDRGP	A6H8H2	Dennd4c	HPLERSSSLPSDRGP	1274	S	CAMK/CAMKL	CAMK/CAMKL	19.641
B1ART2_PARHRNASSESAVVP	B1ART2	Vps13d	PARHRNASSESAVVP	2435	S	AGC/RSK/RSKp90/RPS6KA3	AGC/RSK/RSKp90/RPS6KA3	14.088
B1B1A8_GLSGRKSSTGSPTSP	B1B1A8	Mylk	GLSGRKSSTGSPTSP	1804	S	AGC/RSK/MSK/RPS6KA5	AGC/RSK/MSK/RPS6KA5	15
B1B1A8_SSTGSPTSPINAEKL	B1B1A8	Mylk	SSTGSPTSPINAEKL	1810	S	CMGC/MAPK/ERK/Erk1	CMGC/MAPK/ERK/Erk1	29.729
B2RQ80_VEMPRQNSDPTSENP	B2RQ80	Tnik	VEMPRQNSDPTSENP	640	S	CAMK/PIM/PIM1	CAMK/PIM/PIM1	14.462
B2RQK7_AKLQRAESLQEKSVK	B2RQK7	Synpo2l	AKLQRAESLQEKSVK	264	S	CAMK/MAPKAPK	CAMK/MAPKAPK	20.987
B2RQK7_DEVYLSDSPAEPAPV	B2RQK7	Synpo2l	DEVYLSDSPAEPAPV	180	S	CMGC/CDK/CDK5/CDK5	CMGC/CDK/CDK5/CDK5	22.716
B2RQK7_GLRPRSPSPTPSLPP	B2RQK7	Synpo2l	GLRPRSPSPTPSLPP	792	S	CMGC/DYRK/DYRK2	CMGC/DYRK/DYRK2	27.278
B2RQK7_PPDEVYLSDSPAEPA	B2RQK7	Synpo2l	PPDEVYLSDSPAEPA	178	S	CAMK/MAPKAPK/MK2/MAPKAPK3	CAMK/MAPKAPK/MK2/MAPKAPK3	4.25
B2RQK7_PPDEVYLSDSPAEPA	B2RQK7	Synpo2l	PPDEVYLSDSPAEPA	178	S	CAMK/MAPKAPK/MK2/MAPKAPK3	CAMK/MAPKAPK/MK2/MAPKAPK3	4.25
B2RQK7_PPDEVYLSDSPAEPA	B2RQK7	Synpo2l	PPDEVYLSDSPAEPA	178	S	CAMK/MAPKAPK/MK2/MAPKAPK3	CAMK/MAPKAPK/MK2/MAPKAPK3	4.25
B2RQK7_VQEIRRFSTPAPQPT	B2RQK7	Synpo2l	VQEIRRFSTPAPQPT	893	S	AGC/RSK/MSK/RPS6KA5	AGC/RSK/MSK/RPS6KA5	18.148
D3YUT2_FQRKRRLSGVEEAVL	D3YUT2	Alpk3	FQRKRRLSGVEEAVL	229	S	CAMK/DAPK/DAPK	CAMK/DAPK/DAPK	22.439
D3YUT2_NKAEERESPTVSPRG	D3YUT2	Alpk3	NKAEERESPTVSPRG	1165	S	CMGC/CDK/CDK5	CMGC/CDK/CDK5	18.889
D3Z0N2_ARKESFDSQSLINNQ	D3Z0N2	Sorbs2	ARKESFDSQSLINNQ	44	S	AGC/GRK	AGC/GRK	11.914
D3Z0N2_KESFDSQSLINNQSK	D3Z0N2	Sorbs2	KESFDSQSLINNQSK	46	S	AGC/GRK/BARK/BARK1	AGC/GRK/BARK/BARK1	20.857
D3Z0N2_PPPARKESFDSQSLI	D3Z0N2	Sorbs2	PPPARKESFDSQSLI	41	S	AGC/PKC/PKCi	AGC/PKC/PKCi	16.062
D3Z0X5_KNSITEISDNEDELL	D3Z0X5	Phldb1	KNSITEISDNEDELL	585	S	CMGC/CK2	CMGC/CK2	17.133
D3Z1D3_SQQTRKGSFSFLPPV	D3Z1D3	3425401B19Rik	SQQTRKGSFSFLPPV	954	S	CAMK/CAMKL	CAMK/CAMKL	16.571
D3Z5J3_NKSPSANSPQSSAVS	D3Z5J3	Sorbs1	NKSPSANSPQSSAVS	593	S	CMGC/CDK/CDK5/CDK5	CMGC/CDK/CDK5/CDK5	20.938
D3Z5J3_PSRSATVSPQQPQAQ	D3Z5J3	Sorbs1	PSRSATVSPQQPQAQ	857	S	CMGC/MAPK/JNK/JNK2	CMGC/MAPK/JNK/JNK2	43
D3Z5J3_PTPAELTSPGRASER	D3Z5J3	Sorbs1	PTPAELTSPGRASER	310	S	CMGC/MAPK/JNK/JNK2	CMGC/MAPK/JNK/JNK2	32.882
D3Z5J3_SPVSPQESPKHESKS	D3Z5J3	Sorbs1	SPVSPQESPKHESKS	62	S	CMGC/MAPK/JNK/JNK2	CMGC/MAPK/JNK/JNK2	40.206
D3Z5J3_SPVSPQESPKHESKS	D3Z5J3	Sorbs1	SPVSPQESPKHESKS	62	S	CMGC/MAPK/JNK/JNK2	CMGC/MAPK/JNK/JNK2	40.206
D3Z5J3_SSYRGTPSSSPVSPQ	D3Z5J3	Sorbs1	SSYRGTPSSSPVSPQ	53	S	CAMK/CAMKL/CHK1	CAMK/CAMKL/CHK1	12.345
D3Z5J3_TPSSSPVSPQESPKH	D3Z5J3	Sorbs1	TPSSSPVSPQESPKH	58	S	CMGC/MAPK/JNK/JNK2	CMGC/MAPK/JNK/JNK2	37.971
D3Z5J3_TPSSSPVSPQESPKH	D3Z5J3	Sorbs1	TPSSSPVSPQESPKH	58	S	CMGC/MAPK/JNK/JNK2	CMGC/MAPK/JNK/JNK2	37.971
D3Z5J3_TVTLRASSSYRGTPS	D3Z5J3	Sorbs1	TVTLRASSSYRGTPS	46	S	AGC/RSK/MSK/RPS6KA5	AGC/RSK/MSK/RPS6KA5	14.444
D3Z5J3_VTLRASSSYRGTPSS	D3Z5J3	Sorbs1	VTLRASSSYRGTPSS	47	S	Atypical/PDHK/PDHK	Atypical/PDHK/PDHK	41.7
D3Z5J3_YRGTPSSSPVSPQES	D3Z5J3	Sorbs1	YRGTPSSSPVSPQES	55	S	CMGC/MAPK/JNK/JNK2	CMGC/MAPK/JNK/JNK2	39.265
E0CYV9_ERLQRRNSNPSTESV	E0CYV9	1110002E22Rik	ERLQRRNSNPSTESV	1338	S	CAMK/CAMKL	CAMK/CAMKL	22.908
E9PUI5_GRESPEGSYTDDANQ	E9PUI5	Fnbp1l	GRESPEGSYTDDANQ	505	S	AGC/GRK/GRK/GRK	AGC/GRK/GRK/GRK	12.667
E9PV66_LERSGPLSSSPPSQR	E9PV66	Myo18b	LERSGPLSSSPPSQR	2265	S	CAMK/MAPKAPK/MK5	CAMK/MAPKAPK/MK5	13.091
E9PV66_LRRGRASSDEGDLSL	E9PV66	Myo18b	LRRGRASSDEGDLSL	2336	S	CAMK/PIM/PIM1	CAMK/PIM/PIM1	21.615
E9PV66_RSGPLSSSPPSQRTA	E9PV66	Myo18b	RSGPLSSSPPSQRTA	2267	S	Atypical/PIKK/FRAP	Atypical/PIKK/FRAP	23.556
E9PV66_SLRRGRASSDEGDLS	E9PV66	Myo18b	SLRRGRASSDEGDLS	2335	S	Other/NEK/NEK11	Other/NEK/NEK11	16.333
E9PVP0_GGAGGEGSDDDTSLT	E9PVP0	Stard10	GGAGGEGSDDDTSLT	357	S	AGC/GRK	AGC/GRK	23.112
E9PZ16_HQVSPVDSGEYVCRV	E9PZ16	Hspg2	HQVSPVDSGEYVCRV	2402	S	STE/STE20/MST/MST1	STE/STE20/MST/MST1	10.71
E9PZM7_TRRSRFHSPSTTWSP	E9PZM7	Scaf11	TRRSRFHSPSTTWSP	821	S	CMGC/MAPK/JNK/JNK2	CMGC/MAPK/JNK/JNK2	36.265
E9Q0J2_ISRPRSDSAPPTPVN	E9Q0J2	Ralgapb	ISRPRSDSAPPTPVN	359	S	AGC/RSK/MSK/RPS6KA5	AGC/RSK/MSK/RPS6KA5	15.037
E9Q0S6_DGQYENQSPEATSPR	E9Q0S6	Tns1	DGQYENQSPEATSPR	1062	S	CMGC/MAPK/ERK/Erk1	CMGC/MAPK/ERK/Erk1	21.41
E9Q0S6_GGGPTVPSPGRHIVP	E9Q0S6	Tns1	GGGPTVPSPGRHIVP	646	S	CMGC/CDK/CDK5/CDK5	CMGC/CDK/CDK5/CDK5	22.852
E9Q0S6_GGGPTVPSPGRHIVP	E9Q0S6	Tns1	GGGPTVPSPGRHIVP	646	S	CMGC/CDK/CDK5/CDK5	CMGC/CDK/CDK5/CDK5	22.852
E9Q0S6_NAVISPGSPSLGRHL	E9Q0S6	Tns1	NAVISPGSPSLGRHL	1451	S	CMGC/MAPK/ERK/Erk2	CMGC/MAPK/ERK/Erk2	22.571
E9Q0S6_PLRRRAASDGQYENQ	E9Q0S6	Tns1	PLRRRAASDGQYENQ	1054	S	CAMK/PIM/PIM1	CAMK/PIM/PIM1	20.077
E9Q0S6_YRAQQLRSHPGGGPT	E9Q0S6	Tns1	YRAQQLRSHPGGGPT	636	S	STE/STE20/PAKA/PAK3	STE/STE20/PAKA/PAK3	8.867
E9Q1Q1_HFLTKHFSTENVPDE	E9Q1Q1	Mast2	HFLTKHFSTENVPDE	286	S	AGC/NDR/NDR/NDR1	AGC/NDR/NDR/NDR1	15
E9Q1Q1_SSLNRSLSSGESGPG	E9Q1Q1	Mast2	SSLNRSLSSGESGPG	1261	S	CAMK/MAPKAPK	CAMK/MAPKAPK	18.987
E9Q401_GPSPTSGSSKTLDIE	E9Q401	Ryr2	GPSPTSGSSKTLDIE	2367	S	STE/STE20/MST	STE/STE20/MST	72.5
E9Q401_PSPTSGSSKTLDIEE	E9Q401	Ryr2	PSPTSGSSKTLDIEE	2368	S	Other/PLK	Other/PLK	15.474
E9Q401_SMMEKQSSMDSEGNF	E9Q401	Ryr2	SMMEKQSSMDSEGNF	2693	S	AGC/DMPK/ROCK	AGC/DMPK/ROCK	11.065
E9Q401_VSMMEKQSSMDSEGN	E9Q401	Ryr2	VSMMEKQSSMDSEGN	2692	S	CMGC/CK2	CMGC/CK2	14.043
E9Q4Z2_HAPTMRPSMSGLHLV	E9Q4Z2	Acacb	HAPTMRPSMSGLHLV	210	S	AGC/RSK/MSK/RPS6KA4	AGC/RSK/MSK/RPS6KA4	10.5
E9Q4Z2_PTMRPSMSGLHLVKR	E9Q4Z2	Acacb	PTMRPSMSGLHLVKR	212	S	CAMK/CAMKL	CAMK/CAMKL	13.594
E9Q4Z2_QEAALNTSDPESHAP	E9Q4Z2	Acacb	QEAALNTSDPESHAP	198	S	Other/IKK	Other/IKK	13.101
E9Q616_GHYEVTGSDDEAGKL	E9Q616	Ahnak	GHYEVTGSDDEAGKL	5607	S	STE/STE20/MST	STE/STE20/MST	38.579
E9Q616_GHYEVTGSDDEAGKL	E9Q616	Ahnak	GHYEVTGSDDEAGKL	5607	S	STE/STE20/MST	STE/STE20/MST	38.579
E9Q616_GKGGVTGSPEASISG	E9Q616	Ahnak	GKGGVTGSPEASISG	5504	S	CMGC/CDK/CDK5/CDK5	CMGC/CDK/CDK5/CDK5	19.272
E9Q616_GKGGVTGSPEASISG	E9Q616	Ahnak	GKGGVTGSPEASISG	5504	S	CMGC/CDK/CDK5/CDK5	CMGC/CDK/CDK5/CDK5	19.272
E9Q616_GKGGVTGSPEASISG	E9Q616	Ahnak	GKGGVTGSPEASISG	5504	S	CMGC/CDK/CDK5/CDK5	CMGC/CDK/CDK5/CDK5	19.272
E9Q616_GKGGVTGSPEASISG	E9Q616	Ahnak	GKGGVTGSPEASISG	5504	S	CMGC/CDK/CDK5/CDK5	CMGC/CDK/CDK5/CDK5	19.272
E9Q616_GSPEASISGSKGDLK	E9Q616	Ahnak	GSPEASISGSKGDLK	5510	S	CAMK/MAPKAPK/MK5	CAMK/MAPKAPK/MK5	13.636
E9Q616_SKGHYEVTGSDDEAG	E9Q616	Ahnak	SKGHYEVTGSDDEAG	5605	T	CMGC/CK2	CMGC/CK2	11.167
E9Q616_SKGKGGVTGSPEASI	E9Q616	Ahnak	SKGKGGVTGSPEASI	5502	T	STE/STE7/MEK3/MAP2K6	STE/STE7/MEK3/MAP2K6	10.286
E9Q616_VTGSPEASISGSKGD	E9Q616	Ahnak	VTGSPEASISGSKGD	5508	S	AGC/GRK/GRK/GRK	AGC/GRK/GRK/GRK	13.944
E9Q8P5_AEGQRRGSQGDIKQQ	E9Q8P5	Pdlim5	AEGQRRGSQGDIKQQ	119	S	AGC/RSK/MSK/RPS6KA5	AGC/RSK/MSK/RPS6KA5	15.704
E9Q9C3_NVANQPPSPGGKGPY	E9Q9C3	Afdn	NVANQPPSPGGKGPY	1189	S	CMGC/MAPK/JNK/JNK2	CMGC/MAPK/JNK/JNK2	34.353
E9Q9K8_CKPKHQTSESQPDAP	E9Q9K8	Akap6	CKPKHQTSESQPDAP	1512	S	AGC/GRK/GRK/GRK	AGC/GRK/GRK/GRK	10
E9Q9K8_EGSSRKQSVSGTPEE	E9Q9K8	Akap6	EGSSRKQSVSGTPEE	2249	S	AGC/RSK/MSK/RPS6KA5	AGC/RSK/MSK/RPS6KA5	19.519
E9Q9K8_PKHQTSESQPDAPLH	E9Q9K8	Akap6	PKHQTSESQPDAPLH	1514	S	Atypical/PIKK/FRAP	Atypical/PIKK/FRAP	14.722
E9Q9K8_QKIKRSVSDITLQSS	E9Q9K8	Akap6	QKIKRSVSDITLQSS	1651	S	CAMK/CAMKL	CAMK/CAMKL	21.429
E9Q9K8_RKQSVSGTPEENAAS	E9Q9K8	Akap6	RKQSVSGTPEENAAS	2253	T	CMGC/MAPK/JNK/JNK2	CMGC/MAPK/JNK/JNK2	36.706
E9Q9K8_SREKKRPSVTDEIKV	E9Q9K8	Akap6	SREKKRPSVTDEIKV	1816	S	STE/STE20/PAKA/PAK1	STE/STE20/PAKA/PAK1	16.263
E9QAD8_PGAGGGHSTSTSTSP	E9QAD8	Iqsec2	PGAGGGHSTSTSTSP	222	S	TKL/STKR/STKR1	TKL/STKR/STKR1	10.875
E9QAD8_RGASRSSSPGAGGGH	E9QAD8	Iqsec2	RGASRSSSPGAGGGH	214	S	CMGC/MAPK/JNK/JNK2	CMGC/MAPK/JNK/JNK2	32.971
E9QLJ0_EATKTLTSFPESSAE	E9QLJ0	Cmya5	EATKTLTSFPESSAE	2703	S	CAMK/RAD53/CHK2	CAMK/RAD53/CHK2	16.25
E9QLJ0_KGSKKRNSLESQDVL	E9QLJ0	Cmya5	KGSKKRNSLESQDVL	155	S	AGC/RSK/MSK/RPS6KA5	AGC/RSK/MSK/RPS6KA5	13.407
E9QLJ0_KKRNSLESQDVLTNQ	E9QLJ0	Cmya5	KKRNSLESQDVLTNQ	158	S	Other/CDC7	Other/CDC7	12.667
E9QM38_RPLGPTPSQSRFQVD	E9QM38	Slc12a2	RPLGPTPSQSRFQVD	75	S	CAMK/CAMKL	CAMK/CAMKL	11.092
E9QMP6_LSTSTNRSRNSPLLD	E9QMP6	Mark2	LSTSTNRSRNSPLLD	480	S	Other/WEE	Other/WEE	7.667
E9QMP6_STNRSRNSPLLDRAS	E9QMP6	Mark2	STNRSRNSPLLDRAS	483	S	CMGC/CDK/CDK2/CDK2	CMGC/CDK/CDK2/CDK2	19.081
E9QNN1_VESSGYGSPGPTWDR	E9QNN1	Dhx9	VESSGYGSPGPTWDR	137	S	CMGC/MAPK/JNK/JNK2	CMGC/MAPK/JNK/JNK2	36.794
E9QQ25_AVFARVASPPPGVSE	E9QQ25	Speg	AVFARVASPPPGVSE	2288	S	CMGC/CDK/CDK4/CDK6	CMGC/CDK/CDK4/CDK6	22.333
E9QQ25_EKVFIRGTPDSPAQP	E9QQ25	Speg	EKVFIRGTPDSPAQP	2774	T	CMGC/CDK/CDK5/CDK5	CMGC/CDK/CDK5/CDK5	21.21
E9QQ25_FIRGTPDSPAQPAAA	E9QQ25	Speg	FIRGTPDSPAQPAAA	2777	S	CMGC/MAPK/JNK/JNK2	CMGC/MAPK/JNK/JNK2	33.765
E9QQ25_FIRGTPDSPAQPAAA	E9QQ25	Speg	FIRGTPDSPAQPAAA	2777	S	CMGC/MAPK/JNK/JNK2	CMGC/MAPK/JNK/JNK2	33.765
E9QQ25_GSIENLESEAVFEAK	E9QQ25	Speg	GSIENLESEAVFEAK	2333	S	Other/CDC7	Other/CDC7	12.667
E9QQ25_PELRRGSSAESALPR	E9QQ25	Speg	PELRRGSSAESALPR	2020	S	CAMK/PIM/PIM1	CAMK/PIM/PIM1	15.692
E9QQ25_PELRRGSSAESALPR	E9QQ25	Speg	PELRRGSSAESALPR	2020	S	CAMK/PIM/PIM1	CAMK/PIM/PIM1	15.692
E9QQ25_PRPGSSLSGSIENLE	E9QQ25	Speg	PRPGSSLSGSIENLE	2325	S	AGC/PKC/PKCa/PRKCB	AGC/PKC/PKCa/PRKCB	12.069
E9QQ25_RGLQKSSSFSQGEAE	E9QQ25	Speg	RGLQKSSSFSQGEAE	2135	S	CAMK/MAPKAPK	CAMK/MAPKAPK	14.377
E9QQ25_RPELRRGSSAESALP	E9QQ25	Speg	RPELRRGSSAESALP	2019	S	STE/STE20/PAKA/PAK1	STE/STE20/PAKA/PAK1	17.079
E9QQ25_RPELRRGSSAESALP	E9QQ25	Speg	RPELRRGSSAESALP	2019	S	STE/STE20/PAKA/PAK1	STE/STE20/PAKA/PAK1	17.079
E9QQ25_RRGSSAESALPRVGS	E9QQ25	Speg	RRGSSAESALPRVGS	2023	S	Other/CDC7	Other/CDC7	15.333
E9QQ25_RRGSSAESALPRVGS	E9QQ25	Speg	RRGSSAESALPRVGS	2023	S	Other/CDC7	Other/CDC7	15.333
E9QQ25_TVPPRPGSSLSGSIE	E9QQ25	Speg	TVPPRPGSSLSGSIE	2322	S	AGC/RSK/RSKp90/RPS6KA3	AGC/RSK/RSKp90/RPS6KA3	12.971
E9QQ25_VPPRPGSSLSGSIEN	E9QQ25	Speg	VPPRPGSSLSGSIEN	2323	S	Other/PLK	Other/PLK	13.584
E9QQ93_DTLGRSPSTIDVVRG	E9QQ93	Xirp1	DTLGRSPSTIDVVRG	533	S	CAMK/MAPKAPK	CAMK/MAPKAPK	19.597
F6TFN2_KNRRKSYTSDLQKKK	F6TFN2	Lmo7	KNRRKSYTSDLQKKK	191	T	STE/STE20/MST/MST1	STE/STE20/MST/MST1	23.742
F6TFN2_KWKNRRKSYTSDLQK	F6TFN2	Lmo7	KWKNRRKSYTSDLQK	189	S	AGC/RSK/MSK/RPS6KA5	AGC/RSK/MSK/RPS6KA5	18.333
F6TFN2_PGSPSPRSHSPSMSQ	F6TFN2	Lmo7	PGSPSPRSHSPSMSQ	1097	S	AGC/PKC/PKCi	AGC/PKC/PKCi	14.229
F6TFN2_RSHSPSMSQSGSQLR	F6TFN2	Lmo7	RSHSPSMSQSGSQLR	1103	S	CAMK/MAPKAPK/MK5	CAMK/MAPKAPK/MK5	17.091
F6TFN2_SPRSHSPSMSQSGSQ	F6TFN2	Lmo7	SPRSHSPSMSQSGSQ	1101	S	AGC/PKC/PKCi	AGC/PKC/PKCi	17.688
F6TFN2_SPSPRSHSPSMSQSG	F6TFN2	Lmo7	SPSPRSHSPSMSQSG	1099	S	CMGC/CDK/CDK5/CDK5	CMGC/CDK/CDK5/CDK5	20.778
F6TFN2_SPSPRSHSPSMSQSG	F6TFN2	Lmo7	SPSPRSHSPSMSQSG	1099	S	CMGC/CDK/CDK5/CDK5	CMGC/CDK/CDK5/CDK5	20.778
F6ZDS4_IRDEEVSSADISSSS	F6ZDS4	Tpr	IRDEEVSSADISSSS	597	S	AGC/GRK	AGC/GRK	13.19
F6ZDS4_QTPQAPQSPRRPPHP	F6ZDS4	Tpr	QTPQAPQSPRRPPHP	2141	S	CMGC/MAPK/JNK/JNK2	CMGC/MAPK/JNK/JNK2	35.441
F6ZDS4_VIRDEEVSSADISSS	F6ZDS4	Tpr	VIRDEEVSSADISSS	596	S	CK1/CK1/CK1-D/CSNK1D	CK1/CK1/CK1-D/CSNK1D	17.55
F6ZGN3_SSVKKGPTTDVEEAG	F6ZGN3	Myo18a	SSVKKGPTTDVEEAG	463	T	AGC/GRK/GRK/GPRK6	AGC/GRK/GRK/GPRK6	12.286
F6ZGN3_SVKKGPTTDVEEAGQ	F6ZGN3	Myo18a	SVKKGPTTDVEEAGQ	464	T	TKL/MLK	TKL/MLK	17.16
F6ZGN3_SVKKGPTTDVEEAGQ	F6ZGN3	Myo18a	SVKKGPTTDVEEAGQ	464	T	TKL/MLK	TKL/MLK	17.16
F7AA26_NSLQAPASPSSSTSS	F7AA26	Pakap	NSLQAPASPSSSTSS	396	S	CMGC/MAPK/ERK/Erk1	CMGC/MAPK/ERK/Erk1	34.5
F7DBB3_SRDTTQRSPVHVQPT	F7DBB3	Ahnak2	SRDTTQRSPVHVQPT	1458	S	CMGC/MAPK/JNK/JNK2	CMGC/MAPK/JNK/JNK2	34.647
F8VPM7_KVEPSSQSPGRSPRL	F8VPM7	Erc1	KVEPSSQSPGRSPRL	17	S	CMGC/CDK/CDK5/CDK5	CMGC/CDK/CDK5/CDK5	24.148
F8VPM7_SSQSPGRSPRLPRSP	F8VPM7	Erc1	SSQSPGRSPRLPRSP	21	S	CMGC/MAPK/JNK/JNK2	CMGC/MAPK/JNK/JNK2	45.735
F8VPM7_SSQSPGRSPRLPRSP	F8VPM7	Erc1	SSQSPGRSPRLPRSP	21	S	CMGC/MAPK/JNK/JNK2	CMGC/MAPK/JNK/JNK2	45.735
F8VPM7_SVGKVEPSSQSPGRS	F8VPM7	Erc1	SVGKVEPSSQSPGRS	14	S	CK1/VRK/VRK2	CK1/VRK/VRK2	15.25
F8VPM7_VGKVEPSSQSPGRSP	F8VPM7	Erc1	VGKVEPSSQSPGRSP	15	S	CK1/VRK/VRK2	CK1/VRK/VRK2	14
F8VQ75_RMPCRTASCSELDVG	F8VQ75	Kif13a	RMPCRTASCSELDVG	1650	S	AGC/SGK/SGK3	AGC/SGK/SGK3	11.714
F8VQN6_KKQKVERSSSHDFDP	F8VQN6	Arhgef12	KKQKVERSSSHDFDP	39	S	AGC/PKC/PKCa/PRKCB	AGC/PKC/PKCa/PRKCB	15.862
F8VQN6_KQKVERSSSHDFDPT	F8VQN6	Arhgef12	KQKVERSSSHDFDPT	40	S	AGC/DMPK/ROCK	AGC/DMPK/ROCK	14.097
F8VQN6_QKVERSSSHDFDPTD	F8VQN6	Arhgef12	QKVERSSSHDFDPTD	41	S	CAMK/RAD53/CHK2	CAMK/RAD53/CHK2	15.318
F8WIA1_ASLKRSPSASSLSSM	F8WIA1	Clip1	ASLKRSPSASSLSSM	311	S	CAMK/CAMKL	CAMK/CAMKL	35.986
F8WIS9_DGVKKRKSSSSVQLM	F8WIS9	Camk2a	DGVKKRKSSSSVQLM	332	S	AGC/DMPK/ROCK	AGC/DMPK/ROCK	18.548
F8WIS9_GVKKRKSSSSVQLME	F8WIS9	Camk2a	GVKKRKSSSSVQLME	333	S	CAMK/PIM/PIM1	CAMK/PIM/PIM1	30.308
F8WIU1_AGHDAEGSQSHVHFD	F8WIU1	1700037H04Rik	AGHDAEGSQSHVHFD	29	S	CK1/TTBK/TTBK1	CK1/TTBK/TTBK1	12.875
G5E8J6_DEDGIVSSEYHRHVP	G5E8J6	Hrc	DEDGIVSSEYHRHVP	151	S	CMGC/CDK/CDK8/CDK8	CMGC/CDK/CDK8/CDK8	8.667
G5E8J6_EDEDGIVSSEYHRHV	G5E8J6	Hrc	EDEDGIVSSEYHRHV	150	S	CAMK/CASK	CAMK/CASK	9
G5E8J6_EDEDGIVSSEYHRHV	G5E8J6	Hrc	EDEDGIVSSEYHRHV	150	S	CAMK/CASK	CAMK/CASK	9
G5E8J6_EDEDGIVSSEYHRHV	G5E8J6	Hrc	EDEDGIVSSEYHRHV	150	S	CAMK/CASK	CAMK/CASK	9
G5E8J6_EVAREGSSEEESREV	G5E8J6	Hrc	EVAREGSSEEESREV	641	S	CMGC/CK2	CMGC/CK2	19.681
G5E8J6_HKDDEDDSEEDYHHV	G5E8J6	Hrc	HKDDEDDSEEDYHHV	376	S	CMGC/CK2	CMGC/CK2	16.624
G5E8J6_LPRQRSHSHEDEDGI	G5E8J6	Hrc	LPRQRSHSHEDEDGI	141	S	CMGC/CK2	CMGC/CK2	15.143
G5E8J6_NHLPRQRSHSHEDED	G5E8J6	Hrc	NHLPRQRSHSHEDED	139	S	CAMK/CAMKL	CAMK/CAMKL	15.138
G5E8J6_REVAREGSSEEESRE	G5E8J6	Hrc	REVAREGSSEEESRE	640	S	CMGC/CK2	CMGC/CK2	17.107
G5E8J6_RGDDEDISTEFGHKA	G5E8J6	Hrc	RGDDEDISTEFGHKA	474	S	AGC/NDR/NDR/NDR1	AGC/NDR/NDR/NDR1	9
K3W4S4_ERTGSSPTQGIVNKA	K3W4S4	Mapk8ip3	ERTGSSPTQGIVNKA	376	T	STE/STE20/MST/MST1	STE/STE20/MST/MST1	23.29
K3W4S4_RLERTGSSPTQGIVN	K3W4S4	Mapk8ip3	RLERTGSSPTQGIVN	374	S	CMGC/MAPK/JNK/JNK2	CMGC/MAPK/JNK/JNK2	32.176
K3W4S4_RLERTGSSPTQGIVN	K3W4S4	Mapk8ip3	RLERTGSSPTQGIVN	374	S	CMGC/MAPK/JNK/JNK2	CMGC/MAPK/JNK/JNK2	32.176
O08715_VRRRSESSGNLPSVA	O08715	Akap1	VRRRSESSGNLPSVA	104	S	STE/STE20/MST	STE/STE20/MST	20.684
O35601_PFKVAGQSSPSGIQS	O35601	Fyb	PFKVAGQSSPSGIQS	27	S	AGC/RSK/MSK/RPS6KA5	AGC/RSK/MSK/RPS6KA5	12.185
O54988_IPANKRASSDLSIAS	O54988	Slk	IPANKRASSDLSIAS	340	S	AGC/PKC/PKCh	AGC/PKC/PKCh	13.205
O55028_LSLRARSTSATDTHH	O55028	Bckdk	LSLRARSTSATDTHH	32	T	Other/AUR/AurB	Other/AUR/AurB	11.722
O55028_LSLRARSTSATDTHH	O55028	Bckdk	LSLRARSTSATDTHH	32	T	Other/AUR/AurB	Other/AUR/AurB	11.722
O55028_RARSTSATDTHHVEL	O55028	Bckdk	RARSTSATDTHHVEL	35	T	AGC/DMPK/ROCK	AGC/DMPK/ROCK	10.758
O55028_RSTSATDTHHVELAR	O55028	Bckdk	RSTSATDTHHVELAR	37	T	STE/STE20/TAO	STE/STE20/TAO	10
O55028_SLRARSTSATDTHHV	O55028	Bckdk	SLRARSTSATDTHHV	33	S	Other/IKK	Other/IKK	16.342
O55028_SLSLRARSTSATDTH	O55028	Bckdk	SLSLRARSTSATDTH	31	S	AGC/RSK/MSK/RPS6KA5	AGC/RSK/MSK/RPS6KA5	17.296
O55028_SLSLRARSTSATDTH	O55028	Bckdk	SLSLRARSTSATDTH	31	S	AGC/RSK/MSK/RPS6KA5	AGC/RSK/MSK/RPS6KA5	17.296
O55028_SLSLRARSTSATDTH	O55028	Bckdk	SLSLRARSTSATDTH	31	S	AGC/RSK/MSK/RPS6KA5	AGC/RSK/MSK/RPS6KA5	17.296
O70492_STVRRRYSDFEWLRS	O70492	Snx3	STVRRRYSDFEWLRS	72	S	CAMK/CAMKL/CHK1	CAMK/CAMKL/CHK1	12.069
O89053_DSARRRATPEPSGTP	O89053	Coro1a	DSARRRATPEPSGTP	418	T	CMGC/CDK/CDK2/CDK2	CMGC/CDK/CDK2/CDK2	27.94
P09542_LMAGQEDSNGCINYE	P09542	Myl3	LMAGQEDSNGCINYE	188	S	AGC/GRK	AGC/GRK	11.259
P10518_FRDAAQSSPAFGDRR	P10518	Alad	FRDAAQSSPAFGDRR	215	S	CMGC/MAPK/JNK/JNK2	CMGC/MAPK/JNK/JNK2	39.235
P10518_PFRDAAQSSPAFGDR	P10518	Alad	PFRDAAQSSPAFGDR	214	S	AGC/RSK/MSK/RPS6KA5	AGC/RSK/MSK/RPS6KA5	14.333
P11404_FATRQVASMTKPTTI	P11404	Fabp3	FATRQVASMTKPTTI	35	S	STE/STE20/KHS	STE/STE20/KHS	11.75
P11499_GSDEEDDSGKDKKKK	P11499	Hsp90ab1	GSDEEDDSGKDKKKK	261	S	CK1	CK1	22.431
P11499_PKIEDVGSDEEDDSG	P11499	Hsp90ab1	PKIEDVGSDEEDDSG	255	S	CMGC/CK2	CMGC/CK2	20.407
P11499_PKIEDVGSDEEDDSG	P11499	Hsp90ab1	PKIEDVGSDEEDDSG	255	S	CMGC/CK2	CMGC/CK2	20.407
P11499_PKIEDVGSDEEDDSG	P11499	Hsp90ab1	PKIEDVGSDEEDDSG	255	S	CMGC/CK2	CMGC/CK2	20.407
P13595_EAATAPASPKSKAAT	P13595	Ncam1	EAATAPASPKSKAAT	1005	S	CMGC/MAPK/JNK/JNK2	CMGC/MAPK/JNK/JNK2	37.147
P14142_AAFRRTPSLLEQEVK	P14142	Slc2a4	AAFRRTPSLLEQEVK	488	S	CAMK/MAPKAPK	CAMK/MAPKAPK	17.623
P14142_ISAAFRRTPSLLEQE	P14142	Slc2a4	ISAAFRRTPSLLEQE	486	T	CMGC/CDK/CDK2/CDK2	CMGC/CDK/CDK2/CDK2	16.859
P20152_ESLPLVDTHSKRTLL	P20152	Vim	ESLPLVDTHSKRTLL	436	T	STE/STE20/TAO	STE/STE20/TAO	10
P26369_EHGGLIRSPRHEKKK	P26369	U2af2	EHGGLIRSPRHEKKK	79	S	CMGC/CDK/CDK2/CDK2	CMGC/CDK/CDK2/CDK2	22.564
P27546_SSVKRNTTPTGAAPP	P27546	Map4	SSVKRNTTPTGAAPP	847	T	CMGC/CDK/CDK2/CDK2	CMGC/CDK/CDK2/CDK2	22.591
P29699_QCHSTPDSAEDVRKL	P29699	Ahsg	QCHSTPDSAEDVRKL	138	S	STE/STE20/PAKA/CLA4	STE/STE20/PAKA/CLA4	11.5
P29699_VMHTQCHSTPDSAED	P29699	Ahsg	VMHTQCHSTPDSAED	134	S	AGC/NDR	AGC/NDR	13
P35486_RYHGHSMSDPGVSYR	P35486	Pdha1	RYHGHSMSDPGVSYR	295	S	STE/STE20/MST/MST1	STE/STE20/MST/MST1	12.806
P35486_SMSDPGVSYRTREEI	P35486	Pdha1	SMSDPGVSYRTREEI	300	S	Atypical/PIKK/FRAP	Atypical/PIKK/FRAP	12.472
P35486_SMSDPGVSYRTREEI	P35486	Pdha1	SMSDPGVSYRTREEI	300	S	Atypical/PIKK/FRAP	Atypical/PIKK/FRAP	12.472
P35486_SMSDPGVSYRTREEI	P35486	Pdha1	SMSDPGVSYRTREEI	300	S	Atypical/PIKK/FRAP	Atypical/PIKK/FRAP	12.472
P35486_SMSDPGVSYRTREEI	P35486	Pdha1	SMSDPGVSYRTREEI	300	S	Atypical/PIKK/FRAP	Atypical/PIKK/FRAP	12.472
P35486_TYRYHGHSMSDPGVS	P35486	Pdha1	TYRYHGHSMSDPGVS	293	S	Atypical/PDHK	Atypical/PDHK	15.548
P35486_TYRYHGHSMSDPGVS	P35486	Pdha1	TYRYHGHSMSDPGVS	293	S	Atypical/PDHK	Atypical/PDHK	15.548
P35564_DAEEDGVTGSQDEED	P35564	Canx	DAEEDGVTGSQDEED	561	T	CK1	CK1	14.535
P35564_EEDGVTGSQDEEDSK	P35564	Canx	EEDGVTGSQDEEDSK	563	S	Other/PLK	Other/PLK	17.779
P35564_EEDGVTGSQDEEDSK	P35564	Canx	EEDGVTGSQDEEDSK	563	S	Other/PLK	Other/PLK	17.779
P35564_KLEEKQKSDAEEDGV	P35564	Canx	KLEEKQKSDAEEDGV	553	S	Other/PLK	Other/PLK	16.344
P36552_SSGARSPSPGRREED	P36552	Cpox	SSGARSPSPGRREED	101	S	CMGC/CDK/CDK5/CDK5	CMGC/CDK/CDK5/CDK5	32.617
P36916_REEQTDTSDGESVTH	P36916	Gnl1	REEQTDTSDGESVTH	51	S	AGC/DMPK/ROCK	AGC/DMPK/ROCK	13.5
P36916_RREEQTDTSDGESVT	P36916	Gnl1	RREEQTDTSDGESVT	50	T	Other/TTK/TTK	Other/TTK/TTK	59.273
P47811_RHTDDEMTGYVATRW	P47811	Mapk14	RHTDDEMTGYVATRW	180	T	STE/STE7/MEK3/MAP2K4	STE/STE7/MEK3/MAP2K4	82.8
P47811_RHTDDEMTGYVATRW	P47811	Mapk14	RHTDDEMTGYVATRW	180	T	STE/STE7/MEK3/MAP2K4	STE/STE7/MEK3/MAP2K4	82.8
P48678_QASSTPLSPTRITRL	P48678	Lmna	QASSTPLSPTRITRL	22	S	CMGC/MAPK/JNK/JNK2	CMGC/MAPK/JNK/JNK2	39.088
P48962_GGIAAAVSKTAVAPI	P48962	Slc25a4	GGIAAAVSKTAVAPI	22	S	CK1/VRK/VRK2	CK1/VRK/VRK2	6.75
P49586_SPSSSPASLSRCRAV	P49586	Pcyt1a	SPSSSPASLSRCRAV	350	S	AGC/PKC/PKCa/PRKCB	AGC/PKC/PKCa/PRKCB	18.328
P51125_KSNDTSQTPPGETVP	P51125	Cast	KSNDTSQTPPGETVP	479	T	CMGC/MAPK/JNK/JNK2	CMGC/MAPK/JNK/JNK2	34.059
P51667_KKRIEGGSSNVFSMF	P51667	Myl2	KKRIEGGSSNVFSMF	14	S	AGC/DMPK/CRIK	AGC/DMPK/CRIK	15
P51667_KKRIEGGSSNVFSMF	P51667	Myl2	KKRIEGGSSNVFSMF	14	S	AGC/DMPK/CRIK	AGC/DMPK/CRIK	15
P51667_KRIEGGSSNVFSMFE	P51667	Myl2	KRIEGGSSNVFSMFE	15	S	AGC/DMPK/ROCK	AGC/DMPK/ROCK	23.726
P51881_GGVAAAISKTAVAPI	P51881	Slc25a5	GGVAAAISKTAVAPI	22	S	Other/PEK/PEK	Other/PEK/PEK	8
P53986_EKLKSKESLQEAGKS	P53986	Slc16a1	EKLKSKESLQEAGKS	213	S	CK1/CK1/CK1-D/CSNK1D	CK1/CK1/CK1-D/CSNK1D	23.05
P58871_VSQVGPGTPPAPESP	P58871	Tnks1bp1	VSQVGPGTPPAPESP	533	T	CMGC/MAPK/JNK/JNK2	CMGC/MAPK/JNK/JNK2	33.324
P61014_RSAIRRASTIEMPQQ	P61014	Pln	RSAIRRASTIEMPQQ	16	S	AGC/RSK/RSKp90/RPS6KA3	AGC/RSK/RSKp90/RPS6KA3	14.412
P61014_RSAIRRASTIEMPQQ	P61014	Pln	RSAIRRASTIEMPQQ	16	S	AGC/RSK/RSKp90/RPS6KA3	AGC/RSK/RSKp90/RPS6KA3	14.412
P62806_RGGVKRISGLIYEET	P62806	Hist1h4a	RGGVKRISGLIYEET	48	S	STE/STE20/PAKA	STE/STE20/PAKA	12.581
P62897_TGQAAGFSYTDANKN	P62897	Cycs	TGQAAGFSYTDANKN	48	S	Atypical/PIKK/FRAP	Atypical/PIKK/FRAP	17.556
P70271_DPESQDCSPATSRRS	P70271	Pdlim4	DPESQDCSPATSRRS	111	S	CMGC/MAPK/JNK/JNK2	CMGC/MAPK/JNK/JNK2	33.824
P70663_EGNSREHSAGSCTNF	P70663	Sparcl1	EGNSREHSAGSCTNF	415	S	CMGC/DYRK/DYRK2	CMGC/DYRK/DYRK2	14.056
P70663_EPSDEGNSREHSAGS	P70663	Sparcl1	EPSDEGNSREHSAGS	411	S	CMGC/CDK/CDK4/CDK6	CMGC/CDK/CDK4/CDK6	7.333
P70663_EPSDEGNSREHSAGS	P70663	Sparcl1	EPSDEGNSREHSAGS	411	S	CMGC/CDK/CDK4/CDK6	CMGC/CDK/CDK4/CDK6	7.333
P70670_ALKESPSSQSASSLE	P70670	Naca	ALKESPSSQSASSLE	522	S	Atypical/PIKK/ATR/ATR	Atypical/PIKK/ATR/ATR	13
P70670_IALKESPSSQSASSL	P70670	Naca	IALKESPSSQSASSL	521	S	CAMK/CAMKL	CAMK/CAMKL	13.539
P70670_QPLKRSVTDPAMAPR	P70670	Naca	QPLKRSVTDPAMAPR	590	T	TKL/RAF/RAF	TKL/RAF/RAF	23.4
P70670_QPLKRSVTDPAMAPR	P70670	Naca	QPLKRSVTDPAMAPR	590	T	TKL/RAF/RAF	TKL/RAF/RAF	23.4
P82347_EQYSHHRSTMPSSEG	P82347	Sgcd	EQYSHHRSTMPSSEG	11	S	CK1/VRK/VRK2	CK1/VRK/VRK2	14.75
P82347_QYSHHRSTMPSSEGP	P82347	Sgcd	QYSHHRSTMPSSEGP	12	T	CK1/VRK/VRK2	CK1/VRK/VRK2	18.25
P97467_GRLRGKGSSGLNLGN	P97467	Pam	GRLRGKGSSGLNLGN	924	S	CAMK/CAMKL/CHK1	CAMK/CAMKL/CHK1	15.034
Q02248_HQDTQRRTSMGGTQQ	Q02248	Ctnnb1	HQDTQRRTSMGGTQQ	551	T	AGC/DMPK/ROCK	AGC/DMPK/ROCK	11.242
Q02566_EQANTNLSKFRKVQH	Q02566	Myh6	EQANTNLSKFRKVQH	1896	S	Other/PEK/PEK	Other/PEK/PEK	10
Q02566_ESLEHLETFKRENKN	Q02566	Myh6	ESLEHLETFKRENKN	1499	T	STE/STE20/TAO	STE/STE20/TAO	13
Q02566_ESQSELESSQKEARS	Q02566	Myh6	ESQSELESSQKEARS	1471	S	CK1	CK1	9.944
Q02566_KEARSLSTELFKLKN	Q02566	Myh6	KEARSLSTELFKLKN	1481	T	CAMK/DAPK/DAPK/DAPK2	CAMK/DAPK/DAPK/DAPK2	7.143
Q02566_QKEARSLSTELFKLK	Q02566	Myh6	QKEARSLSTELFKLK	1480	S	AGC/RSK/RSKp70	AGC/RSK/RSKp70	16.105
Q02780_GQGRSPGSGSQSSGW	Q02780	Nfia	GQGRSPGSGSQSSGW	326	S	Atypical/PIKK/FRAP	Atypical/PIKK/FRAP	11.417
Q148W8_EELDGDCSEAGGRVR	Q148W8	Dusp27	EELDGDCSEAGGRVR	503	S	Other/Wnk/Wnk4	Other/Wnk/Wnk4	8
Q148W8_RSQEQDTSFHEANGD	Q148W8	Dusp27	RSQEQDTSFHEANGD	972	S	Other/PLK	Other/PLK	12.474
Q149B8_HSDNPQSSPDSLEAS	Q149B8	Perm1	HSDNPQSSPDSLEAS	169	S	CMGC/MAPK/JNK/JNK2	CMGC/MAPK/JNK/JNK2	42.618
Q149B8_HSDNPQSSPDSLEAS	Q149B8	Perm1	HSDNPQSSPDSLEAS	169	S	CMGC/MAPK/JNK/JNK2	CMGC/MAPK/JNK/JNK2	42.618
Q149B8_SPDSLEASPRNPGRK	Q149B8	Perm1	SPDSLEASPRNPGRK	176	S	STE/STE20/MST	STE/STE20/MST	46.184
Q149B8_SPESPGHSDNPQSSP	Q149B8	Perm1	SPESPGHSDNPQSSP	163	S	Other/PLK	Other/PLK	13.708
Q14BI5_RSSSKRASSQSSAGA	Q14BI5	Myom2	RSSSKRASSQSSAGA	58	S	AGC/RSK/MSK/RPS6KA5	AGC/RSK/MSK/RPS6KA5	18.407
Q3THK7_ISKTLNMTTSPEEKR	Q3THK7	Gmps	ISKTLNMTTSPEEKR	330	T	TKL/MLK/MLK/ZAK	TKL/MLK/MLK/ZAK	11
Q3THK7_KTLNMTTSPEEKRKI	Q3THK7	Gmps	KTLNMTTSPEEKRKI	332	S	CMGC/MAPK/ERK/Erk1	CMGC/MAPK/ERK/Erk1	21.285
Q3TIR3_GRPEGQYSEDEDTDT	Q3TIR3	Ric8a	GRPEGQYSEDEDTDT	435	S	CMGC/CK2	CMGC/CK2	17.862
Q3TIR3_GRPEGQYSEDEDTDT	Q3TIR3	Ric8a	GRPEGQYSEDEDTDT	435	S	CMGC/CK2	CMGC/CK2	17.862
Q3TIR3_GRPEGQYSEDEDTDT	Q3TIR3	Ric8a	GRPEGQYSEDEDTDT	435	S	CMGC/CK2	CMGC/CK2	17.862
Q3TIR3_GRPEGQYSEDEDTDT	Q3TIR3	Ric8a	GRPEGQYSEDEDTDT	435	S	CMGC/CK2	CMGC/CK2	17.862
Q3TIR3_QYSEDEDTDTEEYRE	Q3TIR3	Ric8a	QYSEDEDTDTEEYRE	440	T	CMGC/CK2	CMGC/CK2	12.679
Q3TIR3_QYSEDEDTDTEEYRE	Q3TIR3	Ric8a	QYSEDEDTDTEEYRE	440	T	CMGC/CK2	CMGC/CK2	12.679
Q3TIR3_QYSEDEDTDTEEYRE	Q3TIR3	Ric8a	QYSEDEDTDTEEYRE	440	T	CMGC/CK2	CMGC/CK2	12.679
Q3U3J1_TYRIGHHSTSDDSSA	Q3U3J1	Bckdha	TYRIGHHSTSDDSSA	338	S	CMGC/CK2	CMGC/CK2	11.122
Q3U741_GRSRYRTTSSANNPN	Q3U741	Ddx17	GRSRYRTTSSANNPN	493	T	CAMK/CAMKL/QIK/SIK2	CAMK/CAMKL/QIK/SIK2	8.667
Q3U741_RSRYRTTSSANNPNL	Q3U741	Ddx17	RSRYRTTSSANNPNL	494	S	AGC/RSK/RSKp70	AGC/RSK/RSKp70	17.763
Q3UHZ5_QRGTPGSSPYASPRQ	Q3UHZ5	Lmod2	QRGTPGSSPYASPRQ	395	S	CMGC/MAPK/JNK/JNK2	CMGC/MAPK/JNK/JNK2	38
Q3UHZ5_TKVWQRGTPGSSPYA	Q3UHZ5	Lmod2	TKVWQRGTPGSSPYA	391	T	CMGC/CDK/CDK5/CDK5	CMGC/CDK/CDK5/CDK5	21.765
Q3UHZ5_WQRGTPGSSPYASPR	Q3UHZ5	Lmod2	WQRGTPGSSPYASPR	394	S	TKL/MLK	TKL/MLK	13.48
Q3UIK0_AGAGRRTSDSHEDAG	Q3UIK0	Mybpc3	AGAGRRTSDSHEDAG	290	S	AGC/RSK/MSK/RPS6KA5	AGC/RSK/MSK/RPS6KA5	15.444
Q3UIK0_AGAGRRTSDSHEDAG	Q3UIK0	Mybpc3	AGAGRRTSDSHEDAG	290	S	AGC/RSK/MSK/RPS6KA5	AGC/RSK/MSK/RPS6KA5	15.444
Q3UIK0_AGRRTSDSHEDAGTL	Q3UIK0	Mybpc3	AGRRTSDSHEDAGTL	292	S	CK1/CK1/CK1-D/CSNK1D	CK1/CK1/CK1-D/CSNK1D	12.75
Q3UIK0_AGRRTSDSHEDAGTL	Q3UIK0	Mybpc3	AGRRTSDSHEDAGTL	292	S	CK1/CK1/CK1-D/CSNK1D	CK1/CK1/CK1-D/CSNK1D	12.75
Q3UIK0_DSHEDAGTLDFSSLL	Q3UIK0	Mybpc3	DSHEDAGTLDFSSLL	298	T	Other/TTK/TTK	Other/TTK/TTK	61.091
Q3UIK0_LAGAGRRTSDSHEDA	Q3UIK0	Mybpc3	LAGAGRRTSDSHEDA	289	T	AGC/GRK	AGC/GRK	10.664
Q3UIK0_LAGAGRRTSDSHEDA	Q3UIK0	Mybpc3	LAGAGRRTSDSHEDA	289	T	AGC/GRK	AGC/GRK	10.664
Q3UIK0_LRSAFRRTSLAGAGR	Q3UIK0	Mybpc3	LRSAFRRTSLAGAGR	280	T	STE/STE20/PAKA	STE/STE20/PAKA	11.035
Q3UIK0_RDSFRRDSKLEAPAE	Q3UIK0	Mybpc3	RDSFRRDSKLEAPAE	315	S	AGC/DMPK/ROCK/ROCK1	AGC/DMPK/ROCK/ROCK1	14.724
Q3UIK0_RSAFRRTSLAGAGRR	Q3UIK0	Mybpc3	RSAFRRTSLAGAGRR	281	S	STE/STE20/PAKA/PAK1	STE/STE20/PAKA/PAK1	17.316
Q3UM45_GGIVANLSEQSLKDG	Q3UM45	Ppp1r7	GGIVANLSEQSLKDG	45	S	STE/STE7/MEK1/MAP2K2	STE/STE7/MEK1/MAP2K2	10
Q3UMF0_FTLKRQSSLTFQSSD	Q3UMF0	Cobll1	FTLKRQSSLTFQSSD	1215	S	AGC/GRK/GRK/GRK	AGC/GRK/GRK/GRK	15.444
Q3UMF0_FTLKRQSSLTFQSSD	Q3UMF0	Cobll1	FTLKRQSSLTFQSSD	1215	S	AGC/GRK/GRK/GRK	AGC/GRK/GRK/GRK	15.444
Q3UMF0_LKRQSSLTFQSSDPE	Q3UMF0	Cobll1	LKRQSSLTFQSSDPE	1217	T	AGC/PKC/PKCi	AGC/PKC/PKCi	10.542
Q3UMF0_QSSLTFQSSDPEHVR	Q3UMF0	Cobll1	QSSLTFQSSDPEHVR	1220	S	CMGC/CDK/CDK8/CDK8	CMGC/CDK/CDK8/CDK8	8
Q3UMF0_RENHLTASPGPDQKL	Q3UMF0	Cobll1	RENHLTASPGPDQKL	666	S	CMGC/CDK/CDK2/CDK2	CMGC/CDK/CDK2/CDK2	22.919
Q3UMF0_SFTLKRQSSLTFQSS	Q3UMF0	Cobll1	SFTLKRQSSLTFQSS	1214	S	STE/STE20/PAKA	STE/STE20/PAKA	10.988
Q3UMF0_SSLTFQSSDPEHVRQ	Q3UMF0	Cobll1	SSLTFQSSDPEHVRQ	1221	S	CAMK/CAMKL/AMPK/AMPKA2	CAMK/CAMKL/AMPK/AMPKA2	10
Q3UPL0_SGQESSQSPYERQPL	Q3UPL0	Sec31a	SGQESSQSPYERQPL	801	S	CMGC/MAPK/JNK/JNK2	CMGC/MAPK/JNK/JNK2	35.676
Q3UQS8_DERARQSSPFLDDCK	Q3UQS8	Rbm20	DERARQSSPFLDDCK	1038	S	CMGC/MAPK/JNK/JNK2	CMGC/MAPK/JNK/JNK2	35.471
Q3UZA1_EKPRRRNTCNSTEKP	Q3UZA1	Rcsd1	EKPRRRNTCNSTEKP	243	T	CAMK/DAPK/DAPK	CAMK/DAPK/DAPK	20.829
Q3UZA1_EKPRRRNTCNSTEKP	Q3UZA1	Rcsd1	EKPRRRNTCNSTEKP	243	T	CAMK/DAPK/DAPK	CAMK/DAPK/DAPK	20.829
Q4U4S6_IESRGGDSPPTITIP	Q4U4S6	Xirp2	IESRGGDSPPTITIP	2974	S	CMGC/MAPK/JNK/JNK2	CMGC/MAPK/JNK/JNK2	32.471
Q4U4S6_TQKPCLRSLIEERTE	Q4U4S6	Xirp2	TQKPCLRSLIEERTE	1779	S	Other/NEK/NEK9	Other/NEK/NEK9	10
Q501J7_KRLGSTGSQPNSEAE	Q501J7	Phactr4	KRLGSTGSQPNSEAE	148	S	AGC/PKC/PKCa/PRKCB	AGC/PKC/PKCa/PRKCB	16.224
Q569Z6_RASVSDLSPRERSPA	Q569Z6	Thrap3	RASVSDLSPRERSPA	243	S	CMGC/CDK/CDK5/CDK5	CMGC/CDK/CDK5/CDK5	20.568
Q5EBG6_PSWLRRASAPLPGFS	Q5EBG6	Hspb6	PSWLRRASAPLPGFS	16	S	STE/STE20/PAKA/PAK1	STE/STE20/PAKA/PAK1	18.632
Q5F2E7_KGADNDGSGSESGYT	Q5F2E7	Nufip2	KGADNDGSGSESGYT	213	S	CMGC/CK2	CMGC/CK2	10.302
Q5SRX1_PIHTPQRSVPEMDPA	Q5SRX1	Tom1l2	PIHTPQRSVPEMDPA	168	S	TKL/RAF/RAF	TKL/RAF/RAF	12.3
Q60598_PIEDRPPSSPIYEDA	Q60598	Cttn	PIEDRPPSSPIYEDA	417	S	CMGC/DYRK/DYRK2	CMGC/DYRK/DYRK2	20.722
Q60668_DEGHSNSSPRHTEAA	Q60668	Hnrnpd	DEGHSNSSPRHTEAA	83	S	CMGC/MAPK/ERK/Erk1	CMGC/MAPK/ERK/Erk1	19.847
Q60668_DEGHSNSSPRHTEAA	Q60668	Hnrnpd	DEGHSNSSPRHTEAA	83	S	CMGC/MAPK/ERK/Erk1	CMGC/MAPK/ERK/Erk1	19.847
Q60668_EDEGHSNSSPRHTEA	Q60668	Hnrnpd	EDEGHSNSSPRHTEA	82	S	CAMK/MAPKAPK/MNK/MNK2	CAMK/MAPKAPK/MNK/MNK2	13.857
Q60829_NLSENQASEEEDELG	Q60829	Ppp1r1b	NLSENQASEEEDELG	97	S	CMGC/CK2	CMGC/CK2	19.603
Q60902_LNSTGSLSPKHSVKQ	Q60902	Eps15l1	LNSTGSLSPKHSVKQ	255	S	CMGC/MAPK/JNK/JNK2	CMGC/MAPK/JNK/JNK2	35.088
Q60930_NTDTGKVSGTLETKY	Q60930	Vdac2	NTDTGKVSGTLETKY	67	S	TKL/LISK/LIMK	TKL/LISK/LIMK	10
Q61074_KLEEALSTEGAEDTG	Q61074	Ppm1g	KLEEALSTEGAEDTG	525	T	Other/TTK/TTK	Other/TTK/TTK	58.455
Q61074_RKLEEALSTEGAEDT	Q61074	Ppm1g	RKLEEALSTEGAEDT	524	S	CAMK/MAPKAPK/MK5	CAMK/MAPKAPK/MK5	15.273
Q61074_RKLEEALSTEGAEDT	Q61074	Ppm1g	RKLEEALSTEGAEDT	524	S	CAMK/MAPKAPK/MK5	CAMK/MAPKAPK/MK5	15.273
Q61234_SPLQRQPSSPGPQPR	Q61234	Snta1	SPLQRQPSSPGPQPR	194	S	CAMK/CAMKL	CAMK/CAMKL	19.309
Q61584_EKAINGPTSASGDEI	Q61584	Fxr1	EKAINGPTSASGDEI	640	T	CMGC/DYRK/HIPK	CMGC/DYRK/HIPK	2.485
Q61584_EREKGYATDESTVSS	Q61584	Fxr1	EREKGYATDESTVSS	398	T	CAMK/PIM/PIM1	CAMK/PIM/PIM1	9.231
Q61584_EREKGYATDESTVSS	Q61584	Fxr1	EREKGYATDESTVSS	398	T	CAMK/PIM/PIM1	CAMK/PIM/PIM1	9.231
Q61584_INGPTSASGDEIPKL	Q61584	Fxr1	INGPTSASGDEIPKL	643	S	STE/STE20/MST	STE/STE20/MST	22.447
Q61584_KAINGPTSASGDEIP	Q61584	Fxr1	KAINGPTSASGDEIP	641	S	AGC/GRK	AGC/GRK	12.121
Q61584_KGYATDESTVSSVQG	Q61584	Fxr1	KGYATDESTVSSVQG	401	S	CAMK/MAPKAPK/MNK	CAMK/MAPKAPK/MNK	13.889
Q61584_NSELSNPSETESERK	Q61584	Fxr1	NSELSNPSETESERK	438	S	CMGC/CK2	CMGC/CK2	17.293
Q61584_YGTNSELSNPSETES	Q61584	Fxr1	YGTNSELSNPSETES	435	S	CK1/CK1/CK1-D/CSNK1D	CK1/CK1/CK1-D/CSNK1D	14.25
Q62018_PPKGEEGSEEEETEN	Q62018	Ctr9	PPKGEEGSEEEETEN	970	S	CMGC/CK2	CMGC/CK2	22.286
Q62018_PPKGEEGSEEEETEN	Q62018	Ctr9	PPKGEEGSEEEETEN	970	S	CMGC/CK2	CMGC/CK2	22.286
Q62219_PPQPPAASPTREGCP	Q62219	Tgfb1i1	PPQPPAASPTREGCP	186	S	CMGC/MAPK/JNK/JNK2	CMGC/MAPK/JNK/JNK2	41.176
Q62219_PTREGCPSPPGQTSK	Q62219	Tgfb1i1	PTREGCPSPPGQTSK	194	S	CMGC/MAPK/JNK/JNK2	CMGC/MAPK/JNK/JNK2	36.029
Q62234_HISGIRDSEEERIKE	Q62234	Myom1	HISGIRDSEEERIKE	165	S	AGC/PKC/PKCa/PRKCB	AGC/PKC/PKCa/PRKCB	11.741
Q62261_ERKRRPPSPDPNTKV	Q62261	Sptbn1	ERKRRPPSPDPNTKV	2102	S	CMGC/MAPK/JNK/JNK2	CMGC/MAPK/JNK/JNK2	32.265
Q64727_RARGQGASPVAMQKA	Q64727	Vcl	RARGQGASPVAMQKA	346	S	CMGC/MAPK/JNK/JNK2	CMGC/MAPK/JNK/JNK2	31.588
Q68FH0_QGQVGSSSPKRSGMT	Q68FH0	Pkp4	QGQVGSSSPKRSGMT	336	S	CMGC/MAPK/JNK/JNK2	CMGC/MAPK/JNK/JNK2	34.088
Q6P542_KKEAEQGSGEEKEEK	Q6P542	Abcf1	KKEAEQGSGEEKEEK	225	S	CMGC/CK2	CMGC/CK2	15.695
Q6P542_SKPAAADSEGEEEEE	Q6P542	Abcf1	SKPAAADSEGEEEEE	194	S	CMGC/CK2	CMGC/CK2	20.469
Q6P5B5_GGPAYGPSSDPSTAS	Q6P5B5	Fxr2	GGPAYGPSSDPSTAS	448	S	AGC/GRK/GRK/GRK	AGC/GRK/GRK/GRK	11.444
Q6P5B5_GGPAYGPSSDPSTAS	Q6P5B5	Fxr2	GGPAYGPSSDPSTAS	448	S	AGC/GRK/GRK/GRK	AGC/GRK/GRK/GRK	11.444
Q6P5B5_GPAYGPSSDPSTASE	Q6P5B5	Fxr2	GPAYGPSSDPSTASE	449	S	Atypical/PIKK/FRAP	Atypical/PIKK/FRAP	13.333
Q6P8J7_DLDASKITHGQFDER	Q6P8J7	Ckmt2	DLDASKITHGQFDER	151	T	AGC/GRK/BARK/BARK1	AGC/GRK/BARK/BARK1	8.238
Q6P9Q6_DSQHCSLSGDEEDEL	Q6P9Q6	Fkbp15	DSQHCSLSGDEEDEL	1159	S	CMGC/CK2	CMGC/CK2	16.129
Q6PAM0_TKIPLIKSHNDFVAI	Q6PAM0	Prkab2	TKIPLIKSHNDFVAI	107	S	CAMK/CAMKL/AMPK/PRKAB1	CAMK/CAMKL/AMPK/PRKAB1	38.333
Q6PD31_TPLKRNESSSSVQNY	Q6PD31	Trak1	TPLKRNESSSSVQNY	199	S	CAMK/CAMKL	CAMK/CAMKL	26.765
Q6PFB2_KRIAKRRSPPEDAIP	Q6PFB2	Rcc1	KRIAKRRSPPEDAIP	11	S	Atypical/PIKK/FRAP	Atypical/PIKK/FRAP	20.083
Q6ZQ58_ETESAPGSPRAVTPV	Q6ZQ58	Larp1	ETESAPGSPRAVTPV	498	S	CMGC/MAPK/JNK/JNK2	CMGC/MAPK/JNK/JNK2	40.206
Q6ZQ58_RQHYQKETESAPGSP	Q6ZQ58	Larp1	RQHYQKETESAPGSP	492	T	AGC/GRK/BARK/BARK1	AGC/GRK/BARK/BARK1	7.714
Q70IV5_RSSPVPRSPDREDGE	Q70IV5	Synm	RSSPVPRSPDREDGE	1049	S	CMGC/MAPK/ERK/Erk1	CMGC/MAPK/ERK/Erk1	30.903
Q76LL6_ASMCSGGTVGEQQGL	Q76LL6	Fhod3	ASMCSGGTVGEQQGL	351	T	CK1/TTBK/TTBK1	CK1/TTBK/TTBK1	10.5
Q76LL6_HRDRRRASMCSGGTV	Q76LL6	Fhod3	HRDRRRASMCSGGTV	345	S	AGC/RSK/RSKp90/RPS6KA3	AGC/RSK/RSKp90/RPS6KA3	14.5
Q7TT50_SGPPSPNSPHRSQLP	Q7TT50	Cdc42bpb	SGPPSPNSPHRSQLP	1695	S	CMGC/CDK/CDK5/CDK5	CMGC/CDK/CDK5/CDK5	32.136
Q7TT50_SNPSGPPSPNSPHRS	Q7TT50	Cdc42bpb	SNPSGPPSPNSPHRS	1692	S	CMGC/MAPK/JNK/JNK2	CMGC/MAPK/JNK/JNK2	38.147
Q7TT50_SNPSGPPSPNSPHRS	Q7TT50	Cdc42bpb	SNPSGPPSPNSPHRS	1692	S	CMGC/MAPK/JNK/JNK2	CMGC/MAPK/JNK/JNK2	38.147
Q80YV4_HKVAKVRSFDHPGKD	Q80YV4	Pank4	HKVAKVRSFDHPGKD	63	S	Other/WEE	Other/WEE	9.333
Q8BGU5_RKYSSCSTIFLDDST	Q8BGU5	Ccny	RKYSSCSTIFLDDST	103	T	Other/TTK/TTK	Other/TTK/TTK	56.909
Q8BH64_IEDGEEGSEDDAEWV	Q8BH64	Ehd2	IEDGEEGSEDDAEWV	438	S	CMGC/CK2	CMGC/CK2	20.659
Q8BH64_IEDGEEGSEDDAEWV	Q8BH64	Ehd2	IEDGEEGSEDDAEWV	438	S	CMGC/CK2	CMGC/CK2	20.659
Q8BH64_IEDGEEGSEDDAEWV	Q8BH64	Ehd2	IEDGEEGSEDDAEWV	438	S	CMGC/CK2	CMGC/CK2	20.659
Q8BHL3_HGAPAAPSPPPRGSR	Q8BHL3	Tbc1d10b	HGAPAAPSPPPRGSR	22	S	CMGC/MAPK/JNK/JNK2	CMGC/MAPK/JNK/JNK2	32.618
Q8BI84_APVVNSSSRSSSPAK	Q8BI84	Mia3	APVVNSSSRSSSPAK	1766	S	TKL/MLK	TKL/MLK	13.4
Q8BI84_GPAPVVNSSSRSSSP	Q8BI84	Mia3	GPAPVVNSSSRSSSP	1764	S	AGC/PKC/PKCa/PRKCB	AGC/PKC/PKCa/PRKCB	13.259
Q8BI84_PAPVVNSSSRSSSPA	Q8BI84	Mia3	PAPVVNSSSRSSSPA	1765	S	CAMK/MAPKAPK/MNK/MNK2	CAMK/MAPKAPK/MNK/MNK2	14.429
Q8BJU0_DPRAPDRTPPSEEDS	Q8BJU0	Sgta	DPRAPDRTPPSEEDS	82	T	CMGC/MAPK/JNK/JNK2	CMGC/MAPK/JNK/JNK2	45.206
Q8BMS1_KAGLEQGSDAGYLAE	Q8BMS1	Hadha	KAGLEQGSDAGYLAE	316	S	STE/STE-Unique/NIK	STE/STE-Unique/NIK	8.667
Q8BP27_QTRENPPSPPTSPAA	Q8BP27	Sfr1	QTRENPPSPPTSPAA	67	S	CMGC/MAPK/JNK/JNK2	CMGC/MAPK/JNK/JNK2	36.118
Q8BTI8_GMKDTPQTPSRGRSE	Q8BTI8	Srrm2	GMKDTPQTPSRGRSE	1428	T	CMGC/MAPK/JNK/JNK2	CMGC/MAPK/JNK/JNK2	37.088
Q8BTM8_GQSAAVASPGGSIDS	Q8BTM8	Flna	GQSAAVASPGGSIDS	16	S	CMGC/MAPK/JNK/JNK2	CMGC/MAPK/JNK/JNK2	40.618
Q8BVZ1_CLGDVAPTALAEGRG	Q8BVZ1	Plin5	CLGDVAPTALAEGRG	357	T	CAMK/MAPKAPK/MK2/MAPKAPK3	CAMK/MAPKAPK/MK2/MAPKAPK3	3.25
Q8BYJ6_AKRSLTSSLENIFSR	Q8BYJ6	Tbc1d4	AKRSLTSSLENIFSR	577	S	AGC/PKC/PKCa/PRKCB	AGC/PKC/PKCa/PRKCB	13.034
Q8BYJ6_KAKRSLTSSLENIFS	Q8BYJ6	Tbc1d4	KAKRSLTSSLENIFS	576	S	Other/PLK/PLK2	Other/PLK/PLK2	9.953
Q8BYJ6_KRTSSTCSNESLNAG	Q8BYJ6	Tbc1d4	KRTSSTCSNESLNAG	761	S	Other/PLK/PLK2	Other/PLK/PLK2	9.628
Q8BYJ6_QPRRRHASAPSHVQP	Q8BYJ6	Tbc1d4	QPRRRHASAPSHVQP	348	S	STE/STE20/MST	STE/STE20/MST	34.816
Q8BYJ6_QPRRRHASAPSHVQP	Q8BYJ6	Tbc1d4	QPRRRHASAPSHVQP	348	S	STE/STE20/MST	STE/STE20/MST	34.816
Q8BYJ6_QPRRRHASAPSHVQP	Q8BYJ6	Tbc1d4	QPRRRHASAPSHVQP	348	S	STE/STE20/MST	STE/STE20/MST	34.816
Q8BYJ6_RRHASAPSHVQPSDS	Q8BYJ6	Tbc1d4	RRHASAPSHVQPSDS	351	S	AGC/GRK/GRK/GRK	AGC/GRK/GRK/GRK	11.944
Q8BYJ6_RRHASAPSHVQPSDS	Q8BYJ6	Tbc1d4	RRHASAPSHVQPSDS	351	S	AGC/GRK/GRK/GRK	AGC/GRK/GRK/GRK	11.944
Q8BYJ6_SPLLRQSSSEQCSIV	Q8BYJ6	Tbc1d4	SPLLRQSSSEQCSIV	680	S	CAMK/CAMKL	CAMK/CAMKL	13.65
Q8BYJ6_SSTCSNESLNAGGTP	Q8BYJ6	Tbc1d4	SSTCSNESLNAGGTP	764	S	CAMK/MAPKAPK/MNK	CAMK/MAPKAPK/MNK	11.556
Q8BZ03_GARKRRLSSTSLASG	Q8BZ03	Prkd2	GARKRRLSSTSLASG	197	S	AGC/RSK/MSK/RPS6KA5	AGC/RSK/MSK/RPS6KA5	20.481
Q8BZI0_ELRKRSPSIVTSNQG	Q8BZI0	Afap1l1	ELRKRSPSIVTSNQG	747	S	CAMK/PIM/PIM1	CAMK/PIM/PIM1	15.385
Q8BZX4_NCQPNEESPCSKADA	Q8BZX4	Srek1	NCQPNEESPCSKADA	486	S	CMGC/CDK/CDK5/CDK5	CMGC/CDK/CDK5/CDK5	21.704
Q8C0L9_KTKDRKQSLYEEENF	Q8C0L9	Gpcpd1	KTKDRKQSLYEEENF	427	S	STE/STE20/PAKA/PAK1	STE/STE20/PAKA/PAK1	18.026
Q8C8R3_EESSPRKTSLVIVES	Q8C8R3	Ank2	EESSPRKTSLVIVES	3785	T	CK1/CK1/CK1-D/CSNK1D	CK1/CK1/CK1-D/CSNK1D	14
Q8C8R3_EESSPRKTSLVIVES	Q8C8R3	Ank2	EESSPRKTSLVIVES	3785	T	CK1/CK1/CK1-D/CSNK1D	CK1/CK1/CK1-D/CSNK1D	14
Q8C8R3_ESSPRKTSLVIVEST	Q8C8R3	Ank2	ESSPRKTSLVIVEST	3786	S	STE/STE20/MST	STE/STE20/MST	57.526
Q8C8R3_ESSPRKTSLVIVEST	Q8C8R3	Ank2	ESSPRKTSLVIVEST	3786	S	STE/STE20/MST	STE/STE20/MST	57.526
Q8C8R3_ESSPRKTSLVIVEST	Q8C8R3	Ank2	ESSPRKTSLVIVEST	3786	S	STE/STE20/MST	STE/STE20/MST	57.526
Q8C8R3_KCPVKARSYIETETE	Q8C8R3	Ank2	KCPVKARSYIETETE	3362	S	AGC/GRK/GRK/GRK	AGC/GRK/GRK/GRK	13.333
Q8CGB6_ESNRRQDTTRSPSLA	Q8CGB6	Tns2	ESNRRQDTTRSPSLA	928	T	CAMK/CAMKL/CHK1	CAMK/CAMKL/CHK1	12.448
Q8CGB6_RRQDTTRSPSLAPTQ	Q8CGB6	Tns2	RRQDTTRSPSLAPTQ	931	S	CMGC/MAPK/JNK/JNK2	CMGC/MAPK/JNK/JNK2	37.824
Q8CGB6_YPSPGAHSPRAGSVS	Q8CGB6	Tns2	YPSPGAHSPRAGSVS	825	S	CMGC/MAPK/JNK/JNK2	CMGC/MAPK/JNK/JNK2	32.294
Q8CGN5_ARPASPESTPRPGQP	Q8CGN5	Plin1	ARPASPESTPRPGQP	442	S	Other/PLK/SAK	Other/PLK/SAK	9.667
Q8CGN5_GSGARPASPESTPRP	Q8CGN5	Plin1	GSGARPASPESTPRP	439	S	CMGC/MAPK/ERK/Erk1	CMGC/MAPK/ERK/Erk1	38.035
Q8CI08_RVGVSTPSSGAASPR	Q8CI08	Slain2	RVGVSTPSSGAASPR	58	S	CAMK/CAMKL/QIK/SIK2	CAMK/CAMKL/QIK/SIK2	8.333
Q8CI08_TPSSGAASPRGFPLG	Q8CI08	Slain2	TPSSGAASPRGFPLG	63	S	CMGC/MAPK/JNK/JNK2	CMGC/MAPK/JNK/JNK2	40.912
Q8K019_EGEPQEESPLKSKSQ	Q8K019	Bclaf1	EGEPQEESPLKSKSQ	177	S	CMGC/CDK/CDK5/CDK5	CMGC/CDK/CDK5/CDK5	26.198
Q8K019_TVKKEVQSPEQVKSE	Q8K019	Bclaf1	TVKKEVQSPEQVKSE	494	S	CMGC/MAPK/JNK/JNK2	CMGC/MAPK/JNK/JNK2	32.176
Q8K094_RALQSNPSERENVQY	Q8K094	Pvr	RALQSNPSERENVQY	384	S	AGC/PKC/PKCa/PRKCB	AGC/PKC/PKCa/PRKCB	16.69
Q8K0L9_LHSASNGTPPAGTPP	Q8K0L9	Zbtb20	LHSASNGTPPAGTPP	690	T	CMGC/MAPK/JNK/JNK2	CMGC/MAPK/JNK/JNK2	34.265
Q8VDC1_QELNRQQSIKLEQLA	Q8VDC1	Fyco1	QELNRQQSIKLEQLA	416	S	AGC/PKC/PKCi	AGC/PKC/PKCi	16.333
Q8VDD5_RKGTGDCSDEEVDGK	Q8VDD5	Myh9	RKGTGDCSDEEVDGK	1943	S	CMGC/CK2	CMGC/CK2	17.503
Q8VDD5_RKGTGDCSDEEVDGK	Q8VDD5	Myh9	RKGTGDCSDEEVDGK	1943	S	CMGC/CK2	CMGC/CK2	17.503
Q8VDN2_GCKVDNSSLTGESEP	Q8VDN2	Atp1a1	GCKVDNSSLTGESEP	217	S	CAMK/MAPKAPK/MNK/MNK2	CAMK/MAPKAPK/MNK/MNK2	12.143
Q8VDN2_IVEIPFNSTNKYQLS	Q8VDN2	Atp1a1	IVEIPFNSTNKYQLS	484	S	CAMK/MAPKAPK/MNK/MNK2	CAMK/MAPKAPK/MNK/MNK2	9.857
Q8VDN2_VEIPFNSTNKYQLSI	Q8VDN2	Atp1a1	VEIPFNSTNKYQLSI	485	T	STE/STE20/MST	STE/STE20/MST	52.658
Q8VEK3_AMEPGNGSLDLGGDA	Q8VEK3	Hnrnpu	AMEPGNGSLDLGGDA	58	S	CAMK/CAMKL/MARK/MARK1	CAMK/CAMKL/MARK/MARK1	12.556
Q8VIJ6_RNLSPYVSNELLEEA	Q8VIJ6	Sfpq	RNLSPYVSNELLEEA	375	S	CAMK/MAPKAPK/MK5	CAMK/MAPKAPK/MK5	10.455
Q99KI0_SGQRVDVSPTSQRLQ	Q99KI0	Aco2	SGQRVDVSPTSQRLQ	559	S	CMGC/MAPK/JNK/JNK2	CMGC/MAPK/JNK/JNK2	32.206
Q99L88_GVAQAPDSPAGVRTA	Q99L88	Sntb1	GVAQAPDSPAGVRTA	86	S	CMGC/MAPK/JNK/JNK2	CMGC/MAPK/JNK/JNK2	34.794
Q99LY9_LMKEGKYTPPPHHSG	Q99LY9	Ndufs5	LMKEGKYTPPPHHSG	93	T	CMGC/MAPK/JNK/JNK2	CMGC/MAPK/JNK/JNK2	33.471
Q99LY9_YTPPPHHSGREEPRP	Q99LY9	Ndufs5	YTPPPHHSGREEPRP	99	S	AGC/GRK/BARK/BARK1	AGC/GRK/BARK/BARK1	21.952
Q99MR9_PQPSRRGSGSSEDMY	Q99MR9	Ppp1r3a	PQPSRRGSGSSEDMY	48	S	AGC/RSK/MSK/RPS6KA5	AGC/RSK/MSK/RPS6KA5	20
Q99PL6_PRARGPTSQDSIRNQ	Q99PL6	Ubxn6	PRARGPTSQDSIRNQ	75	S	Atypical/PIKK/FRAP	Atypical/PIKK/FRAP	11.667
Q99PL6_RGPTSQDSIRNQVRK	Q99PL6	Ubxn6	RGPTSQDSIRNQVRK	78	S	AGC/PKC/PKCi	AGC/PKC/PKCi	12.604
Q99PL6_RGPTSQDSIRNQVRK	Q99PL6	Ubxn6	RGPTSQDSIRNQVRK	78	S	AGC/PKC/PKCi	AGC/PKC/PKCi	12.604
Q99PT1_YKPPAQKSIQEIQEL	Q99PT1	Arhgdia	YKPPAQKSIQEIQEL	34	S	Other/AUR/AurC	Other/AUR/AurC	11.667
Q9CQ73_AQYSSQKSVEERSWR	Q9CQ73	Pkp2	AQYSSQKSVEERSWR	135	S	CK1/TTBK/TTBK1	CK1/TTBK/TTBK1	16.25
Q9CQ73_AQYSSQKSVEERSWR	Q9CQ73	Pkp2	AQYSSQKSVEERSWR	135	S	CK1/TTBK/TTBK1	CK1/TTBK/TTBK1	16.25
Q9CQ73_AQYSSQKSVEERSWR	Q9CQ73	Pkp2	AQYSSQKSVEERSWR	135	S	CK1/TTBK/TTBK1	CK1/TTBK/TTBK1	16.25
Q9CQ73_LEISPDSSPERAHYG	Q9CQ73	Pkp2	LEISPDSSPERAHYG	155	S	CMGC/MAPK/JNK/JNK2	CMGC/MAPK/JNK/JNK2	37.971
Q9CQ73_RAAAQYSSQKSVEER	Q9CQ73	Pkp2	RAAAQYSSQKSVEER	132	S	Atypical/PIKK/ATR	Atypical/PIKK/ATR	11.574
Q9CQ73_RLEISPDSSPERAHY	Q9CQ73	Pkp2	RLEISPDSSPERAHY	154	S	CMGC/CK2	CMGC/CK2	10.817
Q9CWE0_ISLSKASSFADMMGI	Q9CWE0	Mtfr1l	ISLSKASSFADMMGI	235	S	CAMK/CAMKL	CAMK/CAMKL	18.618
Q9CZJ2_GRLGERRSIDSSFRH	Q9CZJ2	Hspa12b	GRLGERRSIDSSFRH	276	S	Other/NEK/NEK11	Other/NEK/NEK11	19
Q9CZW5_KTPEGRASPALGSGH	Q9CZW5	Tomm70	KTPEGRASPALGSGH	94	S	CMGC/MAPK/JNK/JNK2	CMGC/MAPK/JNK/JNK2	32.735
Q9CZW5_KTPEGRASPALGSGH	Q9CZW5	Tomm70	KTPEGRASPALGSGH	94	S	CMGC/MAPK/JNK/JNK2	CMGC/MAPK/JNK/JNK2	32.735
Q9CZW5_RASPALGSGHHDGSG	Q9CZW5	Tomm70	RASPALGSGHHDGSG	99	S	CAMK/MAPKAPK/MNK	CAMK/MAPKAPK/MNK	15.444
Q9D2N4_SPFITRSSPPKDSEV	Q9D2N4	Dtna	SPFITRSSPPKDSEV	363	S	Atypical/PIKK/FRAP	Atypical/PIKK/FRAP	23.083
Q9DBC7_KTGIRTDSREDEISP	Q9DBC7	Prkar1a	KTGIRTDSREDEISP	77	S	AGC/SGK/SGK3	AGC/SGK/SGK3	12.571
Q9DBC7_LQKTGIRTDSREDEI	Q9DBC7	Prkar1a	LQKTGIRTDSREDEI	75	T	Other/Haspin	Other/Haspin	9
Q9DC77_PPRRKESTPETEEGA	Q9DC77	Smpx	PPRRKESTPETEEGA	37	T	CAMK/PIM/PIM1	CAMK/PIM/PIM1	23.231
Q9DC77_QPPRRKESTPETEEG	Q9DC77	Smpx	QPPRRKESTPETEEG	36	S	AGC/RSK/MSK/RPS6KA5	AGC/RSK/MSK/RPS6KA5	18.741
Q9DC77_QPPRRKESTPETEEG	Q9DC77	Smpx	QPPRRKESTPETEEG	36	S	AGC/RSK/MSK/RPS6KA5	AGC/RSK/MSK/RPS6KA5	18.741
Q9DC77_QPPRRKESTPETEEG	Q9DC77	Smpx	QPPRRKESTPETEEG	36	S	AGC/RSK/MSK/RPS6KA5	AGC/RSK/MSK/RPS6KA5	18.741
Q9DC77_RKESTPETEEGAPTT	Q9DC77	Smpx	RKESTPETEEGAPTT	40	T	STE/STE20/PAKA/CLA4	STE/STE20/PAKA/CLA4	11.875
Q9DC77_RKESTPETEEGAPTT	Q9DC77	Smpx	RKESTPETEEGAPTT	40	T	STE/STE20/PAKA/CLA4	STE/STE20/PAKA/CLA4	11.875
Q9EPE9_RRRRPRDSPVLSNSG	Q9EPE9	Atp13a1	RRRRPRDSPVLSNSG	896	S	CMGC/MAPK/JNK/JNK2	CMGC/MAPK/JNK/JNK2	42.059
Q9ERG0_NAGGRRLSENNCSLD	Q9ERG0	Lima1	NAGGRRLSENNCSLD	225	S	CAMK/MAPKAPK/MK5	CAMK/MAPKAPK/MK5	19.091
Q9ERG0_RLSENNCSLDDWEIG	Q9ERG0	Lima1	RLSENNCSLDDWEIG	230	S	CAMK/CAMK2/CAMK2B	CAMK/CAMK2/CAMK2B	8.923
Q9ET78_QPEGGPPSPAGTPPQ	Q9ET78	Jph2	QPEGGPPSPAGTPPQ	479	S	CMGC/MAPK/JNK/JNK2	CMGC/MAPK/JNK/JNK2	33.029
Q9JIF9_SQVRSRSSSRAEAND	Q9JIF9	Myot	SQVRSRSSSRAEAND	230	S	CK1/TTBK/TTBK1	CK1/TTBK/TTBK1	16
Q9JLM8_SPSPSPTSPGSLRKQ	Q9JLM8	Dclk1	SPSPSPTSPGSLRKQ	337	S	CMGC/MAPK/ERK/Erk1	CMGC/MAPK/ERK/Erk1	27.111
Q9JLN9_NKRSRTRTDSYSAGQ	Q9JLN9	Mtor	NKRSRTRTDSYSAGQ	2446	T	AGC/RSK/RSKp70	AGC/RSK/RSKp70	25.5
Q9JLN9_RSRTRTDSYSAGQSV	Q9JLN9	Mtor	RSRTRTDSYSAGQSV	2448	S	AGC/RSK/RSKp70	AGC/RSK/RSKp70	25.211
Q9JLN9_RTRTDSYSAGQSVEI	Q9JLN9	Mtor	RTRTDSYSAGQSVEI	2450	S	CK1/CK1/CK1-D/CSNK1D	CK1/CK1/CK1-D/CSNK1D	18.75
Q9QVP4_KQAQRGSSNVFSMFE	Q9QVP4	Myl7	KQAQRGSSNVFSMFE	23	S	AGC/DMPK/ROCK	AGC/DMPK/ROCK	25.016
Q9QVP4_KQAQRGSSNVFSMFE	Q9QVP4	Myl7	KQAQRGSSNVFSMFE	23	S	AGC/DMPK/ROCK	AGC/DMPK/ROCK	25.016
Q9QVP4_TKQAQRGSSNVFSMF	Q9QVP4	Myl7	TKQAQRGSSNVFSMF	22	S	AGC/DMPK/CRIK	AGC/DMPK/CRIK	21
Q9QYC0_TCSPLRHSFQKQQRE	Q9QYC0	Add1	TCSPLRHSFQKQQRE	436	S	AGC/PKC/PKCi	AGC/PKC/PKCi	12.417
Q9QYC1_CSTRRKDSNGPSDPG	Q9QYC1	Pcnx1	CSTRRKDSNGPSDPG	117	S	Other/NEK/NEK11	Other/NEK/NEK11	17.667
Q9QYG0_ASIDGSRSRSRTLSQ	Q9QYG0	Ndrg2	ASIDGSRSRSRTLSQ	344	S	AGC/GRK/GRK/GRK	AGC/GRK/GRK/GRK	14
Q9R078_GGKEVYLSGSFNNWS	Q9R078	Prkab1	GGKEVYLSGSFNNWS	94	S	TKL/LISK/LIMK	TKL/LISK/LIMK	9
Q9R078_KEVYLSGSFNNWSKL	Q9R078	Prkab1	KEVYLSGSFNNWSKL	96	S	CAMK/CAMKL/MARK/MARK1	CAMK/CAMKL/MARK/MARK1	8.222
Q9WTQ5_SGNLTKESPDTNGPK	Q9WTQ5	Akap12	SGNLTKESPDTNGPK	1645	S	CMGC/CDK/CDK5/CDK5	CMGC/CDK/CDK5/CDK5	17.346
Q9WV02_SGGSYRDSYESYGNS	Q9WV02	Rbmx	SGGSYRDSYESYGNS	284	S	CK1/CK1/CK1-D/CSNK1D	CK1/CK1/CK1-D/CSNK1D	13.35
Q9WV55_AHSDKPGSTSAVSFR	Q9WV55	Vapa	AHSDKPGSTSAVSFR	214	S	STE/STE20/MST/MST1	STE/STE20/MST/MST1	31
Q9Z0P4_KENSAAPSPGRPQSA	Q9Z0P4	Palm	KENSAAPSPGRPQSA	116	S	CMGC/MAPK/JNK/JNK2	CMGC/MAPK/JNK/JNK2	41.235
Q9Z1E4_PSLSRHSSPHQSEDE	Q9Z1E4	Gys1	PSLSRHSSPHQSEDE	653	S	CMGC/DYRK/DYRK2	CMGC/DYRK/DYRK2	27.667
Q9Z1E4_SPSLSRHSSPHQSED	Q9Z1E4	Gys1	SPSLSRHSSPHQSED	652	S	CK1/CK1/CK1-D/CSNK1D	CK1/CK1/CK1-D/CSNK1D	19.2
Q9Z2C5_ASKYNSHSLENESIK	Q9Z2C5	Mtm1	ASKYNSHSLENESIK	13	S	CK1/VRK/VRK2	CK1/VRK/VRK2	14.5
Q9Z2C5_NESIKKVSQDGVSQD	Q9Z2C5	Mtm1	NESIKKVSQDGVSQD	23	S	Atypical/PIKK/ATR	Atypical/PIKK/ATR	11.362
Q9Z2N8_KEAVREGSPANWKRK	Q9Z2N8	Actl6a	KEAVREGSPANWKRK	233	S	CMGC/DYRK/DYRK2	CMGC/DYRK/DYRK2	18.222
S4R1P5_MLRSESNSSITATQP	S4R1P5	Dst	MLRSESNSSITATQP	7475	S	CAMK/MAPKAPK/MNK/MNK2	CAMK/MAPKAPK/MNK/MNK2	13.857
S4R1P5_SKMLRSESNSSITAT	S4R1P5	Dst	SKMLRSESNSSITAT	7473	S	CAMK/CAMKL	CAMK/CAMKL	19.516
V9GWW6_KKSLSSGSLTTGSTE	V9GWW6	Mlip	KKSLSSGSLTTGSTE	449	S	AGC/GRK/GRK/GRK	AGC/GRK/GRK/GRK	13.056
V9GWW6_PTLRRLPTHIQLADT	V9GWW6	Mlip	PTLRRLPTHIQLADT	39	T	CAMK/CAMKL/CHK1	CAMK/CAMKL/CHK1	12.448
V9GWW6_PTSKKSLSSGSLTTG	V9GWW6	Mlip	PTSKKSLSSGSLTTG	446	S	CAMK/MAPKAPK	CAMK/MAPKAPK	15.623
V9GWW6_TSKKSLSSGSLTTGS	V9GWW6	Mlip	TSKKSLSSGSLTTGS	447	S	TKL/LISK/LIMK	TKL/LISK/LIMK	11
