# Supplementary material for: Molecular dissection of Chagas induced cardiomyopathy reveals central disease associated and druggable signaling pathways
Source: PLoS Negl Trop Dis. 2020 May 20;14(5):e0007980. doi: 10.1371/journal.pntd.0007980 (PMC7279607; doi:10.1371/journal.pntd.0007980)
Supplement: S6 Table — (XLSX) [file pntd.0007980.s010.xlsx]

## Sheet: Increased
Motif	Score	Foreground_Matches	Foregroung_Size	Background_Matches	Background_Size	Fold_Increase
.....P.SP......	317.59	47	553	7271	975684	11.4048
....R..SP......	316.08	36	589	4374	980058	13.6949
.......SP......	307.653	110	506	58443	968413	3.60222
....R..S.......	307.653	88	396	53054	909970	3.8115
...SP..S.......	20.1194	22	235	6080	765138	11.7812
.......S.S.....	10.2031	73	308	91778	856916	2.21295

## Sheet: Decreased
Motif	Score	Foreground_Matches	Foregroung_Size	Background_Matches	Background_Size	Fold_Increase
.......SP......	307.653	110	410	70088	980058	3.7516
....R..S.......	307.653	84	300	53054	909970	4.8025
.......S..E....	12.5686	49	216	60440	856916	3.2163
.......S.S.....	7.38399	43	167	85587	796476	2.39617
