# Supplementary material for: Molecular dissection of Chagas induced cardiomyopathy reveals central disease associated and druggable signaling pathways
Source: PLoS Negl Trop Dis. 2020 May 20;14(5):e0007980. doi: 10.1371/journal.pntd.0007980 (PMC7279607; doi:10.1371/journal.pntd.0007980)
Supplement: S7 Table — (XLSX) [file pntd.0007980.s011.xlsx]

## Sheet: PxSP
ID	Protein	Gene	Flank_Seq	Position	Code	Kinase
B2RQK7_NPGLRPRSPSPTPSL	B2RQK7	Synpo2l	NPGLRPRSPSPTPSL	790	S	CMGC/MAPK/ERK/Erk1
B2RQK7_NPGLRPRSPSPTPSL	B2RQK7	Synpo2l	NPGLRPRSPSPTPSL	790	S	CMGC/MAPK/ERK/Erk1
E9Q8T1_TPASPPRSPTEPSDT	E9Q8T1	Tacc2	TPASPPRSPTEPSDT	2217	S	CMGC/MAPK/JNK/JNK2
F8VQC1_AVSSPPTSPRPGSAA	F8VQC1	Srp72	AVSSPPTSPRPGSAA	625	S	CMGC/MAPK/JNK/JNK2
Q2TBE6_SGPSPPCSPGHDRER	Q2TBE6	Pi4k2a	SGPSPPCSPGHDRER	51	S	CMGC/MAPK/JNK/JNK2
Q62234_NKPSPPSSPSSRGQK	Q62234	Myom1	NKPSPPSSPSSRGQK	867	S	CMGC/MAPK/JNK/JNK2
Q62234_NKPSPPSSPSSRGQK	Q62234	Myom1	NKPSPPSSPSSRGQK	867	S	CMGC/MAPK/JNK/JNK2
Q62234_NKPSPPSSPSSRGQK	Q62234	Myom1	NKPSPPSSPSSRGQK	867	S	CMGC/MAPK/JNK/JNK2
A0A0U1RPL0_TGKGPPQSPVFEGVY	A0A0U1RPL0	Atxn2l	TGKGPPQSPVFEGVY	109	S	CMGC/MAPK/JNK/JNK2
A0A1B0GS91_SFPEVPRSPKQIPSS	A0A1B0GS91	Svil	SFPEVPRSPKQIPSS	314	S	CMGC/MAPK/JNK/JNK2
A0A1B0GS91_SFPEVPRSPKQIPSS	A0A1B0GS91	Svil	SFPEVPRSPKQIPSS	314	S	CMGC/MAPK/JNK/JNK2
A0A1B0GS91_SPKQIPSSPLQQPAS	A0A1B0GS91	Svil	SPKQIPSSPLQQPAS	321	S	CMGC/MAPK/ERK/Erk1
A0A1B0GS91_SPLQQPASPNHPGDS	A0A1B0GS91	Svil	SPLQQPASPNHPGDS	328	S	CMGC/MAPK/ERK/Erk1
A0A1B0GS91_SPLQQPASPNHPGDS	A0A1B0GS91	Svil	SPLQQPASPNHPGDS	328	S	CMGC/MAPK/ERK/Erk1
A0A1B0GS91_SPLQQPASPNHPGDS	A0A1B0GS91	Svil	SPLQQPASPNHPGDS	328	S	CMGC/MAPK/ERK/Erk1
A0A1B0GS91_SPLQQPASPNHPGDS	A0A1B0GS91	Svil	SPLQQPASPNHPGDS	328	S	CMGC/MAPK/ERK/Erk1
A3KGF9_KGVLEPRSPGVVSSP	A3KGF9	Uncharacterized protein C15orf52 homolog OS=Mus musculus	KGVLEPRSPGVVSSP	225	S	CMGC/MAPK/ERK/Erk1
D9J2Z9_SASEGPESPGSSRPS	D9J2Z9	Pdlim5	SASEGPESPGSSRPS	223	S	CMGC/MAPK/JNK/JNK2
D9J302_SASEGPESPGSSRPS	D9J302	Pdlim5	SASEGPESPGSSRPS	355	S	CMGC/MAPK/JNK/JNK2
D9J302_SASEGPESPGSSRPS	D9J302	Pdlim5	SASEGPESPGSSRPS	355	S	CMGC/MAPK/JNK/JNK2
E9PUR2_DGSAPPRSPQPATSP	E9PUR2	Myo18a	DGSAPPRSPQPATSP	46	S	CMGC/MAPK/JNK/JNK2
E9Q0S6_PEATSPRSPGVRSPV	E9Q0S6	Tns1	PEATSPRSPGVRSPV	1070	S	CMGC/MAPK/JNK/JNK2
E9Q0S6_PEATSPRSPGVRSPV	E9Q0S6	Tns1	PEATSPRSPGVRSPV	1070	S	CMGC/MAPK/JNK/JNK2
E9Q0S6_PEATSPRSPGVRSPV	E9Q0S6	Tns1	PEATSPRSPGVRSPV	1070	S	CMGC/MAPK/JNK/JNK2
E9Q0S6_PEATSPRSPGVRSPV	E9Q0S6	Tns1	PEATSPRSPGVRSPV	1070	S	CMGC/MAPK/JNK/JNK2
E9Q0S6_PEATSPRSPGVRSPV	E9Q0S6	Tns1	PEATSPRSPGVRSPV	1070	S	CMGC/MAPK/JNK/JNK2
E9Q0S6_SGSVVPGSPSLDRHA	E9Q0S6	Tns1	SGSVVPGSPSLDRHA	1468	S	Atypical/PIKK/FRAP
E9Q0S6_VGTNTPPSPGFGRRA	E9Q0S6	Tns1	VGTNTPPSPGFGRRA	1346	S	CMGC/MAPK/JNK/JNK2
E9Q8T1_ASSKTPSSPSKSPAS	E9Q8T1	Tacc2	ASSKTPSSPSKSPAS	2286	S	CMGC/MAPK/JNK/JNK2
E9Q8T1_KLDNTPASPPRSPTE	E9Q8T1	Tacc2	KLDNTPASPPRSPTE	2213	S	CMGC/MAPK/JNK/JNK2
E9QP49_ETPEPPPSPPETRST	E9QP49	Ehbp1l1	ETPEPPPSPPETRST	284	S	CMGC/MAPK/JNK/JNK2
E9QQ25_LSETQPPSPARPSVP	E9QQ25	Speg	LSETQPPSPARPSVP	2182	S	CMGC/MAPK/JNK/JNK2
E9QQ25_LSETQPPSPARPSVP	E9QQ25	Speg	LSETQPPSPARPSVP	2182	S	CMGC/MAPK/JNK/JNK2
E9QQ25_QPPATPTSPHRRAQE	E9QQ25	Speg	QPPATPTSPHRRAQE	337	S	CMGC/MAPK/JNK/JNK2
J3QNK8_PPTQKPPSPPVSGRG	J3QNK8	Abi1	PPTQKPPSPPVSGRG	183	S	CMGC/MAPK/ERK/Erk2
P70670_ALAESPASPKKVPKT	P70670	Naca	ALAESPASPKKVPKT	1285	S	STE/STE20/MST/MST1
Q3UZA1_SKSKDPGSPQLNQEA	Q3UZA1	Rcsd1	SKSKDPGSPQLNQEA	216	S	CMGC/MAPK/JNK/JNK2
Q52KR3_FAGEEPSSPERLKNP	Q52KR3	Prune2	FAGEEPSSPERLKNP	594	S	CMGC/MAPK/ERK/Erk1
Q52KR3_TRDSGPESPGRTPEP	Q52KR3	Prune2	TRDSGPESPGRTPEP	2638	S	CMGC/MAPK/JNK/JNK2
Q61234_PLQRQPSSPGPQPRN	Q61234	Snta1	PLQRQPSSPGPQPRN	195	S	CMGC/MAPK/JNK/JNK2
Q6NZJ6_EATLPPVSPPKAALS	Q6NZJ6	Eif4g1	EATLPPVSPPKAALS	1231	S	CMGC/MAPK/JNK/JNK2
Q6NZJ6_EATLPPVSPPKAALS	Q6NZJ6	Eif4g1	EATLPPVSPPKAALS	1231	S	CMGC/MAPK/JNK/JNK2
Q6NZJ6_EATLPPVSPPKAALS	Q6NZJ6	Eif4g1	EATLPPVSPPKAALS	1231	S	CMGC/MAPK/JNK/JNK2
Q6ZPJ3_LLTGSPTSPTVEPEK	Q6ZPJ3	Ube2o	LLTGSPTSPTVEPEK	836	S	CMGC/MAPK/ERK/Erk1
Q6ZPJ3_LLTGSPTSPTVEPEK	Q6ZPJ3	Ube2o	LLTGSPTSPTVEPEK	836	S	CMGC/MAPK/ERK/Erk1
Q6ZPJ3_LLTGSPTSPTVEPEK	Q6ZPJ3	Ube2o	LLTGSPTSPTVEPEK	836	S	CMGC/MAPK/ERK/Erk1
Q7TQG1_RSLQLPASPAPEPST	Q7TQG1	Plekha6	RSLQLPASPAPEPST	973	S	CMGC/MAPK/ERK/Erk1
Q8BI84_REEAKPASPSSVQDR	Q8BI84	Mia3	REEAKPASPSSVQDR	1915	S	CMGC/MAPK/JNK/JNK2
Q9ET78_EEPPAPRSPVPAKQA	Q9ET78	Jph2	EEPPAPRSPVPAKQA	613	S	CMGC/MAPK/JNK/JNK2

## Sheet: RxxSP
ID	Protein	Gene	Flank_Seq	Position	Code	Kinase
B2RQK7_NPGLRPRSPSPTPSL	B2RQK7	Synpo2l	NPGLRPRSPSPTPSL	790	S	CMGC/MAPK/ERK/Erk1
B2RQK7_NPGLRPRSPSPTPSL	B2RQK7	Synpo2l	NPGLRPRSPSPTPSL	790	S	CMGC/MAPK/ERK/Erk1
B2RQK7_GLRPRSPSPTPSLPP	B2RQK7	Synpo2l	GLRPRSPSPTPSLPP	792	S	CMGC/DYRK/DYRK2
B2RQK7_GLRPRSPSPTPSLPP	B2RQK7	Synpo2l	GLRPRSPSPTPSLPP	792	S	CMGC/DYRK/DYRK2
E0CYV9_SAGLRRESPQTLKLP	E0CYV9	1110002E22Rik	SAGLRRESPQTLKLP	206	S	CMGC/DYRK/DYRK2
E9PV66_KAGQRTPSPSQPSGD	E9PV66	Myo18b	KAGQRTPSPSQPSGD	1258	S	CMGC/DYRK/DYRK2
E9Q1M1_THMSRSSSPSFNSSG	E9Q1M1	Pdzd2	THMSRSSSPSFNSSG	694	S	CMGC/MAPK/JNK/JNK2
E9QQ25_ATLQRAPSPREPGEP	E9QQ25	Speg	ATLQRAPSPREPGEP	531	S	CMGC/DYRK/DYRK2
E9QQ25_ATLQRAPSPREPGEP	E9QQ25	Speg	ATLQRAPSPREPGEP	531	S	CMGC/DYRK/DYRK2
E9QQ25_ATLQRAPSPREPGEP	E9QQ25	Speg	ATLQRAPSPREPGEP	531	S	CMGC/DYRK/DYRK2
E9QQ25_KVTVRSLSPAKEVVS	E9QQ25	Speg	KVTVRSLSPAKEVVS	2936	S	CMGC/MAPK/ERK/Erk1
E9QQ25_KVTVRSLSPAKEVVS	E9QQ25	Speg	KVTVRSLSPAKEVVS	2936	S	CMGC/MAPK/ERK/Erk1
E9QQ25_LPQRRSPSPGATRLT	E9QQ25	Speg	LPQRRSPSPGATRLT	2052	S	CMGC/MAPK/JNK/JNK2
G5E870_STKKRSESPPAELPS	G5E870	Trip12	STKKRSESPPAELPS	312	S	CMGC/CDK/CDK5/CDK5
H3BL37_VSVNRNSSPAVPAPT	H3BL37	Tcof1	VSVNRNSSPAVPAPT	889	S	CMGC/DYRK/DYRK2
H3BL37_VSVNRNSSPAVPAPT	H3BL37	Tcof1	VSVNRNSSPAVPAPT	889	S	CMGC/DYRK/DYRK2
Q3UGS4_YNGKRNSSPRSPTNS	Q3UGS4	Mcrip1	YNGKRNSSPRSPTNS	18	S	CMGC/CDK/CDK4/CDK6
Q3UGS4_YNGKRNSSPRSPTNS	Q3UGS4	Mcrip1	YNGKRNSSPRSPTNS	18	S	CMGC/CDK/CDK4/CDK6
Q3UIA2_KPSARSPSPPQQQQQ	Q3UIA2	Arhgap17	KPSARSPSPPQQQQQ	671	S	CMGC/MAPK/JNK/JNK2
Q3UIK0_TLTVRDASPDDQGSY	Q3UIK0	Mybpc3	TLTVRDASPDDQGSY	80	S	CMGC/DYRK/DYRK2
Q3UIK0_TLTVRDASPDDQGSY	Q3UIK0	Mybpc3	TLTVRDASPDDQGSY	80	S	CMGC/DYRK/DYRK2
Q569Z6_DLSPRERSPALKSPL	Q569Z6	Thrap3	DLSPRERSPALKSPL	248	S	CMGC/DYRK/DYRK2
Q7TQG1_IVPPRTKSPAEEELT	Q7TQG1	Plekha6	IVPPRTKSPAEEELT	901	S	CMGC/DYRK/DYRK2
Q8K3X4_SLRKRKASPEPPDSA	Q8K3X4	Irf2bpl	SLRKRKASPEPPDSA	526	S	CMGC/MAPK/JNK/JNK2
Q9JLV1_ATPQRSQSPLRGGMT	Q9JLV1	Bag3	ATPQRSQSPLRGGMT	138	S	CMGC/DYRK/DYRK2
Q9JLV1_ATPQRSQSPLRGGMT	Q9JLV1	Bag3	ATPQRSQSPLRGGMT	138	S	CMGC/DYRK/DYRK2
Q9JLV1_GASSREGSPARSGTP	Q9JLV1	Bag3	GASSREGSPARSGTP	285	S	CMGC/MAPK/JNK/JNK2
Q9JLV1_GASSREGSPARSGTP	Q9JLV1	Bag3	GASSREGSPARSGTP	285	S	CMGC/MAPK/JNK/JNK2
Q9JLV1_GASSREGSPARSGTP	Q9JLV1	Bag3	GASSREGSPARSGTP	285	S	CMGC/MAPK/JNK/JNK2
Q9JLV1_GASSREGSPARSGTP	Q9JLV1	Bag3	GASSREGSPARSGTP	285	S	CMGC/MAPK/JNK/JNK2
Q9JLV1_PRPLRAASPFRSPVR	Q9JLV1	Bag3	PRPLRAASPFRSPVR	270	S	CMGC/MAPK/ERK/Erk1
Q9JLV1_PRPLRAASPFRSPVR	Q9JLV1	Bag3	PRPLRAASPFRSPVR	270	S	CMGC/MAPK/ERK/Erk1
Q9R0P4_HGVKRSASPDDDLGS	Q9R0P4	Smap	HGVKRSASPDDDLGS	17	S	CMGC/DYRK/DYRK2
Q9R0P4_HGVKRSASPDDDLGS	Q9R0P4	Smap	HGVKRSASPDDDLGS	17	S	CMGC/DYRK/DYRK2
Q9Z0U1_EENIRKSSPEPRAQM	Q9Z0U1	Tjp2	EENIRKSSPEPRAQM	948	S	CMGC/MAPK/ERK/Erk1
Q9Z0U1_RDQLRDASPPPAFKP	Q9Z0U1	Tjp2	RDQLRDASPPPAFKP	968	S	CMGC/DYRK/DYRK2

## Sheet: SPxxS
ID	Protein	Gene	Flank_Seq	Position	Code	Kinase
E9Q8T1_TPASPPRSPTEPSDT	E9Q8T1	Tacc2	TPASPPRSPTEPSDT	2217	S	CMGC/MAPK/JNK/JNK2
F8VQC1_AVSSPPTSPRPGSAA	F8VQC1	Srp72	AVSSPPTSPRPGSAA	625	S	CMGC/MAPK/JNK/JNK2
Q2TBE6_SGPSPPCSPGHDRER	Q2TBE6	Pi4k2a	SGPSPPCSPGHDRER	51	S	CMGC/MAPK/JNK/JNK2
Q62234_NKPSPPSSPSSRGQK	Q62234	Myom1	NKPSPPSSPSSRGQK	867	S	CMGC/MAPK/JNK/JNK2
Q62234_NKPSPPSSPSSRGQK	Q62234	Myom1	NKPSPPSSPSSRGQK	867	S	CMGC/MAPK/JNK/JNK2
Q62234_NKPSPPSSPSSRGQK	Q62234	Myom1	NKPSPPSSPSSRGQK	867	S	CMGC/MAPK/JNK/JNK2
P31001_SLGSPLSSPVFPRAG	P31001	Des	SLGSPLSSPVFPRAG	32	S	CMGC/MAPK/JNK/JNK2
Q3UHZ5_PGSSPYASPRQSPWS	Q3UHZ5	Lmod2	PGSSPYASPRQSPWS	399	S	CMGC/MAPK/JNK/JNK2
Q3UHZ5_PGSSPYASPRQSPWS	Q3UHZ5	Lmod2	PGSSPYASPRQSPWS	399	S	CMGC/MAPK/JNK/JNK2
Q62261_KESSPVPSPTLDRKA	Q62261	Sptbn1	KESSPVPSPTLDRKA	2168	S	CMGC/MAPK/JNK/JNK2
Q8VDQ8_TTISPGKSPPPAKEA	Q8VDQ8	Sirt2	TTISPGKSPPPAKEA	372	S	CMGC/MAPK/JNK/JNK2
Q9JLV1_RAASPFRSPVRGASS	Q9JLV1	Bag3	RAASPFRSPVRGASS	274	S	CMGC/MAPK/JNK/JNK2
Q9JLV1_RAASPFRSPVRGASS	Q9JLV1	Bag3	RAASPFRSPVRGASS	274	S	CMGC/MAPK/JNK/JNK2
S4R270_QLCSPRASPDASSNP	S4R270	Bin2	QLCSPRASPDASSNP	460	S	CMGC/MAPK/JNK/JNK2
S4R270_QLCSPRASPDASSNP	S4R270	Bin2	QLCSPRASPDASSNP	460	S	CMGC/MAPK/JNK/JNK2
A2A9M4_LERSPSGSAFGSQEN	A2A9M4	Dock7	LERSPSGSAFGSQEN	1424	S	CAMK/MAPKAPK/MNK
A2CG35_GAVSPALSGGQARRR	A2CG35	Rab12	GAVSPALSGGQARRR	72	S	CAMK/MAPKAPK/MK5
B2RQK7_RSPSPTPSLPPSWKY	B2RQK7	Synpo2l	RSPSPTPSLPPSWKY	796	S	TKL/RAF/RAF
E9Q0S6_QERSPLQSLARSKPS	E9Q0S6	Tns1	QERSPLQSLARSKPS	840	S	AGC/PKC/PKCi
E9Q616_VTGSPEASISGSKGD	E9Q616	Ahnak	VTGSPEASISGSKGD	5508	S	AGC/GRK/GRK/GRK
E9QQ25_ITKSPEPSAVTSRDS	E9QQ25	Speg	ITKSPEPSAVTSRDS	2200	S	TKL/MLK
E9QQ25_LQESPSLSALSETQP	E9QQ25	Speg	LQESPSLSALSETQP	2173	S	CAMK/MAPKAPK
E9QQ25_LQESPSLSALSETQP	E9QQ25	Speg	LQESPSLSALSETQP	2173	S	CAMK/MAPKAPK
J3QNK8_KPPSPPVSGRGTLGR	J3QNK8	Abi1	KPPSPPVSGRGTLGR	187	S	TKL/LISK/LIMK
P29699_HAFSPVASVESASGE	P29699	Ahsg	HAFSPVASVESASGE	309	S	CAMK/MAPKAPK/MNK/MNK1
P29699_HAFSPVASVESASGE	P29699	Ahsg	HAFSPVASVESASGE	309	S	CAMK/MAPKAPK/MNK/MNK1
P29699_HAFSPVASVESASGE	P29699	Ahsg	HAFSPVASVESASGE	309	S	CAMK/MAPKAPK/MNK/MNK1
P29699_HAFSPVASVESASGE	P29699	Ahsg	HAFSPVASVESASGE	309	S	CAMK/MAPKAPK/MNK/MNK1
P29699_HAFSPVASVESASGE	P29699	Ahsg	HAFSPVASVESASGE	309	S	CAMK/MAPKAPK/MNK/MNK1
P29699_HAFSPVASVESASGE	P29699	Ahsg	HAFSPVASVESASGE	309	S	CAMK/MAPKAPK/MNK/MNK1
P29699_HAFSPVASVESASGE	P29699	Ahsg	HAFSPVASVESASGE	309	S	CAMK/MAPKAPK/MNK/MNK1
P29699_HAFSPVASVESASGE	P29699	Ahsg	HAFSPVASVESASGE	309	S	CAMK/MAPKAPK/MNK/MNK1
P29699_HAFSPVASVESASGE	P29699	Ahsg	HAFSPVASVESASGE	309	S	CAMK/MAPKAPK/MNK/MNK1
Q5SXY1_SKGSPTGSSPNNASE	Q5SXY1	Specc1	SKGSPTGSSPNNASE	359	S	Atypical/PIKK/FRAP
Q9JLV1_REGSPARSGTPVHCP	Q9JLV1	Bag3	REGSPARSGTPVHCP	289	S	TKL/LISK/LIMK
Q9JLV1_REGSPARSGTPVHCP	Q9JLV1	Bag3	REGSPARSGTPVHCP	289	S	TKL/LISK/LIMK
Q9JLV1_REGSPARSGTPVHCP	Q9JLV1	Bag3	REGSPARSGTPVHCP	289	S	TKL/LISK/LIMK
Q9Z0U1_LQGSPPLSHDDRGFE	Q9Z0U1	Tjp2	LQGSPPLSHDDRGFE	111	S	Other/PEK/PEK

## Sheet: SxxE
Protein	Gene	Flank_Seq	Position	Code	Kinase
P36916	Gnl1	REEQTDTSDGESVTH	51	S	AGC/DMPK/ROCK
Q3UIK0	Mybpc3	RDSFRRDSKLEAPAE	315	S	AGC/DMPK/ROCK/ROCK1
Q99LY9	Ndufs5	YTPPPHHSGREEPRP	99	S	AGC/GRK/BARK/BARK1
Q8C8R3	Ank2	KCPVKARSYIETETE	3362	S	AGC/GRK/GRK/GRK
Q62234	Myom1	HISGIRDSEEERIKE	165	S	AGC/PKC/PKCa/PRKCB
Q8K094	Pvr	RALQSNPSERENVQY	384	S	AGC/PKC/PKCa/PRKCB
A0A1B0GS91	Svil	ETVMRKFSLKEFGET	1098	S	AGC/PKC/PKCa/PRKCB
Q9DC77	Smpx	QPPRRKESTPETEEG	36	S	AGC/RSK/MSK/RPS6KA5
Q9DC77	Smpx	QPPRRKESTPETEEG	36	S	AGC/RSK/MSK/RPS6KA5
Q9DC77	Smpx	QPPRRKESTPETEEG	36	S	AGC/RSK/MSK/RPS6KA5
P61014	Pln	RSAIRRASTIEMPQQ	16	S	AGC/RSK/RSKp90/RPS6KA3
P61014	Pln	RSAIRRASTIEMPQQ	16	S	AGC/RSK/RSKp90/RPS6KA3
F8VQ75	Kif13a	RMPCRTASCSELDVG	1650	S	AGC/SGK/SGK3
Q6PFB2	Rcc1	KRIAKRRSPPEDAIP	11	S	Atypical/PIKK/FRAP
Q3UMF0	Cobll1	SSLTFQSSDPEHVRQ	1221	S	CAMK/CAMKL/AMPK/AMPKA2
O70492	Snx3	STVRRRYSDFEWLRS	72	S	CAMK/CAMKL/CHK1
D3YUT2	Alpk3	FQRKRRLSGVEEAVL	229	S	CAMK/DAPK/DAPK
E9Q1Q1	Mast2	SSLNRSLSSGESGPG	1261	S	CAMK/MAPKAPK
P14142	Slc2a4	AAFRRTPSLLEQEVK	488	S	CAMK/MAPKAPK
B2RQK7	Synpo2l	AKLQRAESLQEKSVK	264	S	CAMK/MAPKAPK
E9QLJ0	Cmya5	EATKTLTSFPESSAE	2703	S	CAMK/RAD53/CHK2
A0A1B0GS41	Gab1	TFPSDRSSSLEGFHS	419	S	CK1/CK1/CK1-D/CSNK1D
P53986	Slc16a1	EKLKSKESLQEAGKS	213	S	CK1/CK1/CK1-D/CSNK1D
Q9CQ73	Pkp2	AQYSSQKSVEERSWR	135	S	CK1/TTBK/TTBK1
Q9CQ73	Pkp2	AQYSSQKSVEERSWR	135	S	CK1/TTBK/TTBK1
Q9CQ73	Pkp2	AQYSSQKSVEERSWR	135	S	CK1/TTBK/TTBK1
B2RQK7	Synpo2l	DEVYLSDSPAEPAPV	180	S	CMGC/CDK/CDK5/CDK5
Q569Z6	Thrap3	RASVSDLSPRERSPA	243	S	CMGC/CDK/CDK5/CDK5
Q6P542	Abcf1	KKEAEQGSGEEKEEK	225	S	CMGC/CK2
Q6P542	Abcf1	SKPAAADSEGEEEEE	194	S	CMGC/CK2
Q62018	Ctr9	PPKGEEGSEEEETEN	970	S	CMGC/CK2
Q62018	Ctr9	PPKGEEGSEEEETEN	970	S	CMGC/CK2
Q6P9Q6	Fkbp15	DSQHCSLSGDEEDEL	1159	S	CMGC/CK2
Q61584	Fxr1	NSELSNPSETESERK	438	S	CMGC/CK2
G5E8J6	Hrc	REVAREGSSEEESRE	640	S	CMGC/CK2
G5E8J6	Hrc	EVAREGSSEEESREV	641	S	CMGC/CK2
P11499	Hsp90ab1	PKIEDVGSDEEDDSG	255	S	CMGC/CK2
P11499	Hsp90ab1	PKIEDVGSDEEDDSG	255	S	CMGC/CK2
P11499	Hsp90ab1	PKIEDVGSDEEDDSG	255	S	CMGC/CK2
Q8VDD5	Myh9	RKGTGDCSDEEVDGK	1943	S	CMGC/CK2
Q8VDD5	Myh9	RKGTGDCSDEEVDGK	1943	S	CMGC/CK2
A0A0G2JEX1	Nexn	EIKEMLASDDEEESS	80	S	CMGC/CK2
Q5F2E7	Nufip2	KGADNDGSGSESGYT	213	S	CMGC/CK2
D3Z0X5	Phldb1	KNSITEISDNEDELL	585	S	CMGC/CK2
Q9CQ73	Pkp2	RLEISPDSSPERAHY	154	S	CMGC/CK2
A6H644	Ppp1r12b	PRRLSSTSDIEEKEN	505	S	CMGC/CK2
Q60829	Ppp1r1b	NLSENQASEEEDELG	97	S	CMGC/CK2
A2AWA9	Rabgap1	TPSTNNGSDDEKTGL	42	S	CMGC/CK2
A0A1D5RLF1	Reep1	SQPKMSRSASESAGS	190	S	CMGC/CK2
Q3TIR3	Ric8a	GRPEGQYSEDEDTDT	435	S	CMGC/CK2
Q3TIR3	Ric8a	GRPEGQYSEDEDTDT	435	S	CMGC/CK2
Q3TIR3	Ric8a	GRPEGQYSEDEDTDT	435	S	CMGC/CK2
Q3TIR3	Ric8a	GRPEGQYSEDEDTDT	435	S	CMGC/CK2
Q3THK7	Gmps	KTLNMTTSPEEKRKI	332	S	CMGC/MAPK/ERK/Erk1
Q3UPL0	Sec31a	SGQESSQSPYERQPL	801	S	CMGC/MAPK/JNK/JNK2
D3Z5J3	Sorbs1	TPSSSPVSPQESPKH	58	S	CMGC/MAPK/JNK/JNK2
D3Z5J3	Sorbs1	TPSSSPVSPQESPKH	58	S	CMGC/MAPK/JNK/JNK2
Q99PT1	Arhgdia	YKPPAQKSIQEIQEL	34	S	Other/AUR/AurC
E9Q4Z2	Acacb	QEAALNTSDPESHAP	198	S	Other/IKK
E9PV66	Myo18b	SLRRGRASSDEGDLS	2335	S	Other/NEK/NEK11
Q4U4S6	Xirp2	TQKPCLRSLIEERTE	1779	S	Other/NEK/NEK9
P35564	Canx	EEDGVTGSQDEEDSK	563	S	Other/PLK
P35564	Canx	KLEEKQKSDAEEDGV	553	S	Other/PLK
P35564	Canx	EEDGVTGSQDEEDSK	563	S	Other/PLK
Q148W8	Dusp27	RSQEQDTSFHEANGD	972	S	Other/PLK
Q8BYJ6	Tbc1d4	KAKRSLTSSLENIFS	576	S	Other/PLK/PLK2
E9Q616	Ahnak	GHYEVTGSDDEAGKL	5607	S	STE/STE20/MST
E9Q616	Ahnak	GHYEVTGSDDEAGKL	5607	S	STE/STE20/MST
Q61584	Fxr1	INGPTSASGDEIPKL	643	S	STE/STE20/MST
Q8C0L9	Gpcpd1	KTKDRKQSLYEEENF	427	S	STE/STE20/PAKA/PAK1
E9QQ25	Speg	RPELRRGSSAESALP	2019	S	STE/STE20/PAKA/PAK1
E9QQ25	Speg	RPELRRGSSAESALP	2019	S	STE/STE20/PAKA/PAK1
Q5SRX1	Tom1l2	PIHTPQRSVPEMDPA	168	S	TKL/RAF/RAF
