# Supplementary material for: Molecular dissection of Chagas induced cardiomyopathy reveals central disease associated and druggable signaling pathways
Source: PLoS Negl Trop Dis. 2020 May 20;14(5):e0007980. doi: 10.1371/journal.pntd.0007980 (PMC7279607; doi:10.1371/journal.pntd.0007980)
Supplement: S8 Table — (XLSX) [file pntd.0007980.s012.xlsx]

## Sheet: Sheet1
Gene	Drug	Name
A1BG	DB01593	Zinc
A1BG	DB09130	Copper
A1BG	DB14487	Zinc acetate
A1BG	DB14533	Zinc chloride
ABCC8	DB00171	ATP
ABCC8	DB00222	Glimepiride
ABCC8	DB00672	Chlorpropamide
ABCC8	DB00731	Nateglinide
ABCC8	DB00839	Tolazamide
ABCC8	DB00912	Repaglinide
ABCC8	DB01016	Glyburide
ABCC8	DB01067	Glipizide
ABCC8	DB01120	Gliclazide
ABCC8	DB01124	Tolbutamide
ABCC8	DB01251	Gliquidone
ABCC8	DB01252	Mitiglinide
ABCC8	DB01382	Glymidine
ACACB	DB00121	Biotin
ACACB	DB00173	Adenine
ACACB	DB02859	Soraphen A
ACACB	DB03781	2-[4-(2,4-Dichlorophenoxy)Phenoxy]Propanoic Acid
ACACB	DB07870	(2S)-2-(4-{[3-CHLORO-5-(TRIFLUOROMETHYL)PYRIDIN-2-YL]OXY}PHENOXY)PROPANOIC ACID
ACE	DB00178	Ramipril
ACE	DB00492	Fosinopril
ACE	DB00519	Trandolapril
ACE	DB00542	Benazepril
ACE	DB00584	Enalapril
ACE	DB00616	Candoxatril
ACE	DB00691	Moexipril
ACE	DB00722	Lisinopril
ACE	DB00790	Perindopril
ACE	DB00881	Quinapril
ACE	DB00886	Omapatrilat
ACE	DB01180	Rescinnamine
ACE	DB01197	Captopril
ACE	DB01340	Cilazapril
ACE	DB01348	Spirapril
ACE	DB02032	1-(3-Mercapto-2-Methyl-Propionyl)-Pyrrolidine-2-Carboxylic Acid
ACE	DB03740	N-acetyl-alpha-D-glucosamine
ACE	DB08836	Temocapril
ACE	DB09477	Enalaprilat
ACE	DB13166	Zofenopril
ACO2	DB01727	Isocitric Acid
ACO2	DB03964	4-Hydroxy-Aconitate Ion
ACO2	DB04072	Alpha-Methylisocitric Acid
ACO2	DB04351	Aconitate Ion
ACO2	DB04562	Tricarballylic Acid
ACSL1	DB00131	Adenosine phosphate
ACSL1	DB00171	ATP
ADA	DB00552	Pentostatin
ADA	DB00975	Dipyridamole
ADA	DB02096	FR221647
ADA	DB02472	6-Hydroxy-7,8-Dihydro Purine Nucleoside
ADA	DB02616	FR117016
ADA	DB02830	FR236913
ADA	DB03015	6-Hydroxy-1,6-Dihydro Purine Nucleoside
ADA	DB03220	FR233623
ADA	DB03370	FR239087
ADA	DB03572	FR230513
ADA	DB04218	1-Deaza-Adenosine
ADA	DB04440	Nebularine
ADA	DB07711	(2S,3R)-3-(6-amino-9H-purin-9-yl)nonan-2-ol
ADA	DB07783	1-((1R)-1-(HYDROXYMETHYL)-3-{6-[(3-PHENYLPROPANOYL)AMINO]-1H-INDOL-1-YL}PROPYL)-1H-IMIDAZOLE-4-CARBOXAMIDE
ADA	DB07785	1-{(1R,2S)-2-HYDROXY-1-[2-(2-NAPHTHYLOXY)ETHYL]PROPYL}-1H-IMIDAZONE-4-CARBOXAMIDE
ADA	DB07786	1-((1R,2S)-1-{2-[2-(4-CHLOROPHENYL)-1,3-BENZOXAZOL-7-YL]ETHYL}-2-HYDROXYPROPYL)-1H-IMIDAZOLE-4-CARBOXAMIDE
AHSG	DB01593	Zinc
AHSG	DB09130	Copper
AHSG	DB14487	Zinc acetate
AHSG	DB14533	Zinc chloride
ALAD	DB00855	Aminolevulinic acid
ALAD	DB02068	Delta-Amino Valeric Acid
ALAD	DB02239	Laevulinic Acid
ALAD	DB02260	4-Oxosebacic Acid
ALAD	DB02272	Porphobilinogen
ALAD	DB02878	3-(2-Aminoethyl)-4-(Aminomethyl)Heptanedioic Acid
ALAD	DB04560	4,7-Dioxosebacic Acid
ALAD	DB04781	5-hydroxyvaleric acid
ALDH18A1	DB00142	Glutamic Acid
ALDH2	DB00157	NADH
ALDH2	DB00536	Guanidine
ALDH2	DB00822	Disulfiram
ALDH2	DB02115	Daidzin
ALDH2	DB04381	Crotonaldehyde
ANXA1	DB00288	Amcinonide
ANXA1	DB00591	Fluocinolone acetonide
ANXA1	DB00741	Hydrocortisone
ANXA1	DB01234	Dexamethasone
ANXA1	DB14538	Hydrocortisone aceponate
ANXA1	DB14539	Hydrocortisone acetate
ANXA1	DB14540	Hydrocortisone butyrate
ANXA1	DB14541	Hydrocortisone cypionate
ANXA1	DB14542	Hydrocortisone phosphate
ANXA1	DB14543	Hydrocortisone probutate
ANXA1	DB14544	Hydrocortisone valerate
APOD	DB00162	Vitamin A
APOD	DB09130	Copper
ATP1A1	DB00390	Digoxin
ATP1A1	DB00511	Acetyldigitoxin
ATP1A1	DB00774	Hydroflumethiazide
ATP1A1	DB00903	Etacrynic acid
ATP1A1	DB01021	Trichlormethiazide
ATP1A1	DB01078	Deslanoside
ATP1A1	DB01092	Ouabain
ATP1A1	DB01119	Diazoxide
ATP1A1	DB01158	Bretylium
ATP1A1	DB01188	Ciclopirox
ATP1A1	DB01244	Bepridil
ATP1A1	DB01345	Potassium cation
ATP1A1	DB01370	Aluminium
ATP1A1	DB01378	Magnesium cation
ATP1A1	DB01396	Digitoxin
ATP1A1	DB01430	Almitrine
ATP1A1	DB06157	Istaroxime
ATP1A1	DB13996	Magnesium acetate
ATP1A1	DB14498	Potassium acetate
ATP1A1	DB14499	Potassium sulfate
ATP1A1	DB14514	Magnesium levulinate
ATP1A1	DB14515	Magnesium lactate
ATP1A1	DB14517	Aluminium phosphate
ATP1A1	DB14518	Aluminum acetate
ATP1A2	DB01092	Ouabain
ATP2A2	DB06157	Istaroxime
ATP5C1	DB04216	Quercetin
ATP5C1	DB07384	1-ACETYL-2-CARBOXYPIPERIDINE
ATP5C1	DB07394	AUROVERTIN B
ATP5C1	DB08399	PICEATANNOL
ATP5C1	DB08629	N1-(2-AMINO-4-METHYLPENTYL)OCTAHYDRO-PYRROLO[1,2-A] PYRIMIDINE
AZGP1	DB03721	N-acetyl-alpha-neuraminic acid
AZGP1	DB09130	Copper
B2M	DB02740	3-Indolebutyric Acid
B2M	DB04464	N-Formylmethionine
B2M	DB09130	Copper
BCKDK	DB02930	Adenosine 5'-[Œ≥-thio]triphosphate
BDH1	DB00157	NADH
C1QA	DB00002	Cetuximab
C1QA	DB00005	Etanercept
C1QA	DB00054	Abciximab
C1QA	DB00056	Gemtuzumab ozogamicin
C1QA	DB00072	Trastuzumab
C1QA	DB00074	Basiliximab
C1QA	DB00075	Muromonab
C1QA	DB00078	Ibritumomab tiuxetan
C1QA	DB00081	Tositumomab
C1QA	DB00087	Alemtuzumab
C1QA	DB00092	Alefacept
C1QA	DB00095	Efalizumab
C1QA	DB00108	Natalizumab
C1QA	DB00110	Palivizumab
C1QA	DB00111	Daclizumab
C1QA	DB00112	Bevacizumab
C1QB	DB00002	Cetuximab
C1QB	DB00005	Etanercept
C1QB	DB00054	Abciximab
C1QB	DB00056	Gemtuzumab ozogamicin
C1QB	DB00072	Trastuzumab
C1QB	DB00074	Basiliximab
C1QB	DB00075	Muromonab
C1QB	DB00078	Ibritumomab tiuxetan
C1QB	DB00081	Tositumomab
C1QB	DB00087	Alemtuzumab
C1QB	DB00092	Alefacept
C1QB	DB00095	Efalizumab
C1QB	DB00108	Natalizumab
C1QB	DB00110	Palivizumab
C1QB	DB00111	Daclizumab
C1QB	DB00112	Bevacizumab
C1QB	DB01593	Zinc
C1QB	DB14487	Zinc acetate
C1QB	DB14533	Zinc chloride
C4BPA	DB01593	Zinc
C4BPA	DB09130	Copper
C4BPA	DB14487	Zinc acetate
C4BPA	DB14533	Zinc chloride
C5	DB00028	Immune Globulin Human
C5	DB01257	Eculizumab
C5	DB01593	Zinc
C5	DB09130	Copper
C5	DB11580	Ravulizumab
C5	DB14487	Zinc acetate
C5	DB14533	Zinc chloride
C8B	DB01593	Zinc
C8B	DB09130	Copper
C8B	DB14487	Zinc acetate
C8B	DB14533	Zinc chloride
C9	DB09130	Copper
CA13	DB00909	Zonisamide
CA13	DB07115	N-(4-chlorobenzyl)-N-methylbenzene-1,4-disulfonamide
CAMK2A	DB04119	Hexatantalum Dodecabromide
CAMK2A	DB04447	1,4-Dithiothreitol
CAMK2A	DB07766	(2Z,3E)-2,3'-BIINDOLE-2',3(1H,1'H)-DIONE 3-{O-[(3R)-3,4-DIHYDROXYBUTYL]OXIME}
CAMK2A	DB12010	Fostamatinib
CANX	DB00025	Antihemophilic factor, human recombinant
CANX	DB00031	Tenecteplase
CANX	DB06245	Lanoteplase
CANX	DB11093	Calcium Citrate
CANX	DB11348	Calcium Phosphate
CANX	DB13998	Lonoctocog alfa
CANX	DB13999	Moroctocog alfa
CANX	DB14481	Calcium phosphate dihydrate
CASP1	DB00945	Acetylsalicylic acid
CASP1	DB01017	Minocycline
CASP1	DB04875	Pralnacasan
CASP1	DB05301	LAX-101
CASP1	DB05408	Emricasan
CASP1	DB05507	VX-765
CASP1	DB07733	1-METHYL-3-TRIFLUOROMETHYL-1H-THIENO[2,3-C]PYRAZOLE-5-CARBOXYLIC ACID (2-MERCAPTO-ETHYL)-AMIDE
CASP1	DB07744	Z-Val-Ala-Asp fluoromethyl ketone
CASP1	DB07916	3-{6-[(8-HYDROXY-QUINOLINE-2-CARBONYL)-AMINO]-2-THIOPHEN-2-YL-HEXANOYLAMINO}-4-OXO-BUTYRI ACID
CASP8	DB12651	Bardoxolone
CAST	DB01373	Calcium
CAST	DB11638	Artenimol
CCL8	DB03088	Pidolic Acid
CD274	DB11595	Atezolizumab
CD274	DB11714	Durvalumab
CD274	DB11945	Avelumab
CD44	DB06550	Bivatuzumab
CD44	DB08818	Hyaluronic acid
CKMT2	DB00148	Creatine
CKMT2	DB13191	Phosphocreatine
CLU	DB01593	Zinc
CLU	DB09130	Copper
CLU	DB14487	Zinc acetate
CLU	DB14533	Zinc chloride
CP	DB00055	Drotrecogin alfa
CP	DB01373	Calcium
CP	DB01592	Iron
CP	DB01593	Zinc
CP	DB12965	Silver
CP	DB14487	Zinc acetate
CP	DB14488	Ferrous gluconate
CP	DB14489	Ferrous succinate
CP	DB14490	Ferrous ascorbate
CP	DB14491	Ferrous fumarate
CP	DB14501	Ferrous glycine sulfate
CP	DB14533	Zinc chloride
CPQ	DB00142	Glutamic Acid
CPT2	DB00583	Levocarnitine
CPT2	DB01074	Perhexiline
CSNK1A1	DB12010	Fostamatinib
CSNK1E	DB06195	Seliciclib
CTNNB1	DB03904	Urea
CTSH	DB02140	N1-(1-Dimethylcarbamoyl-2-Phenyl-Ethyl)-2-Oxo-N4-(2-Pyridin-2-Yl-Ethyl)-Succinamide
CTSH	DB03120	Para-Toluene Sulfonate
CTSH	DB04126	N-[1-Hydroxycarboxyethyl-Carbonyl]Leucylamino-2-Methyl-Butane
CTSH	DB08526	CARBOBENZYLOXY-(L)-LEUCINYL-(L)LEUCINYL METHOXYMETHYLKETONE
CTSL	DB03661	Cysteinesulfonic Acid
CTSL	DB07477	Felbinac
CTSL	DB12010	Fostamatinib
CTSS	DB03767	Morpholine-4-Carboxylic Acid [1s-(2-Benzyloxy-1r-Cyano-Ethylcarbamoyl)-3-Methyl-Butyl]Amide
CTSS	DB03837	Morpholine-4-Carboxylic Acid (1-(3-Benzenesulfonyl-1-Phenethylallylcarbamoyl)-3-Methylbutyl)-Amide
CTSS	DB03984	Morpholine-4-Carboxylic Acid [1-(2-Benzylsulfanyl-1-Formyl-Ethylcarbamoyl)-2-Phenyl-Ethyl]-Amide
CTSS	DB07520	N-[1-(AMINOMETHYL)CYCLOPROPYL]-3-(MORPHOLIN-4-YLSULFONYL)-N~2~-[(1S)-2,2,2-TRIFLUORO-1-(4-FLUOROPHENYL)ETHYL]-L-ALANINAMIDE
CTSS	DB07587	N-(1-CYANOCYCLOPROPYL)-3-({[(2S)-5-OXOPYRROLIDIN-2-YL]METHYL}SULFONYL)-N~2~-[(1S)-2,2,2-TRIFLUORO-1-(4-FLUOROPHENYL)ETHYL]-L-ALANINAMIDE
CTSS	DB07589	N-[1-(AMINOMETHYL)CYCLOPROPYL]-3-(BENZYLSULFONYL)-N~2~-[(1S)-2,2,2-TRIFLUORO-1-(4-HYDROXYPHENYL)ETHYL]-L-ALANINAMIDE
CTSS	DB07839	N~2~-1,3-BENZOXAZOL-2-YL-3-CYCLOHEXYL-N-{2-[(4-METHOXYPHENYL)AMINO]ETHYL}-L-ALANINAMIDE
CTSS	DB07878	N-[(1S)-1-{1-[(1R,3E)-1-ACETYLPENT-3-EN-1-YL]-1H-1,2,3-TRIAZOL-4-YL}-1,2-DIMETHYLPROPYL]BENZAMIDE
CTSS	DB08195	(1R)-2-[(CYANOMETHYL)AMINO]-1-({[2-(DIFLUOROMETHOXY)BENZYL]SULFONYL}METHYL)-2-OXOETHYL MORPHOLINE-4-CARBOXYLATE
CTSS	DB08611	2-[(2',3',4'-TRIFLUOROBIPHENYL-2-YL)OXY]ETHANOL
CTSS	DB08752	N-[(1S)-2-[(4-cyano-1-methylpiperidin-4-yl)amino]-1-(cyclohexylmethyl)-2-oxoethyl]morpholine-4-carboxamide
CTSS	DB08755	N-[(1S)-2-{[(1R)-2-(benzyloxy)-1-cyano-1-methylethyl]amino}-1-(cyclohexylmethyl)-2-oxoethyl]morpholine-4-carboxamide
CTSS	DB12010	Fostamatinib
CYBB	DB00514	Dextromethorphan
CYCS	DB01017	Minocycline
CYCS	DB02110	Protoporphyrin Ix Containing Co
CYCS	DB03317	Heme C
CYCS	DB03366	Imidazole
CYCS	DB03934	Protoporphyrin Ix Containing Zn
CYCS	DB03977	N-Trimethyllysine
CYCS	DB04249	Zinc Substituted Heme C
CYCS	DB11638	Artenimol
DCLK1	DB12010	Fostamatinib
DPYD	DB02303	(5s)-5-Iododihydro-2,4(1h,3h)-Pyrimidinedione
DPYD	DB02338	Nadph Dihydro-Nicotinamide-Adenine-Dinucleotidephosphate
DPYD	DB03048	6-Carboxymethyluracil
DPYD	DB03147	Flavin adenine dinucleotide
DPYD	DB03247	Flavin mononucleotide
DPYD	DB03419	Uracil
DPYD	DB03516	Eniluracil
DPYD	DB03554	5-Iodouracil
DPYD	DB09257	Gimeracil
DPYD	DB09327	Tegafur-uracil
DPYSL2	DB11638	Artenimol
DSP	DB01593	Zinc
DSP	DB11638	Artenimol
DSP	DB14487	Zinc acetate
DSP	DB14533	Zinc chloride
DYRK1B	DB12010	Fostamatinib
EGFR	DB00002	Cetuximab
EGFR	DB00072	Trastuzumab
EGFR	DB00281	Lidocaine
EGFR	DB00317	Gefitinib
EGFR	DB00530	Erlotinib
EGFR	DB01259	Lapatinib
EGFR	DB01269	Panitumumab
EGFR	DB03496	Alvocidib
EGFR	DB04988	IGN311
EGFR	DB05101	Matuzumab
EGFR	DB05294	Vandetanib
EGFR	DB05374	Rindopepimut
EGFR	DB05424	Canertinib
EGFR	DB05524	Pelitinib
EGFR	DB05944	Varlitinib
EGFR	DB06021	AV-412
EGFR	DB07602	S-{3-[(4-ANILINOQUINAZOLIN-6-YL)AMINO]-3-OXOPROPYL}-L-CYSTEINE
EGFR	DB07662	N-[4-(3-BROMO-PHENYLAMINO)-QUINAZOLIN-6-YL]-ACRYLAMIDE
EGFR	DB08916	Afatinib
EGFR	DB09330	Osimertinib
EGFR	DB09559	Necitumumab
EGFR	DB10772	Foreskin keratinocyte (neonatal)
EGFR	DB11731	Depatuxizumab mafodotin
EGFR	DB11737	Icotinib
EGFR	DB11828	Neratinib
EGFR	DB11963	Dacomitinib
EGFR	DB12010	Fostamatinib
EGFR	DB12202	Zalutumumab
EGFR	DB12267	Brigatinib
EGFR	DB13164	Olmutinib
ENPEP	DB00142	Glutamic Acid
EPHB4	DB01254	Dasatinib
EPHB4	DB07249	N-(5-chloro-1,3-benzodioxol-4-yl)-6-methoxy-7-(3-piperidin-1-ylpropoxy)quinazolin-4-amine
EPHB4	DB07250	N'-(5-CHLORO-1,3-BENZODIOXOL-4-YL)-N-(3,4,5- TRIMETHOXYPHENYL)PYRIMIDINE-2,4-DIAMINE
EPHB4	DB07251	N'-(3-CHLORO-4-METHOXY-PHENYL)-N-(3,4,5-TRIMETHOXYPHENYL)-1,3,5-TRIAZINE-2,4-DIAMINE
EPHB4	DB07252	3-({4-[(5-chloro-1,3-benzodioxol-4-yl)amino]pyrimidin-2-yl}amino)benzenesulfonamide
EPHB4	DB07253	N'-(5-chloro-1,3-benzodioxol-4-yl)-N-(3-methylsulfonylphenyl)pyrimidine-2,4-diamine
EPHB4	DB07254	N-[3-[[4-[(5-CHLORO-1,3-BENZODIOXOL-4-YL)AMINO]PYRIMIDIN-2-YL]AMINO]PHENYL]METHANESULFONAMIDE
EPHB4	DB07255	N'-(5-CHLORO-1,3-BENZODIOXOL-4-YL)-N-(3-MORPHOLIN-4-YLPHENYL)PYRIMIDINE-2,4-DIAMINE
EPHB4	DB07256	3-({4-[(5-CHLORO-1,3-BENZODIOXOL-4-YL)AMINO]PYRIMIDIN-2-YL}AMINO)BENZAMIDE
EPHB4	DB11973	Tesevatinib
EPHB4	DB12010	Fostamatinib
FCER1G	DB00895	Benzylpenicilloyl Polylysine
FCGR2B	DB00002	Cetuximab
FCGR2B	DB00005	Etanercept
FCGR2B	DB00028	Immune Globulin Human
FCGR2B	DB00054	Abciximab
FCGR2B	DB00056	Gemtuzumab ozogamicin
FCGR2B	DB00072	Trastuzumab
FCGR2B	DB00074	Basiliximab
FCGR2B	DB00075	Muromonab
FCGR2B	DB00078	Ibritumomab tiuxetan
FCGR2B	DB00081	Tositumomab
FCGR2B	DB00087	Alemtuzumab
FCGR2B	DB00092	Alefacept
FCGR2B	DB00095	Efalizumab
FCGR2B	DB00098	Antithymocyte immunoglobulin (rabbit)
FCGR2B	DB00108	Natalizumab
FCGR2B	DB00110	Palivizumab
FCGR2B	DB00111	Daclizumab
FCGR2B	DB00112	Bevacizumab
FCGR2B	DB11767	Sarilumab
FLNA	DB11638	Artenimol
GCAT	DB00114	Pyridoxal phosphate
GCAT	DB00145	Glycine
GCDH	DB03147	Flavin adenine dinucleotide
GCDH	DB03245	S-4-Nitrobutyryl-Coa
GJA1	DB01136	Carvedilol
GLIPR2	DB03661	Cysteinesulfonic Acid
GM2A	DB02261	Platelet Activating Factor
GM2A	DB02325	Isopropyl alcohol
GM2A	DB03017	Lauric acid
GM2A	DB03633	Lpc-Ether
GM2A	DB04660	Choline alfoscerate
GM2A	DB08231	Myristic acid
GMPS	DB00142	Glutamic Acid
GSK3B	DB01356	Lithium cation
GSK3B	DB01772	3-[3-(2,3-Dihydroxy-Propylamino)-Phenyl]-4-(5-Fluoro-1-Methyl-1h-Indol-3-Yl)-Pyrrole-2,5-Dione
GSK3B	DB01793	SB-409513
GSK3B	DB01950	N-(4-Methoxybenzyl)-N'-(5-Nitro-1,3-Thiazol-2-Yl)Urea
GSK3B	DB02010	Staurosporine
GSK3B	DB02052	Indirubin-3'-Monoxime
GSK3B	DB03444	(3e)-6'-Bromo-2,3'-Biindole-2',3(1h,1'h)-Dione 3-Oxime
GSK3B	DB04014	Alsterpaullone
GSK3B	DB04395	Phosphoaminophosphonic Acid-Adenylate Ester
GSK3B	DB07014	2-(1,3-benzodioxol-5-yl)-5-[(3-fluoro-4-methoxybenzyl)sulfanyl]-1,3,4-oxadiazole
GSK3B	DB07058	5-[1-(4-methoxyphenyl)-1H-benzimidazol-6-yl]-1,3,4-oxadiazole-2(3H)-thione
GSK3B	DB07149	(7S)-2-(2-aminopyrimidin-4-yl)-7-(2-fluoroethyl)-1,5,6,7-tetrahydro-4H-pyrrolo[3,2-c]pyridin-4-one
GSK3B	DB07584	N-[2-(5-methyl-4H-1,2,4-triazol-3-yl)phenyl]-7H-pyrrolo[2,3-d]pyrimidin-4-amine
GSK3B	DB07585	5-(5-chloro-7H-pyrrolo[2,3-d]pyrimidin-4-yl)-4,5,6,7-tetrahydro-1H-imidazo[4,5-c]pyridine
GSK3B	DB07676	3-({[(3S)-3,4-dihydroxybutyl]oxy}amino)-1H,2'H-2,3'-biindol-2'-one
GSK3B	DB07812	N-[(1S)-2-amino-1-phenylethyl]-5-(1H-pyrrolo[2,3-b]pyridin-4-yl)thiophene-2-carboxamide
GSK3B	DB07859	4-(4-CHLOROPHENYL)-4-[4-(1H-PYRAZOL-4-YL)PHENYL]PIPERIDINE
GSK3B	DB07947	ISOQUINOLINE-5-SULFONIC ACID (2-(2-(4-CHLOROBENZYLOXY)ETHYLAMINO)ETHYL)AMIDE
GSK3B	DB08073	(2S)-1-(1H-INDOL-3-YL)-3-{[5-(3-METHYL-1H-INDAZOL-5-YL)PYRIDIN-3-YL]OXY}PROPAN-2-AMINE
GSK3B	DB12010	Fostamatinib
GSK3B	DB12129	Tideglusib
GSK3B	DB14507	Lithium citrate
GSK3B	DB14508	Lithium succinate
GSK3B	DB14509	Lithium carbonate
GSTA1	DB00143	Glutathione
GSTA1	DB01915	S-Hydroxycysteine
GSTA1	DB02486	2-Hydroxyethyl Disulfide
GSTA1	DB02943	N-(4-Aminobutanoyl)-S-(4-Methoxybenzyl)-L-Cysteinylglycine
GSTA1	DB03003	Glutathione Sulfonic Acid
GSTA1	DB03602	S-Benzyl-Glutathione
GSTA1	DB04132	S-Hexylglutathione
GSTA1	DB13014	Hypericin
GSTK1	DB00143	Glutathione
GSTK1	DB04700	GLUTATHIONE SULFINATE
HADHA	DB00157	NADH
HEXB	DB00205	Pyrimethamine
HEXB	DB02813	2-Acetamido-2-Deoxy-D-Glucono-1,5-Lactone
HEXB	DB03747	3ar,5r,6s,7r,7ar-5-Hydroxymethyl-2-Methyl-5,6,7,7a-Tetrahydro-3ah-Pyrano[3,2-D]Thiazole-6,7-Diol
HEXB	DB03861	(2r,3r,4s,5r)-2-Acetamido-3,4-Dihydroxy-5-Hydroxymethyl-Piperidinium
HNRNPD	DB11638	Artenimol
HPRT1	DB00993	Azathioprine
HPRT1	DB01033	Mercaptopurine
HPRT1	DB01632	5-O-phosphono-alpha-D-ribofuranosyl diphosphate
HPRT1	DB02309	5--Monophosphate-9-Beta-D-Ribofuranosyl Xanthine
HPRT1	DB03153	3h-Pyrazolo[4,3-D]Pyrimidin-7-Ol
HPRT1	DB04356	9-Deazaguanine
HSP90AB1	DB02424	Geldanamycin
HSP90AB1	DB02754	9-Butyl-8-(3,4,5-Trimethoxybenzyl)-9h-Purin-6-Amine
HSP90AB1	DB03758	Radicicol
HSP90AB1	DB05134	Tanespimycin
HSP90AB1	DB06070	SNX-5422
HSP90AB1	DB07594	4-[4-(2,3-DIHYDRO-1,4-BENZODIOXIN-6-YL)-3-METHYL-1H-PYRAZOL-5-YL]-6-ETHYLBENZENE-1,3-DIOL
HSP90AB1	DB07877	8-(6-BROMO-BENZO[1,3]DIOXOL-5-YLSULFANYL)-9-(3-ISOPROPYLAMINO-PROPYL)-ADENINE
HSP90AB1	DB08045	4-{4-[4-(3-AMINOPROPOXY)PHENYL]-1H-PYRAZOL-5-YL}-6-CHLOROBENZENE-1,3-DIOL
HSP90AB1	DB08153	(5E)-14-CHLORO-15,17-DIHYDROXY-4,7,8,9,10,11-HEXAHYDRO-2-BENZOXACYCLOPENTADECINE-1,12(3H,13H)-DIONE
HSP90AB1	DB08292	(5Z)-12-CHLORO-13,15-DIHYDROXY-4,7,8,9-TETRAHYDRO-2-BENZOXACYCLOTRIDECINE-1,10(3H,11H)-DIONE
HSP90AB1	DB08293	(5E)-12-CHLORO-13,15-DIHYDROXY-4,7,8,9-TETRAHYDRO-2-BENZOXACYCLOTRIDECINE-1,10(3H,11H)-DIONE
HSP90AB1	DB08346	(5Z)-13-CHLORO-14,16-DIHYDROXY-3,4,7,8,9,10-HEXAHYDRO-1H-2-BENZOXACYCLOTETRADECINE-1,11(12H)-DIONE
HSP90AB1	DB08464	METHYL 3-CHLORO-2-{3-[(2,5-DIHYDROXY-4-METHOXYPHENYL)AMINO]-3-OXOPROPYL}-4,6-DIHYDROXYBENZOATE
HSP90AB1	DB08465	2-(3-AMINO-2,5,6-TRIMETHOXYPHENYL)ETHYL 5-CHLORO-2,4-DIHYDROXYBENZOATE
HSP90AB1	DB09221	Polaprezinc
HSPA4	DB12695	Phenethyl Isothiocyanate
HSPB1	DB06094	Apatorsen
HSPB1	DB11638	Artenimol
HSPB1	DB12695	Phenethyl Isothiocyanate
HSPG2	DB00039	Palifermin
ICAM1	DB00108	Natalizumab
ICAM1	DB08818	Hyaluronic acid
ICAM1	DB12598	Nafamostat
IDH3A	DB00157	NADH
IDH3A	DB06757	Manganese
IDH3A	DB09092	Xanthinol
IDH3A	DB09130	Copper
IDH3G	DB00157	NADH
IDH3G	DB06757	Manganese
IGHG1	DB01631	Methyl Nonanoate (Ester)
IGHG1	DB03740	N-acetyl-alpha-D-glucosamine
IGHG1	DB04473	Alpha-L-Fucose
IGHG1	DB04639	Biphenylalanine
IGHG1	DB07371	3-(10-methyl-9-anthryl)propanoic acid
IGHG1	DB07375	5-BETA-ANDROSTANE-3,17-DIONE
IGHG1	DB07441	3-{[(9-CYANO-9,10-DIHYDRO-10-METHYLACRIDIN-9-YL)CARBONYL]AMINO}PROPANOIC ACID
IGHG1	DB07672	TRANS-2-(DIMETHYLPHENYLSILYL)-PIPERIDINE-N-OXIDE
IGHG1	DB07764	FLUORESCIN
IGHG1	DB07816	N-(P-CYANOPHENYL)-N'-DIPHENYLMETHYL-GUANIDINE-ACETIC ACID
IGHG1	DB07881	N-{[2-({[1-(4-CARBOXYBUTANOYL)AMINO]-2-PHENYLETHYL}-HYDROXYPHOSPHINYL)OXY]ACETYL}-2-PHENYLETHYLAMINE
IGHG1	DB07883	(2-AMINO-3-PHENYL-BICYCLO[2.2.1]HEPT-2-YL)-PHENYL-METHANONE
IGHG1	DB07909	(1S,2S,5S)2-(4-GLUTARIDYLBENZYL)-5-PHENYL-1-CYCLOHEXANOL
IGHG1	DB08294	2-(4-HYDROXY-3-NITROPHENYL)ACETIC ACID
IGHG1	DB08296	5-(PARA-NITROPHENYL PHOSPHONATE)-PENTANOIC ACID
IGHG1	DB08332	9-(2-carboxyethyl)-10-methylanthracene endoperoxide
IGHG1	DB08377	N-[4-(4-nitrophenylphospho)butanoyl]-D-alanine
IGHG1	DB08394	PARA-NITROPHENYLPHOSPHONOBUTANOYL-GLYCINE
IGHG1	DB08409	4-NITRO-BENZYLPHOSPHONOBUTANOYL-GLYCINE
IGHG1	DB08410	PARA-NITROBENZYL GLUTARYL GLYCINIC ACID
IGHG1	DB08411	N-[4-(4-nitrophenylphospho)butanoyl]-L-alanine
IGHG1	DB08412	6-{4-[HYDROXY-(4-NITRO-PHENOXY)-PHOSPHORYL]-BUTYRYLAMINO}-HEXANOIC ACID
IGHG1	DB08562	4-(4-STYRYL-PHENYLCARBAMOYL)-BUTYRIC ACID
IGHG1	DB09130	Copper
IKBKB	DB00244	Mesalazine
IKBKB	DB00795	Sulfasalazine
IKBKB	DB00945	Acetylsalicylic acid
IKBKB	DB00995	Auranofin
IKBKB	DB01169	Arsenic trioxide
IKBKB	DB05183	MLN0415
IKBKB	DB06151	Acetylcysteine
IKBKB	DB06521	Ertiprotafib
IKBKB	DB12010	Fostamatinib
ITGA5	DB02709	Resveratrol
ITGAL	DB00095	Efalizumab
ITGAL	DB00098	Antithymocyte immunoglobulin (rabbit)
ITGAL	DB00227	Lovastatin
ITGAL	DB00641	Simvastatin
ITGAL	DB02177	1-Acetyl-4-(4-{4-[(2-Ethoxyphenyl)Thio]-3-Nitrophenyl}Pyridin-2-Yl)Piperazine
ITGAL	DB03932	LFA703
ITGAL	DB04724	(S)-2-((S)-3-ISOBUTYL-2,5-DIOXO-4-QUINOLIN-3-YLMETHYL-[1,4]DIAZEPAN-1YL)-N-METHYL-3-NAPHTALEN-2-YL-PROPIONAMIDE
ITGAL	DB06972	7A-[(4-cyanophenyl)methyl]-6-(3,5-dichlorophenyl)-5-oxo-2,3,5,7A-tetrahydro-1H-pyrrolo[1,2-A]pyrrole-7-carbonitrile
ITGAL	DB07486	3-({4-[(1E)-3-morpholin-4-yl-3-oxoprop-1-en-1-yl]-2,3-bis(trifluoromethyl)phenyl}sulfanyl)aniline
ITGAL	DB11611	Lifitegrast
ITIH3	DB01593	Zinc
ITIH3	DB14487	Zinc acetate
ITIH3	DB14533	Zinc chloride
IVD	DB03147	Flavin adenine dinucleotide
IVD	DB04036	Coenzyme a Persulfide
KCNJ3	DB00289	Atomoxetine
KCNJ3	DB00898	Ethanol
KCNJ3	DB01159	Halothane
KCNJ3	DB02451	B-nonylglucoside
LGALS3	DB01827	2,3,5,6-Tetrafluoro-4-Methoxy-Benzamide
LGALS3	DB04465	Lactose
LGALS9	DB04472	(R)-1-Para-Nitro-Phenyl-2-Azido-Ethanol
LIMK1	DB08912	Dabrafenib
LIMK1	DB12010	Fostamatinib
LPL	DB06439	Tyloxapol
LPL	DB09568	Omega-3-carboxylic acids
LPL	DB13751	Glycyrrhizic acid
LRG1	DB09130	Copper
MAN2A1	DB02034	Tridolgosir
MAN2A1	DB02318	2-deoxy-2-fluoro-alpha-D-mannosyl fluoride
MAN2A1	DB02492	Ghavamiol
MAN2A1	DB02742	Kifunensine
MAN2A1	DB03008	5-fluoro-beta-L-gulosyl fluoride
MAN2A1	DB03414	5-Thio-a/B-D-Mannopyranosylamine
MAN2A1	DB03955	1-deoxymannojirimycin
MAN2A1	DB06984	(1R,2R,3R,4S,5R)-4-(BENZYLAMINO)-5-(METHYLTHIO)CYCLOPENTANE-1,2,3-TRIOL
MAN2A1	DB08321	(1S,2S,3R,6R)-4-(hydroxymethyl)-6-(octylamino)cyclohex-4-ene-1,2,3-triol
MAOB	DB00182	Amphetamine
MAOB	DB00191	Phentermine
MAOB	DB00721	Procaine
MAOB	DB00752	Tranylcypromine
MAOB	DB00780	Phenelzine
MAOB	DB00909	Zonisamide
MAOB	DB01037	Selegiline
MAOB	DB01132	Pioglitazone
MAOB	DB01168	Procarbazine
MAOB	DB01171	Moclobemide
MAOB	DB01247	Isocarboxazid
MAOB	DB01363	Ephedra sinica root
MAOB	DB01367	Rasagiline
MAOB	DB01442	MMDA
MAOB	DB01472	4-Methoxyamphetamine
MAOB	DB01577	Metamfetamine
MAOB	DB01626	Pargyline
MAOB	DB02095	Isatin
MAOB	DB02211	N-Methyl-N-Propargyl-1(R)-Aminoindan
MAOB	DB02509	Farnesol
MAOB	DB02643	N-Dodecyl-N,N-Dimethyl-3-Ammonio-1-Propanesulfonate
MAOB	DB03147	Flavin adenine dinucleotide
MAOB	DB03894	N-Propargyl-1(S)-Aminoindan
MAOB	DB04147	Lauryl Dimethylamine-N-Oxide
MAOB	DB04307	5-Hydroxy-N-Propargyl-1(R)-Aminoindan
MAOB	DB04677	N-METHYL-N-[(1R)-1-METHYL-2-PHENYLETHYL]PROP-2-EN-1-AMINE
MAOB	DB04820	Nialamide
MAOB	DB04821	Nomifensine
MAOB	DB04832	Zimelidine
MAOB	DB06654	Safinamide
MAOB	DB07512	7-[(3-CHLOROBENZYL)OXY]-2-OXO-2H-CHROMENE-4-CARBALDEHYDE
MAOB	DB07513	7-[(3-CHLOROBENZYL)OXY]-4-[(METHYLAMINO)METHYL]-2H-CHROMEN-2-ONE
MAOB	DB08082	N-(2-AMINOETHYL)-P-CHLOROBENZAMIDE
MAOB	DB08176	(1Z)-4-(4-FLUOROPHENYL)-2-METHYLIDENEBUTAN-1-IMINE
MAOB	DB08480	4-HYDROXY-N-PROPARGYL-1(R)-AMINOINDAN
MAOB	DB08516	(S)-(+)-2-[4-(FLUOROBENZYLOXY-BENZYLAMINO)PROPIONAMIDE]
MAP1A	DB01196	Estramustine
MAP2K2	DB06616	Bosutinib
MAP2K2	DB08911	Trametinib
MAP2K2	DB11967	Binimetinib
MAP2K2	DB12010	Fostamatinib
MAP4	DB01229	Paclitaxel
MAP4	DB01248	Docetaxel
MAP4	DB11638	Artenimol
MAP4K4	DB12010	Fostamatinib
MAPK10	DB01782	2,6-Dihydroanthra/1,9-Cd/Pyrazol-6-One
MAPK10	DB02388	Cyclohexyl-{4-[5-(3,4-Dichlorophenyl)-2-Piperidin-4-Yl-3-Propyl-3h-Imidazol-4-Yl]-Pyrimidin-2-Yl}Amine
MAPK10	DB03084	Cyclopropyl-{4-[5-(3,4-Dichlorophenyl)-2-[(1-Methyl)-Piperidin]-4-Yl-3-Propyl-3h-Imidazol-4-Yl]-Pyrimidin-2-Yl}Amine
MAPK10	DB03623	9-(4-Hydroxyphenyl)-2,7-Phenanthroline
MAPK10	DB04395	Phosphoaminophosphonic Acid-Adenylate Ester
MAPK10	DB06933	N-(tert-butyl)-4-[5-(pyridin-2-ylamino)quinolin-3-yl]benzenesulfonamide
MAPK10	DB07010	N-BENZYL-4-[4-(3-CHLOROPHENYL)-1H-PYRAZOL-3-YL]-1H-PYRROLE-2-CARBOXAMIDE
MAPK10	DB07217	N-(3-cyano-4,5,6,7-tetrahydro-1-benzothien-2-yl)-2-fluorobenzamide
MAPK10	DB08005	4-{[5-chloro-4-(1H-indol-3-yl)pyrimidin-2-yl]amino}-N-ethylpiperidine-1-carboxamide
MAPK10	DB08010	(3Z)-1-[(6-fluoro-4H-1,3-benzodioxin-8-yl)methyl]-4-[(E)-2-phenylethenyl]-1H-indole-2,3-dione 3-oxime
MAPK10	DB08011	(3E)-5-fluoro-1-[(6-fluoro-4H-1,3-benzodioxin-8-yl)methyl]-1H-indole-2,3-dione 3-oxime
MAPK10	DB08015	(3Z)-1-[(6-fluoro-4H-1,3-benzodioxin-8-yl)methyl]-4-phenyl-1H-indole-2,3-dione 3-oxime
MAPK10	DB08021	5-bromo-N-(3-chloro-2-(4-(prop-2-ynyl)piperazin-1-yl)phenyl)furan-2-carboxamide
MAPK10	DB08023	N-cyclohexyl-4-imidazo[1,2-a]pyridin-3-yl-N-methylpyrimidin-2-amine
MAPK10	DB08025	N-{2'-[(4-FLUOROPHENYL)AMINO]-4,4'-BIPYRIDIN-2-YL}-4-METHOXYCYCLOHEXANECARBOXAMIDE
MAPK10	DB08026	2-{4-[(4-imidazo[1,2-a]pyridin-3-ylpyrimidin-2-yl)amino]piperidin-1-yl}-N-methylacetamide
MAPK10	DB08555	1-(3-bromophenyl)-7-chloro-6-methoxy-3,4-dihydroisoquinoline
MAPK10	DB12010	Fostamatinib
MAPK14	DB01254	Dasatinib
MAPK14	DB01761	4-[5-[2-(1-Phenyl-Ethylamino)-Pyrimidin-4-Yl]-1-Methyl-4-(3-Trifluoromethylphenyl)-1h-Imidazol-2-Yl]-Piperidine
MAPK14	DB01807	N-[(3z)-5-Tert-Butyl-2-Phenyl-1,2-Dihydro-3h-Pyrazol-3-Ylidene]-N'-(4-Chlorophenyl)Urea
MAPK14	DB01948	1-(2,6-Dichlorophenyl)-5-(2,4-Difluorophenyl)-7-Piperidin-4-Yl-3,4-Dihydroquinolin-2(1h)-One
MAPK14	DB01953	Inhibitor of P38 Kinase
MAPK14	DB01988	6((S)-3-Benzylpiperazin-1-Yl)-3-(Naphthalen-2-Yl)-4-(Pyridin-4-Yl)Pyrazine
MAPK14	DB02195	3-(4-Fluorophenyl)-1-Hydroxy-2-(Pyridin-4-Yl)-1h-Pyrrolo[3,2-B]Pyridine
MAPK14	DB02277	1-(5-Tert-Butyl-2-Methyl-2h-Pyrazol-3-Yl)-3-(4-Chloro-Phenyl)-Urea
MAPK14	DB02352	3-(Benzyloxy)Pyridin-2-Amine
MAPK14	DB02873	1-(2,6-Dichlorophenyl)-5-(2,4-Difluorophenyl)-7-Piperazin-1-Yl-3,4-Dihydroquinazolin-2(1h)-One
MAPK14	DB02984	4-[3-Methylsulfanylanilino]-6,7-Dimethoxyquinazoline
MAPK14	DB03044	1-(5-Tert-Butyl-2-P-Tolyl-2h-Pyrazol-3-Yl)-3-[4-(2-Morpholin-4-Yl-Ethoxy)-Naphthalen-1-Yl]-Urea
MAPK14	DB03110	2-Chlorophenol
MAPK14	DB03980	4-(Fluorophenyl)-1-Cyclopropylmethyl-5-(2-Amino-4-Pyrimidinyl)Imidazole
MAPK14	DB04338	SB220025
MAPK14	DB04632	4-(2-HYDROXYBENZYLAMINO)-N-(3-(4-FLUOROPHENOXY)PHENYL)PIPERIDINE-1-SULFONAMIDE
MAPK14	DB04797	Triazolopyridine
MAPK14	DB05157	KC706
MAPK14	DB05412	Talmapimod
MAPK14	DB05470	VX-702
MAPK14	DB06518	R-1487
MAPK14	DB06882	1-[1-(3-aminophenyl)-3-tert-butyl-1H-pyrazol-5-yl]-3-naphthalen-1-ylurea
MAPK14	DB06940	N-ethyl-4-{[5-(methoxycarbamoyl)-2-methylphenyl]amino}-5-methylpyrrolo[2,1-f][1,2,4]triazine-6-carboxamide
MAPK14	DB06991	N-[2-methyl-5-(methylcarbamoyl)phenyl]-2-{[(1R)-1-methylpropyl]amino}-1,3-thiazole-5-carboxamide
MAPK14	DB07138	Neflamapimod
MAPK14	DB07307	N-cyclopropyl-4-methyl-3-[1-(2-methylphenyl)phthalazin-6-yl]benzamide
MAPK14	DB07459	4-PHENOXY-N-(PYRIDIN-2-YLMETHYL)BENZAMIDE
MAPK14	DB07607	4-[5-(3-IODO-PHENYL)-2-(4-METHANESULFINYL-PHENYL)-1H-IMIDAZOL-4-YL]-PYRIDINE
MAPK14	DB07811	N-cyclopropyl-2',6-dimethyl-4'-(5-methyl-1,3,4-oxadiazol-2-yl)biphenyl-3-carboxamide
MAPK14	DB07829	4-[3-(4-FLUOROPHENYL)-1H-PYRAZOL-4-YL]PYRIDINE
MAPK14	DB07832	4-{4-[(5-hydroxy-2-methylphenyl)amino]quinolin-7-yl}-1,3-thiazole-2-carbaldehyde
MAPK14	DB07833	N-(3-cyanophenyl)-2'-methyl-5'-(5-methyl-1,3,4-oxadiazol-2-yl)-4-biphenylcarboxamide
MAPK14	DB07834	N-(cyclopropylmethyl)-2'-methyl-5'-(5-methyl-1,3,4-oxadiazol-2-yl)biphenyl-4-carboxamide
MAPK14	DB07835	N~3~-cyclopropyl-N~4~'-(cyclopropylmethyl)-6-methylbiphenyl-3,4'-dicarboxamide
MAPK14	DB07941	PH-797804
MAPK14	DB07942	2-fluoro-4-[4-(4-fluorophenyl)-1H-pyrazol-3-yl]pyridine
MAPK14	DB07943	2-{4-[5-(4-chlorophenyl)-4-pyrimidin-4-yl-1H-pyrazol-3-yl]piperidin-1-yl}-2-oxoethanol
MAPK14	DB08064	N-(3-TERT-BUTYL-1H-PYRAZOL-5-YL)-N'-{4-CHLORO-3-[(PYRIDIN-3-YLOXY)METHYL]PHENYL}UREA
MAPK14	DB08068	N-[4-CHLORO-3-(PYRIDIN-3-YLOXYMETHYL)-PHENYL]-3-FLUORO-
MAPK14	DB08091	3-FLUORO-5-MORPHOLIN-4-YL-N-[3-(2-PYRIDIN-4-YLETHYL)-1H-INDOL-5-YL]BENZAMIDE
MAPK14	DB08092	3-fluoro-N-1H-indol-5-yl-5-morpholin-4-ylbenzamide
MAPK14	DB08093	3-(1-NAPHTHYLMETHOXY)PYRIDIN-2-AMINE
MAPK14	DB08095	3-(2-CHLOROPHENYL)-1-(2-{[(1S)-2-HYDROXY-1,2-DIMETHYLPROPYL]AMINO}PYRIMIDIN-4-YL)-1-(4-METHOXYPHENYL)UREA
MAPK14	DB08096	8-(2-CHLOROPHENYLAMINO)-2-(2,6-DIFLUOROPHENYLAMINO)-9-ETHYL-9H-PURINE-1,7-DIIUM
MAPK14	DB08097	2-(2,6-DIFLUOROPHENOXY)-N-(2-FLUOROPHENYL)-9-ISOPROPYL-9H-PURIN-8-AMINE
MAPK14	DB08242	N,4-dimethyl-3-[(1-phenyl-1H-pyrazolo[3,4-d]pyrimidin-4-yl)amino]benzamide
MAPK14	DB08349	N-cyclopropyl-3-{[1-(2,4-difluorophenyl)-7-methyl-6-oxo-6,7-dihydro-1H-pyrazolo[3,4-b]pyridin-4-yl]amino}-4-methylbenzamide
MAPK14	DB08351	N-cyclopropyl-4-methyl-3-{2-[(2-morpholin-4-ylethyl)amino]quinazolin-6-yl}benzamide
MAPK14	DB08352	6-[4-(2-fluorophenyl)-1,3-oxazol-5-yl]-N-(1-methylethyl)-1,3-benzothiazol-2-amine
MAPK14	DB08395	2-(ETHOXYMETHYL)-4-(4-FLUOROPHENYL)-3-[2-(2-HYDROXYPHENOXY)PYRIMIDIN-4-YL]ISOXAZOL-5(2H)-ONE
MAPK14	DB08423	[5-AMINO-1-(4-FLUOROPHENYL)-1H-PYRAZOL-4-YL][3-(PIPERIDIN-4-YLOXY)PHENYL]METHANONE
MAPK14	DB08424	[5-AMINO-1-(4-FLUOROPHENYL)-1H-PYRAZOL-4-YL](3-{[(2R)-2,3-DIHYDROXYPROPYL]OXY}PHENYL)METHANONE
MAPK14	DB08521	4-[5-(4-FLUORO-PHENYL)-2-(4-METHANESULFINYL-PHENYL)-3H-IMIDAZOL-4-YL]-PYRIDINE
MAPK14	DB08522	4-(4-FLUOROPHENYL)-1-CYCLOROPROPYLMETHYL-5-(4-PYRIDYL)-IMIDAZOLE
MAPK14	DB08730	3-FLUORO-5-MORPHOLIN-4-YL-N-[1-(2-PYRIDIN-4-YLETHYL)-1H-INDOL-6-YL]BENZAMIDE
MAPK14	DB12010	Fostamatinib
MAPK3	DB00605	Sulindac
MAPK3	DB01169	Arsenic trioxide
MAPK3	DB02733	Purvalanol
MAPK3	DB04604	5-iodotubercidin
MAPK3	DB06195	Seliciclib
MAPK3	DB08862	Cholecystokinin
MAPK3	DB13930	Ulixertinib
MAPK9	DB07020	N-{3-[5-(1H-1,2,4-triazol-3-yl)-1H-indazol-3-yl]phenyl}furan-2-carboxamide
MAPK9	DB12010	Fostamatinib
MAPKAPK3	DB07728	2-[2-(2-FLUOROPHENYL)PYRIDIN-4-YL]-1,5,6,7-TETRAHYDRO-4H-PYRROLO[3,2-C]PYRIDIN-4-ONE
MAPKAPK3	DB08358	2-(2-QUINOLIN-3-YLPYRIDIN-4-YL)-1,5,6,7-TETRAHYDRO-4H-PYRROLO[3,2-C]PYRIDIN-4-ONE
MAPT	DB00448	Lansoprazole
MAPT	DB00637	Astemizole
MAPT	DB01229	Paclitaxel
MAPT	DB01248	Docetaxel
MARK1	DB12010	Fostamatinib
MARK2	DB12010	Fostamatinib
MCCC1	DB00121	Biotin
ME2	DB00157	NADH
ME2	DB01677	Fumaric Acid
ME2	DB03499	Malate Ion
ME2	DB03589	Alpha-Ketomalonic Acid
ME2	DB03680	Tartronate
MIF	DB01880	3,4-Dihydroxycinnamic Acid
MIF	DB02728	7-Hydroxy-2-Oxo-Chromene-3-Carboxylic Acid Ethyl Ester
MIF	DB04272	Citric acid
MIF	DB07718	3-(4-HYDROXY-PHENYL)PYRUVIC ACID
MIF	DB07888	3-(4-HYDROXYPHENYL)-4,5-DIHYDRO-5-ISOXAZOLE-ACETIC ACID METHYL ESTER
MIF	DB08333	4-HYDROXYBENZALDEHYDE O-(CYCLOHEXYLCARBONYL)OXIME
MIF	DB08334	3-FLUORO-4-HYDROXYBENZALDEHYDE O-(CYCLOHEXYLCARBONYL)OXIME
MIF	DB08335	4-HYDROXYBENZALDEHYDE O-(3,3-DIMETHYLBUTANOYL)OXIME
MIF	DB08765	6-HYDROXY-1,3-BENZOTHIAZOLE-2-SULFONAMIDE
MKNK1	DB12010	Fostamatinib
MTOR	DB00337	Pimecrolimus
MTOR	DB00877	Sirolimus
MTOR	DB01590	Everolimus
MTOR	DB04974	AP1903
MTOR	DB05210	SF1126
MTOR	DB05241	XL765
MTOR	DB06233	Ridaforolimus
MTOR	DB06287	Temsirolimus
MTOR	DB12010	Fostamatinib
MTR	DB00115	Cyanocobalamin
MTR	DB00116	Tetrahydrofolic acid
MTR	DB00134	Methionine
MTR	DB00200	Hydroxocobalamin
MTR	DB11590	Thimerosal
MUT	DB00115	Cyanocobalamin
MUT	DB00200	Hydroxocobalamin
MYH9	DB11638	Artenimol
MYLK	DB12010	Fostamatinib
MYLK3	DB12010	Fostamatinib
NAGA	DB09462	Glycerin
NCF2	DB00514	Dextromethorphan
NDUFA11	DB00157	NADH
NDUFB7	DB00157	NADH
NDUFS4	DB00157	NADH
NDUFS5	DB00157	NADH
NDUFS7	DB00157	NADH
NDUFS8	DB00157	NADH
P2RX4	DB09119	Eslicarbazepine acetate
P2RX4	DB14575	Eslicarbazepine
PAM	DB00126	Ascorbic acid
PAM	DB02598	N-Alpha-Acetyl-3,5-Diiodotyrosylglycine
PAM	DB04150	Threonine Derivative
PCCB	DB00121	Biotin
PCCB	DB00161	L-Valine
PCYT1A	DB00122	Choline
PCYT1A	DB14006	Choline salicylate
PDHA1	DB00157	NADH
PGAM1	DB09130	Copper
PGAM1	DB11638	Artenimol
PGAM2	DB01681	Benzene Hexacarboxylic Acid
PGAM2	DB04510	3-phospho-D-glyceric acid
PGLYRP2	DB01593	Zinc
PGLYRP2	DB09130	Copper
PGLYRP2	DB14487	Zinc acetate
PGLYRP2	DB14533	Zinc chloride
PML	DB01169	Arsenic trioxide
PNPO	DB00114	Pyridoxal phosphate
PNPO	DB03247	Flavin mononucleotide
PNPO	DB03345	Mercaptoethanol
PON1	DB01327	Cefazolin
PON1	DB01593	Zinc
PON1	DB09130	Copper
PON1	DB14487	Zinc acetate
PON1	DB14533	Zinc chloride
PRKAA1	DB00131	Adenosine phosphate
PRKAA1	DB00171	ATP
PRKAA1	DB00914	Phenformin
PRKAA1	DB00945	Acetylsalicylic acid
PRKAA1	DB12010	Fostamatinib
PRKAB1	DB00131	Adenosine phosphate
PRKAB1	DB00331	Metformin
PRKAB1	DB00945	Acetylsalicylic acid
PRKAB1	DB12010	Fostamatinib
PRKAB2	DB00131	Adenosine phosphate
PRKAB2	DB00945	Acetylsalicylic acid
PRKAB2	DB12010	Fostamatinib
PRKAR1A	DB01790	Sp-Adenosine-3',5'-Cyclic-Monophosphorothioate
PRKAR1A	DB02315	Cyclic GMP
PRKAR1A	DB02527	Cyclic adenosine monophosphate
PRKAR1A	DB05798	GEM-231
PRKAR2A	DB05798	GEM-231
PRKCA	DB00144	Phosphatidyl serine
PRKCA	DB00163	Vitamin E
PRKCA	DB00675	Tamoxifen
PRKCA	DB05013	Ingenol mebutate
PRKCA	DB06451	Aprinocarsen
PRKCA	DB06595	Midostaurin
PRKCA	DB06641	Perifosine
PRKCA	DB08846	Ellagic Acid
PRKCA	DB14001	alpha-Tocopherol succinate
PRKCA	DB14002	D-alpha-Tocopherol acetate
PRKCB	DB00163	Vitamin E
PRKCB	DB00675	Tamoxifen
PRKCB	DB01738	Phosphorylcolamine
PRKCB	DB06486	Enzastaurin
PRKCB	DB08846	Ellagic Acid
PRKCB	DB08862	Cholecystokinin
PRKCB	DB14001	alpha-Tocopherol succinate
PRKCB	DB14002	D-alpha-Tocopherol acetate
PSMB10	DB08889	Carfilzomib
PSMB5	DB00188	Bortezomib
PSMB5	DB08515	(3AR,6R,6AS)-6-((S)-((S)-CYCLOHEX-2-ENYL)(HYDROXY)METHYL)-6A-METHYL-4-OXO-HEXAHYDRO-2H-FURO[3,2-C]PYRROLE-6-CARBALDEHYDE
PSMB5	DB08889	Carfilzomib
PSMB6	DB08515	(3AR,6R,6AS)-6-((S)-((S)-CYCLOHEX-2-ENYL)(HYDROXY)METHYL)-6A-METHYL-4-OXO-HEXAHYDRO-2H-FURO[3,2-C]PYRROLE-6-CARBALDEHYDE
PSMB8	DB08889	Carfilzomib
PSME1	DB09130	Copper
PTK2B	DB01097	Leflunomide
PTK2B	DB01645	Genistein
PTK2B	DB08341	4-{[4-{[(1R,2R)-2-(dimethylamino)cyclopentyl]amino}-5-(trifluoromethyl)pyrimidin-2-yl]amino}-N-methylbenzenesulfonamide
PTK2B	DB11817	Baricitinib
PTK2B	DB12010	Fostamatinib
PVR	DB03203	Sphingosine
PVR	DB08231	Myristic acid
PYGB	DB00114	Pyridoxal phosphate
PYGB	DB03496	Alvocidib
RBP1	DB00162	Vitamin A
RBP1	DB00459	Acitretin
RNASE4	DB03448	2'-Deoxyuridine 3'-Monophosphate
RYR2	DB09085	Tetracaine
S100A1	DB00768	Olopatadine
S100A10	DB12695	Phenethyl Isothiocyanate
S100A4	DB00831	Trifluoperazine
S100A4	DB09130	Copper
SCLY	DB00114	Pyridoxal phosphate
SCN4B	DB00313	Valproic Acid
SCN4B	DB00909	Zonisamide
SCN4B	DB05541	Brivaracetam
SCN4B	DB13269	Dichlorobenzyl alcohol
SCN5A	DB00192	Indecainide
SCN5A	DB00252	Phenytoin
SCN5A	DB00280	Disopyramide
SCN5A	DB00281	Lidocaine
SCN5A	DB00313	Valproic Acid
SCN5A	DB00379	Mexiletine
SCN5A	DB00473	Hexylcaine
SCN5A	DB00527	Cinchocaine
SCN5A	DB00532	Mephenytoin
SCN5A	DB00564	Carbamazepine
SCN5A	DB00661	Verapamil
SCN5A	DB00680	Moricizine
SCN5A	DB00740	Riluzole
SCN5A	DB00750	Prilocaine
SCN5A	DB00754	Ethotoin
SCN5A	DB00776	Oxcarbazepine
SCN5A	DB00868	Benzonatate
SCN5A	DB00907	Cocaine
SCN5A	DB00908	Quinidine
SCN5A	DB00909	Zonisamide
SCN5A	DB01035	Procainamide
SCN5A	DB01056	Tocainide
SCN5A	DB01182	Propafenone
SCN5A	DB01195	Flecainide
SCN5A	DB01228	Encainide
SCN5A	DB01320	Fosphenytoin
SCN5A	DB01346	Quinidine barbiturate
SCN5A	DB01426	Ajmaline
SCN5A	DB01429	Aprindine
SCN5A	DB05541	Brivaracetam
SCN5A	DB06217	Vernakalant
SCN5A	DB11633	Isavuconazole
SCN5A	DB13269	Dichlorobenzyl alcohol
SCPEP1	DB07506	L-BENZYLSUCCINIC ACID
SDHD	DB00139	Succinic acid
SDHD	DB00756	Hexachlorophene
SDHD	DB04141	2-Hexyloxy-6-Hydroxymethyl-Tetrahydro-Pyran-3,4,5-Triol
SDHD	DB08689	UBIQUINONE-1
SEPSECS	DB00114	Pyridoxal phosphate
SERPINB9	DB00481	Raloxifene
SERPING1	DB05961	PPL-100
SERPING1	DB09130	Copper
SFPQ	DB09130	Copper
SFPQ	DB11638	Artenimol
SIGLEC1	DB02379	Beta-D-Glucose
SIGLEC1	DB03721	N-acetyl-alpha-neuraminic acid
SLC12A2	DB00214	Torasemide
SLC12A2	DB00761	Potassium chloride
SLC12A2	DB00887	Bumetanide
SLC12A2	DB01325	Quinethazone
SLC16A1	DB00119	Pyruvic acid
SLC16A1	DB09338	Mersalyl
SLC25A22	DB00142	Glutamic Acid
SLC25A4	DB00171	ATP
SLC25A4	DB00720	Clodronic acid
SLC25A4	DB01736	[3-(Dodecanoylamino)Propyl](Hydroxy)Dimethylammonium
SLC25A4	DB02426	Carboxyatractyloside
SLC25A4	DB03429	Tetrastearoyl cardiolipin
SLC25A4	DB04178	Di-Stearoyl-3-Sn-Phosphatidylcholine
SLC25A5	DB00720	Clodronic acid
SLC29A1	DB00197	Troglitazone
SLC29A1	DB00898	Ethanol
SLC29A1	DB12010	Fostamatinib
SLK	DB07664	5-AMINO-3-{[4-(AMINOSULFONYL)PHENYL]AMINO}-N-(2,6-DIFLUOROPHENYL)-1H-1,2,4-TRIAZOLE-1-CARBOTHIOAMIDE
SLK	DB07853	[4-({4-[(5-CYCLOPROPYL-1H-PYRAZOL-3-YL)AMINO]QUINAZOLIN-2-YL}IMINO)CYCLOHEXA-2,5-DIEN-1-YL]ACETONITRILE
SLK	DB12010	Fostamatinib
SNX3	DB04530	S,S-(2-Hydroxyethyl)Thiocysteine
SOAT1	DB00973	Ezetimibe
SOAT1	DB01094	Hesperetin
SPTBN1	DB01373	Calcium
SPTBN1	DB03401	1D-myo-inositol 1,4,5-trisphosphate
SUCLA2	DB00139	Succinic acid
SUCLG1	DB00139	Succinic acid
SYTL4	DB00071	Insulin Pork
TAGLN2	DB11638	Artenimol
TFRC	DB01592	Iron
TFRC	DB13949	Ferric cation
TFRC	DB14488	Ferrous gluconate
TFRC	DB14489	Ferrous succinate
TFRC	DB14490	Ferrous ascorbate
TFRC	DB14491	Ferrous fumarate
TFRC	DB14501	Ferrous glycine sulfate
TFRC	DB14520	Tetraferric tricitrate decahydrate
TGM2	DB04315	Guanosine-5'-Diphosphate
TGM2	DB11254	Hexylresorcinol
TNIK	DB12010	Fostamatinib
TNNI3	DB04513	N-(6-Aminohexyl)-5-Chloro-1-Naphthalenesulfonamide
TPD52L2	DB12695	Phenethyl Isothiocyanate
UBR4	DB04959	Verpasep caltespen
UBR4	DB05483	PCL-016
UCHL1	DB12695	Phenethyl Isothiocyanate
UGDH	DB00157	NADH
UGDH	DB09130	Copper
UPP1	DB07437	1-((2-HYDROXYETHOXY)METHYL)-5-BENZYLPYRIMIDINE-2,4(1H,3H)-DIONE
UQCRC2	DB04141	2-Hexyloxy-6-Hydroxymethyl-Tetrahydro-Pyran-3,4,5-Triol
UQCRC2	DB04799	6-Hydroxy-5-undecyl-4,7-benzothiazoledione
UQCRC2	DB07401	METHYL (2Z)-2-(2-{[6-(2-CYANOPHENOXY)PYRIMIDIN-4-YL]OXY}PHENYL)-3-METHOXYACRYLATE
UQCRC2	DB07763	(5S)-3-ANILINO-5-(2,4-DIFLUOROPHENYL)-5-METHYL-1,3-OXAZOLIDINE-2,4-DIONE
UQCRC2	DB07778	FAMOXADONE
UQCRC2	DB08330	METHYL (2Z)-3-METHOXY-2-{2-[(E)-2-PHENYLVINYL]PHENYL}ACRYLATE
UQCRC2	DB08453	2-NONYL-4-HYDROXYQUINOLINE N-OXIDE
UQCRC2	DB08690	UBIQUINONE-2
UQCRH	DB04141	2-Hexyloxy-6-Hydroxymethyl-Tetrahydro-Pyran-3,4,5-Triol
UQCRH	DB04799	6-Hydroxy-5-undecyl-4,7-benzothiazoledione
UQCRH	DB07401	METHYL (2Z)-2-(2-{[6-(2-CYANOPHENOXY)PYRIMIDIN-4-YL]OXY}PHENYL)-3-METHOXYACRYLATE
UQCRH	DB07763	(5S)-3-ANILINO-5-(2,4-DIFLUOROPHENYL)-5-METHYL-1,3-OXAZOLIDINE-2,4-DIONE
UQCRH	DB07778	FAMOXADONE
UQCRH	DB08330	METHYL (2Z)-3-METHOXY-2-{2-[(E)-2-PHENYLVINYL]PHENYL}ACRYLATE
UQCRH	DB08453	2-NONYL-4-HYDROXYQUINOLINE N-OXIDE
UQCRH	DB08690	UBIQUINONE-2
UQCRQ	DB04141	2-Hexyloxy-6-Hydroxymethyl-Tetrahydro-Pyran-3,4,5-Triol
UQCRQ	DB04799	6-Hydroxy-5-undecyl-4,7-benzothiazoledione
UQCRQ	DB07401	METHYL (2Z)-2-(2-{[6-(2-CYANOPHENOXY)PYRIMIDIN-4-YL]OXY}PHENYL)-3-METHOXYACRYLATE
UQCRQ	DB07763	(5S)-3-ANILINO-5-(2,4-DIFLUOROPHENYL)-5-METHYL-1,3-OXAZOLIDINE-2,4-DIONE
UQCRQ	DB07778	FAMOXADONE
UQCRQ	DB08330	METHYL (2Z)-3-METHOXY-2-{2-[(E)-2-PHENYLVINYL]PHENYL}ACRYLATE
UQCRQ	DB08453	2-NONYL-4-HYDROXYQUINOLINE N-OXIDE
UQCRQ	DB08690	UBIQUINONE-2
VCAM1	DB00898	Ethanol
VCAM1	DB01136	Carvedilol
VCAM1	DB05399	Succinobucol
VCAM1	DB11338	Clove oil
VDAC2	DB01375	Aluminium monostearate
VDAC2	DB06098	PRLX 93936
VIM	DB11638	Artenimol
VIM	DB12695	Phenethyl Isothiocyanate
WARS	DB00150	L-Tryptophan
WARS	DB01831	Tryptophanyl-5'amp
WARS	DB04537	L-Tryptophanamide
XDH	DB00437	Allopurinol
XDH	DB00583	Levocarnitine
XDH	DB01685	Topiroxostat
XDH	DB03147	Flavin adenine dinucleotide
XDH	DB03328	dioxothiomolybdenum(VI) ion
XDH	DB03516	Eniluracil
XDH	DB03841	Y-700
XDH	DB04854	Febuxostat
XDH	DB05262	Oxypurinol
