# Supplementary material for: Molecular dissection of Chagas induced cardiomyopathy reveals central disease associated and druggable signaling pathways
Source: PLoS Negl Trop Dis. 2020 May 20;14(5):e0007980. doi: 10.1371/journal.pntd.0007980 (PMC7279607; doi:10.1371/journal.pntd.0007980)
Supplement: S9 Table — (XLSX) [file pntd.0007980.s013.xlsx]

## Sheet: Sheet1
Annotation Cluster 1	Enrichment Score: 10.05		Count	P_Value
	UP_SEQ_FEATURE	active site:Proton acceptor	35	3.6e-15
	UP_KEYWORDS	Kinase	35	2.4e-14
	UP_KEYWORDS	ATP-binding	46	3.7e-13
	UP_KEYWORDS	Serine/threonine-protein kinase	25	6.6e-13
	UP_KEYWORDS	Nucleotide-binding	52	8.6e-13
	UP_SEQ_FEATURE	binding site:ATP	29	1.5e-12
	UP_SEQ_FEATURE	domain:Protein kinase	27	1.7e-12
	INTERPRO	Protein kinase, catalytic domain	27	1.3e-11
	INTERPRO	Protein kinase-like domain	28	1.5e-11
	INTERPRO	Protein kinase, ATP binding site	24	1.8e-11
	INTERPRO	Serine/threonine-protein kinase, active site	22	1.9e-11
	UP_KEYWORDS	Transferase	48	3e-11
	SMART	S_TKc	23	1.2e-10
	GOTERM_MF_DIRECT	ATP binding	48	1.5e-10
	GOTERM_BP_DIRECT	protein phosphorylation	26	1.7e-10
	GOTERM_MF_DIRECT	protein kinase activity	22	1.2e-09
	GOTERM_MF_DIRECT	protein serine/threonine kinase activity	22	2.7e-09
	UP_SEQ_FEATURE	nucleotide phosphate-binding region:ATP	32	1.3e-08
	GOTERM_MF_DIRECT	kinase activity	15	8.3e-07
	GOTERM_BP_DIRECT	protein autophosphorylation	11	3.8e-05
	GOTERM_BP_DIRECT	intracellular signal transduction	15	0.00031
Annotation Cluster 2	Enrichment Score: 6.43		Count	P_Value
	UP_KEYWORDS	Mitochondrion	43	1.9e-14
	UP_KEYWORDS	Transit peptide	26	7.5e-11
	UP_SEQ_FEATURE	transit peptide:Mitochondrion	25	8e-11
	UP_KEYWORDS	Tricarboxylic acid cycle	7	8.6e-08
	GOTERM_CC_DIRECT	mitochondrial matrix	18	1.1e-07
	GOTERM_BP_DIRECT	tricarboxylic acid cycle	7	9.4e-07
	KEGG_PATHWAY	Carbon metabolism	13	7.8e-06
	KEGG_PATHWAY	Citrate cycle (TCA cycle)	7	4.5e-05
	KEGG_PATHWAY	Metabolic pathways	46	0.00031
	KEGG_PATHWAY	Biosynthesis of antibiotics	13	0.0029
	KEGG_PATHWAY	2-Oxocarboxylic acid metabolism	3	0.055
Annotation Cluster 3	Enrichment Score: 5.11		Count	P_Value
	GOTERM_CC_DIRECT	mitochondrial inner membrane	24	5.3e-10
	KEGG_PATHWAY	Non-alcoholic fatty liver disease (NAFLD)	19	5.8e-09
	UP_KEYWORDS	Electron transport	12	7.6e-09
	UP_KEYWORDS	Respiratory chain	10	8.9e-09
	UP_KEYWORDS	Mitochondrion inner membrane	15	3.8e-07
	KEGG_PATHWAY	Alzheimer's disease	17	9.8e-07
	KEGG_PATHWAY	Parkinson's disease	15	3.2e-06
	KEGG_PATHWAY	Huntington's disease	16	2.5e-05
	GOTERM_CC_DIRECT	mitochondrial respiratory chain complex I	6	0.00019
	GOTERM_BP_DIRECT	mitochondrial electron transport, NADH to ubiquinone	6	0.00027
	GOTERM_BP_DIRECT	mitochondrial respiratory chain complex I assembly	6	0.00087
	GOTERM_MF_DIRECT	NADH dehydrogenase (ubiquinone) activity	5	0.0023
	UP_KEYWORDS	Transport	33	0.0024
	KEGG_PATHWAY	Oxidative phosphorylation	10	0.003
	UP_KEYWORDS	Ubiquinone	4	0.0046
Annotation Cluster 4	Enrichment Score: 3.71		Count	P_Value
	GOTERM_CC_DIRECT	extracellular space	41	4.4e-09
	UP_KEYWORDS	Disulfide bond	60	3e-06
	UP_SEQ_FEATURE	disulfide bond	52	2.3e-05
	UP_KEYWORDS	Secreted	37	0.00012
	GOTERM_CC_DIRECT	extracellular region	34	0.00028
	UP_KEYWORDS	Glycoprotein	62	0.0027
	UP_SEQ_FEATURE	signal peptide	48	0.0065
	UP_SEQ_FEATURE	glycosylation site:N-linked (GlcNAc...)	53	0.047
	UP_KEYWORDS	Signal	51	0.049
Annotation Cluster 5	Enrichment Score: 3.26		Count	P_Value
	GOTERM_MF_DIRECT	electron carrier activity	11	8.6e-08
	GOTERM_MF_DIRECT	flavin adenine dinucleotide binding	6	0.00086
	UP_KEYWORDS	Flavoprotein	7	0.0012
	UP_SEQ_FEATURE	nucleotide phosphate-binding region:FAD	5	0.0033
	UP_KEYWORDS	FAD	6	0.0042
	UP_SEQ_FEATURE	binding site:FAD	3	0.021
Annotation Cluster 6	Enrichment Score: 3.2		Count	P_Value
	UP_KEYWORDS	Complement pathway	8	1.5e-08
	GOTERM_CC_DIRECT	blood microparticle	11	6.4e-06
	UP_KEYWORDS	Immunity	18	7.3e-06
	GOTERM_BP_DIRECT	complement activation, classical pathway	9	2.2e-05
	UP_KEYWORDS	Innate immunity	12	4.7e-05
	GOTERM_BP_DIRECT	innate immune response	17	5.2e-05
	KEGG_PATHWAY	Prion diseases	7	9.5e-05
	UP_KEYWORDS	Membrane attack complex	3	0.0019
	GOTERM_CC_DIRECT	membrane attack complex	3	0.0024
	GOTERM_BP_DIRECT	complement activation	6	0.0037
	KEGG_PATHWAY	Complement and coagulation cascades	7	0.0044
	GOTERM_BP_DIRECT	regulation of complement activation	4	0.0052
	UP_KEYWORDS	Complement alternate pathway	3	0.0057
	UP_KEYWORDS	Cytolysis	3	0.0078
	GOTERM_BP_DIRECT	complement activation, alternative pathway	3	0.0099
	BIOCARTA	Classical Complement Pathway	4	0.021
	BIOCARTA	Complement Pathway	4	0.046
	KEGG_PATHWAY	Systemic lupus erythematosus	5	0.36
Annotation Cluster 7	Enrichment Score: 3.19		Count	P_Value
	GOTERM_BP_DIRECT	cardiac muscle contraction	7	1.4e-05
	GOTERM_BP_DIRECT	cell communication by electrical coupling involved in cardiac conduction	4	0.00042
	GOTERM_BP_DIRECT	regulation of cardiac conduction	5	0.0043
	KEGG_PATHWAY	Cardiac muscle contraction	7	0.0067
Annotation Cluster 8	Enrichment Score: 3.02		Count	P_Value
	GOTERM_BP_DIRECT	proteolysis involved in cellular protein catabolic process	9	8.2e-08
	UP_KEYWORDS	Zymogen	11	4.4e-05
	GOTERM_MF_DIRECT	cysteine-type endopeptidase activity	6	0.00069
	UP_KEYWORDS	Protease	14	0.0024
	UP_KEYWORDS	Hydrolase	28	0.0054
	GOTERM_MF_DIRECT	cysteine-type peptidase activity	4	0.0095
	UP_KEYWORDS	Thiol protease	6	0.016
	GOTERM_BP_DIRECT	proteolysis	10	0.14
Annotation Cluster 9	Enrichment Score: 2.99		Count	P_Value
	UP_KEYWORDS	NAD	11	7.8e-06
	GOTERM_MF_DIRECT	NAD binding	5	0.00094
	UP_SEQ_FEATURE	nucleotide phosphate-binding region:NAD	6	0.0012
	INTERPRO	NAD(P)-binding domain	5	0.12
Annotation Cluster 10	Enrichment Score: 2.85		Count	P_Value
	GOTERM_BP_DIRECT	proteolysis involved in cellular protein catabolic process	9	8.2e-08
	GOTERM_BP_DIRECT	antigen processing and presentation of exogenous peptide antigen via MHC class I, TAP-dependent	8	9e-06
	INTERPRO	Peptidase T1A, proteasome beta-subunit	4	4e-05
	UP_KEYWORDS	Zymogen	11	4.4e-05
	UP_SEQ_FEATURE	active site:Nucleophile	10	0.00015
	INTERPRO	Proteasome B-type subunit	4	0.00018
	GOTERM_BP_DIRECT	regulation of mRNA stability	8	0.00022
	INTERPRO	Proteasome, beta-type subunit, conserved site	4	0.00024
	GOTERM_BP_DIRECT	Fc-epsilon receptor signaling pathway	10	0.00027
	GOTERM_BP_DIRECT	MAPK cascade	12	0.00029
	GOTERM_CC_DIRECT	proteasome complex	6	0.00048
	GOTERM_BP_DIRECT	proteasome-mediated ubiquitin-dependent protein catabolic process	10	0.0007
	UP_KEYWORDS	Threonine protease	4	0.00089
	INTERPRO	Proteasome, subunit alpha/beta	4	0.001
	GOTERM_CC_DIRECT	proteasome core complex	4	0.0015
	GOTERM_BP_DIRECT	stimulatory C-type lectin receptor signaling pathway	7	0.0015
	UP_KEYWORDS	Proteasome	5	0.0017
	GOTERM_MF_DIRECT	threonine-type endopeptidase activity	4	0.0017
	GOTERM_BP_DIRECT	tumor necrosis factor-mediated signaling pathway	7	0.0028
	GOTERM_BP_DIRECT	viral process	11	0.003
	GOTERM_BP_DIRECT	regulation of cellular amino acid metabolic process	5	0.003
	GOTERM_BP_DIRECT	negative regulation of canonical Wnt signaling pathway	8	0.0032
	GOTERM_BP_DIRECT	NIK/NF-kappaB signaling	5	0.0076
	BIOCARTA	Antigen Processing and Presentation	4	0.0087
	GOTERM_BP_DIRECT	negative regulation of ubiquitin-protein ligase activity involved in mitotic cell cycle	5	0.0099
	GOTERM_BP_DIRECT	positive regulation of ubiquitin-protein ligase activity involved in regulation of mitotic cell cycle transition	5	0.012
	GOTERM_BP_DIRECT	anaphase-promoting complex-dependent catabolic process	5	0.014
	KEGG_PATHWAY	Proteasome	5	0.017
	GOTERM_BP_DIRECT	Wnt signaling pathway, planar cell polarity pathway	5	0.023
	GOTERM_BP_DIRECT	T cell receptor signaling pathway	6	0.031
	GOTERM_BP_DIRECT	positive regulation of canonical Wnt signaling pathway	5	0.054
	GOTERM_BP_DIRECT	protein polyubiquitination	5	0.17
	UP_SEQ_FEATURE	propeptide:Removed in mature form	4	0.42
Annotation Cluster 11	Enrichment Score: 2.63		Count	P_Value
	GOTERM_CC_DIRECT	cell-cell adherens junction	13	0.00022
	GOTERM_MF_DIRECT	cadherin binding involved in cell-cell adhesion	12	0.00057
	GOTERM_BP_DIRECT	cell-cell adhesion	7	0.1
Annotation Cluster 12	Enrichment Score: 2.48		Count	P_Value
	GOTERM_BP_DIRECT	mitochondrial electron transport, ubiquinol to cytochrome c	4	0.00066
	KEGG_PATHWAY	Cardiac muscle contraction	7	0.0067
	GOTERM_CC_DIRECT	mitochondrial respiratory chain complex III	3	0.0085
Annotation Cluster 13	Enrichment Score: 2.38		Count	P_Value
	KEGG_PATHWAY	Insulin signaling pathway	15	2.3e-06
	GOTERM_CC_DIRECT	nucleotide-activated protein kinase complex	5	4.2e-06
	GOTERM_BP_DIRECT	carnitine shuttle	4	0.00013
	KEGG_PATHWAY	Adipocytokine signaling pathway	9	0.00016
	GOTERM_BP_DIRECT	fatty acid biosynthetic process	6	0.00036
	KEGG_PATHWAY	Insulin resistance	10	0.00069
	UP_KEYWORDS	Fatty acid metabolism	7	0.0013
	KEGG_PATHWAY	Glucagon signaling pathway	9	0.0017
	GOTERM_MF_DIRECT	AMP-activated protein kinase activity	3	0.0027
	KEGG_PATHWAY	FoxO signaling pathway	10	0.0031
	KEGG_PATHWAY	Hypertrophic cardiomyopathy (HCM)	7	0.008
	BIOCARTA	ChREBP regulation by carbohydrates and cAMP	5	0.0093
	UP_KEYWORDS	Lipid metabolism	11	0.0094
	UP_KEYWORDS	Fatty acid biosynthesis	4	0.014
	GOTERM_BP_DIRECT	regulation of signal transduction by p53 class mediator	5	0.059
	GOTERM_BP_DIRECT	regulation of protein kinase activity	3	0.061
	GOTERM_BP_DIRECT	macroautophagy	4	0.061
	UP_KEYWORDS	Lipid biosynthesis	5	0.064
	BIOCARTA	Reversal of Insulin Resistance by Leptin	3	0.072
	GOTERM_BP_DIRECT	cell cycle arrest	5	0.086
	KEGG_PATHWAY	Circadian rhythm	3	0.15
	KEGG_PATHWAY	AMPK signaling pathway	5	0.3
Annotation Cluster 14	Enrichment Score: 2.08		Count	P_Value
	KEGG_PATHWAY	Adrenergic signaling in cardiomyocytes	10	0.0038
	GOTERM_BP_DIRECT	regulation of cardiac conduction	5	0.0043
	KEGG_PATHWAY	cAMP signaling pathway	10	0.034
Annotation Cluster 15	Enrichment Score: 2.07		Count	P_Value
	GOTERM_BP_DIRECT	leukocyte migration	8	0.00061
	GOTERM_BP_DIRECT	integrin-mediated signaling pathway	5	0.03
	GOTERM_CC_DIRECT	integrin complex	3	0.035
Annotation Cluster 16	Enrichment Score: 2.04		Count	P_Value
	UP_KEYWORDS	Iron-sulfur	5	0.0027
	UP_KEYWORDS	4Fe-4S	4	0.0054
	GOTERM_MF_DIRECT	4 iron, 4 sulfur cluster binding	4	0.013
	UP_KEYWORDS	Iron	8	0.038
Annotation Cluster 17	Enrichment Score: 2.02		Count	P_Value
	GOTERM_MF_DIRECT	protein kinase A catalytic subunit binding	4	0.0005
	BIOCARTA	Sonic Hedgehog (Shh) Pathway	4	0.026
	BIOCARTA	NFAT and Hypertrophy of the heart (Transcription in the broken heart)	6	0.068
Annotation Cluster 18	Enrichment Score: 1.98		Count	P_Value
	UP_SEQ_FEATURE	domain:ATP-grasp	3	0.007
	INTERPRO	ATP-grasp fold	3	0.0081
	INTERPRO	ATP-grasp fold, subdomain 1	3	0.011
	INTERPRO	ATP-grasp fold, subdomain 2	3	0.019
Annotation Cluster 19	Enrichment Score: 1.95		Count	P_Value
	GOTERM_BP_DIRECT	cardiac muscle contraction	7	1.4e-05
	GOTERM_CC_DIRECT	intercalated disc	6	0.00012
	GOTERM_CC_DIRECT	extracellular vesicle	5	0.0021
	KEGG_PATHWAY	Adrenergic signaling in cardiomyocytes	10	0.0038
	GOTERM_BP_DIRECT	potassium ion import across plasma membrane	3	0.0047
	GOTERM_CC_DIRECT	T-tubule	4	0.0081
	GOTERM_BP_DIRECT	regulation of cardiac muscle cell contraction	3	0.0084
	GOTERM_BP_DIRECT	membrane depolarization during cardiac muscle cell action potential	3	0.0099
	GOTERM_BP_DIRECT	cardiac muscle cell action potential involved in contraction	3	0.015
	UP_KEYWORDS	Sodium transport	5	0.027
	UP_KEYWORDS	Sodium	5	0.032
	GOTERM_CC_DIRECT	caveola	4	0.034
	GOTERM_BP_DIRECT	potassium ion import	3	0.043
	GOTERM_BP_DIRECT	sodium ion transport	4	0.071
	GOTERM_BP_DIRECT	potassium ion transport	4	0.073
	UP_KEYWORDS	Potassium transport	4	0.1
	UP_KEYWORDS	Potassium	4	0.13
	KEGG_PATHWAY	Salivary secretion	5	0.13
Annotation Cluster 20	Enrichment Score: 1.95		Count	P_Value
	GOTERM_MF_DIRECT	cysteine-type endopeptidase activity	6	0.00069
	INTERPRO	Proteinase inhibitor I29, cathepsin propeptide	3	0.0023
	SMART	SM00848	3	0.0027
	GOTERM_CC_DIRECT	lysosome	9	0.0033
	GOTERM_BP_DIRECT	antigen processing and presentation	5	0.004
	INTERPRO	Cysteine peptidase, asparagine active site	3	0.0048
	INTERPRO	Cysteine peptidase, histidine active site	3	0.0058
	INTERPRO	Peptidase C1A, papain C-terminal	3	0.0081
	GOTERM_BP_DIRECT	cellular response to thyroid hormone stimulus	3	0.0084
	INTERPRO	Peptidase C1A, papain	3	0.0094
	GOTERM_MF_DIRECT	cysteine-type peptidase activity	4	0.0095
	SMART	Pept_C1	3	0.0096
	GOTERM_CC_DIRECT	lysosomal lumen	5	0.014
	UP_KEYWORDS	Lysosome	8	0.014
	UP_KEYWORDS	Thiol protease	6	0.016
	GOTERM_BP_DIRECT	activation of cysteine-type endopeptidase activity involved in apoptotic process	5	0.017
	INTERPRO	Cysteine peptidase, cysteine active site	3	0.021
	GOTERM_BP_DIRECT	adaptive immune response	6	0.031
	KEGG_PATHWAY	Lysosome	6	0.14
	UP_SEQ_FEATURE	propeptide:Activation peptide	3	0.17
	GOTERM_MF_DIRECT	serine-type endopeptidase activity	6	0.17
Annotation Cluster 21	Enrichment Score: 1.89		Count	P_Value
	KEGG_PATHWAY	Pertussis	11	5.9e-06
	KEGG_PATHWAY	ErbB signaling pathway	10	0.00014
	KEGG_PATHWAY	GnRH signaling pathway	10	0.00019
	UP_SEQ_FEATURE	short sequence motif:TXY	4	0.0002
	KEGG_PATHWAY	NOD-like receptor signaling pathway	8	0.00024
	INTERPRO	Mitogen-activated protein (MAP) kinase, conserved site	4	0.00024
	GOTERM_MF_DIRECT	MAP kinase kinase activity	4	0.00031
	GOTERM_MF_DIRECT	MAP kinase activity	4	0.0005
	KEGG_PATHWAY	Influenza A	13	0.00053
	KEGG_PATHWAY	Fc epsilon RI signaling pathway	8	0.00079
	KEGG_PATHWAY	Hepatitis B	11	0.0015
	KEGG_PATHWAY	MAPK signaling pathway	15	0.0016
	KEGG_PATHWAY	Choline metabolism in cancer	9	0.0019
	KEGG_PATHWAY	Chagas disease (American trypanosomiasis)	9	0.0023
	KEGG_PATHWAY	VEGF signaling pathway	7	0.0024
	KEGG_PATHWAY	Shigellosis	7	0.003
	GOTERM_BP_DIRECT	regulation of sequence-specific DNA binding transcription factor activity	4	0.0031
	KEGG_PATHWAY	FoxO signaling pathway	10	0.0031
	KEGG_PATHWAY	Type II diabetes mellitus	6	0.0043
	BIOCARTA	Links between Pyk2 and Map Kinases	6	0.0048
	KEGG_PATHWAY	Focal adhesion	12	0.0066
	KEGG_PATHWAY	Dopaminergic synapse	9	0.0081
	GOTERM_BP_DIRECT	activation of MAPK activity	6	0.0087
	BIOCARTA	Angiotensin II mediated activation of JNK Pathway via Pyk2 dependent signaling	6	0.0099
	KEGG_PATHWAY	TNF signaling pathway	8	0.01
	KEGG_PATHWAY	Colorectal cancer	6	0.013
	KEGG_PATHWAY	Tuberculosis	10	0.018
	KEGG_PATHWAY	Neurotrophin signaling pathway	8	0.018
	KEGG_PATHWAY	Sphingolipid signaling pathway	8	0.018
	KEGG_PATHWAY	Epstein-Barr virus infection	8	0.02
	KEGG_PATHWAY	Prolactin signaling pathway	6	0.022
	BIOCARTA	MAPKinase Signaling Pathway	9	0.024
	KEGG_PATHWAY	Melanogenesis	7	0.025
	KEGG_PATHWAY	Retrograde endocannabinoid signaling	7	0.026
	KEGG_PATHWAY	Osteoclast differentiation	8	0.028
	KEGG_PATHWAY	Endometrial cancer	5	0.029
	KEGG_PATHWAY	Toll-like receptor signaling pathway	7	0.032
	KEGG_PATHWAY	Wnt signaling pathway	8	0.036
	KEGG_PATHWAY	Toxoplasmosis	7	0.037
	KEGG_PATHWAY	Salmonella infection	6	0.039
	KEGG_PATHWAY	Pancreatic cancer	5	0.058
	KEGG_PATHWAY	Pathways in cancer	15	0.059
	KEGG_PATHWAY	Epithelial cell signaling in Helicobacter pylori infection	5	0.064
	KEGG_PATHWAY	Inflammatory mediator regulation of TRP channels	6	0.07
	KEGG_PATHWAY	RIG-I-like receptor signaling pathway	5	0.073
	KEGG_PATHWAY	Hepatitis C	7	0.079
	BIOCARTA	Trefoil Factors Initiate Mucosal Healing	4	0.089
	KEGG_PATHWAY	Progesterone-mediated oocyte maturation	5	0.13
	KEGG_PATHWAY	Long-term depression	4	0.15
	BIOCARTA	Human Cytomegalovirus and Map Kinase Pathways	3	0.15
	KEGG_PATHWAY	T cell receptor signaling pathway	5	0.19
	BIOCARTA	fMLP induced chemokine gene expression in HMC-1 cells	4	0.19
	KEGG_PATHWAY	Rap1 signaling pathway	8	0.19
	BBID	100.MAPK_signaling_cascades	3	0.23
	KEGG_PATHWAY	Herpes simplex infection	7	0.23
	KEGG_PATHWAY	Cholinergic synapse	5	0.24
	KEGG_PATHWAY	Ras signaling pathway	8	0.25
	KEGG_PATHWAY	Signaling pathways regulating pluripotency of stem cells	5	0.39
	KEGG_PATHWAY	Apoptosis	3	0.41
	KEGG_PATHWAY	Adherens junction	3	0.48
Annotation Cluster 22	Enrichment Score: 1.69		Count	P_Value
	UP_SEQ_FEATURE	metal ion-binding site:Calcium 2; via carbonyl oxygen	4	0.0067
	KEGG_PATHWAY	Pancreatic secretion	7	0.018
	UP_SEQ_FEATURE	metal ion-binding site:Calcium 2	4	0.019
	UP_SEQ_FEATURE	metal ion-binding site:Calcium 1	3	0.078
Annotation Cluster 23	Enrichment Score: 1.67		Count	P_Value
	GOTERM_BP_DIRECT	heterophilic cell-cell adhesion via plasma membrane cell adhesion molecules	5	0.0028
	UP_KEYWORDS	Host cell receptor for virus entry	4	0.024
	GOTERM_MF_DIRECT	virus receptor activity	4	0.047
	GOTERM_BP_DIRECT	viral entry into host cell	4	0.069
Annotation Cluster 24	Enrichment Score: 1.64		Count	P_Value
	GOTERM_BP_DIRECT	leukocyte migration	8	0.00061
	KEGG_PATHWAY	Epstein-Barr virus infection	8	0.02
	BIOCARTA	Neutrophil and Its Surface Molecules	3	0.04
	BIOCARTA	Adhesion Molecules on Lymphocyte	3	0.05
	BIOCARTA	Monocyte and its Surface Molecules	3	0.072
	GOTERM_BP_DIRECT	extracellular matrix organization	6	0.083
Annotation Cluster 25	Enrichment Score: 1.6		Count	P_Value
	GOTERM_BP_DIRECT	Wnt signaling pathway	8	0.0068
	GOTERM_MF_DIRECT	tau-protein kinase activity	3	0.0081
	UP_KEYWORDS	Wnt signaling pathway	7	0.0083
	GOTERM_CC_DIRECT	beta-catenin destruction complex	3	0.0098
	GOTERM_BP_DIRECT	beta-catenin destruction complex disassembly	3	0.027
	GOTERM_CC_DIRECT	centrosome	8	0.18
	BIOCARTA	WNT Signaling Pathway	3	0.29
Annotation Cluster 26	Enrichment Score: 1.58		Count	P_Value
	UP_KEYWORDS	Pyridoxal phosphate	5	0.0032
	INTERPRO	Pyridoxal phosphate-dependent transferase	3	0.076
	INTERPRO	Pyridoxal phosphate-dependent transferase, major region, subdomain 1	3	0.076
Annotation Cluster 27	Enrichment Score: 1.56		Count	P_Value
	GOTERM_BP_DIRECT	positive regulation of ERK1 and ERK2 cascade	11	4.4e-05
	BIOCARTA	Bioactive Peptide Induced Signaling Pathway	9	0.0001
	KEGG_PATHWAY	Oxytocin signaling pathway	13	0.00013
	KEGG_PATHWAY	ErbB signaling pathway	10	0.00014
	KEGG_PATHWAY	GnRH signaling pathway	10	0.00019
	KEGG_PATHWAY	HIF-1 signaling pathway	10	0.00029
	GOTERM_BP_DIRECT	positive regulation of angiogenesis	8	0.00043
	KEGG_PATHWAY	Influenza A	13	0.00053
	KEGG_PATHWAY	Proteoglycans in cancer	14	0.00054
	BIOCARTA	Transcription factor CREB and its extracellular signals	7	0.00059
	KEGG_PATHWAY	Fc epsilon RI signaling pathway	8	0.00079
	KEGG_PATHWAY	Hepatitis B	11	0.0015
	KEGG_PATHWAY	MAPK signaling pathway	15	0.0016
	KEGG_PATHWAY	Choline metabolism in cancer	9	0.0019
	BIOCARTA	Regulation of eIF4e and p70 S6 Kinase	6	0.0024
	KEGG_PATHWAY	VEGF signaling pathway	7	0.0024
	KEGG_PATHWAY	Central carbon metabolism in cancer	7	0.003
	KEGG_PATHWAY	Glioma	7	0.0033
	KEGG_PATHWAY	Prostate cancer	8	0.0036
	KEGG_PATHWAY	Thyroid hormone signaling pathway	9	0.0043
	BIOCARTA	Links between Pyk2 and Map Kinases	6	0.0048
	KEGG_PATHWAY	Focal adhesion	12	0.0066
	KEGG_PATHWAY	mTOR signaling pathway	6	0.0095
	BIOCARTA	Angiotensin II mediated activation of JNK Pathway via Pyk2 dependent signaling	6	0.0099
	KEGG_PATHWAY	Aldosterone-regulated sodium reabsorption	5	0.011
	GOTERM_BP_DIRECT	regulation of cellular response to heat	5	0.012
	BIOCARTA	Ion Channel and Phorbal Esters Signaling Pathway	3	0.015
	KEGG_PATHWAY	Neurotrophin signaling pathway	8	0.018
	KEGG_PATHWAY	Sphingolipid signaling pathway	8	0.018
	KEGG_PATHWAY	Natural killer cell mediated cytotoxicity	8	0.02
	KEGG_PATHWAY	Melanogenesis	7	0.025
	KEGG_PATHWAY	Retrograde endocannabinoid signaling	7	0.026
	KEGG_PATHWAY	Endometrial cancer	5	0.029
	BIOCARTA	Pertussis toxin-insensitive CCR5 Signaling in Macrophage	4	0.03
	KEGG_PATHWAY	Toll-like receptor signaling pathway	7	0.032
	KEGG_PATHWAY	Wnt signaling pathway	8	0.036
	KEGG_PATHWAY	Non-small cell lung cancer	5	0.037
	KEGG_PATHWAY	Toxoplasmosis	7	0.037
	BIOCARTA	Keratinocyte Differentiation	6	0.044
	GOTERM_BP_DIRECT	platelet activation	5	0.047
	KEGG_PATHWAY	Gap junction	6	0.048
	BIOCARTA	Signaling Pathway from G-Protein Families	5	0.048
	KEGG_PATHWAY	Pathways in cancer	15	0.059
	BIOCARTA	Mechanism of Gene Regulation by Peroxisome Proliferators via PPARa(alpha)	6	0.059
	KEGG_PATHWAY	Long-term potentiation	5	0.061
	KEGG_PATHWAY	Circadian entrainment	6	0.063
	BIOCARTA	CCR3 signaling in Eosinophils	4	0.066
	KEGG_PATHWAY	Inflammatory mediator regulation of TRP channels	6	0.07
	BIOCARTA	CXCR4 Signaling Pathway	4	0.073
	KEGG_PATHWAY	Hepatitis C	7	0.079
	BIOCARTA	EGF Signaling Pathway	4	0.097
	BIOCARTA	CBL mediated ligand-induced downregulation of EGF receptors	3	0.097
	KEGG_PATHWAY	Fc gamma R-mediated phagocytosis	5	0.12
	BIOCARTA	Erk1/Erk2 Mapk Signaling pathway	4	0.12
	KEGG_PATHWAY	Vascular smooth muscle contraction	6	0.12
	KEGG_PATHWAY	Long-term depression	4	0.15
	BIOCARTA	Cadmium induces DNA synthesis and proliferation in macrophages	3	0.15
	BIOCARTA	BCR Signaling Pathway	4	0.16
	BIOCARTA	Role of EGF Receptor Transactivation by GPCRs in Cardiac Hypertrophy	3	0.17
	KEGG_PATHWAY	Estrogen signaling pathway	5	0.18
	KEGG_PATHWAY	Amphetamine addiction	4	0.19
	GOTERM_BP_DIRECT	positive regulation of protein phosphorylation	4	0.19
	KEGG_PATHWAY	Rap1 signaling pathway	8	0.19
	BIOCARTA	Oxidative Stress Induced Gene Expression Via Nrf2	3	0.2
	BIOCARTA	Aspirin Blocks Signaling Pathway Involved in Platelet Activation	3	0.21
	KEGG_PATHWAY	Bladder cancer	3	0.24
	KEGG_PATHWAY	Serotonergic synapse	5	0.24
	KEGG_PATHWAY	Cholinergic synapse	5	0.24
	BIOCARTA	Thrombin signaling and protease-activated receptors	3	0.24
	KEGG_PATHWAY	Ras signaling pathway	8	0.25
	BIOCARTA	TPO Signaling Pathway	3	0.26
	BIOCARTA	Phospholipids as signalling intermediaries	3	0.31
	BIOCARTA	Growth Hormone Signaling Pathway	3	0.31
	KEGG_PATHWAY	MicroRNAs in cancer	9	0.32
	BIOCARTA	PDGF Signaling Pathway	3	0.32
	KEGG_PATHWAY	PI3K-Akt signaling pathway	10	0.37
	BIOCARTA	Signaling of Hepatocyte Growth Factor Receptor	3	0.44
	KEGG_PATHWAY	Glutamatergic synapse	4	0.48
	KEGG_PATHWAY	Melanoma	3	0.48
	BIOCARTA	Fc Epsilon Receptor I Signaling in Mast Cells	3	0.48
	KEGG_PATHWAY	Aldosterone synthesis and secretion	3	0.55
	BIOCARTA	T Cell Receptor Signaling Pathway	3	0.55
	KEGG_PATHWAY	Morphine addiction	3	0.61
Annotation Cluster 28	Enrichment Score: 1.55		Count	P_Value
	GOTERM_BP_DIRECT	relaxation of cardiac muscle	4	0.00033
	GOTERM_BP_DIRECT	negative regulation of heart contraction	3	0.0028
	GOTERM_BP_DIRECT	regulation of cardiac conduction	5	0.0043
	INTERPRO	P-type ATPase, transmembrane domain	3	0.012
	INTERPRO	Cation-transporting P-type ATPase, C-terminal	3	0.014
	SMART	SM00831	3	0.014
	INTERPRO	Cation-transporting P-type ATPase, N-terminal	3	0.015
	KEGG_PATHWAY	Pancreatic secretion	7	0.018
	GOTERM_BP_DIRECT	regulation of the force of heart contraction	3	0.021
	INTERPRO	Cation-transporting P-type ATPase	3	0.056
	INTERPRO	P-type ATPase, phosphorylation site	3	0.056
	INTERPRO	P-type ATPase, A domain	3	0.056
	INTERPRO	P-type ATPase, cytoplasmic domain N	3	0.056
	UP_SEQ_FEATURE	active site:4-aspartylphosphate intermediate	3	0.059
	GOTERM_BP_DIRECT	ion transmembrane transport	6	0.1
	INTERPRO	HAD-like domain	3	0.21
	UP_SEQ_FEATURE	metal ion-binding site:Magnesium	3	0.32
	UP_SEQ_FEATURE	topological domain:Lumenal	5	0.65
Annotation Cluster 29	Enrichment Score: 1.54		Count	P_Value
	KEGG_PATHWAY	Thyroid hormone signaling pathway	9	0.0043
	KEGG_PATHWAY	Gastric acid secretion	7	0.0058
	KEGG_PATHWAY	Aldosterone-regulated sodium reabsorption	5	0.011
	KEGG_PATHWAY	Insulin secretion	7	0.012
	KEGG_PATHWAY	Pancreatic secretion	7	0.018
	KEGG_PATHWAY	Thyroid hormone synthesis	5	0.073
	KEGG_PATHWAY	Endocrine and other factor-regulated calcium reabsorption	4	0.08
	KEGG_PATHWAY	Salivary secretion	5	0.13
	KEGG_PATHWAY	Vibrio cholerae infection	3	0.33
Annotation Cluster 30	Enrichment Score: 1.53		Count	P_Value
	KEGG_PATHWAY	Staphylococcus aureus infection	6	0.0071
	BIOCARTA	Cells and Molecules involved in local acute inflammatory response	4	0.03
	BIOCARTA	Adhesion and Diapedesis of Granulocytes	3	0.12
Annotation Cluster 31	Enrichment Score: 1.48		Count	P_Value
	GOTERM_BP_DIRECT	single organismal cell-cell adhesion	7	0.0012
	GOTERM_BP_DIRECT	heterophilic cell-cell adhesion via plasma membrane cell adhesion molecules	5	0.0028
	GOTERM_BP_DIRECT	leukocyte cell-cell adhesion	4	0.0031
	UP_KEYWORDS	Cell adhesion	11	0.018
	GOTERM_BP_DIRECT	cell-matrix adhesion	5	0.022
	BIOCARTA	Cells and Molecules involved in local acute inflammatory response	4	0.03
	GOTERM_MF_DIRECT	cell adhesion molecule binding	4	0.035
	GOTERM_BP_DIRECT	regulation of immune response	6	0.06
	GOTERM_BP_DIRECT	extracellular matrix organization	6	0.083
	GOTERM_BP_DIRECT	cell adhesion	10	0.094
	BIOCARTA	Adhesion and Diapedesis of Lymphocytes	3	0.11
	GOTERM_MF_DIRECT	integrin binding	4	0.12
	KEGG_PATHWAY	Cell adhesion molecules (CAMs)	6	0.22
	KEGG_PATHWAY	Malaria	3	0.3
Annotation Cluster 32	Enrichment Score: 1.45		Count	P_Value
	KEGG_PATHWAY	Insulin secretion	7	0.012
	GOTERM_BP_DIRECT	calcium ion transport	4	0.061
	KEGG_PATHWAY	Circadian entrainment	6	0.063
Annotation Cluster 33	Enrichment Score: 1.43		Count	P_Value
	UP_SEQ_FEATURE	domain:Ig-like C2-type 7	4	0.0013
	UP_SEQ_FEATURE	domain:Ig-like C2-type 5	5	0.0021
	UP_SEQ_FEATURE	domain:Ig-like C2-type 9	3	0.0041
	UP_SEQ_FEATURE	domain:Ig-like C2-type 6	4	0.0057
	UP_SEQ_FEATURE	domain:Ig-like C2-type 4	5	0.0068
	UP_SEQ_FEATURE	domain:Ig-like C2-type 8	3	0.007
	UP_SEQ_FEATURE	domain:Ig-like C2-type 1	7	0.015
	UP_SEQ_FEATURE	domain:Ig-like C2-type 2	7	0.016
	UP_KEYWORDS	Immunoglobulin domain	12	0.017
	UP_SEQ_FEATURE	domain:Ig-like C2-type 3	5	0.038
	INTERPRO	Immunoglobulin subtype	11	0.04
	INTERPRO	CD80-like, immunoglobulin C2-set	3	0.043
	GOTERM_BP_DIRECT	regulation of immune response	6	0.06
	SMART	IG	11	0.064
	INTERPRO	Immunoglobulin-like fold	16	0.082
	INTERPRO	Immunoglobulin-like domain	13	0.12
	INTERPRO	Immunoglobulin subtype 2	6	0.13
	SMART	IGc2	6	0.17
	INTERPRO	Immunoglobulin I-set	4	0.19
	KEGG_PATHWAY	Cell adhesion molecules (CAMs)	6	0.22
	INTERPRO	Immunoglobulin V-set	7	0.28
	UP_SEQ_FEATURE	domain:Ig-like V-type	3	0.36
	SMART	IGv	4	0.62
Annotation Cluster 34	Enrichment Score: 1.35		Count	P_Value
	KEGG_PATHWAY	Gastric acid secretion	7	0.0058
	KEGG_PATHWAY	Vascular smooth muscle contraction	6	0.12
	BIOCARTA	PKC-catalyzed phosphorylation of inhibitory phosphoprotein of myosin phosphatase	3	0.12
Annotation Cluster 35	Enrichment Score: 1.25		Count	P_Value
	GOTERM_MF_DIRECT	scaffold protein binding	8	1.2e-06
	KEGG_PATHWAY	Prostate cancer	8	0.0036
	KEGG_PATHWAY	Neurotrophin signaling pathway	8	0.018
	KEGG_PATHWAY	Melanogenesis	7	0.025
	KEGG_PATHWAY	Endometrial cancer	5	0.029
	KEGG_PATHWAY	Toll-like receptor signaling pathway	7	0.032
	KEGG_PATHWAY	Acute myeloid leukemia	5	0.037
	KEGG_PATHWAY	Non-small cell lung cancer	5	0.037
	KEGG_PATHWAY	B cell receptor signaling pathway	5	0.07
	KEGG_PATHWAY	Hepatitis C	7	0.079
	KEGG_PATHWAY	Thyroid cancer	3	0.14
	KEGG_PATHWAY	T cell receptor signaling pathway	5	0.19
	KEGG_PATHWAY	Rap1 signaling pathway	8	0.19
	KEGG_PATHWAY	PI3K-Akt signaling pathway	10	0.37
	KEGG_PATHWAY	Signaling pathways regulating pluripotency of stem cells	5	0.39
	KEGG_PATHWAY	Chronic myeloid leukemia	3	0.49
	KEGG_PATHWAY	Chemokine signaling pathway	5	0.61
	GOTERM_BP_DIRECT	positive regulation of transcription, DNA-templated	6	0.73
	GOTERM_BP_DIRECT	positive regulation of transcription from RNA polymerase II promoter	9	0.9
Annotation Cluster 36	Enrichment Score: 1.23		Count	P_Value
	GOTERM_CC_DIRECT	fascia adherens	3	0.005
	KEGG_PATHWAY	Arrhythmogenic right ventricular cardiomyopathy (ARVC)	5	0.064
	UP_KEYWORDS	Cell junction	7	0.63
Annotation Cluster 37	Enrichment Score: 1.21		Count	P_Value
	BIOCARTA	Transcription factor CREB and its extracellular signals	7	0.00059
	BIOCARTA	Attenuation of GPCR Signaling	4	0.014
	BIOCARTA	Signaling Pathway from G-Protein Families	5	0.048
	BIOCARTA	Nitric Oxide Signaling Pathway	4	0.059
	BIOCARTA	Mechanism of Gene Regulation by Peroxisome Proliferators via PPARa(alpha)	6	0.059
	BIOCARTA	NFAT and Hypertrophy of the heart (Transcription in the broken heart)	6	0.068
	BIOCARTA	Repression of Pain Sensation by the Transcriptional Regulator DREAM	3	0.11
	BIOCARTA	GATA3 participate in activating the Th2 cytokine genes expression	3	0.14
	BIOCARTA	Multiple antiapoptotic pathways from IGF-1R signaling lead to BAD phosphorylation	3	0.24
	BIOCARTA	Regulation of BAD phosphorylation	3	0.29
	BIOCARTA	How Progesterone Initiates the Oocyte Maturation	3	0.41
Annotation Cluster 38	Enrichment Score: 1.18		Count	P_Value
	KEGG_PATHWAY	Fatty acid degradation	5	0.014
	KEGG_PATHWAY	Tryptophan metabolism	4	0.06
	KEGG_PATHWAY	Lysine degradation	3	0.33
Annotation Cluster 39	Enrichment Score: 1.15		Count	P_Value
	INTERPRO	S100/Calbindin-D9k, conserved site	3	0.029
	INTERPRO	S100/CaBP-9k-type, calcium binding, subdomain	3	0.038
	SMART	SM01394	3	0.042
	INTERPRO	EF-hand-like domain	4	0.57
Annotation Cluster 40	Enrichment Score: 1.14		Count	P_Value
	GOTERM_BP_DIRECT	regulation of heart rate by cardiac conduction	4	0.008
	UP_KEYWORDS	Voltage-gated channel	4	0.18
	UP_KEYWORDS	Ion channel	6	0.26
Annotation Cluster 41	Enrichment Score: 1		Count	P_Value
	GOTERM_BP_DIRECT	negative regulation of endopeptidase activity	6	0.014
	UP_KEYWORDS	Protease inhibitor	4	0.12
	UP_KEYWORDS	Serine protease inhibitor	3	0.2
	GOTERM_MF_DIRECT	serine-type endopeptidase inhibitor activity	3	0.31
Annotation Cluster 42	Enrichment Score: 0.98		Count	P_Value
	BIOCARTA	Angiotensin II mediated activation of JNK Pathway via Pyk2 dependent signaling	6	0.0099
	UP_KEYWORDS	Tyrosine-protein kinase	5	0.023
	GOTERM_BP_DIRECT	peptidyl-tyrosine phosphorylation	5	0.11
	INTERPRO	Serine-threonine/tyrosine-protein kinase catalytic domain	4	0.19
	GOTERM_MF_DIRECT	protein tyrosine kinase activity	4	0.2
	INTERPRO	Tyrosine-protein kinase, catalytic domain	3	0.23
	SMART	TyrKc	3	0.26
	INTERPRO	Tyrosine-protein kinase, active site	3	0.27
Annotation Cluster 43	Enrichment Score: 0.93		Count	P_Value
	GOTERM_BP_DIRECT	regulation of circadian rhythm	6	0.00027
	UP_KEYWORDS	Biological rhythms	7	0.0013
	GOTERM_BP_DIRECT	rhythmic process	4	0.026
	GOTERM_MF_DIRECT	chromatin binding	6	0.48
	UP_KEYWORDS	Transcription	9	1
	UP_KEYWORDS	Transcription regulation	8	1
	GOTERM_BP_DIRECT	transcription, DNA-templated	8	1
	GOTERM_BP_DIRECT	regulation of transcription, DNA-templated	3	1
	UP_KEYWORDS	DNA-binding	3	1
Annotation Cluster 44	Enrichment Score: 0.88		Count	P_Value
	INTERPRO	Mitochondrial carrier protein	3	0.033
	UP_SEQ_FEATURE	repeat:Solcar 3	3	0.09
	UP_SEQ_FEATURE	repeat:Solcar 1	3	0.099
	UP_SEQ_FEATURE	repeat:Solcar 2	3	0.099
	INTERPRO	Mitochondrial substrate/solute carrier	3	0.11
	INTERPRO	Mitochondrial carrier domain	3	0.11
	GOTERM_BP_DIRECT	transmembrane transport	6	0.16
	GOTERM_BP_DIRECT	translation	6	0.18
	GOTERM_BP_DIRECT	transport	7	0.23
	GOTERM_MF_DIRECT	structural constituent of ribosome	3	0.73
Annotation Cluster 45	Enrichment Score: 0.85		Count	P_Value
	INTERPRO	Low-density lipoprotein (LDL) receptor class A, conserved site	3	0.067
	INTERPRO	Low-density lipoprotein (LDL) receptor class A repeat	3	0.092
	SMART	LDLa	3	0.1
	UP_KEYWORDS	EGF-like domain	3	0.67
Annotation Cluster 46	Enrichment Score: 0.84		Count	P_Value
	UP_SEQ_FEATURE	repeat:3	7	0.024
	UP_SEQ_FEATURE	repeat:1	7	0.043
	UP_SEQ_FEATURE	repeat:2	6	0.12
	UP_SEQ_FEATURE	repeat:5	4	0.21
	UP_SEQ_FEATURE	repeat:4	4	0.29
	UP_SEQ_FEATURE	repeat:7	3	0.38
	UP_SEQ_FEATURE	repeat:6	3	0.43
Annotation Cluster 47	Enrichment Score: 0.81		Count	P_Value
	INTERPRO	Immunoglobulin/major histocompatibility complex, conserved site	3	0.13
	INTERPRO	Immunoglobulin C1-set	3	0.16
	SMART	IGc1	3	0.17
Annotation Cluster 48	Enrichment Score: 0.73		Count	P_Value
	UP_KEYWORDS	Iron	8	0.038
	UP_KEYWORDS	Heme	3	0.36
	GOTERM_MF_DIRECT	heme binding	3	0.47
Annotation Cluster 49	Enrichment Score: 0.69		Count	P_Value
	BIOCARTA	D4-GDI Signaling Pathway	3	0.097
	BIOCARTA	Caspase Cascade in Apoptosis	3	0.26
	KEGG_PATHWAY	Legionellosis	3	0.34
Annotation Cluster 50	Enrichment Score: 0.66		Count	P_Value
	GOTERM_MF_DIRECT	carbohydrate binding	5	0.19
	UP_KEYWORDS	Lectin	4	0.23
	INTERPRO	Concanavalin A-like lectin/glucanase, subgroup	5	0.23
Annotation Cluster 51	Enrichment Score: 0.54		Count	P_Value
	GOTERM_CC_DIRECT	early endosome membrane	5	0.038
	UP_KEYWORDS	Endosome	5	0.68
	KEGG_PATHWAY	Endocytosis	4	0.91
Annotation Cluster 52	Enrichment Score: 0.53		Count	P_Value
	GOTERM_CC_DIRECT	microtubule associated complex	3	0.053
	GOTERM_MF_DIRECT	microtubule binding	4	0.43
	GOTERM_CC_DIRECT	microtubule	5	0.44
	UP_KEYWORDS	Microtubule	3	0.75
Annotation Cluster 53	Enrichment Score: 0.23		Count	P_Value
	UP_SEQ_FEATURE	domain:EF-hand 2	3	0.55
	UP_SEQ_FEATURE	domain:EF-hand 1	3	0.55
	INTERPRO	EF-hand-like domain	4	0.57
	INTERPRO	EF-hand domain	3	0.7
Annotation Cluster 54	Enrichment Score: 0.22		Count	P_Value
	UP_KEYWORDS	Membrane	85	0.046
	UP_SEQ_FEATURE	topological domain:Cytoplasmic	33	0.68
	UP_KEYWORDS	Receptor	15	0.72
	UP_SEQ_FEATURE	topological domain:Extracellular	23	0.9
	UP_SEQ_FEATURE	transmembrane region	43	0.92
	UP_KEYWORDS	Transmembrane	46	0.95
	UP_KEYWORDS	Transmembrane helix	45	0.96
	GOTERM_CC_DIRECT	integral component of membrane	41	1
Annotation Cluster 55	Enrichment Score: 0.21		Count	P_Value
	SMART	C2	3	0.44
	INTERPRO	C2 calcium-dependent membrane targeting	3	0.53
	UP_KEYWORDS	Zinc-finger	5	1
Annotation Cluster 56	Enrichment Score: 0.06		Count	P_Value
	GOTERM_MF_DIRECT	transcription regulatory region DNA binding	3	0.71
	GOTERM_BP_DIRECT	negative regulation of transcription, DNA-templated	4	0.94
	UP_KEYWORDS	Transcription regulation	8	1
